# Supplementary material for: Integrated proteomic and N-glycoproteomic analyses of doxorubicin sensitive and resistant ovarian cancer cells reveal glycoprotein alteration in protein abundance and glycosylation
Source: Oncotarget. 2017 Jan 6;8(8):13413–27. doi: 10.18632/oncotarget.14542 (PMC5355108; doi:10.18632/oncotarget.14542)
Supplement: Supplementary file 3 [file oncotarget-08-13413-s003.xlsx]

## Sheet: PSMS-total
Sequence	Length	Modifications	Modified sequence	Deamidation (N) Probabilities	Oxidation (M) Probabilities	Deamidation (N) Score Diffs	Oxidation (M) Score Diffs	Acetyl (Protein N-term)	Deamidation (N)	Oxidation (M)	Missed cleavages	Proteins	Leading Proteins	Leading Razor Protein	Gene Names	Protein Names	Type	Raw file	Experiment	MS/MS m/z	Charge	m/z	Mass	Resolution	Uncalibrated - Calibrated m/z [ppm]	Uncalibrated - Calibrated m/z [Da]	Mass Error [ppm]	Mass Error [Da]	Uncalibrated Mass Error [ppm]	Uncalibrated Mass Error [Da]	Max intensity m/z 0	Retention time	Retention length	Calibrated retention time	Calibrated retention time start	Calibrated retention time finish	Retention time calibration	Match time difference	Match m/z difference	Match q-value	Match score	Number of data points	Number of scans	Number of isotopic peaks	PIF	Fraction of total spectrum	Base peak fraction	PEP	MS/MS Count
AACAVRPQEVTMVNGTITNPVTGK	24	Deamidation (N)	_AACAVRPQEVTMVN(de)GTITNPVTGK_	AACAVRPQEVTMVN(0.999)GTITN(0.001)PVTGK		AACAVRPQEVTMVN(30.71)GTITN(-30.71)PVTGK		0	1	0	1	Q07113	Q07113	Q07113	Igf2r	Cation-independent mannose-6-phosphate receptor	MULTI-MSMS	20150708_JYL_200ug_mb_glyco_1	1	839.43	3	839.093	2514.26	38179.8	-0.72353	-0.00060711	0.65247	0.00054749	-0.071057	-5.9624e-05	839.428	54.003	0.67514	54.003	53.572	54.247	-3.8147e-06					212	59	5	0	0	0	3.0848e-23	1
AACAVRPQEVTMVNGTITNPVTGK	24	Deamidation (N)	_AACAVRPQEVTMVN(de)GTITNPVTGK_	AACAVRPQEVTMVN(0.999)GTITN(0.001)PVTGK		AACAVRPQEVTMVN(30.84)GTITN(-30.84)PVTGK		0	1	0	1	Q07113	Q07113	Q07113	Igf2r	Cation-independent mannose-6-phosphate receptor	MULTI-MSMS	20150708_JYL_200ug_mb_glyco_2	2	839.43	3	839.093	2514.26	37898.6	-0.48372	-0.00040589	-0.084198	-7.065e-05	-0.56792	-0.00047654	839.428	54.127	0.64663	54.127	53.82	54.467	-3.8147e-06					291	61	6	0	0	0	5.1421e-23	1
AACAVRPQEVTMVNGTITNPVTGK	24	Deamidation (N)	_AACAVRPQEVTMVN(de)GTITNPVTGK_	AACAVRPQEVTMVN(1)GTITNPVTGK		AACAVRPQEVTMVN(47.34)GTITN(-47.34)PVTGK		0	1	0	1	Q07113	Q07113	Q07113	Igf2r	Cation-independent mannose-6-phosphate receptor	MULTI-MSMS	20150708_JYL_200ug_mb_glyco_3	3	839.43	3	839.093	2514.26	38366.6	-0.71366	-0.00059882	0.1696	0.00014231	-0.54405	-0.00045651	839.427	54.071	0.83048	54.071	53.722	54.553	-3.8147e-06					340	78	6	0	0	0	3.0987e-53	1
AADVHEVR	8	Unmodified	_AADVHEVR_					0	0	0	0	P52480-2;P52480	P52480-2	P52480-2	Pkm	Pyruvate kinase PKM	MULTI-MSMS	20150708_JYL_200ug_mb_glyco_1	1	448.73	2	448.733	895.451	52838.6	0.30115	0.00013514	-0.32889	-0.00014758	-0.027738	-1.2447e-05	448.733	11.917	0.33442	11.917	11.739	12.074	0					65	25	3	0	0	0	1.0212e-05	1
AADVHEVR	8	Unmodified	_AADVHEVR_					0	0	0	0	P52480-2;P52480	P52480-2	P52480-2	Pkm	Pyruvate kinase PKM	MULTI-MSMS	20150708_JYL_200ug_mb_glyco_2	2	448.73	2	448.733	895.451	53216.9	-0.41428	-0.0001859	0.012808	5.7475e-06	-0.40148	-0.00018016	448.733	11.547	0.36238	11.547	11.324	11.687	0					48	21	3	0	0	0	0.0029395	1
AADVHEVR	8	Unmodified	_AADVHEVR_					0	0	0	0	P52480-2;P52480	P52480-2	P52480-2	Pkm	Pyruvate kinase PKM	MULTI-MSMS	20150708_JYL_200ug_mb_glyco_3	3	448.73	2	448.733	895.451	52956.1	-0.25128	-0.00011276	0.064581	2.8979e-05	-0.1867	-8.378e-05	448.733	11.96	0.31009	11.96	11.84	12.15	0					37	16	3	0	0	0	0.001205	1
AAEDWTENPEPFNASFYR	18	Deamidation (N)	_AAEDWTENPEPFN(de)ASFYR_	AAEDWTENPEPFN(1)ASFYR		AAEDWTEN(-55.71)PEPFN(55.71)ASFYR		0	1	0	0	E9Q683;Q6PHS9-4;Q6PHS9-2;Q6PHS9-5;Q6PHS9;Q6PHS9-3;Q6PHS9-6	E9Q683	E9Q683	Cacna2d2	Voltage-dependent calcium channel subunit alpha-2/delta-2;Voltage-dependent calcium channel subunit alpha-2-2;Voltage-dependent calcium channel subunit delta-2	MULTI-MSMS	20150708_JYL_200ug_mb_glyco_1	1	1073.46	2	1072.96	2143.91	33734.4	0.24477	0.00026263	-0.55484	-0.00059533	-0.31008	-0.0003327	1073.46	67.479	0.90709	67.479	67.164	68.071	0					351	85	7	0	0	0	6.0616e-49	1
AAEDWTENPEPFNASFYR	18	Deamidation (N)	_AAEDWTENPEPFN(de)ASFYR_	AAEDWTENPEPFN(1)ASFYR		AAEDWTEN(-60.73)PEPFN(60.73)ASFYR		0	1	0	0	E9Q683;Q6PHS9-4;Q6PHS9-2;Q6PHS9-5;Q6PHS9;Q6PHS9-3;Q6PHS9-6	E9Q683	E9Q683	Cacna2d2	Voltage-dependent calcium channel subunit alpha-2/delta-2;Voltage-dependent calcium channel subunit alpha-2-2;Voltage-dependent calcium channel subunit delta-2	MULTI-MSMS	20150708_JYL_200ug_mb_glyco_2	2	1073.46	2	1072.96	2143.91	33506.7	-0.10315	-0.00011068	-0.49672	-0.00053296	-0.59988	-0.00064365	1073.46	67.398	0.97103	67.398	67.159	68.13	0					322	86	7	0	0	0	1.9106e-49	1
AAEDWTENPEPFNASFYR	18	Deamidation (N)	_AAEDWTENPEPFN(de)ASFYR_	AAEDWTENPEPFN(1)ASFYR		AAEDWTEN(-61.08)PEPFN(61.08)ASFYR		0	1	0	0	E9Q683;Q6PHS9-4;Q6PHS9-2;Q6PHS9-5;Q6PHS9;Q6PHS9-3;Q6PHS9-6	E9Q683	E9Q683	Cacna2d2	Voltage-dependent calcium channel subunit alpha-2/delta-2;Voltage-dependent calcium channel subunit alpha-2-2;Voltage-dependent calcium channel subunit delta-2	MULTI-MSMS	20150708_JYL_200ug_mb_glyco_3	3	1073.46	2	1072.96	2143.91	33651.9	-0.31559	-0.00033862	-0.42754	-0.00045873	-0.74313	-0.00079735	1073.46	67.539	0.82178	67.539	67.254	68.075	0					333	71	7	0	0	0	3.0179e-50	1
AAFDDAIAEIDTISEESYK	19	Unmodified	_AAFDDAIAEIDTISEESYK_					0	0	0	0	Q5SS40;P62259	Q5SS40	Q5SS40	Ywhae	14-3-3 protein epsilon	MULTI-MSMS	20150708_JYL_200ug_mb_glyco_3	3	1044.99	2	1044.49	2086.96	35270	0.41051	0.00042877	-0.3343	-0.00034917	0.076206	7.9596e-05	1044.99	74.538	0.23329	74.538	74.4	74.633	-7.6294e-06					57	17	4	0	0	0	0.022494	1
AAGAEEYAQQEVVK	14	Unmodified	_AAGAEEYAQQEVVK_					0	0	0	0	P16330-2;P16330	P16330-2	P16330-2	Cnp	2,3-cyclic-nucleotide 3-phosphodiesterase	MULTI-MSMS	20150708_JYL_200ug_mb_glyco_1	1	746.87	2	746.868	1491.72	40058.9	-1.0236	-0.00076447	-0.56366	-0.00042098	-1.5872	-0.0011854	746.867	33.066	0.51717	33.066	32.817	33.334	0					148	45	5	0	0	0	1.9889e-07	1
AAGAEEYAQQEVVK	14	Unmodified	_AAGAEEYAQQEVVK_					0	0	0	0	P16330-2;P16330	P16330-2	P16330-2	Cnp	2,3-cyclic-nucleotide 3-phosphodiesterase	MULTI-MSMS	20150708_JYL_200ug_mb_glyco_2	2	746.87	2	746.868	1491.72	40832.5	-1.0044	-0.00075013	0.20749	0.00015497	-0.79688	-0.00059516	746.867	32.975	0.45211	32.975	32.784	33.236	0					118	40	4	0	0	0	5.0864e-11	1
AAGAEEYAQQEVVK	14	Unmodified	_AAGAEEYAQQEVVK_					0	0	0	0	P16330-2;P16330	P16330-2	P16330-2	Cnp	2,3-cyclic-nucleotide 3-phosphodiesterase	MULTI-MSMS	20150708_JYL_200ug_mb_glyco_3	3	747.37	2	746.868	1491.72	40678.1	-1.0381	-0.00077529	0.76848	0.00057395	-0.26957	-0.00020134	746.868	32.843	0.49761	32.843	32.627	33.124	0					123	47	4	0	0	0	6.9392e-07	1
AAGMNHTK	8	Deamidation (N)	_AAGMN(de)HTK_	AAGMN(1)HTK		AAGMN(63.57)HTK		0	1	0	0	J3QJX3;Q9Z2G6-2;Q9Z2G6	J3QJX3	J3QJX3	Sel1l	Protein sel-1 homolog 1	MULTI-MSMS	20150708_JYL_200ug_mb_glyco_3	3	415.69	2	415.695	829.375	54627.4	-0.061072	-2.5387e-05	-0.23921	-9.9439e-05	-0.30028	-0.00012483	415.695	7.7277	0.48462	7.7277	7.5605	8.0451	0					88	47	3	0	0	0	0.0017398	1
AAGNSSAIGGQGTSGQPQR	19	Deamidation (N)	_AAGN(de)SSAIGGQGTSGQPQR_	AAGN(1)SSAIGGQGTSGQPQR		AAGN(42.12)SSAIGGQGTSGQPQR		0	1	0	0	P98063	P98063	P98063	Bmp1	Bone morphogenetic protein 1	MULTI-MSMS	20150708_JYL_200ug_mb_glyco_1	1	872.91	2	872.914	1743.81	38268.1	-1.0022	-0.00087482	-0.47053	-0.00041073	-1.4727	-0.0012856	873.414	18.312	0.73687	18.312	18.041	18.778	0					143	63	3	0	0	0	0.00027454	1
AAGNSSAIGGQGTSGQPQR	19	Deamidation (N)	_AAGN(de)SSAIGGQGTSGQPQR_	AAGN(1)SSAIGGQGTSGQPQR		AAGN(52.87)SSAIGGQGTSGQPQR		0	1	0	0	P98063	P98063	P98063	Bmp1	Bone morphogenetic protein 1	MULTI-MSMS	20150708_JYL_200ug_mb_glyco_3	3	872.91	2	872.914	1743.81	38449.7	-1.0002	-0.00087311	1.2879	0.0011242	0.28764	0.00025108	872.915	18.262	0.72099	18.262	17.926	18.647	0					88	47	3	0	0	0	6.5812e-05	1
AANCTQVIVWHTR	13	Deamidation (N)	_AAN(de)CTQVIVWHTR_	AAN(1)CTQVIVWHTR		AAN(140.31)CTQVIVWHTR		0	1	0	0	P58158	P58158	P58158	B3gat3	Galactosylgalactosylxylosylprotein 3-beta-glucuronosyltransferase 3	MULTI-MSMS	20150708_JYL_200ug_mb_glyco_1	1	778.89	2	778.886	1555.76	40634.9	-0.97568	-0.00075994	0.75388	0.00058719	-0.22179	-0.00017275	778.886	44.454	0.40651	44.454	44.248	44.654	0					83	42	3	0	0	0	1.4092e-39	1
AANCTQVIVWHTR	13	Deamidation (N)	_AAN(de)CTQVIVWHTR_	AAN(1)CTQVIVWHTR		AAN(45.99)CTQVIVWHTR		0	1	0	0	P58158	P58158	P58158	B3gat3	Galactosylgalactosylxylosylprotein 3-beta-glucuronosyltransferase 3	MULTI-MSMS	20150708_JYL_200ug_mb_glyco_2	2	779.39	2	778.886	1555.76	40020.9	-0.54482	-0.00042435	0.099715	7.7667e-05	-0.4451	-0.00034668	778.886	44.48	0.40184	44.48	44.264	44.666	0					110	36	4	0	0	0	0.0011969	1
AANCTQVIVWHTR	13	Deamidation (N)	_AAN(de)CTQVIVWHTR_	AAN(1)CTQVIVWHTR		AAN(63.19)CTQVIVWHTR		0	1	0	0	P58158	P58158	P58158	B3gat3	Galactosylgalactosylxylosylprotein 3-beta-glucuronosyltransferase 3	MULTI-MSMS	20150708_JYL_200ug_mb_glyco_3	3	779.39	2	778.886	1555.76	40193.8	-0.5827	-0.00045386	-0.74067	-0.0005769	-1.3234	-0.0010308	778.886	44.115	0.38311	44.115	43.904	44.287	0					86	40	3	0	0	0	3.914e-05	1
AANEVSSADVK	11	Unmodified	_AANEVSSADVK_					0	0	0	0	Q3TYE5;A0A087WP80;Q8BLK3	Q3TYE5	Q3TYE5	Lsamp	Limbic system-associated membrane protein	MULTI-MSMS	20150708_JYL_200ug_mb_glyco_1	1	545.77	2	545.772	1089.53	49546.5	-0.32065	-0.000175	0.52093	0.00028431	0.20028	0.00010931	545.773	16.847	0.17524	16.847	16.735	16.911	1.9073e-06					22	11	3	0	0	0	0.0074773	1
AANEVSSADVK	11	Deamidation (N)	_AAN(de)EVSSADVK_	AAN(1)EVSSADVK		AAN(55.26)EVSSADVK		0	1	0	0	Q3TYE5;A0A087WP80;Q8BLK3	Q3TYE5	Q3TYE5	Lsamp	Limbic system-associated membrane protein	MULTI-MSMS	20150708_JYL_200ug_mb_glyco_1	1	546.26	2	546.264	1090.51	47993.6	-0.2648	-0.00014465	0.15685	8.568e-05	-0.10796	-5.8973e-05	546.264	17.95	0.20696	17.95	17.834	18.041	0					32	14	3	0	0	0	0.00056816	1
AANEVSSADVK	11	Deamidation (N)	_AAN(de)EVSSADVK_	AAN(1)EVSSADVK		AAN(52.25)EVSSADVK		0	1	0	0	Q3TYE5;A0A087WP80;Q8BLK3	Q3TYE5	Q3TYE5	Lsamp	Limbic system-associated membrane protein	MULTI-MSMS	20150708_JYL_200ug_mb_glyco_3	3	546.26	2	546.264	1090.51	48205.7	-0.33908	-0.00018523	0.48286	0.00026377	0.14378	7.8541e-05	546.265	17.842	0.26387	17.842	17.72	17.984	0					27	16	2	0	0	0	0.0007856	1
AANYTSSINIPDK	13	Deamidation (N)	_AAN(de)YTSSINIPDK_	AAN(1)YTSSINIPDK		AAN(48.87)YTSSIN(-48.87)IPDK		0	1	0	0	O09126	O09126	O09126	Sema4d	Semaphorin-4D	MULTI-MSMS	20150708_JYL_200ug_mb_glyco_3	3	697.84	2	697.844	1393.67	42756.3	-0.81791	-0.00057078	-0.49041	-0.00034223	-1.3083	-0.00091301	697.843	43.523	0.61768	43.523	43.266	43.884	0					224	53	6	0	0	0	8.5318e-08	1
AAPDITGHK	9	Unmodified	_AAPDITGHK_					0	0	0	0	H3BIX4;Z4YLB7;P97300-3;P97300-1;P97300	H3BIX4	H3BIX4	Nptn	Neuroplastin	MULTI-MSMS	20150708_JYL_200ug_mb_glyco_1	1	455.24	2	455.243	908.472	53463.5	0.33565	0.0001528	-0.56247	-0.00025606	-0.22682	-0.00010326	455.243	14.496	0.44145	14.496	14.334	14.776	-9.5367e-07					59	31	2	0	0	0	0.033913	1
AAPYWIVAPQNIVISPGENGTIICR	25	Deamidation (N)	_AAPYWIVAPQNIVISPGEN(de)GTIICR_	AAPYWIVAPQN(0.005)IVISPGEN(0.995)GTIICR		AAPYWIVAPQN(-23.36)IVISPGEN(23.36)GTIICR		0	1	0	0	Q810U4;Q810U4-3;Q810U4-2	Q810U4	Q810U4	Nrcam	Neuronal cell adhesion molecule	MULTI-MSMS	20150708_JYL_200ug_mb_glyco_2	2	914.48	3	914.142	2739.41	36692.3	-0.022986	-2.1012e-05	-0.18416	-0.00016835	-0.20715	-0.00018936	914.477	74.274	0.38472	74.274	74.061	74.445	0					220	35	8	0	0	0	3.124e-06	1
AAPYWIVAPQNIVISPGENGTIICR	25	Deamidation (N)	_AAPYWIVAPQNIVISPGEN(de)GTIICR_	AAPYWIVAPQN(0.003)IVISPGEN(0.997)GTIICR		AAPYWIVAPQN(-25.85)IVISPGEN(25.85)GTIICR		0	1	0	0	Q810U4;Q810U4-3;Q810U4-2	Q810U4	Q810U4	Nrcam	Neuronal cell adhesion molecule	MULTI-MSMS	20150708_JYL_200ug_mb_glyco_3	3	914.48	3	914.142	2739.41	36587.2	-0.26715	-0.00024421	-0.037752	-3.4511e-05	-0.3049	-0.00027872	914.477	74.349	0.56839	74.349	74.183	74.752	7.6294e-06					206	43	7	0	0	0	3.6367e-07	1
AASNSTEIK	9	Deamidation (N)	_AASN(de)STEIK_	AASN(1)STEIK		AASN(46.82)STEIK		0	1	0	0	O88307	O88307	O88307	Sorl1	Sortilin-related receptor	MULTI-MSMS	20150708_JYL_200ug_mb_glyco_1	1	461.23	2	461.23	920.445	52390.8	-0.034594	-1.5956e-05	0.20491	9.4512e-05	0.17032	7.8556e-05	461.23	13.115	0.74063	13.115	12.941	13.681	0					73	31	4	0	0	0	0.0021269	1
AATCINPINGSVCER	15	Deamidation (N)	_AATCINPIN(de)GSVCER_	AATCIN(0.002)PIN(0.998)GSVCER		AATCIN(-26.99)PIN(26.99)GSVCER		0	1	0	0	Q9WU60	Q9WU60	Q9WU60	Atrn	Attractin	MULTI-MSMS	20150708_JYL_200ug_mb_glyco_1	1	831.88	2	831.882	1661.75	39533.7	-0.87302	-0.00072625	-0.031097	-2.5869e-05	-0.90412	-0.00075212	831.883	44.121	0.50423	44.121	43.884	44.388	0					172	46	5	0	0	0	5.3782e-18	1
AATCINPINGSVCER	15	Deamidation (N)	_AATCINPIN(de)GSVCER_	AATCIN(0.001)PIN(0.999)GSVCER		AATCIN(-28.63)PIN(28.63)GSVCER		0	1	0	0	Q9WU60	Q9WU60	Q9WU60	Atrn	Attractin	MULTI-MSMS	20150708_JYL_200ug_mb_glyco_2	2	831.88	2	831.882	1661.75	39234.2	-0.9079	-0.00075527	0.13433	0.00011174	-0.77358	-0.00064353	831.883	44.219	0.44747	44.219	44.008	44.455	0					159	44	5	0	0	0	2.4657e-12	1
AATCINPINGSVCER	15	Deamidation (N)	_AATCINPIN(de)GSVCER_	AATCIN(0.01)PIN(0.99)GSVCER		AATCIN(-19.74)PIN(19.74)GSVCER		0	1	0	0	Q9WU60	Q9WU60	Q9WU60	Atrn	Attractin	MULTI-MSMS	20150708_JYL_200ug_mb_glyco_3	3	831.88	2	831.882	1661.75	38603.1	-1.0269	-0.00085422	0.074292	6.1802e-05	-0.95256	-0.00079242	831.883	43.992	0.41507	43.992	43.78	44.195	0					168	42	5	0	0	0	5.5906e-08	1
AATCINPINGSVCERPANHSAK	22	2 Deamidation (N)	_AATCINPIN(de)GSVCERPAN(de)HSAK_	AATCINPIN(1)GSVCERPAN(1)HSAK		AATCIN(-42.63)PIN(42.63)GSVCERPAN(59.5)HSAK		0	2	0	1	Q9WU60	Q9WU60	Q9WU60	Atrn	Attractin	MULTI-MSMS	20150708_JYL_200ug_mb_glyco_3	3	790.7	3	790.371	2368.09	39213.4	-1.0468	-0.00082737	0.27484	0.00021723	-0.77197	-0.00061014	790.705	35.954	0.5886	35.954	35.641	36.229	0					319	60	7	0	0	0	1.1249e-14	1
AAVPDAVGK	9	Unmodified	_AAVPDAVGK_					0	0	0	0	D3YYN7;Q3UHK5;Q6PIE5;A0A0G2JGX4;Q8VCE0;Q6PIC6;Q8VDN2	D3YYN7;A0A0G2JGX4;Q8VDN2	A0A0G2JGX4	Atp1a2;Atp1a3;Atp1a1	Sodium/potassium-transporting ATPase subunit alpha-2;Sodium/potassium-transporting ATPase subunit alpha-3;Sodium/potassium-transporting ATPase subunit alpha-1	MSMS	20150708_JYL_200ug_mb_glyco_1	1	414.23	2	414.235	826.455	NaN	NaN	NaN	NaN	NaN	NaN	NaN	NaN	18.856	1	18.856	18.356	19.356	0								0	0	0	5.9815e-07	1
AAVPSGASTGIYEAIEIR	18	Unmodified	_AAVPSGASTGIYEAIEIR_					0	0	0	0	Q545V3;P17183;D3Z6E4;A0A0N4SUX5;D3YVD3;D3Z2S4;A0A0N4SUI6;B1ARR6;Q5SX61;Q5SX60;Q5SX59;Q5FW97;P17182;B1ARR7;B0QZL1;P21550	Q545V3;Q5FW97	Q5FW97	Eno2;Eno1;Eno3;EG433182	Gamma-enolase;Enolase;Alpha-enolase;Beta-enolase	MULTI-MSMS	20150708_JYL_200ug_mb_glyco_1	1	903.48	2	902.976	1803.94	38484.5	-0.60604	-0.00054724	-0.38683	-0.0003493	-0.99287	-0.00089654	902.976	68.574	0.24021	68.574	68.395	68.636	0					35	13	4	0	0	0	0.006006	1
AAVSGIWGK	9	Unmodified	_AAVSGIWGK_					0	0	0	0	A8DUK4;E9Q223	A8DUK4	A8DUK4	Hbbt1;Hbb-bs		MULTI-SECPEP	20150708_JYL_200ug_mb_glyco_1	1	888.96	1	888.494	887.487	39789.4	-0.96638	-0.00085863	1.8124	0.0016103	0.84597	0.00075164	888.494	42.747	0.5099	42.747	42.44	42.95	-3.8147e-06					62	44	2	0	0	0	0.029699	1
ACFPNSTDTEPVGDFPCGK	19	Deamidation (N)	_ACFPN(de)STDTEPVGDFPCGK_	ACFPN(1)STDTEPVGDFPCGK		ACFPN(70.99)STDTEPVGDFPCGK		0	1	0	0	A2AIS0;A2AIR9;A2AIR7;O55017;O55017-2	A2AIS0	A2AIS0	Cacna1b	Voltage-dependent N-type calcium channel subunit alpha-1B	MULTI-MSMS	20150708_JYL_200ug_mb_glyco_1	1	1050.94	2	1050.44	2098.86	33698.4	-0.18067	-0.00018979	-1.1887	-0.0012486	-1.3693	-0.0014384	1050.94	50.739	1.8923	50.739	49.827	51.719	0					690	196	5	0	0	0	2.165e-07	1
ACFPNSTDTEPVGDFPCGK	19	Deamidation (N)	_ACFPN(de)STDTEPVGDFPCGK_	ACFPN(1)STDTEPVGDFPCGK		ACFPN(80.32)STDTEPVGDFPCGK		0	1	0	0	A2AIS0;A2AIR9;A2AIR7;O55017;O55017-2	A2AIS0	A2AIS0	Cacna1b	Voltage-dependent N-type calcium channel subunit alpha-1B	MULTI-MSMS	20150708_JYL_200ug_mb_glyco_2	2	1050.44	2	1050.44	2098.86	34213.8	-0.27915	-0.00029323	-0.67327	-0.00070723	-0.95242	-0.0010005	1050.94	50.767	1.619	50.767	50.012	51.631	0					529	157	4	0	0	0	1.8087e-09	1
ACFPNSTDTEPVGDFPCGK	19	Deamidation (N)	_ACFPN(de)STDTEPVGDFPCGK_	ACFPN(1)STDTEPVGDFPCGK		ACFPN(81.81)STDTEPVGDFPCGK		0	1	0	0	A2AIS0;A2AIR9;A2AIR7;O55017;O55017-2	A2AIS0	A2AIS0	Cacna1b	Voltage-dependent N-type calcium channel subunit alpha-1B	MULTI-MSMS	20150708_JYL_200ug_mb_glyco_3	3	1050.44	2	1050.44	2098.86	34039.3	-0.059153	-6.2136e-05	-0.92886	-0.0009757	-0.98801	-0.0010378	1050.94	50.859	1.7412	50.859	49.819	51.56	0					569	171	5	0	0	0	9.5863e-10	1
ACIGFHNCTECK	12	Deamidation (N)	_ACIGFHN(de)CTECK_	ACIGFHN(1)CTECK		ACIGFHN(41.68)CTECK		0	1	0	0	Q04592-2;Q04592	Q04592-2	Q04592-2	Pcsk5	Proprotein convertase subtilisin/kexin type 5	MULTI-MSMS	20150708_JYL_200ug_mb_glyco_3	3	749.8	2	749.3	1496.58	41774.3	-1.0776	-0.00080742	0.14263	0.00010687	-0.93494	-0.00070055	749.301	26.317	0.37902	26.317	26.094	26.473	0					66	24	4	0	0	0	0.002785	1
ACMNETR	7	Deamidation (N)	_ACMN(de)ETR_	ACMN(1)ETR		ACMN(134.66)ETR		0	1	0	0	Q4PZA2-3;Q4PZA2-2;Q4PZA2-4;Q4PZA2;B1AXF8	Q4PZA2-3	Q4PZA2-3	Ece1	Endothelin-converting enzyme 1	MULTI-MSMS	20150708_JYL_200ug_mb_glyco_1	1	441.68	2	441.676	881.337	52192.1	-0.010547	-4.6583e-06	-0.41167	-0.00018182	-0.42221	-0.00018648	441.676	12.985	0.35219	12.985	12.795	13.147	0					57	19	4	0	0	0	2.2291e-32	1
ACMNETR	7	Deamidation (N)	_ACMN(de)ETR_	ACMN(1)ETR		ACMN(57.18)ETR		0	1	0	0	Q4PZA2-3;Q4PZA2-2;Q4PZA2-4;Q4PZA2;B1AXF8	Q4PZA2-3	Q4PZA2-3	Ece1	Endothelin-converting enzyme 1	MULTI-MSMS	20150708_JYL_200ug_mb_glyco_2	2	441.68	2	441.676	881.337	51509.8	-0.4451	-0.00019659	0.11481	5.0709e-05	-0.33029	-0.00014588	441.676	12.433	0.53206	12.433	12.205	12.737	0					103	37	4	0	0	0	0.0045342	1
ACMNETR	7	Deamidation (N)	_ACMN(de)ETR_	ACMN(1)ETR		ACMN(46.43)ETR		0	1	0	0	Q4PZA2-3;Q4PZA2-2;Q4PZA2-4;Q4PZA2;B1AXF8	Q4PZA2-3	Q4PZA2-3	Ece1	Endothelin-converting enzyme 1	MULTI-MSMS	20150708_JYL_200ug_mb_glyco_3	3	441.68	2	441.676	881.337	51845	-0.25739	-0.00011368	-0.26377	-0.0001165	-0.52116	-0.00023018	441.676	12.827	0.53477	12.827	12.548	13.082	0					132	42	4	0	0	0	0.0087072	1
ACPIDPATNK	10	Deamidation (N)	_ACPIDPATN(de)K_	ACPIDPATN(1)K		ACPIDPATN(49.3)K		0	1	0	0	Q60675;A0A087WRP2	Q60675	Q60675	Lama2	Laminin subunit alpha-2	MULTI-MSMS	20150708_JYL_200ug_mb_glyco_1	1	544.26	2	544.258	1086.5	46990.7	-0.86205	-0.00046918	0.078381	4.2659e-05	-0.78367	-0.00042652	544.258	24.063	1.0824	24.063	23.482	24.565	-1.9073e-06					344	99	6	0	0	0	0.0018776	1
ACVIHGTDIK	10	Unmodified	_ACVIHGTDIK_					0	0	0	0	A0A0G2JGX4;Q8VCE0;Q6PIC6	A0A0G2JGX4	A0A0G2JGX4	Atp1a3	Sodium/potassium-transporting ATPase subunit alpha-3	MULTI-MSMS	20150708_JYL_200ug_mb_glyco_2	2	557.29	2	557.29	1112.56	48053.9	-0.57935	-0.00032286	-0.21815	-0.00012157	-0.7975	-0.00044444	557.29	24.14	0.54512	24.14	23.877	24.422	1.9073e-06					89	49	2	0	0	0	0.02173	1
ACVIHGTDIK	10	Unmodified	_ACVIHGTDIK_					0	0	0	0	A0A0G2JGX4;Q8VCE0;Q6PIC6	A0A0G2JGX4	A0A0G2JGX4	Atp1a3	Sodium/potassium-transporting ATPase subunit alpha-3	MULTI-MSMS	20150708_JYL_200ug_mb_glyco_3	3	557.29	2	557.29	1112.56	47763.9	-1.1664	-0.00065001	-1.1064	-0.00061658	-2.2728	-0.0012666	557.29	24.278	0.53177	24.278	23.943	24.475	0					98	45	3	0	0	0	0.0016163	1
ACYDEGKR	8	Unmodified	_ACYDEGKR_					0	0	0	1	D3YUF9;Q91XL3	D3YUF9	D3YUF9	Uxs1	UDP-glucuronic acid decarboxylase 1	MSMS	20150708_JYL_200ug_mb_glyco_3	3	499.72	2	499.722	997.429	NaN	NaN	NaN	NaN	NaN	NaN	NaN	NaN	14.804	1	14.804	14.304	15.304	0								0	0	0	0.029608	1
ADAIQAGASQFETSAAK	17	Unmodified	_ADAIQAGASQFETSAAK_					0	0	0	0	Q8CHR4;B0QZN5;P63044;P63024	Q8CHR4	Q8CHR4	Vamp2;Vamp3	Vesicle-associated membrane protein 2;Vesicle-associated membrane protein 3	MULTI-MSMS	20150708_JYL_200ug_mb_glyco_1	1	833.41	2	833.408	1664.8	40759.4	-0.62306	-0.00051926	2.4325	0.0020272	1.8094	0.001508	833.408	45.223	0.33662	45.223	45.048	45.385	0					70	33	3	0	0	0	7.5809e-09	1
ADAIQAGASQFETSAAK	17	Unmodified	_ADAIQAGASQFETSAAK_					0	0	0	0	Q8CHR4;B0QZN5;P63044;P63024	Q8CHR4	Q8CHR4	Vamp2;Vamp3	Vesicle-associated membrane protein 2;Vesicle-associated membrane protein 3	MULTI-MSMS	20150708_JYL_200ug_mb_glyco_3	3	833.41	2	833.408	1664.8	40011	-0.71079	-0.00059238	1.9263	0.0016054	1.2155	0.001013	833.911	44.963	0.32295	44.963	44.805	45.128	0					80	30	3	0	0	0	0.0084281	1
ADANPPATEYHWTTINGSIPK	21	Deamidation (N)	_ADANPPATEYHWTTIN(de)GSIPK_	ADANPPATEYHWTTIN(1)GSIPK		ADAN(-38.79)PPATEYHWTTIN(38.79)GSIPK		0	1	0	0	Q9JKF6	Q9JKF6	Q9JKF6	Pvrl1	Nectin-1	MULTI-MSMS	20150708_JYL_200ug_mb_glyco_1	1	762.37	3	762.034	2283.08	40270.4	-0.26051	-0.00019851	-0.26976	-0.00020556	-0.53026	-0.00040408	762.368	57.823	1.5279	57.823	57.297	58.825	0					651	135	7	0	0	0	4.4182e-05	1
ADANPPATEYHWTTINGSIPK	21	Deamidation (N)	_ADANPPATEYHWTTIN(de)GSIPK_	ADANPPATEYHWTTIN(1)GSIPK		ADAN(-85.06)PPATEYHWTTIN(85.06)GSIPK		0	1	0	0	Q9JKF6	Q9JKF6	Q9JKF6	Pvrl1	Nectin-1	MULTI-MSMS	20150708_JYL_200ug_mb_glyco_3	3	1143.05	2	1142.55	2283.08	32688.2	0.086903	9.9291e-05	0.052327	5.9786e-05	0.13923	0.00015908	1143.05	57.565	0.89397	57.565	57.118	58.012	0					386	86	6	0	0	0	1.6538e-21	1
ADECAIPYIGATCYCDIFCNR	21	Deamidation (N)	_ADECAIPYIGATCYCDIFCN(de)R_	ADECAIPYIGATCYCDIFCN(1)R		ADECAIPYIGATCYCDIFCN(54.22)R		0	1	0	0	H3BKM8;H3BJ97;Q99JR5	H3BKM8	H3BKM8	Tinagl1	Tubulointerstitial nephritis antigen-like	MULTI-MSMS	20150708_JYL_200ug_mb_glyco_1	1	1286.03	2	1285.53	2569.04	31186.7	-0.42806	-0.00055028	-1.0685	-0.0013736	-1.4966	-0.0019239	1286.03	72.233	0.36232	72.233	72.037	72.4	0					173	29	8	0	0	0	2.2128e-05	1
ADECAIPYIGATCYCDIFCNR	21	Deamidation (N)	_ADECAIPYIGATCYCDIFCN(de)R_	ADECAIPYIGATCYCDIFCN(1)R		ADECAIPYIGATCYCDIFCN(79.47)R		0	1	0	0	H3BKM8;H3BJ97;Q99JR5	H3BKM8	H3BKM8	Tinagl1	Tubulointerstitial nephritis antigen-like	MULTI-MSMS	20150708_JYL_200ug_mb_glyco_1	1	857.69	3	857.353	2569.04	38051.6	-0.20513	-0.00017587	-0.77367	-0.00066331	-0.97881	-0.00083918	857.688	72.245	0.39362	72.245	72.018	72.412	0					175	31	8	0	0	0	6.1364e-10	1
ADECAIPYIGATCYCDIFCNR	21	Deamidation (N)	_ADECAIPYIGATCYCDIFCN(de)R_	ADECAIPYIGATCYCDIFCN(1)R		ADECAIPYIGATCYCDIFCN(42.64)R		0	1	0	0	H3BKM8;H3BJ97;Q99JR5	H3BKM8	H3BKM8	Tinagl1	Tubulointerstitial nephritis antigen-like	MULTI-MSMS	20150708_JYL_200ug_mb_glyco_2	2	857.69	3	857.353	2569.04	37925.7	-0.26397	-0.00022631	-0.73679	-0.00063169	-1.0008	-0.00085801	857.687	72.21	0.35832	72.21	72.046	72.404	7.6294e-06					144	25	8	0	0	0	7.3534e-05	1
ADECAIPYIGATCYCDIFCNR	21	Deamidation (N)	_ADECAIPYIGATCYCDIFCN(de)R_	ADECAIPYIGATCYCDIFCN(1)R		ADECAIPYIGATCYCDIFCN(64.52)R		0	1	0	0	H3BKM8;H3BJ97;Q99JR5	H3BKM8	H3BKM8	Tinagl1	Tubulointerstitial nephritis antigen-like	MULTI-MSMS	20150708_JYL_200ug_mb_glyco_3	3	1286.03	2	1285.53	2569.04	31213.6	-0.39709	-0.00051047	-1.0926	-0.0014046	-1.4897	-0.001915	1286.03	72.268	0.34684	72.268	72.141	72.488	0					115	22	8	0	0	0	1.4296e-06	1
ADECAIPYIGATCYCDIFCNR	21	Deamidation (N)	_ADECAIPYIGATCYCDIFCN(de)R_	ADECAIPYIGATCYCDIFCN(1)R		ADECAIPYIGATCYCDIFCN(65.95)R		0	1	0	0	H3BKM8;H3BJ97;Q99JR5	H3BKM8	H3BKM8	Tinagl1	Tubulointerstitial nephritis antigen-like	MULTI-MSMS	20150708_JYL_200ug_mb_glyco_3	3	857.69	3	857.353	2569.04	37579.8	-0.25921	-0.00022224	-1.1602	-0.00099471	-1.4194	-0.001217	857.687	72.267	0.30484	72.267	72.141	72.446	0					109	19	8	0	0	0	7.3859e-07	1
ADGSTQVIDTK	11	Unmodified	_ADGSTQVIDTK_					0	0	0	0	O08749	O08749	O08749	Dld	Dihydrolipoyl dehydrogenase, mitochondrial	MULTI-SECPEP	20150708_JYL_200ug_mb_glyco_1	1	567.75	2	567.785	1133.56	57717.1	-1.0303	-0.00058499	-0.12552	-7.1268e-05	-1.1558	-0.00065626	567.785	18.436	0.15816	18.436	18.346	18.505	-1.9073e-06					22	13	2	0	0	0	0.034175	1
ADNYTYEHIR	10	Deamidation (N)	_ADN(de)YTYEHIR_	ADN(1)YTYEHIR		ADN(46.35)YTYEHIR		0	1	0	0	Q5SU94;P35917	Q5SU94	Q5SU94	Flt4	Vascular endothelial growth factor receptor 3	MULTI-MSMS	20150708_JYL_200ug_mb_glyco_1	1	641.79	2	641.789	1281.56	45745.8	0.26447	0.00016974	1.1421	0.00073297	1.4066	0.00090271	641.789	29.936	0.30054	29.936	29.79	30.091	0					52	25	3	0	0	0	0.0024517	1
ADQEIMTYSHDNIICGITSVSFSK	24	Unmodified	_ADQEIMTYSHDNIICGITSVSFSK_					0	0	0	0	Q3TQ70;P62874	Q3TQ70	Q3TQ70	Gnb1	Guanine nucleotide-binding protein G(I)/G(S)/G(T) subunit beta-1	MULTI-MSMS	20150708_JYL_200ug_mb_glyco_2	2	906.42	3	906.091	2715.25	36381.1	-0.31149	-0.00028223	0.037142	3.3654e-05	-0.27434	-0.00024858	906.426	69.553	0.47659	69.553	69.436	69.913	0					95	28	6	0	0	0	7.5252e-12	1
ADQEIMTYSHDNIICGITSVSFSK	24	Unmodified	_ADQEIMTYSHDNIICGITSVSFSK_					0	0	0	0	Q3TQ70;P62874	Q3TQ70	Q3TQ70	Gnb1	Guanine nucleotide-binding protein G(I)/G(S)/G(T) subunit beta-1	MULTI-MSMS	20150708_JYL_200ug_mb_glyco_3	3	1359.14	2	1358.63	2715.25	28063.9	-0.40198	-0.00054614	-0.52669	-0.00071558	-0.92867	-0.0012617	1359.14	69.76	0.23138	69.76	69.653	69.884	0					35	11	5	0	0	0	0.0024017	1
ADQEIMTYSHDNIICGITSVSFSK	24	Unmodified	_ADQEIMTYSHDNIICGITSVSFSK_					0	0	0	0	Q3TQ70;P62874	Q3TQ70	Q3TQ70	Gnb1	Guanine nucleotide-binding protein G(I)/G(S)/G(T) subunit beta-1	MULTI-MSMS	20150708_JYL_200ug_mb_glyco_3	3	906.43	3	906.091	2715.25	36146.2	-0.071369	-6.4667e-05	0.23282	0.00021095	0.16145	0.00014629	906.426	69.751	0.406	69.751	69.628	70.034	0					82	19	7	0	0	0	1.1083e-23	1
AEAVGETITIPGIVSADNGTYTCEAANK	28	Deamidation (N)	_AEAVGETITIPGIVSADN(de)GTYTCEAANK_	AEAVGETITIPGIVSADN(1)GTYTCEAANK		AEAVGETITIPGIVSADN(63.09)GTYTCEAAN(-63.09)K		0	1	0	0	Q8R464	Q8R464	Q8R464	Cadm4	Cell adhesion molecule 4	MULTI-MSMS	20150708_JYL_200ug_mb_glyco_1	1	952.12	3	951.787	2852.34	35860.4	-0.10962	-0.00010433	-0.65881	-0.00062704	-0.76842	-0.00073137	952.121	68.381	1.1781	68.381	68.013	69.191	0					457	89	9	0	0	0	1.4256e-35	1
AEAVGETITIPGIVSADNGTYTCEAANK	28	Deamidation (N)	_AEAVGETITIPGIVSADN(de)GTYTCEAANK_	AEAVGETITIPGIVSADN(1)GTYTCEAANK		AEAVGETITIPGIVSADN(41.2)GTYTCEAAN(-41.2)K		0	1	0	0	Q8R464	Q8R464	Q8R464	Cadm4	Cell adhesion molecule 4	MULTI-MSMS	20150708_JYL_200ug_mb_glyco_1	1	1427.68	2	1427.18	2852.34	29130.6	-1.2318	-0.001758	0.1605	0.00022907	-1.0713	-0.0015289	1427.68	68.364	0.75069	68.364	67.929	68.68	0					230	56	6	0	0	0	1.3009e-20	1
AEAVGETITIPGIVSADNGTYTCEAANK	28	Deamidation (N)	_AEAVGETITIPGIVSADN(de)GTYTCEAANK_	AEAVGETITIPGIVSADN(1)GTYTCEAANK		AEAVGETITIPGIVSADN(45.64)GTYTCEAAN(-45.64)K		0	1	0	0	Q8R464	Q8R464	Q8R464	Cadm4	Cell adhesion molecule 4	MULTI-MSMS	20150708_JYL_200ug_mb_glyco_2	2	952.12	3	951.787	2852.34	36022	-0.023982	-2.2825e-05	-0.9424	-0.00089696	-0.96638	-0.00091979	952.12	68.406	1.1817	68.406	68.139	69.321	7.6294e-06					300	68	8	0	0	0	3.8176e-15	1
AEAVGETITIPGIVSADNGTYTCEAANK	28	Deamidation (N)	_AEAVGETITIPGIVSADN(de)GTYTCEAANK_	AEAVGETITIPGIVSADN(1)GTYTCEAANK		AEAVGETITIPGIVSADN(49.08)GTYTCEAAN(-49.08)K		0	1	0	0	Q8R464	Q8R464	Q8R464	Cadm4	Cell adhesion molecule 4	MULTI-MSMS	20150708_JYL_200ug_mb_glyco_2	2	1427.68	2	1427.18	2852.34	29410.6	-0.80391	-0.0011473	-0.10421	-0.00014873	-0.90812	-0.001296	1427.68	68.419	0.70834	68.419	68.012	68.72	0					172	46	6	0	0	0	5.1013e-35	1
AEAVGETITIPGIVSADNGTYTCEAANK	28	Deamidation (N)	_AEAVGETITIPGIVSADN(de)GTYTCEAANK_	AEAVGETITIPGIVSADN(0.999)GTYTCEAAN(0.001)K		AEAVGETITIPGIVSADN(29.49)GTYTCEAAN(-29.49)K		0	1	0	0	Q8R464	Q8R464	Q8R464	Cadm4	Cell adhesion molecule 4	MULTI-MSMS	20150708_JYL_200ug_mb_glyco_3	3	1427.68	2	1427.18	2852.34	29516.6	-0.94355	-0.0013466	-0.30556	-0.00043609	-1.2491	-0.0017827	1427.68	68.402	0.79218	68.402	68.103	68.895	0					241	53	6	0	0	0	7.1388e-15	1
AEAVGETITIPGIVSADNGTYTCEAANK	28	Deamidation (N)	_AEAVGETITIPGIVSADN(de)GTYTCEAANK_	AEAVGETITIPGIVSADN(1)GTYTCEAANK		AEAVGETITIPGIVSADN(53.16)GTYTCEAAN(-53.16)K		0	1	0	0	Q8R464	Q8R464	Q8R464	Cadm4	Cell adhesion molecule 4	MULTI-MSMS	20150708_JYL_200ug_mb_glyco_3	3	952.12	3	951.787	2852.34	35940.7	-0.49041	-0.00046677	-0.7454	-0.00070946	-1.2358	-0.0011762	952.121	68.405	1.2611	68.405	68.182	69.443	0					446	84	9	0	0	0	3.6548e-27	1
AEDSGEYHCVYHFVSAPK	18	Unmodified	_AEDSGEYHCVYHFVSAPK_					0	0	0	0	H3BIX4;Z4YLB7;P97300-3;P97300-1;P97300;A0A0A0MQN8	H3BIX4	H3BIX4	Nptn	Neuroplastin	MULTI-MSMS	20150708_JYL_200ug_mb_glyco_3	3	699.31	3	699.311	2094.91	43324.9	-0.61682	-0.00043135	-2.3993	-0.0016778	-3.0161	-0.0021092	699.643	42.031	0.3896	42.031	41.804	42.194	0					100	37	3	0	0	0	0.032051	1
AEFAVANDTGFVDIPQQEK	19	Deamidation (N)	_AEFAVAN(de)DTGFVDIPQQEK_	AEFAVAN(1)DTGFVDIPQQEK		AEFAVAN(117.03)DTGFVDIPQQEK		0	1	0	0	Q543M3;P06797	Q543M3	Q543M3	Ctsl	Cathepsin L1;Cathepsin L1 heavy chain;Cathepsin L1 light chain	MULTI-MSMS	20150708_JYL_200ug_mb_glyco_2	2	1040.5	2	1040.5	2078.98	34352.6	0.24635	0.00025633	0.079889	8.3124e-05	0.32624	0.00033945	1041	62.168	0.6651	62.168	61.884	62.549	0					218	66	4	0	0	0	6.4796e-29	1
AEGAGTEEEGTPK	13	Unmodified	_AEGAGTEEEGTPK_					0	0	0	0	Q91XV3	Q91XV3	Q91XV3	Basp1	Brain acid soluble protein 1	MULTI-MSMS	20150708_JYL_200ug_mb_glyco_1	1	638.29	2	638.289	1274.56	43626	-0.59831	-0.00038189	0.45594	0.00029102	-0.14236	-9.0869e-05	638.289	13.448	0.30866	13.448	13.266	13.574	0					28	11	4	0	0	0	2.8299e-06	1
AEGDVGPPPSTIINQNETFAK	21	Deamidation (N)	_AEGDVGPPPSTIINQN(de)ETFAK_	AEGDVGPPPSTIIN(0.042)QN(0.958)ETFAK		AEGDVGPPPSTIIN(-13.54)QN(13.54)ETFAK		0	1	0	0	Q8BJD1	Q8BJD1	Q8BJD1	Itih5	Inter-alpha-trypsin inhibitor heavy chain H5	MULTI-MSMS	20150708_JYL_200ug_mb_glyco_2	2	1094.04	2	1093.53	2185.05	33877.9	-0.61914	-0.00067705	0.99533	0.0010884	0.37619	0.00041138	1094.04	54.595	1.3033	54.595	54.189	55.492	0					486	132	5	0	0	0	8.8091e-39	1
AEGDVGPPPSTIINQNETFAK	21	Deamidation (N)	_AEGDVGPPPSTIINQN(de)ETFAK_	AEGDVGPPPSTIIN(0.268)QN(0.732)ETFAK		AEGDVGPPPSTIIN(-4.36)QN(4.36)ETFAK		0	1	0	0	Q8BJD1	Q8BJD1	Q8BJD1	Itih5	Inter-alpha-trypsin inhibitor heavy chain H5	MULTI-MSMS	20150708_JYL_200ug_mb_glyco_3	3	1094.04	2	1093.53	2185.05	33901	-0.3403	-0.00037213	0.85315	0.00093294	0.51284	0.00056081	1094.04	54.557	1.2633	54.557	54.114	55.377	0					473	130	5	0	0	0	2.2983e-06	1
AEPPINASAGDQEEK	15	Deamidation (N)	_AEPPIN(de)ASAGDQEEK_	AEPPIN(1)ASAGDQEEK		AEPPIN(95.57)ASAGDQEEK		0	1	0	0	Q9JKR6	Q9JKR6	Q9JKR6	Hyou1	Hypoxia up-regulated protein 1	MULTI-MSMS	20150708_JYL_200ug_mb_glyco_1	1	778.86	2	778.857	1555.7	40052.5	-1.1494	-0.00089522	-0.14212	-0.00011069	-1.2915	-0.0010059	778.857	24.993	1.938	24.993	24.332	26.27	1.9073e-06					713	170	5	0	0	0	9.3547e-16	2
AEPPINASAGDQEEK	15	Deamidation (N)	_AEPPIN(de)ASAGDQEEK_	AEPPIN(1)ASAGDQEEK		AEPPIN(87.52)ASAGDQEEK		0	1	0	0	Q9JKR6	Q9JKR6	Q9JKR6	Hyou1	Hypoxia up-regulated protein 1	MULTI-MSMS	20150708_JYL_200ug_mb_glyco_2	2	778.86	2	778.857	1555.7	39999.4	-1.0533	-0.00082041	-0.2583	-0.00020118	-1.3116	-0.0010216	778.857	24.973	2.0852	24.973	24.218	26.303	-1.9073e-06					813	184	6	0	0	0	2.4657e-12	1
AEPPINASAGDQEEK	15	Deamidation (N)	_AEPPIN(de)ASAGDQEEK_	AEPPIN(1)ASAGDQEEK		AEPPIN(89.62)ASAGDQEEK		0	1	0	0	Q9JKR6	Q9JKR6	Q9JKR6	Hyou1	Hypoxia up-regulated protein 1	MULTI-MSMS	20150708_JYL_200ug_mb_glyco_3	3	778.86	2	778.857	1555.7	40260.1	-1.2397	-0.00096551	-0.08259	-6.4326e-05	-1.3222	-0.0010298	778.857	24.946	2.0998	24.946	24.275	26.375	-1.9073e-06					842	181	6	0	0	0	1.8214e-12	2
AESSAATQSPSVSSSSSGAEPSAIGGGGGSPGACPAIGAK	40	Acetyl (Protein N-term)	_(ac)AESSAATQSPSVSSSSSGAEPSAIGGGGGSPGACPAIGAK_					1	0	0	0	Q9ES97-3;Q9ES97-4;Q9ES97-5;Q9ES97-2;Q9ES97	Q9ES97-3	Q9ES97-3	Rtn3	Reticulon-3	MULTI-MSMS	20150708_JYL_200ug_mb_glyco_1	1	884.16	4	883.659	3530.61	36924.3	-0.92179	-0.00081455	0.77646	0.00068613	-0.14533	-0.00012842	883.911	46.26	0.73234	46.26	45.936	46.668	0					417	73	7	0	0	0	1.2294e-39	1
AESSAATQSPSVSSSSSGAEPSAIGGGGGSPGACPAIGAK	40	Acetyl (Protein N-term)	_(ac)AESSAATQSPSVSSSSSGAEPSAIGGGGGSPGACPAIGAK_					1	0	0	0	Q9ES97-3;Q9ES97-4;Q9ES97-5;Q9ES97-2;Q9ES97	Q9ES97-3	Q9ES97-3	Rtn3	Reticulon-3	MULTI-MSMS	20150708_JYL_200ug_mb_glyco_1	1	1178.54	3	1177.88	3530.61	32245.8	-0.69714	-0.00082115	0.73938	0.00087089	0.042235	4.9748e-05	1178.21	46.266	0.62866	46.266	45.971	46.6	0					356	63	7	0	0	0	1.1344e-39	1
AESSAATQSPSVSSSSSGAEPSAIGGGGGSPGACPAIGAK	40	Acetyl (Protein N-term)	_(ac)AESSAATQSPSVSSSSSGAEPSAIGGGGGSPGACPAIGAK_					1	0	0	0	Q9ES97-3;Q9ES97-4;Q9ES97-5;Q9ES97-2;Q9ES97	Q9ES97-3	Q9ES97-3	Rtn3	Reticulon-3	MULTI-MSMS	20150708_JYL_200ug_mb_glyco_1	1	707.53	5	707.129	3530.61	42208	-0.22695	-0.00016048	0.21761	0.00015388	-0.0093417	-6.6058e-06	707.329	46.251	0.52903	46.251	45.993	46.522	0					232	52	5	0	0	0	6.4359e-08	1
AESSAATQSPSVSSSSSGAEPSAIGGGGGSPGACPAIGAK	40	Acetyl (Protein N-term)	_(ac)AESSAATQSPSVSSSSSGAEPSAIGGGGGSPGACPAIGAK_					1	0	0	0	Q9ES97-3;Q9ES97-4;Q9ES97-5;Q9ES97-2;Q9ES97	Q9ES97-3	Q9ES97-3	Rtn3	Reticulon-3	MULTI-MSMS	20150708_JYL_200ug_mb_glyco_2	2	884.16	4	883.659	3530.61	36909.3	-0.15661	-0.00013839	0.20619	0.0001822	0.049577	4.3809e-05	883.91	46.503	1.1321	46.503	46.05	47.182	0					676	112	9	0	0	0	3.1803e-19	1
AESSAATQSPSVSSSSSGAEPSAIGGGGGSPGACPAIGAK	40	Acetyl (Protein N-term)	_(ac)AESSAATQSPSVSSSSSGAEPSAIGGGGGSPGACPAIGAK_					1	0	0	0	Q9ES97-3;Q9ES97-4;Q9ES97-5;Q9ES97-2;Q9ES97	Q9ES97-3	Q9ES97-3	Rtn3	Reticulon-3	MULTI-MSMS	20150708_JYL_200ug_mb_glyco_3	3	884.16	4	883.659	3530.61	36639.2	-0.2982	-0.00026351	0.58314	0.0005153	0.28494	0.00025179	883.91	46.396	1.2983	46.396	46.065	47.363	-3.8147e-06					846	132	9	0	0	0	3.975e-27	2
AEVANISAHSASPIQDAVIK	20	Deamidation (N)	_AEVAN(de)ISAHSASPIQDAVIK_	AEVAN(1)ISAHSASPIQDAVIK		AEVAN(42.72)ISAHSASPIQDAVIK		0	1	0	0	Q7TT15-2;Q7TT15;E9Q714	Q7TT15-2	Q7TT15-2	Wbscr17	Putative polypeptide N-acetylgalactosaminyltransferase-like protein 3	MULTI-MSMS	20150708_JYL_200ug_mb_glyco_1	1	675.02	3	674.688	2021.04	43532.2	-0.51183	-0.00034533	-0.29583	-0.00019959	-0.80766	-0.00054492	674.688	51.237	0.51101	51.237	50.936	51.447	3.8147e-06					147	51	4	0	0	0	0.00011883	1
AEWDEGPPTVISDSPWTNTSGSCK	24	Deamidation (N)	_AEWDEGPPTVISDSPWTN(de)TSGSCK_	AEWDEGPPTVISDSPWTN(1)TSGSCK		AEWDEGPPTVISDSPWTN(70.99)TSGSCK		0	1	0	0	G3UXY9;Q9R1E6;Q9R1E6-3;Q9R1E6-2	G3UXY9	G3UXY9	Enpp2	Ectonucleotide pyrophosphatase/phosphodiesterase family member 2	MULTI-MSMS	20150708_JYL_200ug_mb_glyco_3	3	875.05	3	874.715	2621.12	37178.9	-0.22873	-0.00020007	0.029646	2.5932e-05	-0.19908	-0.00017414	875.05	67.934	0.32286	67.934	67.796	68.119	-7.6294e-06					94	24	5	0	0	0	1.0373e-09	1
AFFDETKNNTR	11	Deamidation (N)	_AFFDETKN(de)NTR_	AFFDETKN(0.81)N(0.19)TR		AFFDETKN(6.31)N(-6.31)TR		0	1	0	1	A0A0R4J1B4;E9Q604;G5E8F1;E9Q5K8;Q3U1U4;P05555-2;P05555	A0A0R4J1B4	A0A0R4J1B4	Itgam	Integrin alpha-M	MULTI-MSMS	20150708_JYL_200ug_mb_glyco_1	1	672.31	2	672.315	1342.62	42892.1	0.26246	0.00017646	-0.02393	-1.6088e-05	0.23854	0.00016037	672.314	30.616	0.68504	30.616	30.301	30.986	0					169	41	7	0	0	0	0.0036868	1
AFINGTGIETVISR	14	Deamidation (N)	_AFIN(de)GTGIETVISR_	AFIN(1)GTGIETVISR		AFIN(42.32)GTGIETVISR		0	1	0	0	A2API5;Q9JI18;E9Q202	A2API5	A2API5	Lrp1b	Low-density lipoprotein receptor-related protein 1B	MULTI-MSMS	20150708_JYL_200ug_mb_glyco_1	1	739.9	2	739.896	1477.78	42866.7	-0.42636	-0.00031546	0.72112	0.00053356	0.29477	0.0002181	739.896	65.844	0.26183	65.844	65.665	65.926	0					56	24	3	0	0	0	0.0019119	1
AFINGTGIETVISR	14	Deamidation (N)	_AFIN(de)GTGIETVISR_	AFIN(1)GTGIETVISR		AFIN(101.3)GTGIETVISR		0	1	0	0	A2API5;Q9JI18;E9Q202	A2API5	A2API5	Lrp1b	Low-density lipoprotein receptor-related protein 1B	MULTI-MSMS	20150708_JYL_200ug_mb_glyco_2	2	739.9	2	739.896	1477.78	41968.9	-0.78384	-0.00057996	0.43301	0.00032038	-0.35082	-0.00025957	739.896	65.934	0.1973	65.934	65.83	66.028	7.6294e-06					52	21	3	0	0	0	6.0602e-18	1
AFINGTGIETVISR	14	Deamidation (N)	_AFIN(de)GTGIETVISR_	AFIN(1)GTGIETVISR		AFIN(74.79)GTGIETVISR		0	1	0	0	A2API5;Q9JI18;E9Q202	A2API5	A2API5	Lrp1b	Low-density lipoprotein receptor-related protein 1B	MULTI-MSMS	20150708_JYL_200ug_mb_glyco_3	3	739.89	2	739.896	1477.78	41499.7	-0.64253	-0.0004754	0.0076505	5.6605e-06	-0.63488	-0.00046974	739.896	65.719	0.21218	65.719	65.619	65.831	0					54	22	3	0	0	0	8.5311e-08	1
AFMNSSFTIDPK	12	Deamidation (N)	_AFMN(de)SSFTIDPK_	AFMN(1)SSFTIDPK		AFMN(44.51)SSFTIDPK		0	1	0	0	O88792	O88792	O88792	F11r	Junctional adhesion molecule A	MULTI-MSMS	20150708_JYL_200ug_mb_glyco_1	1	679.82	2	679.818	1357.62	42803.7	0.10162	6.9081e-05	-0.8243	-0.00056037	-0.72268	-0.00049129	679.818	59.474	0.69206	59.474	59.279	59.971	3.8147e-06					213	71	5	0	0	0	0.0017919	1
AFNECCTIANK	11	Deamidation (N)	_AFN(de)ECCTIANK_	AFN(1)ECCTIANK		AFN(62.01)ECCTIAN(-62.01)K		0	1	0	0	P06684	P06684	P06684	C5	Complement C5;Complement C5 beta chain;Complement C5 alpha chain;C5a anaphylatoxin;Complement C5 alpha chain	MULTI-MSMS	20150708_JYL_200ug_mb_glyco_1	1	664.78	2	664.784	1327.55	42262.1	0.22213	0.00014767	-0.15846	-0.00010534	0.063671	4.2327e-05	664.784	29.371	0.64525	29.371	29.153	29.798	1.9073e-06					148	60	3	0	0	0	9.8981e-06	1
AFNECCTIANK	11	Deamidation (N)	_AFN(de)ECCTIANK_	AFN(1)ECCTIANK		AFN(56.69)ECCTIAN(-56.69)K		0	1	0	0	P06684	P06684	P06684	C5	Complement C5;Complement C5 beta chain;Complement C5 alpha chain;C5a anaphylatoxin;Complement C5 alpha chain	MULTI-MSMS	20150708_JYL_200ug_mb_glyco_2	2	664.78	2	664.784	1327.55	43250.8	0.28781	0.00019133	-0.33559	-0.0002231	-0.047784	-3.1766e-05	664.784	29.34	0.40606	29.34	29.14	29.546	0					109	39	3	0	0	0	9.8981e-06	1
AFNECCTIANK	11	Deamidation (N)	_AFN(de)ECCTIANK_	AFN(1)ECCTIANK		AFN(52.16)ECCTIAN(-52.16)K		0	1	0	0	P06684	P06684	P06684	C5	Complement C5;Complement C5 beta chain;Complement C5 alpha chain;C5a anaphylatoxin;Complement C5 alpha chain	MULTI-MSMS	20150708_JYL_200ug_mb_glyco_3	3	664.78	2	664.784	1327.55	43606.9	-0.015602	-1.0372e-05	-0.21738	-0.00014451	-0.23298	-0.00015488	664.784	29.263	0.40197	29.263	29.072	29.474	1.9073e-06					106	38	3	0	0	0	7.7247e-05	1
AFNISPNDTSSGSCGINIVTIK	22	Deamidation (N)	_AFNISPN(de)DTSSGSCGINIVTIK_	AFNISPN(1)DTSSGSCGINIVTIK		AFN(-47.35)ISPN(47.35)DTSSGSCGIN(-60.58)IVTIK		0	1	0	0	Q3TA96;P11438	Q3TA96	Q3TA96	Lamp1	Lysosome-associated membrane glycoprotein 1	MULTI-MSMS	20150708_JYL_200ug_mb_glyco_1	1	1149.06	2	1148.56	2295.11	32756.8	-0.13044	-0.00014982	-0.082117	-9.4317e-05	-0.21255	-0.00024413	1149.06	67.164	0.46405	67.164	66.932	67.396	0					208	39	7	0	0	0	3.6678e-29	1
AFNISPNDTSSGSCGINIVTIK	22	Deamidation (N)	_AFNISPN(de)DTSSGSCGINIVTIK_	AFN(0.02)ISPN(0.975)DTSSGSCGIN(0.004)IVTIK		AFN(-16.79)ISPN(16.79)DTSSGSCGIN(-23.48)IVTIK		0	1	0	0	Q3TA96;P11438	Q3TA96	Q3TA96	Lamp1	Lysosome-associated membrane glycoprotein 1	MULTI-MSMS	20150708_JYL_200ug_mb_glyco_1	1	766.37	3	766.042	2295.11	40308.9	-0.056611	-4.3366e-05	-0.77682	-0.00059507	-0.83343	-0.00063844	766.376	67.14	0.47229	67.14	66.932	67.404	0					187	40	6	0	0	0	7.0536e-06	1
AFNISPNDTSSGSCGINIVTIK	22	Deamidation (N)	_AFNISPN(de)DTSSGSCGINIVTIK_	AFNISPN(0.996)DTSSGSCGIN(0.003)IVTIK		AFN(-34.23)ISPN(24.86)DTSSGSCGIN(-24.86)IVTIK		0	1	0	0	Q3TA96;P11438	Q3TA96	Q3TA96	Lamp1	Lysosome-associated membrane glycoprotein 1	MULTI-MSMS	20150708_JYL_200ug_mb_glyco_2	2	1149.06	2	1148.56	2295.11	32418	-0.41792	-0.00048	-0.17628	-0.00020246	-0.59419	-0.00068247	1149.06	67.259	0.6107	67.259	67.037	67.647	0					207	50	8	0	0	0	4.5957e-10	1
AFNISPNDTSSGSCGINIVTIK	22	Deamidation (N)	_AFNISPN(de)DTSSGSCGINIVTIK_	AFN(0.03)ISPN(0.96)DTSSGSCGIN(0.01)IVTIK		AFN(-15.06)ISPN(15.06)DTSSGSCGIN(-20.01)IVTIK		0	1	0	0	Q3TA96;P11438	Q3TA96	Q3TA96	Lamp1	Lysosome-associated membrane glycoprotein 1	MULTI-MSMS	20150708_JYL_200ug_mb_glyco_2	2	766.38	3	766.042	2295.11	40043	-0.12461	-9.5455e-05	-0.42062	-0.00032221	-0.54523	-0.00041767	766.377	67.27	0.38385	67.27	67.057	67.441	0					163	29	7	0	0	0	8.4694e-06	1
AFNISPNDTSSGSCGINIVTIK	22	Deamidation (N)	_AFNISPN(de)DTSSGSCGINIVTIK_	AFN(0.016)ISPN(0.982)DTSSGSCGIN(0.002)IVTIK		AFN(-17.86)ISPN(17.86)DTSSGSCGIN(-27.23)IVTIK		0	1	0	0	Q3TA96;P11438	Q3TA96	Q3TA96	Lamp1	Lysosome-associated membrane glycoprotein 1	MULTI-MSMS	20150708_JYL_200ug_mb_glyco_3	3	766.04	3	766.042	2295.11	39875.8	-0.62062	-0.00047542	0.084042	6.438e-05	-0.53658	-0.00041104	766.377	67.366	0.46923	67.366	67.104	67.573	0					236	42	8	0	0	0	3.7466e-07	1
AFNISPNDTSSGSCGINIVTIK	22	Deamidation (N)	_AFNISPN(de)DTSSGSCGINIVTIK_	AFNISPN(1)DTSSGSCGINIVTIK		AFN(-64.06)ISPN(58.53)DTSSGSCGIN(-58.53)IVTIK		0	1	0	0	Q3TA96;P11438	Q3TA96	Q3TA96	Lamp1	Lysosome-associated membrane glycoprotein 1	MULTI-MSMS	20150708_JYL_200ug_mb_glyco_3	3	1149.06	2	1148.56	2295.11	32246.4	-0.057685	-6.6255e-05	-0.45351	-0.00052088	-0.5112	-0.00058714	1149.06	67.368	0.55202	67.368	67.096	67.648	7.6294e-06					249	50	7	0	0	0	1.374e-42	1
AFNITWISTDFK	12	Deamidation (N)	_AFN(de)ITWISTDFK_	AFN(1)ITWISTDFK		AFN(62.53)ITWISTDFK		0	1	0	0	A0A0R4J088;P20352	A0A0R4J088	A0A0R4J088	F3	Tissue factor	MULTI-MSMS	20150708_JYL_200ug_mb_glyco_1	1	722.36	2	722.361	1442.71	41148.3	-0.10996	-7.9433e-05	0.24597	0.00017768	0.13601	9.8249e-05	722.361	73.99	0.43275	73.99	73.816	74.249	0					134	31	6	0	0	0	5.3007e-05	1
AFNITWISTDFK	12	Deamidation (N)	_AFN(de)ITWISTDFK_	AFN(1)ITWISTDFK		AFN(76.07)ITWISTDFK		0	1	0	0	A0A0R4J088;P20352	A0A0R4J088	A0A0R4J088	F3	Tissue factor	MULTI-MSMS	20150708_JYL_200ug_mb_glyco_2	2	722.36	2	722.361	1442.71	41675.6	0.45386	0.00032785	-0.47712	-0.00034465	-0.023263	-1.6804e-05	722.361	73.969	0.4562	73.969	73.803	74.259	0					153	34	6	0	0	0	5.5788e-07	1
AFNITWISTDFK	12	Deamidation (N)	_AFN(de)ITWISTDFK_	AFN(1)ITWISTDFK		AFN(51.13)ITWISTDFK		0	1	0	0	A0A0R4J088;P20352	A0A0R4J088	A0A0R4J088	F3	Tissue factor	MULTI-MSMS	20150708_JYL_200ug_mb_glyco_3	3	722.86	2	722.361	1442.71	41868.3	0.17278	0.00012481	-0.015133	-1.0931e-05	0.15764	0.00011388	722.361	74.092	0.45434	74.092	73.889	74.344	0					155	35	6	0	0	0	0.00058907	1
AFPEVCNETMMAIWEECKPCIK	22	Deamidation (N)	_AFPEVCN(de)ETMMAIWEECKPCIK_	AFPEVCN(1)ETMMAIWEECKPCIK		AFPEVCN(86.19)ETMMAIWEECKPCIK		0	1	0	1	Q549A5;Q06890;E9Q9B8;E9Q2G2;E9PUU2;E9PXG5;E9Q8Y5	Q549A5	Q549A5	Clu	Clusterin;Clusterin;Clusterin beta chain;Clusterin alpha chain	MULTI-MSMS	20150708_JYL_200ug_mb_glyco_3	3	915.74	3	915.401	2743.18	36328.4	-0.23604	-0.00021607	-0.28298	-0.00025904	-0.51902	-0.00047511	915.736	72.196	0.39952	72.196	71.976	72.376	0					113	24	7	0	0	0	9.2547e-15	1
AFVHWYVGEGMEEGEFSEAR	20	Unmodified	_AFVHWYVGEGMEEGEFSEAR_					0	0	0	0	A0A0A0MQA5;P68368;P68369;Q52L87;Q5FW91;P68373;P05214;Q9JJZ2	A0A0A0MQA5;P68369	A0A0A0MQA5	Tuba4a;Tuba1a;Tuba1c;Tuba3a;Tuba8	Tubulin alpha-4A chain;Tubulin alpha-1A chain;Tubulin alpha-1C chain;Tubulin alpha-3 chain;Tubulin alpha-8 chain	MULTI-MSMS	20150708_JYL_200ug_mb_glyco_1	1	777.68	3	777.344	2329.01	40250.1	-0.14261	-0.00011086	-0.077649	-6.036e-05	-0.22026	-0.00017122	777.344	67.37	0.80494	67.37	67.105	67.91	0					168	78	3	0	0	0	3.1475e-06	1
AFVHWYVGEGMEEGEFSEAR	20	Unmodified	_AFVHWYVGEGMEEGEFSEAR_					0	0	0	0	A0A0A0MQA5;P68368;P68369;Q52L87;Q5FW91;P68373;P05214;Q9JJZ2	A0A0A0MQA5;P68369	A0A0A0MQA5	Tuba4a;Tuba1a;Tuba1c;Tuba3a;Tuba8	Tubulin alpha-4A chain;Tubulin alpha-1A chain;Tubulin alpha-1C chain;Tubulin alpha-3 chain;Tubulin alpha-8 chain	MULTI-MSMS	20150708_JYL_200ug_mb_glyco_1	1	1166.02	2	1165.51	2329.01	29796.8	-0.26013	-0.00030318	1.9252	0.0022439	1.6651	0.0019407	1166.02	67.324	0.37965	67.324	67.079	67.459	-7.6294e-06					68	34	4	0	0	0	0.0073246	1
AFVHWYVGEGMEEGEFSEAR	20	Unmodified	_AFVHWYVGEGMEEGEFSEAR_					0	0	0	0	A0A0A0MQA5;P68368;P68369;Q52L87;Q5FW91;P68373;P05214;Q9JJZ2	A0A0A0MQA5;P68369	A0A0A0MQA5	Tuba4a;Tuba1a;Tuba1c;Tuba3a;Tuba8	Tubulin alpha-4A chain;Tubulin alpha-1A chain;Tubulin alpha-1C chain;Tubulin alpha-3 chain;Tubulin alpha-8 chain	MULTI-MSMS	20150708_JYL_200ug_mb_glyco_2	2	777.68	3	777.344	2329.01	40556.1	-0.032808	-2.5503e-05	-1.0774	-0.00083749	-1.1102	-0.000863	777.678	67.182	1.0388	67.182	66.773	67.812	0					248	87	4	0	0	0	0.00016426	1
AFVHWYVGEGMEEGEFSEAR	20	Unmodified	_AFVHWYVGEGMEEGEFSEAR_					0	0	0	0	A0A0A0MQA5;P68368;P68369;Q52L87;Q5FW91;P68373;P05214;Q9JJZ2	A0A0A0MQA5;P68369	A0A0A0MQA5	Tuba4a;Tuba1a;Tuba1c;Tuba3a;Tuba8	Tubulin alpha-4A chain;Tubulin alpha-1A chain;Tubulin alpha-1C chain;Tubulin alpha-3 chain;Tubulin alpha-8 chain	MULTI-MSMS	20150708_JYL_200ug_mb_glyco_3	3	777.68	3	777.344	2329.01	40311.8	-0.32587	-0.00025331	0.0089243	6.9373e-06	-0.31695	-0.00024638	777.679	67.806	0.81265	67.806	67.688	68.501	0					198	64	5	0	0	0	1.754e-06	1
AFVQGINATADDAR	14	Deamidation (N)	_AFVQGIN(de)ATADDAR_	AFVQGIN(1)ATADDAR		AFVQGIN(87.08)ATADDAR		0	1	0	0	A0A087WS07;A0A0A0MQB3;Q8CIW6-3;Q8CIW6-2;Q8CIW6;A0A0A6YWP3	A0A087WS07	A0A087WS07	Slc26a6	Solute carrier family 26 member 6	MULTI-MSMS	20150708_JYL_200ug_mb_glyco_1	1	725.85	2	725.352	1448.69	41908	-0.78756	-0.00057126	0.78541	0.0005697	-0.0021454	-1.5562e-06	725.353	43.309	0.58702	43.309	43.006	43.593	0					205	49	5	0	0	0	4.8784e-12	1
AFVQGINATADDAR	14	Deamidation (N)	_AFVQGIN(de)ATADDAR_	AFVQGIN(1)ATADDAR		AFVQGIN(60.55)ATADDAR		0	1	0	0	A0A087WS07;A0A0A0MQB3;Q8CIW6-3;Q8CIW6-2;Q8CIW6;A0A0A6YWP3	A0A087WS07	A0A087WS07	Slc26a6	Solute carrier family 26 member 6	MULTI-MSMS	20150708_JYL_200ug_mb_glyco_2	2	725.35	2	725.352	1448.69	41929.6	-0.48797	-0.00035395	0.47264	0.00034283	-0.015336	-1.1124e-05	725.352	43.405	0.64671	43.405	43.121	43.768	0					223	57	5	0	0	0	3.8888e-05	1
AFVQGINATADDAR	14	Deamidation (N)	_AFVQGIN(de)ATADDAR_	AFVQGIN(1)ATADDAR		AFVQGIN(67.14)ATADDAR		0	1	0	0	A0A087WS07;A0A0A0MQB3;Q8CIW6-3;Q8CIW6-2;Q8CIW6;A0A0A6YWP3	A0A087WS07	A0A087WS07	Slc26a6	Solute carrier family 26 member 6	MULTI-MSMS	20150708_JYL_200ug_mb_glyco_3	3	725.35	2	725.352	1448.69	42097.3	-0.4883	-0.00035419	0.73259	0.00053138	0.24429	0.00017719	725.352	43.267	0.58526	43.267	42.922	43.507	0					155	48	4	0	0	0	1.5361e-05	1
AFYNGSITAQIVK	13	Deamidation (N)	_AFYN(de)GSITAQIVK_	AFYN(1)GSITAQIVK		AFYN(52.58)GSITAQIVK		0	1	0	0	Q4FK56;Q60928;F6WUX1;D3Z266	Q4FK56	Q4FK56	Ggt1	Gamma-glutamyltranspeptidase 1;Gamma-glutamyltranspeptidase 1 heavy chain;Gamma-glutamyltranspeptidase 1 light chain	MULTI-MSMS	20150708_JYL_200ug_mb_glyco_3	3	706.87	2	706.875	1411.73	41716.3	-0.42316	-0.00029912	0.1658	0.0001172	-0.25736	-0.00018192	706.875	58.502	0.43966	58.502	58.292	58.732	0					102	36	3	0	0	0	0.00047961	1
AGDPINITCHADNAK	15	Deamidation (N)	_AGDPIN(de)ITCHADNAK_	AGDPIN(1)ITCHADNAK		AGDPIN(54.72)ITCHADN(-54.72)AK		0	1	0	0	A0A087WPC0;G5E8B6;A0A087WNM9;Q8BR86-3;Q8BR86-4;Q8BR86-2;Q8BR86	A0A087WPC0	A0A087WPC0	Kirrel3	Kin of IRRE-like protein 3;Processed kin of IRRE-like protein 3	MULTI-MSMS	20150708_JYL_200ug_mb_glyco_1	1	799.37	2	799.367	1596.72	39454.5	-0.80666	-0.00064482	0.24294	0.0001942	-0.56372	-0.00045062	799.368	35.617	0.88853	35.617	35.239	36.127	0					257	81	4	0	0	0	3.8616e-08	1
AGDPINITCHADNAK	15	Deamidation (N)	_AGDPIN(de)ITCHADNAK_	AGDPIN(1)ITCHADNAK		AGDPIN(59.81)ITCHADN(-59.81)AK		0	1	0	0	A0A087WPC0;G5E8B6;A0A087WNM9;Q8BR86-3;Q8BR86-4;Q8BR86-2;Q8BR86	A0A087WPC0	A0A087WPC0	Kirrel3	Kin of IRRE-like protein 3;Processed kin of IRRE-like protein 3	MULTI-MSMS	20150708_JYL_200ug_mb_glyco_2	2	799.37	2	799.367	1596.72	39602.3	-0.81103	-0.00064831	0.40514	0.00032385	-0.4059	-0.00032446	799.368	35.542	0.80759	35.542	35.106	35.914	0					280	78	5	0	0	0	4.779e-09	1
AGDPINITCHADNAK	15	Deamidation (N)	_AGDPIN(de)ITCHADNAK_	AGDPIN(1)ITCHADNAK		AGDPIN(42.99)ITCHADN(-42.99)AK		0	1	0	0	A0A087WPC0;G5E8B6;A0A087WNM9;Q8BR86-3;Q8BR86-4;Q8BR86-2;Q8BR86	A0A087WPC0	A0A087WPC0	Kirrel3	Kin of IRRE-like protein 3;Processed kin of IRRE-like protein 3	MULTI-MSMS	20150708_JYL_200ug_mb_glyco_3	3	799.37	2	799.367	1596.72	39159.4	-0.84957	-0.00067912	0.42487	0.00033963	-0.4247	-0.00033949	799.368	35.289	0.83511	35.289	34.87	35.705	0					311	84	5	0	0	0	1.2329e-05	2
AGEASAESTGAADGAAPEEGEAK	23	Unmodified	_AGEASAESTGAADGAAPEEGEAK_					0	0	0	0	Q91XV3	Q91XV3	Q91XV3	Basp1	Brain acid soluble protein 1	MULTI-MSMS	20150708_JYL_200ug_mb_glyco_1	1	1038.96	2	1038.45	2074.89	33807.4	0.092455	9.601e-05	0.78901	0.00081936	0.88147	0.00091537	1038.46	20.587	0.41738	20.587	20.381	20.799	1.9073e-06					101	40	4	0	0	0	0.040965	1
AGEASAESTGAADGAAPEEGEAK	23	Unmodified	_AGEASAESTGAADGAAPEEGEAK_					0	0	0	0	Q91XV3	Q91XV3	Q91XV3	Basp1	Brain acid soluble protein 1	MULTI-MSMS	20150708_JYL_200ug_mb_glyco_2	2	1038.96	2	1038.45	2074.89	34532.2	-0.24023	-0.00024947	1.6854	0.0017502	1.4451	0.0015007	1038.96	20.342	0.38608	20.342	20.15	20.536	0					95	35	4	0	0	0	0.00011115	1
AGEASAESTGAADGAAPEEGEAK	23	Unmodified	_AGEASAESTGAADGAAPEEGEAK_					0	0	0	0	Q91XV3	Q91XV3	Q91XV3	Basp1	Brain acid soluble protein 1	MULTI-MSMS	20150708_JYL_200ug_mb_glyco_3	3	1038.96	2	1038.45	2074.89	34758.1	-0.12821	-0.00013314	1.3833	0.0014365	1.2551	0.0013033	1038.45	20.392	0.33802	20.392	20.246	20.584	0					67	26	4	0	0	0	1.0114e-10	1
AGFAGDDAPR	10	Unmodified	_AGFAGDDAPR_					0	0	0	0	B2RRX1;P60710;E9Q5F4;E9Q1F2;Q3UJ36;Q497E4;P63268;P68134;P68033;P62737;G3UZ07;E9Q606;E9Q2D1;D3Z2K3;D3YZY0;F6WX90;Q4KL81;P63260;G3UYG0;B1ATY1	B2RRX1;Q4KL81	Q4KL81	Actb;Actg2;Actc1;Acta1;Acta2;Actg1	Actin, cytoplasmic 1;Actin, cytoplasmic 1, N-terminally processed;Actin, gamma-enteric smooth muscle;Actin, alpha skeletal muscle;Actin, alpha cardiac muscle 1;Actin, aortic smooth muscle;Actin, cytoplasmic 2;Actin, cytoplasmic 2, N-terminally processed	MULTI-MSMS	20150708_JYL_200ug_mb_glyco_1	1	488.73	2	488.728	975.441	50054.9	0.23153	0.00011315	-0.15426	-7.5389e-05	0.077273	3.7765e-05	488.728	22.5	0.68915	22.5	22.195	22.884	0					105	63	3	0	0	0	0.0046448	1
AGFAGDDAPR	10	Unmodified	_AGFAGDDAPR_					0	0	0	0	B2RRX1;P60710;E9Q5F4;E9Q1F2;Q3UJ36;Q497E4;P63268;P68134;P68033;P62737;G3UZ07;E9Q606;E9Q2D1;D3Z2K3;D3YZY0;F6WX90;Q4KL81;P63260;G3UYG0;B1ATY1	B2RRX1;Q4KL81	Q4KL81	Actb;Actg2;Actc1;Acta1;Acta2;Actg1	Actin, cytoplasmic 1;Actin, cytoplasmic 1, N-terminally processed;Actin, gamma-enteric smooth muscle;Actin, alpha skeletal muscle;Actin, alpha cardiac muscle 1;Actin, aortic smooth muscle;Actin, cytoplasmic 2;Actin, cytoplasmic 2, N-terminally processed	MULTI-MSMS	20150708_JYL_200ug_mb_glyco_2	2	488.73	2	488.728	975.441	49992.5	-0.13655	-6.6735e-05	0.48243	0.00023578	0.34588	0.00016904	488.728	22.282	0.68676	22.282	22.026	22.713	0					100	57	4	0	0	0	0.04774	1
AGFAGDDAPR	10	Unmodified	_AGFAGDDAPR_					0	0	0	0	B2RRX1;P60710;E9Q5F4;E9Q1F2;Q3UJ36;Q497E4;P63268;P68134;P68033;P62737;G3UZ07;E9Q606;E9Q2D1;D3Z2K3;D3YZY0;F6WX90;Q4KL81;P63260;G3UYG0;B1ATY1	B2RRX1;Q4KL81	Q4KL81	Actb;Actg2;Actc1;Acta1;Acta2;Actg1	Actin, cytoplasmic 1;Actin, cytoplasmic 1, N-terminally processed;Actin, gamma-enteric smooth muscle;Actin, alpha skeletal muscle;Actin, alpha cardiac muscle 1;Actin, aortic smooth muscle;Actin, cytoplasmic 2;Actin, cytoplasmic 2, N-terminally processed	MULTI-MSMS	20150708_JYL_200ug_mb_glyco_3	3	488.73	2	488.728	975.441	48813.9	0.40207	0.0001965	-0.079007	-3.8613e-05	0.32307	0.00015789	488.728	22.249	0.72202	22.249	22.062	22.784	1.9073e-06					112	62	4	0	0	0	0.038523	1
AGFEAVENGTVCR	13	Deamidation (N)	_AGFEAVEN(de)GTVCR_	AGFEAVEN(1)GTVCR		AGFEAVEN(43.03)GTVCR		0	1	0	0	P54763;P54763-2;P54763-4	P54763	P54763	Ephb2	Ephrin type-B receptor 2	MULTI-MSMS	20150708_JYL_200ug_mb_glyco_1	1	705.82	2	705.82	1409.62	41934.7	-0.61771	-0.000436	-0.42144	-0.00029746	-1.0392	-0.00073345	705.82	39.716	1.7988	39.716	39.263	41.061	0					480	159	5	0	0	0	0.0021109	1
AGFEAVENGTVCR	13	Deamidation (N)	_AGFEAVEN(de)GTVCR_	AGFEAVEN(1)GTVCR		AGFEAVEN(50.9)GTVCR		0	1	0	0	P54763;P54763-2;P54763-4	P54763	P54763	Ephb2	Ephrin type-B receptor 2	MULTI-MSMS	20150708_JYL_200ug_mb_glyco_2	2	705.82	2	705.82	1409.62	42043.6	-0.61989	-0.00043753	-0.078595	-5.5474e-05	-0.69849	-0.00049301	705.82	39.462	1.5287	39.462	39.121	40.65	0					433	134	5	0	0	0	0.00058476	2
AGFEAVENGTVCR	13	Deamidation (N)	_AGFEAVEN(de)GTVCR_	AGFEAVEN(1)GTVCR		AGFEAVEN(66.99)GTVCR		0	1	0	0	P54763;P54763-2;P54763-4	P54763	P54763	Ephb2	Ephrin type-B receptor 2	MULTI-MSMS	20150708_JYL_200ug_mb_glyco_3	3	705.82	2	705.82	1409.62	41912.2	-0.55309	-0.00039038	-0.38567	-0.00027221	-0.93875	-0.00066259	705.82	39.369	1.3788	39.369	38.947	40.326	0					454	119	5	0	0	0	2.1198e-05	2
AGFEYAFDQIQNSNITR	17	2 Deamidation (N)	_AGFEYAFDQIQN(de)SN(de)ITR_	AGFEYAFDQIQN(1)SN(1)ITR		AGFEYAFDQIQN(86.49)SN(86.49)ITR		0	2	0	0	E9Q683;Q6PHS9-4;Q6PHS9-2;Q6PHS9-5;Q6PHS9;Q6PHS9-3;Q6PHS9-6	E9Q683	E9Q683	Cacna2d2	Voltage-dependent calcium channel subunit alpha-2/delta-2;Voltage-dependent calcium channel subunit alpha-2-2;Voltage-dependent calcium channel subunit delta-2	MULTI-MSMS	20150708_JYL_200ug_mb_glyco_1	1	988.96	2	988.455	1974.9	34952.8	-0.35151	-0.00034745	-0.47144	-0.000466	-0.82294	-0.00081344	988.957	65.862	0.32772	65.862	65.621	65.949	0					84	32	4	0	0	0	4.1726e-13	1
AGFEYAFDQIQNSNITR	17	2 Deamidation (N)	_AGFEYAFDQIQN(de)SN(de)ITR_	AGFEYAFDQIQN(1)SN(1)ITR		AGFEYAFDQIQN(66.98)SN(66.98)ITR		0	2	0	0	E9Q683;Q6PHS9-4;Q6PHS9-2;Q6PHS9-5;Q6PHS9;Q6PHS9-3;Q6PHS9-6	E9Q683	E9Q683	Cacna2d2	Voltage-dependent calcium channel subunit alpha-2/delta-2;Voltage-dependent calcium channel subunit alpha-2-2;Voltage-dependent calcium channel subunit delta-2	MULTI-MSMS	20150708_JYL_200ug_mb_glyco_2	2	988.95	2	988.455	1974.9	34633	-0.22681	-0.00022419	-1.4935	-0.0014763	-1.7203	-0.0017005	988.956	65.87	0.20193	65.87	65.771	65.973	0					80	20	5	0	0	0	5.0307e-06	1
AGFEYAFDQIQNSNITR	17	2 Deamidation (N)	_AGFEYAFDQIQN(de)SN(de)ITR_	AGFEYAFDQIQN(1)SN(1)ITR		AGFEYAFDQIQN(136.34)SN(136.34)ITR		0	2	0	0	E9Q683;Q6PHS9-4;Q6PHS9-2;Q6PHS9-5;Q6PHS9;Q6PHS9-3;Q6PHS9-6	E9Q683	E9Q683	Cacna2d2	Voltage-dependent calcium channel subunit alpha-2/delta-2;Voltage-dependent calcium channel subunit alpha-2-2;Voltage-dependent calcium channel subunit delta-2	MULTI-MSMS	20150708_JYL_200ug_mb_glyco_3	3	988.96	2	988.455	1974.9	34566.1	-0.41422	-0.00040943	-0.42802	-0.00042308	-0.84224	-0.00083251	988.956	65.617	0.21941	65.617	65.478	65.698	0					52	19	4	0	0	0	2.0455e-48	1
AGFEYAFDQIQNSNITR	17	Deamidation (N)	_AGFEYAFDQIQNSN(de)ITR_	AGFEYAFDQIQN(0.036)SN(0.964)ITR		AGFEYAFDQIQN(-14.29)SN(14.29)ITR		0	1	0	0	E9Q683;Q6PHS9-4;Q6PHS9-2;Q6PHS9-5;Q6PHS9;Q6PHS9-3;Q6PHS9-6	E9Q683	E9Q683	Cacna2d2	Voltage-dependent calcium channel subunit alpha-2/delta-2;Voltage-dependent calcium channel subunit alpha-2-2;Voltage-dependent calcium channel subunit delta-2	MULTI-MSMS	20150708_JYL_200ug_mb_glyco_1	1	987.96	2	987.963	1973.91	34652.3	-0.19789	-0.00019551	-1.3165	-0.0013007	-1.5144	-0.0014962	988.463	68.352	0.92351	68.352	68.142	69.065	0					273	69	6	0	0	0	3.0394e-37	1
AGFEYAFDQIQNSNITR	17	Deamidation (N)	_AGFEYAFDQIQNSN(de)ITR_	AGFEYAFDQIQN(0.048)SN(0.952)ITR		AGFEYAFDQIQN(-12.96)SN(12.96)ITR		0	1	0	0	E9Q683;Q6PHS9-4;Q6PHS9-2;Q6PHS9-5;Q6PHS9;Q6PHS9-3;Q6PHS9-6	E9Q683	E9Q683	Cacna2d2	Voltage-dependent calcium channel subunit alpha-2/delta-2;Voltage-dependent calcium channel subunit alpha-2-2;Voltage-dependent calcium channel subunit delta-2	MULTI-MSMS	20150708_JYL_200ug_mb_glyco_1	1	658.98	3	658.978	1973.91	43312.9	0.16267	0.00010719	-0.23197	-0.00015286	-0.069303	-4.5669e-05	658.978	68.39	0.42137	68.39	68.19	68.611	0					116	30	5	0	0	0	8.7292e-09	1
AGFEYAFDQIQNSNITR	17	Deamidation (N)	_AGFEYAFDQIQNSN(de)ITR_	AGFEYAFDQIQN(0.048)SN(0.952)ITR		AGFEYAFDQIQN(-13.01)SN(13.01)ITR		0	1	0	0	E9Q683;Q6PHS9-4;Q6PHS9-2;Q6PHS9-5;Q6PHS9;Q6PHS9-3;Q6PHS9-6	E9Q683	E9Q683	Cacna2d2	Voltage-dependent calcium channel subunit alpha-2/delta-2;Voltage-dependent calcium channel subunit alpha-2-2;Voltage-dependent calcium channel subunit delta-2	MULTI-MSMS	20150708_JYL_200ug_mb_glyco_2	2	988.46	2	987.963	1973.91	35279.8	0.29551	0.00029195	-1.3624	-0.001346	-1.0669	-0.001054	988.463	68.289	0.91824	68.289	68.104	69.022	0					204	51	7	0	0	0	5.771e-09	1
AGFEYAFDQIQNSNITR	17	Deamidation (N)	_AGFEYAFDQIQNSN(de)ITR_	AGFEYAFDQIQN(0.035)SN(0.965)ITR		AGFEYAFDQIQN(-14.43)SN(14.43)ITR		0	1	0	0	E9Q683;Q6PHS9-4;Q6PHS9-2;Q6PHS9-5;Q6PHS9;Q6PHS9-3;Q6PHS9-6	E9Q683	E9Q683	Cacna2d2	Voltage-dependent calcium channel subunit alpha-2/delta-2;Voltage-dependent calcium channel subunit alpha-2-2;Voltage-dependent calcium channel subunit delta-2	MULTI-MSMS	20150708_JYL_200ug_mb_glyco_3	3	988.46	2	987.963	1973.91	35208	-0.33866	-0.00033458	-1.038	-0.0010255	-1.3767	-0.0013601	988.464	68.313	1.0216	68.313	68.154	69.176	0					266	67	6	0	0	0	1.6225e-37	1
AGFEYAFDQIQNSNITR	17	Deamidation (N)	_AGFEYAFDQIQNSN(de)ITR_	AGFEYAFDQIQN(0.051)SN(0.949)ITR		AGFEYAFDQIQN(-12.73)SN(12.73)ITR		0	1	0	0	E9Q683;Q6PHS9-4;Q6PHS9-2;Q6PHS9-5;Q6PHS9;Q6PHS9-3;Q6PHS9-6	E9Q683	E9Q683	Cacna2d2	Voltage-dependent calcium channel subunit alpha-2/delta-2;Voltage-dependent calcium channel subunit alpha-2-2;Voltage-dependent calcium channel subunit delta-2	MULTI-MSMS	20150708_JYL_200ug_mb_glyco_3	3	659.31	3	658.978	1973.91	43339.9	-0.034373	-2.2651e-05	0.051042	3.3636e-05	0.01667	1.0985e-05	659.312	68.311	0.52402	68.311	68.182	68.706	0					129	38	5	0	0	0	2.0877e-06	1
AGINASYSEK	10	Deamidation (N)	_AGIN(de)ASYSEK_	AGIN(1)ASYSEK		AGIN(50.95)ASYSEK		0	1	0	0	Q07113	Q07113	Q07113	Igf2r	Cation-independent mannose-6-phosphate receptor	MULTI-MSMS	20150708_JYL_200ug_mb_glyco_1	1	520.75	2	520.748	1039.48	49650.4	0.12784	6.6572e-05	0.22271	0.00011597	0.35055	0.00018255	520.748	22.427	0.95399	22.427	22.169	23.123	0					237	84	4	0	0	0	0.0017143	1
AGINASYSEK	10	Deamidation (N)	_AGIN(de)ASYSEK_	AGIN(1)ASYSEK		AGIN(44.54)ASYSEK		0	1	0	0	Q07113	Q07113	Q07113	Igf2r	Cation-independent mannose-6-phosphate receptor	MULTI-MSMS	20150708_JYL_200ug_mb_glyco_2	2	520.75	2	520.748	1039.48	49180.3	0.19253	0.00010026	0.0083446	4.3454e-06	0.20088	0.00010461	520.748	22.183	0.86436	22.183	22.006	22.87	-1.9073e-06					201	75	4	0	0	0	0.0032104	1
AGIQFPVGR	9	Unmodified	_AGIQFPVGR_					0	0	0	0	Q8CGP5;G3UWL7;Q3UA95;F8WIX8;A0A0N4SV66;B2RVP5;A3KPD0;Q8CGP4;Q149V4;B2RWH3;B2RVF0;A2AB79;Q8CGP6;Q3THW5;P0C0S6;Q8R1M2;Q64523;Q8CGP7;Q8BFU2;Q6GSS7;Q64522;P22752;P27661	Q8CGP5	Q8CGP5	Hist1h2af;H2afz;Hist1h2al;H2afv;Hist1h2ah;Hist1h2aa;Hist2h2ac;Hist2h2aa1;Hist1h2ad;Hist3h2a;H2afj;Hist1h2ak;Hist2h2ab;Hist1h2ab;H2afx	Histone H2A type 1-F;Histone H2A;Histone H2A type 1-H;Histone H2A.V;Histone H2A.Z;Histone H2A.J;Histone H2A type 2-C;Histone H2A type 1-K;Histone H2A type 3;Histone H2A type 2-A;Histone H2A type 2-B;Histone H2A type 1;Histone H2AX	MULTI-MSMS	20150708_JYL_200ug_mb_glyco_3	3	472.77	2	472.769	943.524	52129.4	-0.17123	-8.0954e-05	0.33734	0.00015948	0.1661	7.8529e-05	472.769	47.511	0.38285	47.511	47.34	47.723	0					93	48	2	0	0	0	0.018139	1
AGIVAGNSSECGQQPAVEK	19	Deamidation (N)	_AGIVAGN(de)SSECGQQPAVEK_	AGIVAGN(1)SSECGQQPAVEK		AGIVAGN(41.24)SSECGQQPAVEK		0	1	0	0	Q059X9;Q9Z1M7	Q059X9	Q059X9	Large	Glycosyltransferase-like protein LARGE1	MULTI-MSMS	20150708_JYL_200ug_mb_glyco_2	2	952.45	2	951.947	1901.88	34555.5	-0.40179	-0.00038248	0.64106	0.00061025	0.23927	0.00022777	951.948	27.078	0.73484	27.078	26.677	27.411	0					180	61	4	0	0	0	0.00030163	1
AGPEEAPAAPCNISVQR	17	Deamidation (N)	_AGPEEAPAAPCN(de)ISVQR_	AGPEEAPAAPCN(1)ISVQR		AGPEEAPAAPCN(80.74)ISVQR		0	1	0	0	B2RTM1	B2RTM1	B2RTM1	Tmem158		MULTI-MSMS	20150708_JYL_200ug_mb_glyco_1	1	884.42	2	884.42	1766.83	36920.3	-1.435	-0.0012691	-1.7659	-0.0015618	-3.2009	-0.0028309	884.419	36.63	0.52468	36.63	36.42	36.944	0					208	48	6	0	0	0	4.3458e-09	1
AGPEEAPAAPCNISVQR	17	Deamidation (N)	_AGPEEAPAAPCN(de)ISVQR_	AGPEEAPAAPCN(1)ISVQR		AGPEEAPAAPCN(50.18)ISVQR		0	1	0	0	B2RTM1	B2RTM1	B2RTM1	Tmem158		MULTI-MSMS	20150708_JYL_200ug_mb_glyco_3	3	884.42	2	884.42	1766.83	37201.6	-0.58273	-0.00051538	-1.6702	-0.0014772	-2.2529	-0.0019925	884.419	36.678	0.38417	36.678	36.495	36.879	0					122	31	5	0	0	0	0.00017857	1
AGPNGTIFVVDAYK	14	Deamidation (N)	_AGPN(de)GTIFVVDAYK_	AGPN(1)GTIFVVDAYK		AGPN(49.99)GTIFVVDAYK		0	1	0	0	Q9D7N9	Q9D7N9	Q9D7N9	Apmap	Adipocyte plasma membrane-associated protein	MSMS	20150708_JYL_200ug_mb_glyco_2	2	726.87	2	726.872	1451.73	NaN	NaN	NaN	NaN	NaN	NaN	NaN	NaN	62.097	1	62.097	61.597	62.597	0								0	0	0	3.4691e-06	1
AGPNGTIFVVDAYK	14	Deamidation (N)	_AGPN(de)GTIFVVDAYK_	AGPN(1)GTIFVVDAYK		AGPN(51.77)GTIFVVDAYK		0	1	0	0	Q9D7N9	Q9D7N9	Q9D7N9	Apmap	Adipocyte plasma membrane-associated protein	MULTI-MSMS	20150708_JYL_200ug_mb_glyco_3	3	726.87	2	726.872	1451.73	41186.7	-0.40777	-0.0002964	-3.9586	-0.0028774	-4.3664	-0.0031738	726.871	61.837	0.69772	61.837	61.387	62.085	0					283	64	6	0	0	0	0.00044519	1
AGQENISVSK	10	Unmodified	_AGQENISVSK_					0	0	0	0	D3YYN7;Q3UHK5;Q6PIE5	D3YYN7	D3YYN7	Atp1a2	Sodium/potassium-transporting ATPase subunit alpha-2	MULTI-MSMS	20150708_JYL_200ug_mb_glyco_1	1	516.77	2	516.77	1031.52	48073	-0.1936	-0.00010005	1.7346	0.00089641	1.541	0.00079636	516.77	17.452	0.28035	17.452	17.315	17.595	0					40	22	2	0	0	0	0.017629	1
AGVIAGHDNR	10	Unmodified	_AGVIAGHDNR_					0	0	0	0	Q3TQ70;P62874;D3YZX3;Q3U9V4;E9QKR0;P62880;E9PWM7	Q3TQ70	Q3TQ70	Gnb1;Gnb2	Guanine nucleotide-binding protein G(I)/G(S)/G(T) subunit beta-1;Guanine nucleotide-binding protein G(I)/G(S)/G(T) subunit beta-2	MULTI-MSMS	20150708_JYL_200ug_mb_glyco_1	1	505.26	2	505.262	1008.51	50197.1	0.27154	0.0001372	-0.40232	-0.00020328	-0.13079	-6.6081e-05	505.262	14.5	0.36885	14.5	14.319	14.688	0					95	27	4	0	0	0	0.0114	1
AGVIAGHDNR	10	Unmodified	_AGVIAGHDNR_					0	0	0	0	Q3TQ70;P62874;D3YZX3;Q3U9V4;E9QKR0;P62880;E9PWM7	Q3TQ70	Q3TQ70	Gnb1;Gnb2	Guanine nucleotide-binding protein G(I)/G(S)/G(T) subunit beta-1;Guanine nucleotide-binding protein G(I)/G(S)/G(T) subunit beta-2	MULTI-MSMS	20150708_JYL_200ug_mb_glyco_2	2	505.26	2	505.262	1008.51	50174.4	0.53933	0.0002725	-0.49678	-0.00025101	0.042549	2.1498e-05	505.262	14.16	0.37961	14.16	13.976	14.356	0					53	21	3	0	0	0	0.013846	1
AGVNYTIQVYPDEGYHISDK	20	Deamidation (N)	_AGVN(de)YTIQVYPDEGYHISDK_	AGVN(1)YTIQVYPDEGYHISDK		AGVN(97.27)YTIQVYPDEGYHISDK		0	1	0	0	D3Z5I7;E9QN98;Q6NXK7	D3Z5I7	D3Z5I7	Dpp10	Inactive dipeptidyl peptidase 10	MULTI-MSMS	20150708_JYL_200ug_mb_glyco_1	1	1136.04	2	1135.53	2269.05	32581.4	-0.23154	-0.00026293	0.63102	0.00071655	0.39948	0.00045362	1136.04	56.119	0.67299	56.119	55.859	56.532	0					239	60	6	0	0	0	2.8583e-20	1
AGVNYTIQVYPDEGYHISDK	20	Deamidation (N)	_AGVN(de)YTIQVYPDEGYHISDK_	AGVN(1)YTIQVYPDEGYHISDK		AGVN(105.79)YTIQVYPDEGYHISDK		0	1	0	0	D3Z5I7;E9QN98;Q6NXK7	D3Z5I7	D3Z5I7	Dpp10	Inactive dipeptidyl peptidase 10	MULTI-MSMS	20150708_JYL_200ug_mb_glyco_1	1	757.69	3	757.359	2269.05	40633.1	-0.67632	-0.00051221	0.45742	0.00034643	-0.2189	-0.00016579	757.693	56.107	1.0413	56.107	55.819	56.86	0					308	90	7	0	0	0	3.3589e-21	1
AGVNYTIQVYPDEGYHISDK	20	Deamidation (N)	_AGVN(de)YTIQVYPDEGYHISDK_	AGVN(1)YTIQVYPDEGYHISDK		AGVN(107.72)YTIQVYPDEGYHISDK		0	1	0	0	D3Z5I7;E9QN98;Q6NXK7	D3Z5I7	D3Z5I7	Dpp10	Inactive dipeptidyl peptidase 10	MULTI-MSMS	20150708_JYL_200ug_mb_glyco_2	2	1136.04	2	1135.53	2269.05	32202.8	-0.50075	-0.00056862	0.72098	0.0008187	0.22023	0.00025008	1136.04	56.151	0.85729	56.151	55.909	56.767	0					316	80	7	0	0	0	1.9956e-28	1
AGVNYTIQVYPDEGYHISDK	20	Deamidation (N)	_AGVN(de)YTIQVYPDEGYHISDK_	AGVN(1)YTIQVYPDEGYHISDK		AGVN(70.09)YTIQVYPDEGYHISDK		0	1	0	0	D3Z5I7;E9QN98;Q6NXK7	D3Z5I7	D3Z5I7	Dpp10	Inactive dipeptidyl peptidase 10	MULTI-MSMS	20150708_JYL_200ug_mb_glyco_2	2	757.69	3	757.359	2269.05	40655.6	-0.31306	-0.0002371	-0.44098	-0.00033398	-0.75404	-0.00057108	757.692	56.17	0.93889	56.17	55.919	56.857	-3.8147e-06					367	85	7	0	0	0	3.0301e-07	1
AGVNYTIQVYPDEGYHISDK	20	Deamidation (N)	_AGVN(de)YTIQVYPDEGYHISDK_	AGVN(1)YTIQVYPDEGYHISDK		AGVN(53.62)YTIQVYPDEGYHISDK		0	1	0	0	D3Z5I7;E9QN98;Q6NXK7	D3Z5I7	D3Z5I7	Dpp10	Inactive dipeptidyl peptidase 10	MULTI-MSMS	20150708_JYL_200ug_mb_glyco_3	3	757.69	3	757.359	2269.05	40489.1	-0.59186	-0.00044825	-0.24613	-0.00018641	-0.83798	-0.00063465	757.693	55.947	1.3765	55.947	55.573	56.949	0					547	128	7	0	0	0	2.6857e-05	1
AGVNYTIQVYPDEGYHISDK	20	Deamidation (N)	_AGVN(de)YTIQVYPDEGYHISDK_	AGVN(1)YTIQVYPDEGYHISDK		AGVN(85.74)YTIQVYPDEGYHISDK		0	1	0	0	D3Z5I7;E9QN98;Q6NXK7	D3Z5I7	D3Z5I7	Dpp10	Inactive dipeptidyl peptidase 10	MULTI-MSMS	20150708_JYL_200ug_mb_glyco_3	3	1136.04	2	1135.53	2269.05	32415.6	0.13321	0.00015126	0.13387	0.00015201	0.26708	0.00030327	1136.04	55.981	1.0707	55.981	55.71	56.781	-3.8147e-06					413	99	6	0	0	0	7.3403e-14	1
AHINVSR	7	Deamidation (N)	_AHIN(de)VSR_	AHIN(1)VSR		AHIN(97.07)VSR		0	1	0	0	Q9JHH6	Q9JHH6	Q9JHH6	Cpb2	Carboxypeptidase B2	MULTI-MSMS	20150708_JYL_200ug_mb_glyco_1	1	399.22	2	399.217	796.419	56535.6	-0.077807	-3.1062e-05	1.0626	0.00042419	0.98476	0.00039313	399.217	15.169	0.26438	15.169	15.013	15.278	9.5367e-07					50	21	3	0	0	0	4.1754e-10	1
AHNEIGTNSTSIR	13	Deamidation (N)	_AHNEIGTN(de)STSIR_	AHNEIGTN(1)STSIR		AHN(-53.44)EIGTN(53.44)STSIR		0	1	0	0	E9Q9N7;Q5RKR3	E9Q9N7	E9Q9N7	Islr2	Immunoglobulin superfamily containing leucine-rich repeat protein 2	MULTI-MSMS	20150708_JYL_200ug_mb_glyco_1	1	700.84	2	700.842	1399.67	41685.9	-1.4681	-0.0010289	-0.90725	-0.00063584	-2.3754	-0.0016647	700.841	24.146	0.74029	24.146	23.844	24.584	0					238	72	4	0	0	0	2.6401e-07	1
AHNEIGTNSTSIR	13	Deamidation (N)	_AHNEIGTN(de)STSIR_	AHNEIGTN(1)STSIR		AHN(-44.59)EIGTN(44.59)STSIR		0	1	0	0	E9Q9N7;Q5RKR3	E9Q9N7	E9Q9N7	Islr2	Immunoglobulin superfamily containing leucine-rich repeat protein 2	MULTI-MSMS	20150708_JYL_200ug_mb_glyco_2	2	700.84	2	700.842	1399.67	42228	-1.0957	-0.00076788	-0.34226	-0.00023987	-1.4379	-0.0010077	700.842	24.07	0.69561	24.07	23.765	24.461	-1.9073e-06					204	62	4	0	0	0	4.3375e-05	1
AHNEIGTNSTSIR	13	Deamidation (N)	_AHNEIGTN(de)STSIR_	AHNEIGTN(1)STSIR		AHN(-65.77)EIGTN(65.77)STSIR		0	1	0	0	E9Q9N7;Q5RKR3	E9Q9N7	E9Q9N7	Islr2	Immunoglobulin superfamily containing leucine-rich repeat protein 2	MULTI-MSMS	20150708_JYL_200ug_mb_glyco_3	3	700.84	2	700.842	1399.67	42131	-1.769	-0.0012398	-0.29923	-0.00020971	-2.0682	-0.0014495	700.842	24.168	0.65587	24.168	23.929	24.584	0					169	53	4	0	0	0	1.5571e-10	1
AHNEIGTNSTSIR	13	Deamidation (N)	_AHNEIGTN(de)STSIR_	AHN(0.001)EIGTN(0.999)STSIR		AHN(-29.33)EIGTN(29.33)STSIR		0	1	0	0	E9Q9N7;Q5RKR3	E9Q9N7	E9Q9N7	Islr2	Immunoglobulin superfamily containing leucine-rich repeat protein 2	MULTI-MSMS	20150708_JYL_200ug_mb_glyco_3	3	467.56	3	467.564	1399.67	51824.6	-1.2078	-0.0005647	-1.212	-0.0005667	-2.4198	-0.0011314	467.563	24.141	0.385	24.141	23.969	24.354	0					91	32	3	0	0	0	0.0012294	1
AHQQFINNGNICTGDIEVIEK	21	Deamidation (N)	_AHQQFINN(de)GNICTGDIEVIEK_	AHQQFIN(0.138)N(0.839)GN(0.023)ICTGDIEVIEK		AHQQFIN(-7.85)N(7.85)GN(-15.56)ICTGDIEVIEK		0	1	0	0	Q8BFZ2-2;Q8BFZ2	Q8BFZ2-2	Q8BFZ2-2	Lppr1	Lipid phosphate phosphatase-related protein type 1	MULTI-MSMS	20150708_JYL_200ug_mb_glyco_1	1	801.39	3	801.053	2400.14	39308.4	-0.24392	-0.00019539	-2.4785	-0.0019854	-2.7224	-0.0021808	801.719	57.534	0.51645	57.534	57.277	57.794	0					216	47	6	0	0	0	7.6003e-39	1
AHQQFINNGNICTGDIEVIEK	21	Deamidation (N)	_AHQQFINN(de)GNICTGDIEVIEK_	AHQQFIN(0.174)N(0.787)GN(0.04)ICTGDIEVIEK		AHQQFIN(-6.56)N(6.56)GN(-12.97)ICTGDIEVIEK		0	1	0	0	Q8BFZ2-2;Q8BFZ2	Q8BFZ2-2	Q8BFZ2-2	Lppr1	Lipid phosphate phosphatase-related protein type 1	MULTI-MSMS	20150708_JYL_200ug_mb_glyco_2	2	801.39	3	801.053	2400.14	39398.4	-0.3287	-0.00026331	-3.0037	-0.0024061	-3.3324	-0.0026694	801.718	57.596	0.48433	57.596	57.414	57.899	0					180	41	6	0	0	0	2.7743e-14	1
AHQQFINNGNICTGDIEVIEK	21	Deamidation (N)	_AHQQFINN(de)GNICTGDIEVIEK_	AHQQFIN(0.122)N(0.466)GN(0.412)ICTGDIEVIEK		AHQQFIN(-5.81)N(0.53)GN(-0.53)ICTGDIEVIEK		0	1	0	0	Q8BFZ2-2;Q8BFZ2	Q8BFZ2-2	Q8BFZ2-2	Lppr1	Lipid phosphate phosphatase-related protein type 1	MULTI-MSMS	20150708_JYL_200ug_mb_glyco_2	2	1201.57	2	1201.08	2400.14	33062.2	-0.49268	-0.00059174	-2.174	-0.0026111	-2.6666	-0.0032028	1202.08	57.622	0.34843	57.622	57.458	57.806	0					85	29	4	0	0	0	9.8107e-05	1
AHQQFINNGNICTGDIEVIEK	21	Deamidation (N)	_AHQQFINN(de)GNICTGDIEVIEK_	AHQQFIN(0.098)N(0.451)GN(0.451)ICTGDIEVIEK		AHQQFIN(-6.65)N(0)GN(0)ICTGDIEVIEK		0	1	0	0	Q8BFZ2-2;Q8BFZ2	Q8BFZ2-2	Q8BFZ2-2	Lppr1	Lipid phosphate phosphatase-related protein type 1	MULTI-MSMS	20150708_JYL_200ug_mb_glyco_3	3	801.05	3	801.053	2400.14	39037.8	-0.039899	-3.1962e-05	0.088658	7.102e-05	0.048758	3.9058e-05	801.388	57.041	0.25756	57.041	56.888	57.146	0					71	21	4	0	0	0	4.7167e-07	1
AIAAAGYDVEK	11	Unmodified	_AIAAAGYDVEK_					0	0	0	0	I7HFT9;Q5SZA3;Q149Z9;Q07133;P15864;P43274;P43277	I7HFT9	I7HFT9	Hist1h1t;Hist1h1c;Hist1h1d;Hist1h1e	Histone H1t;Histone H1.2;Histone H1.4;Histone H1.3	MULTI-MSMS	20150708_JYL_200ug_mb_glyco_1	1	554.29	2	554.288	1106.56	47020.6	0.40906	0.00022673	-1.1491	-0.00063694	-0.74006	-0.00041021	554.287	30.891	0.27116	30.891	30.792	31.064	0					19	12	2	0	0	0	0.01924	1
AIAAAGYDVEK	11	Unmodified	_AIAAAGYDVEK_					0	0	0	0	I7HFT9;Q5SZA3;Q149Z9;Q07133;P15864;P43274;P43277	I7HFT9	I7HFT9	Hist1h1t;Hist1h1c;Hist1h1d;Hist1h1e	Histone H1t;Histone H1.2;Histone H1.4;Histone H1.3	MULTI-MSMS	20150708_JYL_200ug_mb_glyco_3	3	554.29	2	554.288	1106.56	48382.5	0.45952	0.00025471	0.53794	0.00029817	0.99746	0.00055288	554.287	30.819	0.27491	30.819	30.664	30.939	0					39	18	3	0	0	0	0.034644	1
AIAGIVYNSSGTEPCYDIYR	20	Deamidation (N)	_AIAGIVYN(de)SSGTEPCYDIYR_	AIAGIVYN(1)SSGTEPCYDIYR		AIAGIVYN(45.84)SSGTEPCYDIYR		0	1	0	0	Q9ET22	Q9ET22	Q9ET22	Dpp7	Dipeptidyl peptidase 2	MULTI-MSMS	20150708_JYL_200ug_mb_glyco_3	3	1126.03	2	1125.52	2249.03	32876.2	-0.23801	-0.00026788	1.5673	0.001764	1.3293	0.0014961	1126.03	65.404	0.28205	65.404	65.276	65.558	0					85	26	4	0	0	0	0.00011327	1
AIAHYEQSADYYKGEESNSSANK	23	Unmodified	_AIAHYEQSADYYKGEESNSSANK_					0	0	0	1	Q9DB05;P28663	Q9DB05	Q9DB05	Napa;Napb	Alpha-soluble NSF attachment protein;Beta-soluble NSF attachment protein	MULTI-MSMS	20150708_JYL_200ug_mb_glyco_3	3	855.05	3	854.717	2561.13	37396.9	-0.77486	-0.00066229	0.58096	0.00049656	-0.1939	-0.00016573	855.052	27.94	0.3694	27.94	27.766	28.136	0					103	30	5	0	0	0	5.1285e-05	1
AIANSIACQGK	11	Unmodified	_AIANSIACQGK_					0	0	0	0	Q5FWB7;A6ZI44;P05064;Q9CPQ9;A6ZI46	Q5FWB7	Q5FWB7	Aldoa;Aldoart1	Fructose-bisphosphate aldolase A	MULTI-MSMS	20150708_JYL_200ug_mb_glyco_1	1	566.79	2	566.793	1131.57	47751.3	-0.57293	-0.00032473	0.24482	0.00013876	-0.32811	-0.00018597	566.793	25.493	0.36266	25.493	25.315	25.677	0					79	30	3	0	0	0	6.2949e-12	1
AIANSIACQGK	11	Unmodified	_AIANSIACQGK_					0	0	0	0	Q5FWB7;A6ZI44;P05064;Q9CPQ9;A6ZI46	Q5FWB7	Q5FWB7	Aldoa;Aldoart1	Fructose-bisphosphate aldolase A	MULTI-MSMS	20150708_JYL_200ug_mb_glyco_3	3	566.79	2	566.793	1131.57	47806.3	-0.55417	-0.0003141	0.25422	0.00014409	-0.29996	-0.00017001	566.793	25.498	0.44881	25.498	25.261	25.71	0					103	42	3	0	0	0	0.034927	1
AIATDTVANMSSGPEPPFFK	20	Deamidation (N)	_AIATDTVAN(de)MSSGPEPPFFK_	AIATDTVAN(1)MSSGPEPPFFK		AIATDTVAN(57.37)MSSGPEPPFFK		0	1	0	0	B9EHG7;Q9JHE3	B9EHG7	B9EHG7	Asah2	Neutral ceramidase;Neutral ceramidase soluble form	MULTI-MSMS	20150708_JYL_200ug_mb_glyco_1	1	1041.5	2	1041	2079.98	32839.4	0.42411	0.0004415	-3.0325	-0.0031568	-2.6084	-0.0027153	1041.5	67.616	0.61347	67.616	67.429	68.042	0					212	58	5	0	0	0	1.6911e-05	1
AIATDTVANMSSGPEPPFFK	20	Deamidation (N)	_AIATDTVAN(de)MSSGPEPPFFK_	AIATDTVAN(1)MSSGPEPPFFK		AIATDTVAN(88.57)MSSGPEPPFFK		0	1	0	0	B9EHG7;Q9JHE3	B9EHG7	B9EHG7	Asah2	Neutral ceramidase;Neutral ceramidase soluble form	MULTI-MSMS	20150708_JYL_200ug_mb_glyco_2	2	1041	2	1041	2079.98	33592	0.56902	0.00059235	-0.53781	-0.00055986	0.031205	3.2485e-05	1041.5	67.677	0.41187	67.677	67.472	67.884	0					125	37	5	0	0	0	5.2236e-14	1
AIATDTVANMSSGPEPPFFK	20	Deamidation (N)	_AIATDTVAN(de)MSSGPEPPFFK_	AIATDTVAN(1)MSSGPEPPFFK		AIATDTVAN(124.08)MSSGPEPPFFK		0	1	0	0	B9EHG7;Q9JHE3	B9EHG7	B9EHG7	Asah2	Neutral ceramidase;Neutral ceramidase soluble form	MULTI-MSMS	20150708_JYL_200ug_mb_glyco_3	3	1041	2	1041	2079.98	34072.6	0.2607	0.00027139	0.078797	8.2028e-05	0.3395	0.00035342	1041.5	67.813	0.38866	67.813	67.565	67.954	0					121	33	5	0	0	0	1.3526e-38	1
AICPNTTR	8	Deamidation (N)	_AICPN(de)TTR_	AICPN(1)TTR		AICPN(46.33)TTR		0	1	0	0	A0A0J9YVF0;Q14BI2	A0A0J9YVF0	A0A0J9YVF0	Grm2	Metabotropic glutamate receptor 2	MULTI-MSMS	20150708_JYL_200ug_mb_glyco_1	1	467.23	2	467.227	932.439	49880.6	-0.1128	-5.2703e-05	-0.20435	-9.5477e-05	-0.31715	-0.00014818	467.227	17.008	1.2229	17.008	16.675	17.898	0					256	85	6	0	0	0	0.0054213	1
AICPNTTR	8	Deamidation (N)	_AICPN(de)TTR_	AICPN(1)TTR		AICPN(41.45)TTR		0	1	0	0	A0A0J9YVF0;Q14BI2	A0A0J9YVF0	A0A0J9YVF0	Grm2	Metabotropic glutamate receptor 2	MULTI-MSMS	20150708_JYL_200ug_mb_glyco_3	3	467.23	2	467.227	932.439	50945.1	-0.32626	-0.00015244	-0.045726	-2.1365e-05	-0.37199	-0.0001738	467.227	16.938	1.1461	16.938	16.473	17.619	0					239	82	6	0	0	0	0.010023	1
AIDNESEVK	9	Deamidation (N)	_AIDN(de)ESEVK_	AIDN(1)ESEVK		AIDN(61.78)ESEVK		0	1	0	0	Q69Z26	Q69Z26	Q69Z26	Cntn4	Contactin-4	MULTI-MSMS	20150708_JYL_200ug_mb_glyco_1	1	503.24	2	503.24	1004.47	49708	-1.0595	-0.0005332	0.11556	5.8156e-05	-0.94397	-0.00047504	503.24	18.739	0.34906	18.739	18.526	18.875	0					79	30	4	0	0	0	0.0013185	1
AIDNESEVK	9	Deamidation (N)	_AIDN(de)ESEVK_	AIDN(1)ESEVK		AIDN(52.58)ESEVK		0	1	0	0	Q69Z26	Q69Z26	Q69Z26	Cntn4	Contactin-4	MULTI-MSMS	20150708_JYL_200ug_mb_glyco_2	2	503.24	2	503.24	1004.47	49559.7	-0.58098	-0.00029237	-0.030146	-1.5171e-05	-0.61112	-0.00030754	503.24	18.6	0.34584	18.6	18.395	18.741	0					76	25	4	0	0	0	0.0024924	1
AIDNESEVK	9	Deamidation (N)	_AIDN(de)ESEVK_	AIDN(1)ESEVK		AIDN(47.19)ESEVK		0	1	0	0	Q69Z26	Q69Z26	Q69Z26	Cntn4	Contactin-4	MULTI-MSMS	20150708_JYL_200ug_mb_glyco_3	3	503.24	2	503.24	1004.47	49830.2	-0.71381	-0.00035922	0.022524	1.1335e-05	-0.69129	-0.00034788	503.24	18.585	0.57152	18.585	18.4	18.971	0					96	55	5	0	0	0	0.0032202	1
AIENYEPCSSQNCSCYHGVIEEDITPFR	28	Deamidation (N)	_AIENYEPCSSQN(de)CSCYHGVIEEDITPFR_	AIEN(0.006)YEPCSSQN(0.994)CSCYHGVIEEDITPFR		AIEN(-21.85)YEPCSSQN(21.85)CSCYHGVIEEDITPFR		0	1	0	0	Q8BYB9	Q8BYB9	Q8BYB9	Poglut1	Protein O-glucosyltransferase 1	MULTI-MSMS	20150708_JYL_200ug_mb_glyco_1	1	1126.47	3	1126.14	3375.41	32815.1	-0.39777	-0.00044795	-1.4455	-0.0016278	-1.8433	-0.0020758	1126.81	65.542	0.45277	65.542	65.263	65.716	0					227	48	6	0	0	0	6.2405e-07	1
AIIANITCK	9	Deamidation (N)	_AIIAN(de)ITCK_	AIIAN(1)ITCK		AIIAN(53.76)ITCK		0	1	0	0	G3UXY9;Q9R1E6;Q9R1E6-3;Q9R1E6-2	G3UXY9	G3UXY9	Enpp2	Ectonucleotide pyrophosphatase/phosphodiesterase family member 2	MULTI-MSMS	20150708_JYL_200ug_mb_glyco_1	1	502.78	2	502.776	1003.54	49169.2	0.33262	0.00016723	-0.054526	-2.7414e-05	0.27809	0.00013982	502.776	42.965	0.72657	42.965	42.623	43.35	0					191	66	4	0	0	0	0.0023382	1
AIIANITCK	9	Deamidation (N)	_AIIAN(de)ITCK_	AIIAN(1)ITCK		AIIAN(44.32)ITCK		0	1	0	0	G3UXY9;Q9R1E6;Q9R1E6-3;Q9R1E6-2	G3UXY9	G3UXY9	Enpp2	Ectonucleotide pyrophosphatase/phosphodiesterase family member 2	MULTI-MSMS	20150708_JYL_200ug_mb_glyco_2	2	502.78	2	502.776	1003.54	48994	0.052472	2.6382e-05	0.14804	7.4432e-05	0.20051	0.00010081	502.776	43.071	0.6557	43.071	42.769	43.425	-3.8147e-06					170	58	4	0	0	0	0.0049548	1
AIICNTTNITAGDDGPPHR	19	2 Deamidation (N)	_AIICN(de)TTN(de)ITAGDDGPPHR_	AIICN(1)TTN(1)ITAGDDGPPHR		AIICN(60.76)TTN(60.76)ITAGDDGPPHR		0	2	0	0	F7CZ64;Q8VHW2	F7CZ64	F7CZ64	Cacng8	Voltage-dependent calcium channel gamma subunit;Voltage-dependent calcium channel gamma-8 subunit	MULTI-MSMS	20150708_JYL_200ug_mb_glyco_1	1	675.98	3	675.65	2023.93	42543.1	-0.29004	-0.00019597	0.53926	0.00036435	0.24921	0.00016838	675.984	42.338	0.9379	42.338	41.99	42.928	0					336	85	6	0	0	0	3.7816e-06	2
AIICNTTNITAGDDGPPHR	19	2 Deamidation (N)	_AIICN(de)TTN(de)ITAGDDGPPHR_	AIICN(1)TTN(1)ITAGDDGPPHR		AIICN(81.16)TTN(81.16)ITAGDDGPPHR		0	2	0	0	F7CZ64;Q8VHW2	F7CZ64	F7CZ64	Cacng8	Voltage-dependent calcium channel gamma subunit;Voltage-dependent calcium channel gamma-8 subunit	MULTI-MSMS	20150708_JYL_200ug_mb_glyco_2	2	675.98	3	675.65	2023.93	42819.4	-0.2425	-0.00016384	0.6521	0.00044059	0.4096	0.00027675	675.984	42.516	0.68613	42.516	42.16	42.846	0					302	66	6	0	0	0	9.3918e-10	1
AIICNTTNITAGDDGPPHR	19	2 Deamidation (N)	_AIICN(de)TTN(de)ITAGDDGPPHR_	AIICN(1)TTN(1)ITAGDDGPPHR		AIICN(48.38)TTN(48.38)ITAGDDGPPHR		0	2	0	0	F7CZ64;Q8VHW2	F7CZ64	F7CZ64	Cacng8	Voltage-dependent calcium channel gamma subunit;Voltage-dependent calcium channel gamma-8 subunit	MULTI-MSMS	20150708_JYL_200ug_mb_glyco_3	3	1013.47	2	1012.97	2023.93	34522.8	-0.63577	-0.00064402	-0.46864	-0.00047472	-1.1044	-0.0011187	1013.47	41.558	0.51171	41.558	41.343	41.855	0					130	52	3	0	0	0	0.00011164	1
AIIVDIEPGTMDSVR	15	Unmodified	_AIIVDIEPGTMDSVR_					0	0	0	0	P99024;B2RSN3;Q9CWF2;Q7TMM9;Q9ERD7	P99024;Q7TMM9;Q9ERD7	Q7TMM9	Tubb5;Tubb2b;Tubb2a;Tubb3	Tubulin beta-5 chain;Tubulin beta-2B chain;Tubulin beta-2A chain;Tubulin beta-3 chain	MULTI-MSMS	20150708_JYL_200ug_mb_glyco_2	2	808.42	2	808.422	1614.83	42153.9	-0.87293	-0.0007057	1.0513	0.0008499	0.17837	0.0001442	808.422	64.865	0.38966	64.865	64.626	65.016	0					80	46	2	0	0	0	0.014418	1
AINASQEETGAVFICPWK	18	Deamidation (N)	_AIN(de)ASQEETGAVFICPWK_	AIN(1)ASQEETGAVFICPWK		AIN(45.62)ASQEETGAVFICPWK		0	1	0	0	Q9QUM0	Q9QUM0	Q9QUM0	Itga2b	Integrin alpha-IIb;Integrin alpha-IIb heavy chain;Integrin alpha-IIb light chain	MULTI-MSMS	20150708_JYL_200ug_mb_glyco_1	1	1011.49	2	1011.49	2020.96	33806.4	0.25299	0.0002559	0.15834	0.00016016	0.41133	0.00041605	1011.99	69.66	0.26671	69.66	69.572	69.839	0					28	15	2	0	0	0	0.00026311	1
AINQTAVECIWTGPK	15	Deamidation (N)	_AIN(de)QTAVECIWTGPK_	AIN(1)QTAVECIWTGPK		AIN(43.59)QTAVECIWTGPK		0	1	0	0	O88307	O88307	O88307	Sorl1	Sortilin-related receptor	MULTI-MSMS	20150708_JYL_200ug_mb_glyco_2	2	845.42	2	844.919	1687.82	38057.3	-0.14429	-0.00012191	-0.066155	-5.5895e-05	-0.21044	-0.00017781	844.919	61.398	0.78519	61.398	61.013	61.798	3.8147e-06					283	71	5	0	0	0	0.0011305	1
AINQTAVECIWTGPK	15	Deamidation (N)	_AIN(de)QTAVECIWTGPK_	AIN(1)QTAVECIWTGPK		AIN(63.68)QTAVECIWTGPK		0	1	0	0	O88307	O88307	O88307	Sorl1	Sortilin-related receptor	MULTI-MSMS	20150708_JYL_200ug_mb_glyco_3	3	845.42	2	844.919	1687.82	38142.9	-0.48604	-0.00041066	0.084613	7.1491e-05	-0.40143	-0.00033917	844.92	61.208	0.823	61.208	60.838	61.661	3.8147e-06					322	73	6	0	0	0	1.8939e-05	1
AINTSQIK	8	Deamidation (N)	_AIN(de)TSQIK_	AIN(1)TSQIK		AIN(42.6)TSQIK		0	1	0	0	D6RCH2;Q6NVG7	D6RCH2	D6RCH2	Colgalt2	Procollagen galactosyltransferase 2	MULTI-MSMS	20150708_JYL_200ug_mb_glyco_3	3	438.25	2	438.245	874.476	54586.4	-1.1028	-0.0004833	0.85689	0.00037553	-0.24592	-0.00010777	438.246	24.069	0.23187	24.069	23.919	24.151	0					41	18	3	0	0	0	0.0089396	1
AINVTISSMGR	11	Deamidation (N)	_AIN(de)VTISSMGR_	AIN(1)VTISSMGR		AIN(51.29)VTISSMGR		0	1	0	0	P01029	P01029	P01029	C4b	Complement C4-B;Complement C4 beta chain;Complement C4 alpha chain;C4a anaphylatoxin;Complement C4 gamma chain	MULTI-MSMS	20150708_JYL_200ug_mb_glyco_2	2	575.3	2	575.3	1148.59	47688.3	-0.097098	-5.586e-05	-0.40532	-0.00023318	-0.50242	-0.00028904	575.3	49.075	0.45148	49.075	48.902	49.353	3.8147e-06					122	47	4	0	0	0	0.0008549	1
AINVTISSMGR	11	Deamidation (N)	_AIN(de)VTISSMGR_	AIN(1)VTISSMGR		AIN(42.84)VTISSMGR		0	1	0	0	P01029	P01029	P01029	C4b	Complement C4-B;Complement C4 beta chain;Complement C4 alpha chain;C4a anaphylatoxin;Complement C4 gamma chain	MULTI-MSMS	20150708_JYL_200ug_mb_glyco_3	3	575.3	2	575.3	1148.59	48090	0.11772	6.7725e-05	-0.43682	-0.0002513	-0.31909	-0.00018357	575.3	48.619	0.37589	48.619	48.437	48.812	3.8147e-06					108	47	3	0	0	0	0.0028625	1
AIPGGTDNASAASAAGGSGPQR	22	Deamidation (N)	_AIPGGTDN(de)ASAASAAGGSGPQR_	AIPGGTDN(1)ASAASAAGGSGPQR		AIPGGTDN(49.66)ASAASAAGGSGPQR		0	1	0	0	F7BX42;E9PZM8;Q99J85	F7BX42	F7BX42	Nptxr	Neuronal pentraxin receptor	MULTI-MSMS	20150708_JYL_200ug_mb_glyco_1	1	957.45	2	957.451	1912.89	35686.3	-0.8705	-0.00083346	0.44531	0.00042636	-0.42519	-0.0004071	957.451	26.167	0.83483	26.167	25.83	26.665	-1.9073e-06					241	66	5	0	0	0	1.3783e-05	1
AIPGGTDNASAASAAGGSGPQR	22	Deamidation (N)	_AIPGGTDN(de)ASAASAAGGSGPQR_	AIPGGTDN(1)ASAASAAGGSGPQR		AIPGGTDN(64.59)ASAASAAGGSGPQR		0	1	0	0	F7BX42;E9PZM8;Q99J85	F7BX42	F7BX42	Nptxr	Neuronal pentraxin receptor	MULTI-MSMS	20150708_JYL_200ug_mb_glyco_1	1	957.45	2	957.451	1912.89	36003.6	-0.80254	-0.00076839	-0.20916	-0.00020027	-1.0117	-0.00096865	957.452	27.072	2.6669	27.072	26.578	29.244	1.9073e-06					824	219	7	0	0	0	4.7886e-07	2
AIPGGTDNASAASAAGGSGPQR	22	Deamidation (N)	_AIPGGTDN(de)ASAASAAGGSGPQR_	AIPGGTDN(1)ASAASAAGGSGPQR		AIPGGTDN(58.52)ASAASAAGGSGPQR		0	1	0	0	F7BX42;E9PZM8;Q99J85	F7BX42	F7BX42	Nptxr	Neuronal pentraxin receptor	MULTI-MSMS	20150708_JYL_200ug_mb_glyco_2	2	957.45	2	957.451	1912.89	35649.6	-0.34416	-0.00032951	-0.42952	-0.00041124	-0.77367	-0.00074076	957.451	27.056	2.1637	27.056	26.575	28.739	-1.9073e-06					703	196	7	0	0	0	1.923e-06	1
AIPGGTDNASAASAAGGSGPQR	22	Deamidation (N)	_AIPGGTDN(de)ASAASAAGGSGPQR_	AIPGGTDN(1)ASAASAAGGSGPQR		AIPGGTDN(57.8)ASAASAAGGSGPQR		0	1	0	0	F7BX42;E9PZM8;Q99J85	F7BX42	F7BX42	Nptxr	Neuronal pentraxin receptor	MULTI-MSMS	20150708_JYL_200ug_mb_glyco_3	3	957.45	2	957.451	1912.89	35460.4	-0.56998	-0.00054572	-0.30756	-0.00029447	-0.87753	-0.0008402	957.451	27.068	1.7455	27.068	26.674	28.42	1.9073e-06					607	149	7	0	0	0	2.8791e-06	1
AIQASAIK	8	Unmodified	_AIQASAIK_					0	0	0	0	Q5FWB7;A6ZI44;P05064;A6ZI47;Q9CPQ9;A6ZI46	Q5FWB7	Q5FWB7	Aldoa;Aldoart2;Aldoart1	Fructose-bisphosphate aldolase A	MULTI-SECPEP	20150708_JYL_200ug_mb_glyco_1	1	802.32	1	801.483	800.476	40161.4	-1.3327	-0.0010681	0.12658	0.00010145	-1.2061	-0.00096665	801.483	23.302	0.47721	23.302	23.07	23.548	0					74	35	3	0	0	0	0.034967	1
AIQASAIK	8	Unmodified	_AIQASAIK_					0	0	0	0	Q5FWB7;A6ZI44;P05064;A6ZI47;Q9CPQ9;A6ZI46	Q5FWB7	Q5FWB7	Aldoa;Aldoart2;Aldoart1	Fructose-bisphosphate aldolase A	MULTI-SECPEP	20150708_JYL_200ug_mb_glyco_2	2	801.84	1	801.483	800.476	40564.6	-1.1219	-0.00089921	-0.16027	-0.00012845	-1.2822	-0.0010277	801.483	23.215	0.50481	23.215	22.978	23.483	0					105	47	3	0	0	0	0.028669	1
AIQASAIK	8	Unmodified	_AIQASAIK_					0	0	0	0	Q5FWB7;A6ZI44;P05064;A6ZI47;Q9CPQ9;A6ZI46	Q5FWB7	Q5FWB7	Aldoa;Aldoart2;Aldoart1	Fructose-bisphosphate aldolase A	MULTI-SECPEP	20150708_JYL_200ug_mb_glyco_3	3	802.32	1	801.483	800.476	40178.2	-1.056	-0.00084636	-0.37859	-0.00030343	-1.4346	-0.0011498	801.483	23.398	0.53889	23.398	23.1	23.638	0					108	50	3	0	0	0	0.051245	1
AISPNSTISSAPK	13	Deamidation (N)	_AISPN(de)STISSAPK_	AISPN(1)STISSAPK		AISPN(45.28)STISSAPK		0	1	0	0	Q8BJS4-3;Q8BJS4-2;Q8BJS4	Q8BJS4-3	Q8BJS4-3	Sun2	SUN domain-containing protein 2	MULTI-MSMS	20150708_JYL_200ug_mb_glyco_1	1	637.34	2	637.335	1272.66	44402.5	0.34785	0.0002217	0.15017	9.5707e-05	0.49802	0.00031741	637.336	30.579	0.68927	30.579	30.216	30.905	1.9073e-06					161	44	5	0	0	0	0.0014168	1
AISPNSTISSAPK	13	Deamidation (N)	_AISPN(de)STISSAPK_	AISPN(1)STISSAPK		AISPN(57.43)STISSAPK		0	1	0	0	Q8BJS4-3;Q8BJS4-2;Q8BJS4	Q8BJS4-3	Q8BJS4-3	Sun2	SUN domain-containing protein 2	MULTI-MSMS	20150708_JYL_200ug_mb_glyco_3	3	637.34	2	637.335	1272.66	44244.9	0.3032	0.00019324	-0.35844	-0.00022844	-0.055234	-3.5203e-05	637.335	30.555	0.6686	30.555	30.21	30.879	0					168	43	5	0	0	0	0.00017535	1
AITFQITNTTAPPAIK	16	Deamidation (N)	_AITFQITN(de)TTAPPAIK_	AITFQITN(1)TTAPPAIK		AITFQITN(44.25)TTAPPAIK		0	1	0	0	D3Z499;E9PY95;Q0PMG2;E9Q6S8	D3Z499	D3Z499	Mdga1	MAM domain-containing glycosylphosphatidylinositol anchor protein 1	MULTI-SECPEP	20150708_JYL_200ug_mb_glyco_1	1	845.44	2	844.467	1686.92	41373.2	-0.079741	-6.7339e-05	0.10349	8.7395e-05	0.023751	2.0057e-05	844.467	63.475	0.32372	63.475	63.395	63.718	0					42	36	2	0	0	0	0.00096869	1
AITFQITNTTAPPAIK	16	Deamidation (N)	_AITFQITN(de)TTAPPAIK_	AITFQITN(1)TTAPPAIK		AITFQITN(44.93)TTAPPAIK		0	1	0	0	D3Z499;E9PY95;Q0PMG2;E9Q6S8	D3Z499	D3Z499	Mdga1	MAM domain-containing glycosylphosphatidylinositol anchor protein 1	MULTI-MSMS	20150708_JYL_200ug_mb_glyco_2	2	844.97	2	844.467	1686.92	40071.8	-0.79629	-0.00067244	0.74291	0.00062736	-0.053387	-4.5084e-05	844.969	63.854	0.4843	63.854	63.716	64.201	0					105	53	3	0	0	0	0.00055491	1
AITVPEITQQMFDAK	15	Unmodified	_AITVPEITQQMFDAK_					0	0	0	0	P68372;Q3UMM1;Q922F4;Q9D6F9;Q9ERD7	P68372;Q9D6F9;Q9ERD7	P68372	Tubb4b;Tubb6;Tubb4a;Tubb3	Tubulin beta-4B chain;Tubulin beta-6 chain;Tubulin beta-4A chain;Tubulin beta-3 chain	MULTI-SECPEP	20150708_JYL_200ug_mb_glyco_2	2	846.87	2	846.437	1690.86	38549.5	-0.38004	-0.00032168	-1.2496	-0.0010577	-1.6297	-0.0013794	846.436	71.254	0.46644	71.254	70.94	71.407	0					60	25	3	0	0	0	0.032105	1
AITVPEITQQMFDAK	15	Unmodified	_AITVPEITQQMFDAK_					0	0	0	0	P68372;Q3UMM1;Q922F4;Q9D6F9;Q9ERD7	P68372;Q9D6F9;Q9ERD7	P68372	Tubb4b;Tubb6;Tubb4a;Tubb3	Tubulin beta-4B chain;Tubulin beta-6 chain;Tubulin beta-4A chain;Tubulin beta-3 chain	MULTI-SECPEP	20150708_JYL_200ug_mb_glyco_3	3	846.37	2	846.437	1690.86	38759.9	-0.65351	-0.00055316	-0.62825	-0.00053178	-1.2818	-0.0010849	846.437	71.355	0.51529	71.355	70.967	71.482	0					79	29	3	0	0	0	0.00025452	1
AIVADSHPESER	12	Unmodified	_AIVADSHPESER_					0	0	0	0	Q62261;A0A0A0MQG2;Q62261-2	Q62261	Q62261	Sptbn1	Spectrin beta chain, non-erythrocytic 1	MULTI-MSMS	20150708_JYL_200ug_mb_glyco_3	3	655.82	2	655.82	1309.63	44799.5	-0.47631	-0.00031237	0.89803	0.00058894	0.42172	0.00027657	655.821	17.549	0.22935	17.549	17.413	17.642	0					43	16	3	0	0	0	0.002577	1
AIVASENNMSR	11	Oxidation (M),Deamidation (N)	_AIVASENN(de)M(ox)SR_	AIVASEN(0.172)N(0.828)MSR	AIVASENNM(1)SR	AIVASEN(-6.82)N(6.82)MSR	AIVASENNM(57.17)SR	0	1	1	0	A0A0R4J1B4;E9Q604;G5E8F1;E9Q5K8;Q3U1U4;P05555-2;P05555	A0A0R4J1B4	A0A0R4J1B4	Itgam	Integrin alpha-M	MULTI-MSMS	20150708_JYL_200ug_mb_glyco_1	1	604.78	2	604.782	1207.55	44948.2	-0.45623	-0.00027592	-1.0387	-0.00062817	-1.4949	-0.00090409	604.782	16.559	0.44573	16.559	16.311	16.757	0					88	35	4	0	0	0	0.0005478	1
AIVASENNMSR	11	Oxidation (M),Deamidation (N)	_AIVASEN(de)NM(ox)SR_	AIVASEN(0.5)N(0.5)MSR	AIVASENNM(1)SR	AIVASEN(0)N(0)MSR	AIVASENNM(68.54)SR	0	1	1	0	A0A0R4J1B4;E9Q604;G5E8F1;E9Q5K8;Q3U1U4;P05555-2;P05555	A0A0R4J1B4	A0A0R4J1B4	Itgam	Integrin alpha-M	MULTI-MSMS	20150708_JYL_200ug_mb_glyco_2	2	604.78	2	604.782	1207.55	42575.6	-0.46531	-0.00028141	-1.0943	-0.00066184	-1.5596	-0.00094325	604.782	16.392	0.44574	16.392	16.171	16.617	0					72	30	3	0	0	0	9.8384e-05	1
AIVASENNMSR	11	Oxidation (M),Deamidation (N)	_AIVASEN(de)NM(ox)SR_	AIVASEN(0.5)N(0.5)MSR	AIVASENNM(1)SR	AIVASEN(0)N(0)MSR	AIVASENNM(43.68)SR	0	1	1	0	A0A0R4J1B4;E9Q604;G5E8F1;E9Q5K8;Q3U1U4;P05555-2;P05555	A0A0R4J1B4	A0A0R4J1B4	Itgam	Integrin alpha-M	MULTI-MSMS	20150708_JYL_200ug_mb_glyco_3	3	604.78	2	604.782	1207.55	44037.2	-0.37671	-0.00022783	-1.006	-0.0006084	-1.3827	-0.00083623	604.782	16.431	0.40545	16.431	16.266	16.671	0					69	27	3	0	0	0	0.0032293	1
AIVASENNMSR	11	2 Deamidation (N)	_AIVASEN(de)N(de)MSR_	AIVASEN(1)N(1)MSR		AIVASEN(66.27)N(66.27)MSR		0	2	0	0	A0A0R4J1B4;E9Q604;G5E8F1;E9Q5K8;Q3U1U4;P05555-2;P05555	A0A0R4J1B4	A0A0R4J1B4	Itgam	Integrin alpha-M	MULTI-MSMS	20150708_JYL_200ug_mb_glyco_1	1	597.28	2	597.277	1192.54	46271.5	-0.39326	-0.00023489	0.43312	0.00025869	0.039852	2.3802e-05	597.277	23.04	0.53973	23.04	22.812	23.351	0					116	42	4	0	0	0	0.00013104	1
AIVASENNMSR	11	2 Deamidation (N)	_AIVASEN(de)N(de)MSR_	AIVASEN(1)N(1)MSR		AIVASEN(52.25)N(52.25)MSR		0	2	0	0	A0A0R4J1B4;E9Q604;G5E8F1;E9Q5K8;Q3U1U4;P05555-2;P05555	A0A0R4J1B4	A0A0R4J1B4	Itgam	Integrin alpha-M	MULTI-MSMS	20150708_JYL_200ug_mb_glyco_2	2	597.28	2	597.277	1192.54	46013.1	0.052063	3.1096e-05	0.67259	0.00040172	0.72465	0.00043282	597.278	22.901	0.57375	22.901	22.591	23.165	0					123	53	3	0	0	0	0.0008167	1
AIVASENNMSR	11	2 Deamidation (N)	_AIVASEN(de)N(de)MSR_	AIVASEN(1)N(1)MSR		AIVASEN(51.29)N(51.29)MSR		0	2	0	0	A0A0R4J1B4;E9Q604;G5E8F1;E9Q5K8;Q3U1U4;P05555-2;P05555	A0A0R4J1B4	A0A0R4J1B4	Itgam	Integrin alpha-M	MULTI-MSMS	20150708_JYL_200ug_mb_glyco_3	3	597.28	2	597.277	1192.54	45724.3	-0.23634	-0.00014116	0.62768	0.0003749	0.39134	0.00023374	597.278	22.96	0.61278	22.96	22.703	23.316	-1.9073e-06					118	58	3	0	0	0	0.00088875	1
AIVASENNMSR	11	Deamidation (N)	_AIVASEN(de)NMSR_	AIVASEN(0.5)N(0.5)MSR		AIVASEN(0)N(0)MSR		0	1	0	0	A0A0R4J1B4;E9Q604;G5E8F1;E9Q5K8;Q3U1U4;P05555-2;P05555	A0A0R4J1B4	A0A0R4J1B4	Itgam	Integrin alpha-M	MULTI-MSMS	20150708_JYL_200ug_mb_glyco_1	1	596.78	2	596.785	1191.56	45017.3	-0.88807	-0.00052999	-0.23886	-0.00014255	-1.1269	-0.00067253	596.785	23.998	1.1948	23.998	23.548	24.742	0					390	115	7	0	0	0	1.4747e-12	1
AIVASENNMSR	11	Deamidation (N)	_AIVASENN(de)MSR_	AIVASEN(0.164)N(0.836)MSR		AIVASEN(-7.07)N(7.07)MSR		0	1	0	0	A0A0R4J1B4;E9Q604;G5E8F1;E9Q5K8;Q3U1U4;P05555-2;P05555	A0A0R4J1B4	A0A0R4J1B4	Itgam	Integrin alpha-M	MULTI-MSMS	20150708_JYL_200ug_mb_glyco_3	3	596.79	2	596.785	1191.56	44823.9	-1.218	-0.00072691	-0.12126	-7.2364e-05	-1.3393	-0.00079928	596.785	24.084	0.81566	24.084	23.798	24.614	0					225	66	6	0	0	0	0.00012605	1
AIVTIEGIPAAVPGQPAEIQINVTK	25	Deamidation (N)	_AIVTIEGIPAAVPGQPAEIQIN(de)VTK_	AIVTIEGIPAAVPGQPAEIQIN(1)VTK		AIVTIEGIPAAVPGQPAEIQIN(44.74)VTK		0	1	0	0	Q60625	Q60625	Q60625	Icam5	Intercellular adhesion molecule 5	MULTI-MSMS	20150708_JYL_200ug_mb_glyco_1	1	844.48	3	844.142	2529.41	38413	-0.19456	-0.00016423	0.20254	0.00017097	0.007984	6.7397e-06	844.477	71.102	0.47345	71.102	70.938	71.411	0					189	33	8	0	0	0	2.1914e-06	1
AIVTIEGIPAAVPGQPAEIQINVTK	25	Deamidation (N)	_AIVTIEGIPAAVPGQPAEIQIN(de)VTK_	AIVTIEGIPAAVPGQPAEIQIN(1)VTK		AIVTIEGIPAAVPGQPAEIQIN(91.73)VTK		0	1	0	0	Q60625	Q60625	Q60625	Icam5	Intercellular adhesion molecule 5	MULTI-MSMS	20150708_JYL_200ug_mb_glyco_2	2	844.48	3	844.142	2529.41	38526	-0.3202	-0.00027029	-0.36304	-0.00030646	-0.68324	-0.00057675	844.476	71.289	0.54235	71.289	70.923	71.466	0					109	31	7	0	0	0	6.1495e-17	1
AIVTIEGIPAAVPGQPAEIQINVTK	25	Deamidation (N)	_AIVTIEGIPAAVPGQPAEIQIN(de)VTK_	AIVTIEGIPAAVPGQPAEIQIN(1)VTK		AIVTIEGIPAAVPGQPAEIQIN(49.77)VTK		0	1	0	0	Q60625	Q60625	Q60625	Icam5	Intercellular adhesion molecule 5	MULTI-MSMS	20150708_JYL_200ug_mb_glyco_2	2	1266.21	2	1265.71	2529.41	31332.1	-0.64926	-0.00082178	-0.18115	-0.00022929	-0.83042	-0.0010511	1266.21	71.291	0.28527	71.291	71.133	71.418	0					80	16	6	0	0	0	6.3637e-07	1
AIVTIEGIPAAVPGQPAEIQINVTK	25	Deamidation (N)	_AIVTIEGIPAAVPGQPAEIQIN(de)VTK_	AIVTIEGIPAAVPGQPAEIQIN(1)VTK		AIVTIEGIPAAVPGQPAEIQIN(84.6)VTK		0	1	0	0	Q60625	Q60625	Q60625	Icam5	Intercellular adhesion molecule 5	MULTI-MSMS	20150708_JYL_200ug_mb_glyco_3	3	844.48	3	844.142	2529.41	38350	-0.64518	-0.00054462	0.036552	3.0855e-05	-0.60863	-0.00051377	844.477	71.352	0.39971	71.352	71.14	71.539	0					106	22	7	0	0	0	1.7572e-16	1
AIYDYAPISMHCNK	14	Deamidation (N)	_AIYDYAPISMHCN(de)K_	AIYDYAPISMHCN(1)K		AIYDYAPISMHCN(50.09)K		0	1	0	0	Q64237	Q64237	Q64237	Dbh	Dopamine beta-hydroxylase;Soluble dopamine beta-hydroxylase	MULTI-MSMS	20150708_JYL_200ug_mb_glyco_3	3	842.38	2	842.379	1682.74	37594.8	-0.83126	-0.00070023	1.4444	0.0012168	0.61318	0.00051653	842.381	49.613	0.38127	49.613	49.397	49.778	0					76	30	3	0	0	0	0.00053481	1
AIYNWTEAYER	11	Deamidation (N)	_AIYN(de)WTEAYER_	AIYN(1)WTEAYER		AIYN(43.68)WTEAYER		0	1	0	0	Q8BMD6-2;Q8BMD6	Q8BMD6-2	Q8BMD6-2	Tmem260	Transmembrane protein 260	MULTI-MSMS	20150708_JYL_200ug_mb_glyco_3	3	708.82	2	708.825	1415.64	41227.3	-0.35216	-0.00024962	0.51441	0.00036462	0.16225	0.000115	708.825	58.205	0.39621	58.205	58.003	58.399	3.8147e-06					106	32	4	0	0	0	0.0025355	1
AKEEGSWK	8	Unmodified	_AKEEGSWK_					0	0	0	1	Q545P0;P14094	Q545P0	Q545P0	Atp1b1	Sodium/potassium-transporting ATPase subunit beta-1	MSMS	20150708_JYL_200ug_mb_glyco_1	1	467.73	2	467.735	933.456	NaN	NaN	NaN	NaN	NaN	NaN	NaN	NaN	13.799	1	13.799	13.299	14.299	0								0	0	0	0.0014359	1
AMDNVTVR	8	Deamidation (N)	_AMDN(de)VTVR_	AMDN(1)VTVR		AMDN(89.7)VTVR		0	1	0	0	Q6DFY2;G5E8G3	Q6DFY2	Q6DFY2	Opcml		MULTI-MSMS	20150708_JYL_200ug_mb_glyco_1	1	453.72	2	453.721	905.428	50644.9	-0.54435	-0.00024698	-1.8135	-0.00082284	-2.3579	-0.0010698	453.721	24.168	2.0719	24.168	23.844	25.915	0					839	192	7	0	0	0	9.4391e-07	3
AMDNVTVR	8	Deamidation (N)	_AMDN(de)VTVR_	AMDN(1)VTVR		AMDN(41.88)VTVR		0	1	0	0	Q6DFY2;G5E8G3	Q6DFY2	Q6DFY2	Opcml		MULTI-MSMS	20150708_JYL_200ug_mb_glyco_2	2	453.72	2	453.721	905.428	49561.3	-0.55577	-0.00025216	-1.8059	-0.00081938	-2.3617	-0.0010715	453.721	24.229	1.9003	24.229	23.905	25.805	0					705	176	6	0	0	0	0.0096202	1
AMDNVTVR	8	Deamidation (N)	_AMDN(de)VTVR_	AMDN(1)VTVR		AMDN(89.35)VTVR		0	1	0	0	Q6DFY2;G5E8G3	Q6DFY2	Q6DFY2	Opcml		MULTI-MSMS	20150708_JYL_200ug_mb_glyco_3	3	453.72	2	453.721	905.428	49113.8	-1.1823	-0.00053644	-0.91665	-0.0004159	-2.0989	-0.00095234	453.721	24.194	1.8679	24.194	23.943	25.811	0					641	168	6	0	0	0	9.9907e-07	1
AMDNVTVR	8	Oxidation (M),Deamidation (N)	_AM(ox)DN(de)VTVR_	AMDN(1)VTVR	AM(1)DNVTVR	AMDN(40.88)VTVR	AM(40.88)DNVTVR	0	1	1	0	Q6DFY2;G5E8G3	Q6DFY2	Q6DFY2	Opcml		MULTI-MSMS	20150708_JYL_200ug_mb_glyco_2	2	461.72	2	461.719	921.423	48979.6	-0.497	-0.00022948	-0.32802	-0.00015145	-0.82503	-0.00038093	461.719	16.443	1.377	16.443	15.87	17.247	0					270	93	6	0	0	0	0.013445	1
AMDNVTVR	8	Oxidation (M),Deamidation (N)	_AM(ox)DN(de)VTVR_	AMDN(1)VTVR	AM(1)DNVTVR	AMDN(40.35)VTVR	AM(40.35)DNVTVR	0	1	1	0	Q6DFY2;G5E8G3	Q6DFY2	Q6DFY2	Opcml		MULTI-MSMS	20150708_JYL_200ug_mb_glyco_3	3	461.72	2	461.719	921.423	50485.6	-0.31626	-0.00014602	-0.42532	-0.00019638	-0.74158	-0.0003424	461.719	16.586	0.9001	16.586	16.286	17.186	0					226	62	6	0	0	0	0.014081	1
AMDTIGVEYGDK	12	Unmodified	_AMDTIGVEYGDK_					0	0	0	0	P18872-2;P18872;D3Z2M7;F7BLT7	P18872-2	P18872-2	Gnao1	Guanine nucleotide-binding protein G(o) subunit alpha	MULTI-SECPEP	20150708_JYL_200ug_mb_glyco_1	1	650.78	2	649.8	1297.59	42372.9	-0.11129	-7.2316e-05	0.42304	0.00027489	0.31175	0.00020257	650.302	41.055	0.36823	41.055	40.845	41.213	0					50	32	2	0	0	0	0.00070332	1
AMEAVAAQGK	10	Unmodified	_AMEAVAAQGK_					0	0	0	0	Q5NCI4;Q3U7Z6;O70250;Q9DBJ1	Q5NCI4	Q5NCI4	Pgam2;Pgam1	Phosphoglycerate mutase 2;Phosphoglycerate mutase 1	MULTI-MSMS	20150708_JYL_200ug_mb_glyco_1	1	488.25	2	488.25	974.486	51796.7	-0.10376	-5.0659e-05	-0.77271	-0.00037728	-0.87647	-0.00042793	488.25	17.023	0.36083	17.023	16.901	17.262	0					56	24	3	0	0	0	2.4687e-11	1
AMEAVAAQGK	10	Unmodified	_AMEAVAAQGK_					0	0	0	0	Q5NCI4;Q3U7Z6;O70250;Q9DBJ1	Q5NCI4	Q5NCI4	Pgam2;Pgam1	Phosphoglycerate mutase 2;Phosphoglycerate mutase 1	MULTI-SECPEP	20150708_JYL_200ug_mb_glyco_1	1	975.44	1	975.493	974.486	37290.1	-1.0078	-0.00098313	-0.064053	-6.2483e-05	-1.0719	-0.0010456	975.493	16.994	0.20814	16.994	16.901	17.109	0					35	15	3	0	0	0	0.0035559	1
AMEAVAAQGK	10	Unmodified	_AMEAVAAQGK_					0	0	0	0	Q5NCI4;Q3U7Z6;O70250;Q9DBJ1	Q5NCI4	Q5NCI4	Pgam2;Pgam1	Phosphoglycerate mutase 2;Phosphoglycerate mutase 1	MULTI-MSMS	20150708_JYL_200ug_mb_glyco_2	2	488.25	2	488.25	974.486	53189.5	-0.59897	-0.00029245	-0.27408	-0.00013382	-0.87305	-0.00042627	488.25	16.818	0.32117	16.818	16.723	17.044	0					43	19	3	0	0	0	0.00046799	1
AMEAVAAQGK	10	Unmodified	_AMEAVAAQGK_					0	0	0	0	Q5NCI4;Q3U7Z6;O70250;Q9DBJ1	Q5NCI4	Q5NCI4	Pgam2;Pgam1	Phosphoglycerate mutase 2;Phosphoglycerate mutase 1	MULTI-SECPEP	20150708_JYL_200ug_mb_glyco_2	2	975.44	1	975.493	974.486	37876.9	-1.219	-0.0011891	0.19345	0.00018871	-1.0255	-0.0010004	975.493	16.83	0.18017	16.83	16.746	16.926	0					23	12	2	0	0	0	0.0146	1
AMEAVAAQGK	10	Unmodified	_AMEAVAAQGK_					0	0	0	0	Q5NCI4;Q3U7Z6;O70250;Q9DBJ1	Q5NCI4	Q5NCI4	Pgam2;Pgam1	Phosphoglycerate mutase 2;Phosphoglycerate mutase 1	MULTI-MSMS	20150708_JYL_200ug_mb_glyco_3	3	488.25	2	488.25	974.486	52046.3	-0.34277	-0.00016736	-0.22819	-0.00011141	-0.57095	-0.00027877	488.25	17.029	0.31269	17.029	16.873	17.186	0					44	17	4	0	0	0	0.05447	1
AMEAVAAQGK	10	Unmodified	_AMEAVAAQGK_					0	0	0	0	Q5NCI4;Q3U7Z6;O70250;Q9DBJ1	Q5NCI4	Q5NCI4	Pgam2;Pgam1	Phosphoglycerate mutase 2;Phosphoglycerate mutase 1	MULTI-SECPEP	20150708_JYL_200ug_mb_glyco_3	3	975.94	1	975.493	974.486	37585.6	-0.83586	-0.00081538	-0.085475	-8.338e-05	-0.92134	-0.00089876	975.493	17.017	0.21159	17.017	16.883	17.095	0					27	12	3	0	0	0	0.005245	1
AMENESEVTGYK	12	Oxidation (M),Deamidation (N)	_AM(ox)EN(de)ESEVTGYK_	AMEN(1)ESEVTGYK	AM(1)ENESEVTGYK	AMEN(45.28)ESEVTGYK	AM(45.28)ENESEVTGYK	0	1	1	0	Q07409	Q07409	Q07409	Cntn3	Contactin-3	MULTI-MSMS	20150708_JYL_200ug_mb_glyco_1	1	687.79	2	687.79	1373.57	43224.5	-1.5295	-0.001052	1.0745	0.000739	-0.45505	-0.00031298	687.791	23.507	0.40542	23.507	23.293	23.699	0					87	29	4	0	0	0	0.0019382	1
AMENESEVTGYK	12	Deamidation (N)	_AMEN(de)ESEVTGYK_	AMEN(1)ESEVTGYK		AMEN(46.07)ESEVTGYK		0	1	0	0	Q07409	Q07409	Q07409	Cntn3	Contactin-3	MULTI-MSMS	20150708_JYL_200ug_mb_glyco_1	1	679.79	2	679.793	1357.57	42530.9	-0.086702	-5.8939e-05	0.17836	0.00012125	0.091656	6.2307e-05	679.793	29.383	0.56831	29.383	29.145	29.713	-1.9073e-06					212	53	6	0	0	0	0.0012445	1
AMENESEVTGYK	12	Deamidation (N)	_AMEN(de)ESEVTGYK_	AMEN(1)ESEVTGYK		AMEN(80.69)ESEVTGYK		0	1	0	0	Q07409	Q07409	Q07409	Cntn3	Contactin-3	MULTI-MSMS	20150708_JYL_200ug_mb_glyco_2	2	679.79	2	679.793	1357.57	43081.7	0.42847	0.00029127	-0.10277	-6.9865e-05	0.32569	0.0002214	679.793	29.323	0.52074	29.323	29.091	29.612	0					183	49	5	0	0	0	2.11e-07	1
AMENESEVTGYK	12	Deamidation (N)	_AMEN(de)ESEVTGYK_	AMEN(1)ESEVTGYK		AMEN(69.03)ESEVTGYK		0	1	0	0	Q07409	Q07409	Q07409	Cntn3	Contactin-3	MULTI-MSMS	20150708_JYL_200ug_mb_glyco_3	3	679.79	2	679.793	1357.57	42887.9	-0.54676	-0.00037168	0.20307	0.00013805	-0.34369	-0.00023364	679.793	29.184	0.45138	29.184	28.949	29.401	0					180	41	6	0	0	0	1.4838e-05	1
AMSNISVR	8	Oxidation (M),Deamidation (N)	_AM(ox)SN(de)ISVR_	AMSN(1)ISVR	AM(1)SNISVR	AMSN(41.45)ISVR	AM(41.45)SNISVR	0	1	1	0	B2RXS4	B2RXS4	B2RXS4	Plxnb2	Plexin-B2	MULTI-MSMS	20150708_JYL_200ug_mb_glyco_1	1	447.72	2	447.721	893.428	53554.9	-0.52832	-0.00023654	0.70299	0.00031474	0.17467	7.8205e-05	447.722	18.429	0.33025	18.429	18.247	18.578	0					77	31	3	0	0	0	0.012766	1
AMSNISVR	8	Deamidation (N)	_AMSN(de)ISVR_	AMSN(1)ISVR		AMSN(82.28)ISVR		0	1	0	0	B2RXS4	B2RXS4	B2RXS4	Plxnb2	Plexin-B2	MULTI-MSMS	20150708_JYL_200ug_mb_glyco_1	1	439.72	2	439.724	877.433	50881.3	0.044725	1.9667e-05	-0.059834	-2.6311e-05	-0.015109	-6.644e-06	439.724	27.258	0.58289	27.258	26.954	27.537	0					151	54	4	0	0	0	3.8799e-05	1
AMSSNETAAYK	11	Oxidation (M),Deamidation (N)	_AM(ox)SSN(de)ETAAYK_	AMSSN(1)ETAAYK	AM(1)SSNETAAYK	AMSSN(51.29)ETAAYK	AM(51.29)SSNETAAYK	0	1	1	0	A0A0R4J0D3;Q3TDQ1	A0A0R4J0D3	A0A0R4J0D3	Stt3b	Dolichyl-diphosphooligosaccharide--protein glycosyltransferase subunit STT3B	MULTI-MSMS	20150708_JYL_200ug_mb_glyco_1	1	595.26	2	595.256	1188.5	46220.5	-0.053823	-3.2038e-05	-0.34806	-0.00020718	-0.40188	-0.00023922	595.255	15.138	0.62662	15.138	14.929	15.556	0					123	49	3	0	0	0	0.0010888	1
AMSSNETAAYK	11	Oxidation (M),Deamidation (N)	_AM(ox)SSN(de)ETAAYK_	AMSSN(1)ETAAYK	AM(1)SSNETAAYK	AMSSN(60.26)ETAAYK	AM(60.26)SSNETAAYK	0	1	1	0	A0A0R4J0D3;Q3TDQ1	A0A0R4J0D3	A0A0R4J0D3	Stt3b	Dolichyl-diphosphooligosaccharide--protein glycosyltransferase subunit STT3B	MULTI-MSMS	20150708_JYL_200ug_mb_glyco_2	2	595.25	2	595.256	1188.5	45771.7	0.39156	0.00023308	-0.72747	-0.00043303	-0.33591	-0.00019995	595.255	14.715	0.60592	14.715	14.461	15.067	0					156	44	4	0	0	0	0.00032522	1
AMSSNETAAYK	11	Oxidation (M),Deamidation (N)	_AM(ox)SSN(de)ETAAYK_	AMSSN(1)ETAAYK	AM(1)SSNETAAYK	AMSSN(44.85)ETAAYK	AM(44.85)SSNETAAYK	0	1	1	0	A0A0R4J0D3;Q3TDQ1	A0A0R4J0D3	A0A0R4J0D3	Stt3b	Dolichyl-diphosphooligosaccharide--protein glycosyltransferase subunit STT3B	MULTI-MSMS	20150708_JYL_200ug_mb_glyco_3	3	595.26	2	595.256	1188.5	45832.4	-0.10667	-6.3497e-05	-0.13878	-8.2611e-05	-0.24545	-0.00014611	595.255	14.88	0.76614	14.88	14.581	15.348	0					176	51	5	0	0	0	0.0026484	1
AMSSNETAAYK	11	Oxidation (M),Deamidation (N)	_AM(ox)SSN(de)ETAAYK_	AMSSN(1)ETAAYK	AM(1)SSNETAAYK	AMSSN(42.08)ETAAYK	AM(42.08)SSNETAAYK	0	1	1	0	A0A0R4J0D3;Q3TDQ1	A0A0R4J0D3	A0A0R4J0D3	Stt3b	Dolichyl-diphosphooligosaccharide--protein glycosyltransferase subunit STT3B	MULTI-MSMS	20150708_JYL_200ug_mb_glyco_3	3	595.26	2	595.256	1188.5	44282.3	-0.35838	-0.00021333	0.091924	5.4718e-05	-0.26645	-0.00015861	595.256	15.713	0.7161	15.713	15.442	16.158	-9.5367e-07					79	33	3	0	0	0	0.0040237	1
AMSSNETAAYK	11	Deamidation (N)	_AMSSN(de)ETAAYK_	AMSSN(1)ETAAYK		AMSSN(68.54)ETAAYK		0	1	0	0	A0A0R4J0D3;Q3TDQ1	A0A0R4J0D3	A0A0R4J0D3	Stt3b	Dolichyl-diphosphooligosaccharide--protein glycosyltransferase subunit STT3B	MULTI-MSMS	20150708_JYL_200ug_mb_glyco_1	1	587.25	2	587.258	1172.5	45419.1	-0.3084	-0.00018111	-1.3888	-0.0008156	-1.6972	-0.00099671	587.258	19.747	1.7195	19.747	19.459	21.178	0					520	174	6	0	0	0	7.7247e-05	2
AMSSNETAAYK	11	Deamidation (N)	_AMSSN(de)ETAAYK_	AMSSN(1)ETAAYK		AMSSN(60.26)ETAAYK		0	1	0	0	A0A0R4J0D3;Q3TDQ1	A0A0R4J0D3	A0A0R4J0D3	Stt3b	Dolichyl-diphosphooligosaccharide--protein glycosyltransferase subunit STT3B	MULTI-MSMS	20150708_JYL_200ug_mb_glyco_2	2	587.26	2	587.258	1172.5	44799.6	-0.36846	-0.00021638	-1.4469	-0.00084969	-1.8153	-0.0010661	587.258	19.478	1.273	19.478	19.135	20.408	0					527	126	5	0	0	0	0.00025535	2
AMSSNETAAYK	11	Deamidation (N)	_AMSSN(de)ETAAYK_	AMSSN(1)ETAAYK		AMSSN(69.72)ETAAYK		0	1	0	0	A0A0R4J0D3;Q3TDQ1	A0A0R4J0D3	A0A0R4J0D3	Stt3b	Dolichyl-diphosphooligosaccharide--protein glycosyltransferase subunit STT3B	MULTI-MSMS	20150708_JYL_200ug_mb_glyco_3	3	587.26	2	587.258	1172.5	44967.6	-0.83075	-0.00048786	-1.143	-0.00067125	-1.9738	-0.0011591	587.258	19.537	1.2847	19.537	19.23	20.515	0					494	129	6	0	0	0	5.1762e-05	2
ANASEGTFPNCTGHCTHPR	19	2 Deamidation (N)	_AN(de)ASEGTFPN(de)CTGHCTHPR_	AN(1)ASEGTFPN(1)CTGHCTHPR		AN(88.57)ASEGTFPN(88.57)CTGHCTHPR		0	2	0	0	O54991	O54991	O54991	Cntnap1	Contactin-associated protein 1	MULTI-MSMS	20150708_JYL_200ug_mb_glyco_1	1	706.29	3	705.958	2114.85	41225.6	-0.3123	-0.00022047	0.4193	0.00029601	0.107	7.5538e-05	706.293	22.039	2.5592	22.039	21.577	24.136	0					1066	220	8	0	0	0	5.3002e-14	3
ANASEGTFPNCTGHCTHPR	19	2 Deamidation (N)	_AN(de)ASEGTFPN(de)CTGHCTHPR_	AN(1)ASEGTFPN(1)CTGHCTHPR		AN(157.98)ASEGTFPN(157.98)CTGHCTHPR		0	2	0	0	O54991	O54991	O54991	Cntnap1	Contactin-associated protein 1	MULTI-MSMS	20150708_JYL_200ug_mb_glyco_1	1	1058.94	2	1058.43	2114.85	33191	-0.041688	-4.4124e-05	-0.93966	-0.00099457	-0.98135	-0.0010387	1058.93	22.078	2.0344	22.078	21.591	23.625	0					637	174	5	0	0	0	8.7929e-78	2
ANASEGTFPNCTGHCTHPR	19	2 Deamidation (N)	_AN(de)ASEGTFPN(de)CTGHCTHPR_	AN(1)ASEGTFPN(1)CTGHCTHPR		AN(52.19)ASEGTFPN(52.19)CTGHCTHPR		0	2	0	0	O54991	O54991	O54991	Cntnap1	Contactin-associated protein 1	MULTI-MSMS	20150708_JYL_200ug_mb_glyco_1	1	529.97	4	529.721	2114.85	48216.4	0.23722	0.00012566	-0.49663	-0.00026307	-0.2594	-0.00013741	529.721	22.063	1.304	22.063	21.609	22.913	-1.9073e-06					535	119	7	0	0	0	4.6922e-05	1
ANASEGTFPNCTGHCTHPR	19	2 Deamidation (N)	_AN(de)ASEGTFPN(de)CTGHCTHPR_	AN(1)ASEGTFPN(1)CTGHCTHPR		AN(100.02)ASEGTFPN(100.02)CTGHCTHPR		0	2	0	0	O54991	O54991	O54991	Cntnap1	Contactin-associated protein 1	MULTI-MSMS	20150708_JYL_200ug_mb_glyco_2	2	1058.94	2	1058.43	2114.85	33481.2	-0.63334	-0.00067035	-0.15569	-0.00016478	-0.78903	-0.00083514	1058.94	21.929	1.3952	21.929	21.504	22.899	0					415	121	5	0	0	0	3.1365e-20	1
ANASEGTFPNCTGHCTHPR	19	2 Deamidation (N)	_AN(de)ASEGTFPN(de)CTGHCTHPR_	AN(1)ASEGTFPN(1)CTGHCTHPR		AN(85.09)ASEGTFPN(85.09)CTGHCTHPR		0	2	0	0	O54991	O54991	O54991	Cntnap1	Contactin-associated protein 1	MULTI-MSMS	20150708_JYL_200ug_mb_glyco_3	3	705.96	3	705.958	2114.85	41739	0.13087	9.2389e-05	0.15939	0.00011253	0.29026	0.00020491	706.293	21.866	1.7703	21.866	21.258	23.028	1.9073e-06					749	162	7	0	0	0	7.9311e-14	1
ANASEGTFPNCTGHCTHPR	19	2 Deamidation (N)	_AN(de)ASEGTFPN(de)CTGHCTHPR_	AN(1)ASEGTFPN(1)CTGHCTHPR		AN(45.92)ASEGTFPN(45.92)CTGHCTHPR		0	2	0	0	O54991	O54991	O54991	Cntnap1	Contactin-associated protein 1	MULTI-MSMS	20150708_JYL_200ug_mb_glyco_3	3	1058.94	2	1058.43	2114.85	33543.4	0.31981	0.0003385	-1.1914	-0.001261	-0.8716	-0.00092253	1058.93	21.932	1.3782	21.932	21.563	22.941	0					491	120	7	0	0	0	0.00016459	1
ANASTFAVPSPVSNSADTR	19	Deamidation (N)	_AN(de)ASTFAVPSPVSNSADTR_	AN(1)ASTFAVPSPVSNSADTR		AN(37.07)ASTFAVPSPVSN(-37.07)SADTR		0	1	0	0	Q61292	Q61292	Q61292	Lamb2	Laminin subunit beta-2	MULTI-MSMS	20150708_JYL_200ug_mb_glyco_1	1	946.95	2	946.953	1891.89	35893.6	-0.2796	-0.00026477	-0.44481	-0.00042122	-0.72442	-0.00068599	946.953	46.311	1.1237	46.311	45.767	46.89	0					431	114	5	0	0	0	0.00011037	1
ANASTFAVPSPVSNSADTR	19	Deamidation (N)	_AN(de)ASTFAVPSPVSNSADTR_	AN(1)ASTFAVPSPVSNSADTR		AN(62.11)ASTFAVPSPVSN(-62.11)SADTR		0	1	0	0	Q61292	Q61292	Q61292	Lamb2	Laminin subunit beta-2	MULTI-MSMS	20150708_JYL_200ug_mb_glyco_2	2	947.46	2	946.953	1891.89	35608.6	-0.41279	-0.00039089	-0.13848	-0.00013113	-0.55127	-0.00052202	947.454	46.605	1.1985	46.605	45.946	47.144	0					475	118	5	0	0	0	8.3891e-07	2
ANASTFAVPSPVSNSADTR	19	Deamidation (N)	_AN(de)ASTFAVPSPVSNSADTR_	AN(1)ASTFAVPSPVSNSADTR		AN(51.9)ASTFAVPSPVSN(-51.9)SADTR		0	1	0	0	Q61292	Q61292	Q61292	Lamb2	Laminin subunit beta-2	MULTI-MSMS	20150708_JYL_200ug_mb_glyco_3	3	947.45	2	946.953	1891.89	35806.4	-0.43564	-0.00041253	-0.13988	-0.00013246	-0.57552	-0.00054499	946.953	46.306	1.4331	46.306	45.739	47.172	0					550	145	5	0	0	0	1.8545e-09	2
ANATIEVK	8	Deamidation (N)	_AN(de)ATIEVK_	AN(1)ATIEVK		AN(77.73)ATIEVK		0	1	0	0	H3BIX4;Z4YLB7;P97300-3;P97300-1;P97300;A0A0A0MQN8	H3BIX4	H3BIX4	Nptn	Neuroplastin	MULTI-MSMS	20150708_JYL_200ug_mb_glyco_1	1	423.73	2	423.732	845.449	53460.6	0.51416	0.00021786	0.11575	4.9047e-05	0.62991	0.00026691	423.732	21.074	3.7614	21.074	20.014	23.776	0					992	343	4	0	0	0	0.00017739	5
ANATIEVK	8	Deamidation (N)	_AN(de)ATIEVK_	AN(1)ATIEVK		AN(58.72)ATIEVK		0	1	0	0	H3BIX4;Z4YLB7;P97300-3;P97300-1;P97300;A0A0A0MQN8	H3BIX4	H3BIX4	Nptn	Neuroplastin	MULTI-MSMS	20150708_JYL_200ug_mb_glyco_1	1	848.46	1	846.457	845.449	38027.3	-0.88026	-0.0007451	0.23513	0.00019903	-0.64513	-0.00054608	846.457	22.106	1.7566	22.106	21.985	23.741	0					490	149	4	0	0	0	0.0025356	1
ANATIEVK	8	Deamidation (N)	_AN(de)ATIEVK_	AN(1)ATIEVK		AN(76.22)ATIEVK		0	1	0	0	H3BIX4;Z4YLB7;P97300-3;P97300-1;P97300;A0A0A0MQN8	H3BIX4	H3BIX4	Nptn	Neuroplastin	MULTI-SECPEP	20150708_JYL_200ug_mb_glyco_1	1	846.37	1	846.457	845.449	38278.3	-1.4891	-0.0012605	2.0526	0.0017374	0.56344	0.00047693	846.458	23.902	2.9542	23.902	23.588	26.542	0					502	264	2	0	0	0	0.01993	1
ANATIEVK	8	Deamidation (N)	_AN(de)ATIEVK_	AN(1)ATIEVK		AN(66.27)ATIEVK		0	1	0	0	H3BIX4;Z4YLB7;P97300-3;P97300-1;P97300;A0A0A0MQN8	H3BIX4	H3BIX4	Nptn	Neuroplastin	MULTI-MSMS	20150708_JYL_200ug_mb_glyco_2	2	423.73	2	423.732	845.449	53507.8	-0.13188	-5.588e-05	0.49241	0.00020865	0.36054	0.00015277	423.732	20.815	3.6978	20.815	19.934	23.632	0					1068	349	5	0	0	0	0.0012672	4
ANATIEVK	8	Deamidation (N)	_AN(de)ATIEVK_	AN(1)ATIEVK		AN(64.21)ATIEVK		0	1	0	0	H3BIX4;Z4YLB7;P97300-3;P97300-1;P97300;A0A0A0MQN8	H3BIX4	H3BIX4	Nptn	Neuroplastin	MULTI-MSMS	20150708_JYL_200ug_mb_glyco_2	2	848.46	1	846.457	845.449	38118.1	-1.0402	-0.00088046	0.34552	0.00029247	-0.69465	-0.00058799	846.457	20.852	3.9215	20.852	19.81	23.731	0					1504	369	6	0	0	0	0.0019371	1
ANATIEVK	8	Deamidation (N)	_AN(de)ATIEVK_	AN(1)ATIEVK		AN(47.57)ATIEVK		0	1	0	0	H3BIX4;Z4YLB7;P97300-3;P97300-1;P97300;A0A0A0MQN8	H3BIX4	H3BIX4	Nptn	Neuroplastin	MULTI-SECPEP	20150708_JYL_200ug_mb_glyco_2	2	845.87	1	846.457	845.449	38892.9	-0.25867	-0.00021895	-1.4624	-0.0012379	-1.7211	-0.0014568	846.456	29.445	2.3607	29.445	28.576	30.937	0					276	190	2	0	0	0	0.027932	1
ANATIEVK	8	Deamidation (N)	_AN(de)ATIEVK_	AN(1)ATIEVK		AN(66.69)ATIEVK		0	1	0	0	H3BIX4;Z4YLB7;P97300-3;P97300-1;P97300;A0A0A0MQN8	H3BIX4	H3BIX4	Nptn	Neuroplastin	MULTI-MSMS	20150708_JYL_200ug_mb_glyco_3	3	423.73	2	423.732	845.449	53726.4	0.083857	3.5533e-05	0.18872	7.9967e-05	0.27258	0.0001155	423.732	20.865	3.8669	20.865	20.001	23.868	0					1146	361	5	0	0	0	0.0011935	5
ANATIEVK	8	Deamidation (N)	_AN(de)ATIEVK_	AN(1)ATIEVK		AN(66.69)ATIEVK		0	1	0	0	H3BIX4;Z4YLB7;P97300-3;P97300-1;P97300;A0A0A0MQN8	H3BIX4	H3BIX4	Nptn	Neuroplastin	MSMS	20150708_JYL_200ug_mb_glyco_3	3	423.73	2	423.732	845.449	NaN	NaN	NaN	NaN	NaN	NaN	NaN	NaN	24.446	1	24.446	23.946	24.946	0								0	0	0	4.1889e-10	1
ANATIEVK	8	Deamidation (N)	_AN(de)ATIEVK_	AN(1)ATIEVK		AN(76.22)ATIEVK		0	1	0	0	H3BIX4;Z4YLB7;P97300-3;P97300-1;P97300;A0A0A0MQN8	H3BIX4	H3BIX4	Nptn	Neuroplastin	MULTI-SECPEP	20150708_JYL_200ug_mb_glyco_3	3	846.37	1	846.457	845.449	38414.5	-1.7814	-0.0015078	1.9977	0.001691	0.21635	0.00018313	846.458	24.02	4.8002	24.02	23.812	28.612	-1.9073e-06					781	413	3	0	0	0	0.01993	1
ANATIEVK	8	Deamidation (N)	_AN(de)ATIEVK_	AN(1)ATIEVK		AN(96.67)ATIEVK		0	1	0	0	H3BIX4;Z4YLB7;P97300-3;P97300-1;P97300;A0A0A0MQN8	H3BIX4	H3BIX4	Nptn	Neuroplastin	MULTI-SECPEP	20150708_JYL_200ug_mb_glyco_3	3	846.37	1	846.457	845.449	38957.9	-0.69241	-0.00058609	-0.69886	-0.00059156	-1.3913	-0.0011776	846.456	29.47	2.4399	29.47	28.612	31.052	0					261	194	2	0	0	0	7.4124e-05	1
ANATIIIGPIR	11	Deamidation (N)	_AN(de)ATIIIGPIR_	AN(1)ATIIIGPIR		AN(87.57)ATIIIGPIR		0	1	0	0	A0A0R4IZX5;P55066	A0A0R4IZX5	A0A0R4IZX5	Ncan	Neurocan core protein	MULTI-MSMS	20150708_JYL_200ug_mb_glyco_1	1	570.34	2	570.343	1138.67	47169.3	0.17234	9.829e-05	-0.064643	-3.6869e-05	0.10769	6.1422e-05	570.343	64.973	1.7043	64.973	63.882	65.586	0					604	202	4	0	0	0	2.2293e-08	1
ANATIIIGPIR	11	Deamidation (N)	_AN(de)ATIIIGPIR_	AN(1)ATIIIGPIR		AN(87.57)ATIIIGPIR		0	1	0	0	A0A0R4IZX5;P55066	A0A0R4IZX5	A0A0R4IZX5	Ncan	Neurocan core protein	MULTI-MSMS	20150708_JYL_200ug_mb_glyco_2	2	570.34	2	570.343	1138.67	46653.5	-0.099924	-5.6991e-05	0.26406	0.00015061	0.16414	9.3616e-05	570.343	65.37	1.4114	65.37	64.482	65.893	0					473	157	4	0	0	0	2.2293e-08	2
ANATIIIGPIR	11	Deamidation (N)	_AN(de)ATIIIGPIR_	AN(1)ATIIIGPIR		AN(79.66)ATIIIGPIR		0	1	0	0	A0A0R4IZX5;P55066	A0A0R4IZX5	A0A0R4IZX5	Ncan	Neurocan core protein	MULTI-MSMS	20150708_JYL_200ug_mb_glyco_3	3	570.34	2	570.343	1138.67	46236.9	0.016764	9.5612e-06	0.13321	7.5977e-05	0.14998	8.5538e-05	570.343	65.09	1.6215	65.09	63.958	65.579	0					583	176	5	0	0	0	4.9591e-06	1
ANCSVYESCVDCVIAR	16	Deamidation (N)	_AN(de)CSVYESCVDCVIAR_	AN(1)CSVYESCVDCVIAR		AN(100.23)CSVYESCVDCVIAR		0	1	0	0	D3YWV5;Q62178	D3YWV5	D3YWV5	Sema4a	Semaphorin-4A	MULTI-MSMS	20150708_JYL_200ug_mb_glyco_1	1	952.9	2	952.403	1902.79	36021.8	-0.12932	-0.00012316	-0.33395	-0.00031806	-0.46327	-0.00044122	952.403	57.355	0.56115	57.355	57.008	57.569	0					169	55	4	0	0	0	2.5842e-19	1
ANCSVYESCVDCVIAR	16	Deamidation (N)	_AN(de)CSVYESCVDCVIAR_	AN(1)CSVYESCVDCVIAR		AN(72.43)CSVYESCVDCVIAR		0	1	0	0	D3YWV5;Q62178	D3YWV5	D3YWV5	Sema4a	Semaphorin-4A	MULTI-MSMS	20150708_JYL_200ug_mb_glyco_2	2	952.4	2	952.403	1902.79	35377.3	-0.25235	-0.00024034	-0.52382	-0.00049889	-0.77617	-0.00073923	952.403	57.277	0.53298	57.277	57	57.533	0					221	48	6	0	0	0	2.366e-08	1
ANCSVYESCVDCVIAR	16	Deamidation (N)	_AN(de)CSVYESCVDCVIAR_	AN(1)CSVYESCVDCVIAR		AN(105.39)CSVYESCVDCVIAR		0	1	0	0	D3YWV5;Q62178	D3YWV5	D3YWV5	Sema4a	Semaphorin-4A	MULTI-MSMS	20150708_JYL_200ug_mb_glyco_3	3	952.4	2	952.403	1902.79	35821.6	-0.18154	-0.0001729	-0.66323	-0.00063166	-0.84477	-0.00080456	952.904	57.122	0.47039	57.122	56.925	57.395	0					181	43	6	0	0	0	7.8826e-20	1
ANDSDQGANAEIDYTFHQAPEVVR	24	Deamidation (N)	_AN(de)DSDQGANAEIDYTFHQAPEVVR_	AN(1)DSDQGANAEIDYTFHQAPEVVR		AN(77.58)DSDQGAN(-77.58)AEIDYTFHQAPEVVR		0	1	0	0	Q8CFX3;F7BJK1	Q8CFX3	Q8CFX3	Pcdh1		MULTI-MSMS	20150708_JYL_200ug_mb_glyco_1	1	883.73	3	883.4	2647.18	37624.8	-1.1945	-0.0010552	1.6189	0.0014301	0.42438	0.00037489	883.735	54.881	0.8885	54.881	54.504	55.392	-3.8147e-06					412	88	7	0	0	0	1.0666e-41	1
ANDSDQGANAEIDYTFHQAPEVVR	24	Deamidation (N)	_AN(de)DSDQGANAEIDYTFHQAPEVVR_	AN(1)DSDQGANAEIDYTFHQAPEVVR		AN(45.82)DSDQGAN(-45.82)AEIDYTFHQAPEVVR		0	1	0	0	Q8CFX3;F7BJK1	Q8CFX3	Q8CFX3	Pcdh1		MULTI-MSMS	20150708_JYL_200ug_mb_glyco_2	2	883.74	3	883.4	2647.18	37245.6	-0.35129	-0.00031033	0.78957	0.0006975	0.43828	0.00038718	883.735	54.85	0.91657	54.85	54.534	55.451	0					444	92	7	0	0	0	2.2383e-16	1
ANDSDQGANAEIDYTFHQAPEVVR	24	Deamidation (N)	_AN(de)DSDQGANAEIDYTFHQAPEVVR_	AN(1)DSDQGANAEIDYTFHQAPEVVR		AN(46.07)DSDQGAN(-46.07)AEIDYTFHQAPEVVR		0	1	0	0	Q8CFX3;F7BJK1	Q8CFX3	Q8CFX3	Pcdh1		MULTI-MSMS	20150708_JYL_200ug_mb_glyco_3	3	883.74	3	883.4	2647.18	37326.7	-0.19665	-0.00017372	0.095698	8.4539e-05	-0.10095	-8.9184e-05	883.734	54.725	1.0986	54.725	54.415	55.513	3.8147e-06					471	111	7	0	0	0	2.1374e-08	1
ANDSDQGANAEIDYTFHQAPEVVR	24	Deamidation (N)	_AN(de)DSDQGANAEIDYTFHQAPEVVR_	AN(0.968)DSDQGAN(0.032)AEIDYTFHQAPEVVR		AN(14.83)DSDQGAN(-14.83)AEIDYTFHQAPEVVR		0	1	0	0	Q8CFX3;F7BJK1	Q8CFX3	Q8CFX3	Pcdh1		MULTI-MSMS	20150708_JYL_200ug_mb_glyco_3	3	1325.1	2	1324.6	2647.18	29929.1	-0.7518	-0.00099583	-0.03552	-4.7049e-05	-0.78732	-0.0010429	1325.1	54.728	0.5446	54.728	54.471	55.016	-3.8147e-06					215	50	6	0	0	0	1.087e-06	1
ANDSDQGANAEIDYTFHQAPEVVR	24	2 Deamidation (N)	_AN(de)DSDQGAN(de)AEIDYTFHQAPEVVR_	AN(1)DSDQGAN(1)AEIDYTFHQAPEVVR		AN(64.55)DSDQGAN(64.55)AEIDYTFHQAPEVVR		0	2	0	0	Q8CFX3;F7BJK1	Q8CFX3	Q8CFX3	Pcdh1		MULTI-MSMS	20150708_JYL_200ug_mb_glyco_3	3	884.06	3	883.728	2648.16	37746.6	-0.35842	-0.00031674	-0.64219	-0.00056752	-1.0006	-0.00088427	884.062	51.259	0.33916	51.259	51.066	51.405	0					103	32	5	0	0	0	1.8417e-08	1
ANEICAAESNCSSR	14	Deamidation (N)	_ANEICAAESN(de)CSSR_	ANEICAAESN(1)CSSR		AN(-87.57)EICAAESN(87.57)CSSR		0	1	0	0	O08842	O08842	O08842	Gfra2	GDNF family receptor alpha-2	MULTI-MSMS	20150708_JYL_200ug_mb_glyco_1	1	785.32	2	785.317	1568.62	39901.1	-1.3498	-0.00106	-0.3863	-0.00030336	-1.7361	-0.0013634	785.317	24.867	1.0463	24.867	24.575	25.621	1.9073e-06					318	95	7	0	0	0	1.9006e-12	1
ANEICAAESNCSSR	14	Deamidation (N)	_ANEICAAESN(de)CSSR_	ANEICAAESN(1)CSSR		AN(-64.48)EICAAESN(64.48)CSSR		0	1	0	0	O08842	O08842	O08842	Gfra2	GDNF family receptor alpha-2	MULTI-MSMS	20150708_JYL_200ug_mb_glyco_2	2	785.32	2	785.317	1568.62	39520.4	-1.0996	-0.00086356	-0.85178	-0.00066892	-1.9514	-0.0015325	785.317	24.602	0.88664	24.602	24.319	25.205	0					301	81	5	0	0	0	1.5361e-05	1
ANEICAAESNCSSR	14	Deamidation (N)	_ANEICAAESN(de)CSSR_	ANEICAAESN(1)CSSR		AN(-68.62)EICAAESN(68.62)CSSR		0	1	0	0	O08842	O08842	O08842	Gfra2	GDNF family receptor alpha-2	MULTI-MSMS	20150708_JYL_200ug_mb_glyco_3	3	785.32	2	785.317	1568.62	38803.8	-1.6911	-0.001328	-0.26406	-0.00020737	-1.9551	-0.0015354	785.317	24.564	0.94007	24.564	24.338	25.278	0					302	82	7	0	0	0	5.5975e-07	1
ANEQVIQNINHTYK	14	Deamidation (N)	_ANEQVIQNIN(de)HTYK_	ANEQVIQN(0.082)IN(0.918)HTYK		AN(-108.08)EQVIQN(-10.51)IN(10.51)HTYK		0	1	0	0	G5E8Q8	G5E8Q8	G5E8Q8	Gpr116		MULTI-MSMS	20150708_JYL_200ug_mb_glyco_1	1	837.42	2	836.918	1671.82	38641.3	-0.61931	-0.00051831	0.025785	2.158e-05	-0.59353	-0.00049673	836.919	40.71	0.56481	40.71	40.428	40.993	0					151	42	5	0	0	0	1.2726e-25	1
ANEQVIQNINHTYK	14	Deamidation (N)	_ANEQVIQNIN(de)HTYK_	ANEQVIQN(0.077)IN(0.923)HTYK		AN(-88.73)EQVIQN(-10.79)IN(10.79)HTYK		0	1	0	0	G5E8Q8	G5E8Q8	G5E8Q8	Gpr116		MULTI-MSMS	20150708_JYL_200ug_mb_glyco_2	2	836.92	2	836.918	1671.82	38774.8	-0.54875	-0.00045926	-0.42733	-0.00035764	-0.97608	-0.0008169	836.919	40.594	0.39461	40.594	40.381	40.775	0					93	33	4	0	0	0	8.588e-18	1
ANFTPVNGSSANQSVR	16	2 Deamidation (N)	_ANFTPVN(de)GSSAN(de)QSVR_	ANFTPVN(1)GSSAN(1)QSVR		AN(-42.88)FTPVN(42.88)GSSAN(45.69)QSVR		0	2	0	0	Q0VBU3;P32211	Q0VBU3	Q0VBU3	Chrm4	Muscarinic acetylcholine receptor M4	MULTI-MSMS	20150708_JYL_200ug_mb_glyco_1	1	826.39	2	825.89	1649.76	38766.1	-0.73675	-0.00060847	0.28104	0.00023211	-0.45571	-0.00037636	826.391	33.26	0.75291	33.26	32.913	33.665	0					227	68	5	0	0	0	0.00029863	1
ANFTPVNGSSANQSVR	16	2 Deamidation (N)	_ANFTPVN(de)GSSAN(de)QSVR_	ANFTPVN(1)GSSAN(1)QSVR		AN(-50.65)FTPVN(50.65)GSSAN(59.27)QSVR		0	2	0	0	Q0VBU3;P32211	Q0VBU3	Q0VBU3	Chrm4	Muscarinic acetylcholine receptor M4	MULTI-MSMS	20150708_JYL_200ug_mb_glyco_2	2	826.39	2	825.89	1649.76	38600.7	-1.0731	-0.00088629	0.96874	0.00080008	-0.10439	-8.6216e-05	826.392	33.263	0.82174	33.263	32.821	33.642	0					280	73	5	0	0	0	1.4913e-05	1
ANFTPVNGSSANQSVR	16	2 Deamidation (N)	_ANFTPVN(de)GSSAN(de)QSVR_	ANFTPVN(1)GSSAN(1)QSVR		AN(-48.96)FTPVN(48.96)GSSAN(57.73)QSVR		0	2	0	0	Q0VBU3;P32211	Q0VBU3	Q0VBU3	Chrm4	Muscarinic acetylcholine receptor M4	MULTI-MSMS	20150708_JYL_200ug_mb_glyco_3	3	826.39	2	825.89	1649.76	39245.4	-0.91427	-0.00075508	0.84569	0.00069844	-0.068581	-5.6641e-05	826.392	33.131	0.78481	33.131	32.76	33.544	0					280	74	5	0	0	0	1.717e-05	1
ANGTTHIVVTEPTR	14	Deamidation (N)	_AN(de)GTTHIVVTEPTR_	AN(1)GTTHIVVTEPTR		AN(71.08)GTTHIVVTEPTR		0	1	0	0	Q07409	Q07409	Q07409	Cntn3	Contactin-3	MULTI-MSMS	20150708_JYL_200ug_mb_glyco_1	1	748.89	2	748.889	1495.76	40806.1	-0.83307	-0.00062388	-0.29883	-0.00022379	-1.1319	-0.00084767	748.889	28.469	0.54782	28.469	28.219	28.767	0					144	39	5	0	0	0	1.2722e-06	1
ANGTTHIVVTEPTR	14	Deamidation (N)	_AN(de)GTTHIVVTEPTR_	AN(1)GTTHIVVTEPTR		AN(58.08)GTTHIVVTEPTR		0	1	0	0	Q07409	Q07409	Q07409	Cntn3	Contactin-3	MULTI-MSMS	20150708_JYL_200ug_mb_glyco_2	2	748.89	2	748.889	1495.76	41206.4	-0.30016	-0.00022478	-0.38378	-0.00028741	-0.68393	-0.00051219	748.889	28.599	0.68329	28.599	28.308	28.991	0					217	62	5	0	0	0	0.00010929	1
ANGTTHIVVTEPTR	14	Deamidation (N)	_AN(de)GTTHIVVTEPTR_	AN(1)GTTHIVVTEPTR		AN(62.36)GTTHIVVTEPTR		0	1	0	0	Q07409	Q07409	Q07409	Cntn3	Contactin-3	MULTI-MSMS	20150708_JYL_200ug_mb_glyco_3	3	748.89	2	748.889	1495.76	41289.1	-0.8644	-0.00064734	0.37151	0.00027822	-0.49289	-0.00036912	748.889	28.638	0.66121	28.638	28.349	29.01	0					201	54	5	0	0	0	3.2432e-05	1
ANHSGAVVIIK	11	Deamidation (N)	_AN(de)HSGAVVIIK_	AN(1)HSGAVVIIK		AN(71.08)HSGAVVIIK		0	1	0	0	Q61739-2;Q61739	Q61739-2	Q61739-2	Itga6	Integrin alpha-6;Integrin alpha-6 heavy chain;Integrin alpha-6 light chain	MULTI-MSMS	20150708_JYL_200ug_mb_glyco_3	3	555.32	2	555.319	1108.62	49592.8	0.22125	0.00012287	1.3406	0.00074445	1.5618	0.00086732	555.32	31.38	0.27674	31.38	31.249	31.526	0					78	39	2	0	0	0	2.2427e-05	1
ANHSGAVVIIK	11	Deamidation (N)	_AN(de)HSGAVVIIK_	AN(1)HSGAVVIIK		AN(40.53)HSGAVVIIK		0	1	0	0	Q61739-2;Q61739	Q61739-2	Q61739-2	Itga6	Integrin alpha-6;Integrin alpha-6 heavy chain;Integrin alpha-6 light chain	MULTI-SECPEP	20150708_JYL_200ug_mb_glyco_3	3	1110.48	1	1109.63	1108.62	37350.5	-0.19223	-0.00021331	-0.68237	-0.00075717	-0.8746	-0.00097048	1109.63	31.392	0.20294	31.392	31.273	31.476	1.9073e-06					37	30	2	0	0	0	0.012686	1
ANIQFGENGTTISAVTNK	18	Deamidation (N)	_ANIQFGEN(de)GTTISAVTNK_	ANIQFGEN(1)GTTISAVTNK		AN(-50.31)IQFGEN(34.49)GTTISAVTN(-34.49)K		0	1	0	0	O35114	O35114	O35114	Scarb2	Lysosome membrane protein 2	MULTI-MSMS	20150708_JYL_200ug_mb_glyco_1	1	933.47	2	933.466	1864.92	35742.6	-0.50388	-0.00047035	0.065932	6.1545e-05	-0.43795	-0.00040881	933.967	50.789	1.1349	50.789	50.468	51.602	-3.8147e-06					460	117	6	0	0	0	7.2266e-06	1
ANIQFGENGTTISAVTNK	18	Deamidation (N)	_ANIQFGEN(de)GTTISAVTNK_	ANIQFGEN(1)GTTISAVTNK		AN(-51.73)IQFGEN(39.18)GTTISAVTN(-39.18)K		0	1	0	0	O35114	O35114	O35114	Scarb2	Lysosome membrane protein 2	MULTI-MSMS	20150708_JYL_200ug_mb_glyco_2	2	933.47	2	933.466	1864.92	36393.6	-0.64549	-0.00060255	0.18339	0.00017119	-0.4621	-0.00043136	933.967	50.913	0.90757	50.913	50.617	51.525	0					358	94	5	0	0	0	3.5493e-06	1
ANIQFGENGTTISAVTNK	18	Deamidation (N)	_ANIQFGEN(de)GTTISAVTNK_	ANIQFGEN(1)GTTISAVTNK		AN(-46.69)IQFGEN(39.77)GTTISAVTN(-39.77)K		0	1	0	0	O35114	O35114	O35114	Scarb2	Lysosome membrane protein 2	MULTI-MSMS	20150708_JYL_200ug_mb_glyco_3	3	933.97	2	933.466	1864.92	36512.2	-0.094325	-8.805e-05	-0.21453	-0.00020026	-0.30886	-0.00028831	933.465	50.847	0.91149	50.847	50.518	51.429	3.8147e-06					359	91	5	0	0	0	3.774e-06	1
ANISSQVIK	9	Deamidation (N)	_AN(de)ISSQVIK_	AN(1)ISSQVIK		AN(52.49)ISSQVIK		0	1	0	0	F8WJ05;Q61702	F8WJ05	F8WJ05	Itih1	Inter-alpha-trypsin inhibitor heavy chain H1	MULTI-MSMS	20150708_JYL_200ug_mb_glyco_1	1	480.77	2	480.772	959.529	50126.7	0.27367	0.00013157	-0.30909	-0.0001486	-0.035413	-1.7025e-05	480.771	31.714	0.49065	31.714	31.524	32.015	-1.9073e-06					145	68	3	0	0	0	0.002504	1
ANISSQVIK	9	Deamidation (N)	_AN(de)ISSQVIK_	AN(1)ISSQVIK		AN(44.86)ISSQVIK		0	1	0	0	F8WJ05;Q61702	F8WJ05	F8WJ05	Itih1	Inter-alpha-trypsin inhibitor heavy chain H1	MULTI-MSMS	20150708_JYL_200ug_mb_glyco_2	2	480.77	2	480.772	959.529	51798.5	-0.15866	-7.6277e-05	0.082137	3.9489e-05	-0.076519	-3.6788e-05	480.772	31.941	0.44126	31.941	31.731	32.172	0					124	58	3	0	0	0	0.0046248	1
ANITISGKK	9	Deamidation (N)	_AN(de)ITISGKK_	AN(1)ITISGKK		AN(40.99)ITISGKK		0	1	0	1	A0A087WRC2;Q9D937	A0A087WRC2	A0A087WRC2	1810009A15Rik		MULTI-MSMS	20150708_JYL_200ug_mb_glyco_1	1	466.77	2	466.774	931.534	53312.9	-1.0689	-0.00049894	-1.9	-0.00088689	-2.969	-0.0013858	466.773	18.775	0.13034	18.775	18.688	18.819	1.9073e-06					23	10	3	0	0	0	0.0065929	1
ANITSIG	7	Deamidation (N)	_AN(de)ITSIG_	AN(1)ITSIG		AN(69.38)ITSIG		0	1	0	0	O08553	O08553	O08553	Dpysl2	Dihydropyrimidinase-related protein 2	MULTI-SECPEP	20150708_JYL_200ug_mb_glyco_1	1	676.88	1	676.351	675.344	43403.3	-0.39634	-0.00026806	0.84082	0.00056869	0.44449	0.00030063	676.352	34.611	0.66741	34.611	34.237	34.905	0					133	52	3	0	0	0	0.027947	1
ANITWTVK	8	Deamidation (N)	_AN(de)ITWTVK_	AN(1)ITWTVK		AN(46.46)ITWTVK		0	1	0	0	O09159	O09159	O09159	Man2b1	Lysosomal alpha-mannosidase	MULTI-MSMS	20150708_JYL_200ug_mb_glyco_1	1	467.26	2	467.256	932.497	51778.1	0.5563	0.00025993	-0.32048	-0.00014975	0.23582	0.00011019	467.255	45.81	0.5221	45.81	45.539	46.061	0					147	50	4	0	0	0	0.0053006	1
ANITWTVK	8	Deamidation (N)	_AN(de)ITWTVK_	AN(1)ITWTVK		AN(44.35)ITWTVK		0	1	0	0	O09159	O09159	O09159	Man2b1	Lysosomal alpha-mannosidase	MULTI-MSMS	20150708_JYL_200ug_mb_glyco_3	3	467.26	2	467.256	932.497	52446.6	0.33041	0.00015438	-0.17929	-8.3775e-05	0.15112	7.061e-05	467.255	45.381	0.49331	45.381	45.139	45.632	0					109	46	3	0	0	0	0.0072907	1
ANNSWFQSIIK	11	Deamidation (N)	_AN(de)NSWFQSIIK_	AN(0.839)N(0.161)SWFQSIIK		AN(7.17)N(-7.17)SWFQSIIK		0	1	0	0	P57716	P57716	P57716	Ncstn	Nicastrin	MULTI-MSMS	20150708_JYL_200ug_mb_glyco_1	1	654.83	2	654.833	1307.65	43023.6	0.32385	0.00021207	-0.37564	-0.00024598	-0.051784	-3.391e-05	654.833	71.148	0.47611	71.148	70.913	71.389	0					104	33	5	0	0	0	0.0028625	1
ANNSWFQSIIK	11	Deamidation (N)	_AN(de)NSWFQSIIK_	AN(0.848)N(0.152)SWFQSIIK		AN(7.48)N(-7.48)SWFQSIIK		0	1	0	0	P57716	P57716	P57716	Ncstn	Nicastrin	MULTI-MSMS	20150708_JYL_200ug_mb_glyco_2	2	655.33	2	654.833	1307.65	43157.5	0.29239	0.00019147	-0.4774	-0.00031262	-0.18501	-0.00012115	654.833	71.177	0.60155	71.177	70.97	71.572	-7.6294e-06					101	36	6	0	0	0	0.0024508	1
ANNSWFQSIIK	11	Deamidation (N)	_AN(de)NSWFQSIIK_	AN(0.974)N(0.026)SWFQSIIK		AN(15.66)N(-15.66)SWFQSIIK		0	1	0	0	P57716	P57716	P57716	Ncstn	Nicastrin	MULTI-MSMS	20150708_JYL_200ug_mb_glyco_3	3	654.83	2	654.833	1307.65	43297.8	0.24223	0.00015862	-0.47376	-0.00031024	-0.23154	-0.00015162	654.833	71.249	0.47379	71.249	71.057	71.531	0					96	25	6	0	0	0	6.0329e-07	1
ANQIVIPHNTTFQTEPTK	18	Deamidation (N)	_ANQIVIPHN(de)TTFQTEPTK_	ANQIVIPHN(1)TTFQTEPTK		AN(-38.43)QIVIPHN(38.43)TTFQTEPTK		0	1	0	0	Q3V3R4	Q3V3R4	Q3V3R4	Itga1	Integrin alpha-1	MULTI-MSMS	20150708_JYL_200ug_mb_glyco_1	1	1021.03	2	1020.52	2039.03	35113.5	-0.041956	-4.2817e-05	-0.23281	-0.00023759	-0.27477	-0.00028041	1021.02	45.159	0.49376	45.159	44.901	45.395	-3.8147e-06					168	50	4	0	0	0	0.00046149	1
ANQIVIPHNTTFQTEPTK	18	Deamidation (N)	_ANQIVIPHN(de)TTFQTEPTK_	ANQIVIPHN(1)TTFQTEPTK		AN(-55.13)QIVIPHN(55.13)TTFQTEPTK		0	1	0	0	Q3V3R4	Q3V3R4	Q3V3R4	Itga1	Integrin alpha-1	MULTI-MSMS	20150708_JYL_200ug_mb_glyco_1	1	681.02	3	680.685	2039.03	43315.4	-0.54121	-0.00036839	1.0717	0.00072952	0.53053	0.00036112	681.019	45.181	0.46672	45.181	44.938	45.404	0					173	47	5	0	0	0	2.1773e-09	1
ANQTAICGGGVQTR	14	Deamidation (N)	_AN(de)QTAICGGGVQTR_	AN(1)QTAICGGGVQTR		AN(79.65)QTAICGGGVQTR		0	1	0	0	E9QNR5;E9PWD2;Q69ZU6	E9QNR5	E9QNR5	Thsd7a	Thrombospondin type-1 domain-containing protein 7A	MULTI-MSMS	20150708_JYL_200ug_mb_glyco_2	2	717.34	2	717.344	1432.67	41047.3	-0.65214	-0.00046781	-0.2866	-0.00020559	-0.93874	-0.0006734	717.344	23.215	0.54375	23.215	22.87	23.414	1.9073e-06					237	51	6	0	0	0	3.7628e-08	1
ANQTAICGGGVQTR	14	Deamidation (N)	_AN(de)QTAICGGGVQTR_	AN(1)QTAICGGGVQTR		AN(74.79)QTAICGGGVQTR		0	1	0	0	E9QNR5;E9PWD2;Q69ZU6	E9QNR5	E9QNR5	Thsd7a	Thrombospondin type-1 domain-containing protein 7A	MULTI-MSMS	20150708_JYL_200ug_mb_glyco_3	3	717.85	2	717.344	1432.67	41517.5	-0.76859	-0.00055134	-0.20097	-0.00014417	-0.96957	-0.00069551	717.344	23.308	0.54356	23.308	22.982	23.526	0					251	51	6	0	0	0	8.5311e-08	1
ANSTGIISVR	10	Deamidation (N)	_AN(de)STGIISVR_	AN(1)STGIISVR		AN(54.26)STGIISVR		0	1	0	0	Q61330;A0A087WQQ9	Q61330	Q61330	Cntn2	Contactin-2	MULTI-MSMS	20150708_JYL_200ug_mb_glyco_3	3	509.78	2	509.78	1017.55	48984.4	-0.036833	-1.8777e-05	0.39578	0.00020176	0.35895	0.00018298	509.78	38.46	0.92332	38.46	38.173	39.097	-3.8147e-06					300	90	5	0	0	0	0.0013866	1
ANSTGTIVITNPTR	14	Deamidation (N)	_AN(de)STGTIVITNPTR_	AN(1)STGTIVITNPTR		AN(130.89)STGTIVITN(-130.89)PTR		0	1	0	0	P12960	P12960	P12960	Cntn1	Contactin-1	MULTI-MSMS	20150708_JYL_200ug_mb_glyco_1	1	723.38	2	723.383	1444.75	41058.2	-0.93795	-0.0006785	0.29856	0.00021597	-0.63939	-0.00046252	723.384	38.189	3.5929	38.189	37.757	41.35	3.8147e-06					1176	329	6	0	0	0	3.8147e-43	4
ANSTGTIVITNPTR	14	Deamidation (N)	_AN(de)STGTIVITNPTR_	AN(1)STGTIVITNPTR		AN(106.63)STGTIVITN(-106.63)PTR		0	1	0	0	P12960	P12960	P12960	Cntn1	Contactin-1	MULTI-MSMS	20150708_JYL_200ug_mb_glyco_2	2	723.38	2	723.383	1444.75	41422.9	-0.18464	-0.00013357	-0.2665	-0.00019278	-0.45114	-0.00032635	723.384	38.183	3.2894	38.183	37.777	41.066	0					1110	304	7	0	0	0	3.9482e-25	3
ANSTGTIVITNPTR	14	Deamidation (N)	_AN(de)STGTIVITNPTR_	AN(1)STGTIVITNPTR		AN(104.83)STGTIVITN(-104.83)PTR		0	1	0	0	P12960	P12960	P12960	Cntn1	Contactin-1	MULTI-MSMS	20150708_JYL_200ug_mb_glyco_3	3	723.88	2	723.383	1444.75	41551.4	-0.25632	-0.00018542	-0.15418	-0.00011153	-0.41049	-0.00029694	723.384	38.035	3.1659	38.035	37.771	40.937	3.8147e-06					990	302	7	0	0	0	9.4714e-25	3
ANTTQPGIVEGGQVIK	16	Deamidation (N)	_AN(de)TTQPGIVEGGQVIK_	AN(1)TTQPGIVEGGQVIK		AN(43.56)TTQPGIVEGGQVIK		0	1	0	0	A2AKI5;P43406;B7ZCI9	A2AKI5	A2AKI5	Itgav	Integrin alpha-V;Integrin alpha-V heavy chain;Integrin alpha-V light chain	MULTI-SECPEP	20150708_JYL_200ug_mb_glyco_1	1	807.82	2	806.931	1611.85	39548.6	-0.84576	-0.00068247	0.46646	0.0003764	-0.3793	-0.00030607	806.931	40.57	0.72352	40.57	40.232	40.956	0					234	56	6	0	0	0	0.0011021	1
ANTTQPGIVEGGQVIK	16	Deamidation (N)	_AN(de)TTQPGIVEGGQVIK_	AN(1)TTQPGIVEGGQVIK		AN(44.55)TTQPGIVEGGQVIK		0	1	0	0	A2AKI5;P43406;B7ZCI9	A2AKI5	A2AKI5	Itgav	Integrin alpha-V;Integrin alpha-V heavy chain;Integrin alpha-V light chain	MULTI-MSMS	20150708_JYL_200ug_mb_glyco_3	3	806.93	2	806.931	1611.85	39867.9	-0.53977	-0.00043556	-0.24995	-0.00020169	-0.78972	-0.00063725	806.93	40.67	0.69316	40.67	40.337	41.03	0					286	69	6	0	0	0	0.00059762	1
ANYNIPIMVTDSGKPPMTNITDIR	24	Deamidation (N)	_ANYNIPIMVTDSGKPPMTN(de)ITDIR_	ANYNIPIMVTDSGKPPMTN(1)ITDIR		AN(-60.97)YN(-58.33)IPIMVTDSGKPPMTN(58.33)ITDIR		0	1	0	1	Q9WTR5	Q9WTR5	Q9WTR5	Cdh13	Cadherin-13	MULTI-MSMS	20150708_JYL_200ug_mb_glyco_1	1	888.45	3	888.112	2661.31	36990.2	-0.51861	-0.00046058	0.8652	0.00076839	0.34659	0.00030781	888.447	69.3	0.47514	69.3	69.108	69.583	0					114	30	6	0	0	0	2.5547e-08	1
ANYSIQIYPDESHYFHSVAIK	21	Deamidation (N)	_AN(de)YSIQIYPDESHYFHSVAIK_	AN(1)YSIQIYPDESHYFHSVAIK		AN(58.71)YSIQIYPDESHYFHSVAIK		0	1	0	0	Q5U4C2;Q80VM5;E9PWX1;Q9Z218	Q5U4C2	Q5U4C2	Dpp6	Dipeptidyl aminopeptidase-like protein 6	MULTI-MSMS	20150708_JYL_200ug_mb_glyco_1	1	828.73	3	828.401	2482.18	40866.4	-0.22912	-0.0001898	-0.69652	-0.000577	-0.92564	-0.0007668	829.069	63.136	0.35672	63.136	63.002	63.359	-3.8147e-06					148	47	4	0	0	0	3.1587e-06	1
ANYSIQIYPDESHYFHSVAIK	21	Deamidation (N)	_AN(de)YSIQIYPDESHYFHSVAIK_	AN(1)YSIQIYPDESHYFHSVAIK		AN(71.85)YSIQIYPDESHYFHSVAIK		0	1	0	0	Q5U4C2;Q80VM5;E9PWX1;Q9Z218	Q5U4C2	Q5U4C2	Dpp6	Dipeptidyl aminopeptidase-like protein 6	MULTI-MSMS	20150708_JYL_200ug_mb_glyco_2	2	828.73	3	828.401	2482.18	38670.3	-1.0029	-0.00083077	0.23818	0.00019731	-0.76468	-0.00063346	828.735	63.153	0.54818	63.153	62.952	63.5	0					284	73	5	0	0	0	1.7754e-09	1
ANYSIQIYPDESHYFHSVAIK	21	Deamidation (N)	_AN(de)YSIQIYPDESHYFHSVAIK_	AN(1)YSIQIYPDESHYFHSVAIK		AN(65.18)YSIQIYPDESHYFHSVAIK		0	1	0	0	Q5U4C2;Q80VM5;E9PWX1;Q9Z218	Q5U4C2	Q5U4C2	Dpp6	Dipeptidyl aminopeptidase-like protein 6	MULTI-MSMS	20150708_JYL_200ug_mb_glyco_2	2	1242.6	2	1242.1	2482.18	32718.1	-1.1413	-0.0014176	0.65696	0.000816	-0.4843	-0.00060155	1242.1	63.163	0.42382	63.163	62.98	63.404	3.8147e-06					178	58	4	0	0	0	1.2923e-06	1
ANYSIQIYPDESHYFHSVAIK	21	Deamidation (N)	_AN(de)YSIQIYPDESHYFHSVAIK_	AN(1)YSIQIYPDESHYFHSVAIK		AN(67.93)YSIQIYPDESHYFHSVAIK		0	1	0	0	Q5U4C2;Q80VM5;E9PWX1;Q9Z218	Q5U4C2	Q5U4C2	Dpp6	Dipeptidyl aminopeptidase-like protein 6	MULTI-MSMS	20150708_JYL_200ug_mb_glyco_3	3	828.73	3	828.401	2482.18	38198.7	-0.72672	-0.00060201	-0.12358	-0.00010238	-0.8503	-0.00070439	828.735	63.149	0.55818	63.149	62.916	63.474	-3.8147e-06					290	69	5	0	0	0	4.7167e-07	1
ANYSIQIYPDESHYFHSVAIK	21	Deamidation (N)	_AN(de)YSIQIYPDESHYFHSVAIK_	AN(1)YSIQIYPDESHYFHSVAIK		AN(48.62)YSIQIYPDESHYFHSVAIK		0	1	0	0	Q5U4C2;Q80VM5;E9PWX1;Q9Z218	Q5U4C2	Q5U4C2	Dpp6	Dipeptidyl aminopeptidase-like protein 6	MULTI-MSMS	20150708_JYL_200ug_mb_glyco_3	3	1242.6	2	1242.1	2482.18	32828.1	-0.7145	-0.00088748	1.2023	0.0014934	0.48784	0.00060594	1242.6	63.135	0.4425	63.135	62.974	63.417	3.8147e-06					171	55	4	0	0	0	4.3734e-05	1
ANYSMAEK	8	Deamidation (N)	_AN(de)YSMAEK_	AN(1)YSMAEK		AN(56.43)YSMAEK		0	1	0	0	Q8BMN4	Q8BMN4	Q8BMN4	Lmln	Leishmanolysin-like peptidase	MULTI-MSMS	20150708_JYL_200ug_mb_glyco_2	2	457.7	2	457.7	913.385	52076.6	-0.76313	-0.00034929	-0.41716	-0.00019093	-1.1803	-0.00054022	457.7	18.655	0.17683	18.655	18.533	18.71	0					42	13	4	0	0	0	0.0029817	1
ANYSMAEK	8	Deamidation (N)	_AN(de)YSMAEK_	AN(1)YSMAEK		AN(54.98)YSMAEK		0	1	0	0	Q8BMN4	Q8BMN4	Q8BMN4	Lmln	Leishmanolysin-like peptidase	MULTI-MSMS	20150708_JYL_200ug_mb_glyco_3	3	457.7	2	457.7	913.385	52006.8	-0.7074	-0.00032378	-0.58186	-0.00026632	-1.2893	-0.00059009	457.7	18.61	0.16971	18.61	18.492	18.662	-1.9073e-06					24	8	4	0	0	0	0.0032327	1
APAPAAPAAAEPQAEAPAAAASSEQSVAVK	30	Unmodified	_APAPAAPAAAEPQAEAPAAAASSEQSVAVK_					0	0	0	0	Q91XV3	Q91XV3	Q91XV3	Basp1	Brain acid soluble protein 1	MULTI-MSMS	20150708_JYL_200ug_mb_glyco_1	1	910.8	3	910.463	2728.37	37273.3	-1.1265	-0.0010256	1.3777	0.0012543	0.25117	0.00022869	910.799	39.409	0.45586	39.409	39.166	39.622	0					135	44	4	0	0	0	1.0591e-10	1
APAPAAPAAAEPQAEAPAAAASSEQSVAVK	30	Unmodified	_APAPAAPAAAEPQAEAPAAAASSEQSVAVK_					0	0	0	0	Q91XV3	Q91XV3	Q91XV3	Basp1	Brain acid soluble protein 1	MULTI-MSMS	20150708_JYL_200ug_mb_glyco_2	2	910.8	3	910.463	2728.37	37109.9	-0.67488	-0.00061445	2.3072	0.0021006	1.6323	0.0014862	910.799	39.635	0.41582	39.635	39.437	39.852	0					116	30	5	0	0	0	0.028101	1
APDSNSSSIIITTR	14	Deamidation (N)	_APDSN(de)SSSIIITTR_	APDSN(1)SSSIIITTR		APDSN(95.57)SSSIIITTR		0	1	0	0	Q8BYI8;Q8BYI8-2	Q8BYI8	Q8BYI8	Kiaa1467	Uncharacterized protein KIAA1467	MULTI-MSMS	20150708_JYL_200ug_mb_glyco_1	1	731.87	2	731.873	1461.73	41183.6	-0.60877	-0.00044554	0.20837	0.0001525	-0.4004	-0.00029304	731.873	42.34	1.299	42.34	41.895	43.194	0					426	120	6	0	0	0	1.7565e-15	2
APDSNSSSIIITTR	14	Deamidation (N)	_APDSN(de)SSSIIITTR_	APDSN(1)SSSIIITTR		APDSN(78.69)SSSIIITTR		0	1	0	0	Q8BYI8;Q8BYI8-2	Q8BYI8	Q8BYI8	Kiaa1467	Uncharacterized protein KIAA1467	MULTI-MSMS	20150708_JYL_200ug_mb_glyco_2	2	731.87	2	731.873	1461.73	40954.2	-0.63076	-0.00046163	0.098107	7.1802e-05	-0.53265	-0.00038983	731.873	42.424	1.0376	42.424	41.954	42.991	0					368	97	5	0	0	0	4.706e-08	1
APIMPWNESSIFHIPR	16	Oxidation (M),Deamidation (N)	_APIM(ox)PWN(de)ESSIFHIPR_	APIMPWN(1)ESSIFHIPR	APIM(1)PWNESSIFHIPR	APIMPWN(53.3)ESSIFHIPR	APIM(53.3)PWNESSIFHIPR	0	1	1	0	P10852;P10852-2;A0A0U1RPK4	P10852	P10852	Slc3a2	4F2 cell-surface antigen heavy chain	MULTI-MSMS	20150708_JYL_200ug_mb_glyco_1	1	638.32	3	637.986	1910.93	44297.3	0.23467	0.00014972	-0.21087	-0.00013453	0.0238	1.5184e-05	638.32	69.913	0.35341	69.913	69.74	70.093	7.6294e-06					55	18	5	0	0	0	0.00010181	1
APIMPWNESSIFHIPR	16	Oxidation (M),Deamidation (N)	_APIM(ox)PWN(de)ESSIFHIPR_	APIMPWN(1)ESSIFHIPR	APIM(1)PWNESSIFHIPR	APIMPWN(40.94)ESSIFHIPR	APIM(40.94)PWNESSIFHIPR	0	1	1	0	P10852;P10852-2;A0A0U1RPK4	P10852	P10852	Slc3a2	4F2 cell-surface antigen heavy chain	MULTI-MSMS	20150708_JYL_200ug_mb_glyco_2	2	637.99	3	637.986	1910.93	44268.4	0.25157	0.0001605	-0.41811	-0.00026675	-0.16654	-0.00010625	638.32	69.997	0.35394	69.997	69.811	70.165	-7.6294e-06					77	18	5	0	0	0	0.00065887	1
APIMPWNESSIFHIPR	16	Deamidation (N)	_APIMPWN(de)ESSIFHIPR_	APIMPWN(1)ESSIFHIPR		APIMPWN(71.98)ESSIFHIPR		0	1	0	0	P10852;P10852-2;A0A0U1RPK4	P10852	P10852	Slc3a2	4F2 cell-surface antigen heavy chain	MULTI-MSMS	20150708_JYL_200ug_mb_glyco_1	1	948.48	2	948.477	1894.94	35997.2	0.3122	0.00029612	0.06346	6.019e-05	0.37566	0.00035631	948.979	72.205	0.65533	72.205	71.856	72.512	0					150	47	6	0	0	0	2.4629e-08	1
APIMPWNESSIFHIPR	16	Deamidation (N)	_APIMPWN(de)ESSIFHIPR_	APIMPWN(1)ESSIFHIPR		APIMPWN(51.77)ESSIFHIPR		0	1	0	0	P10852;P10852-2;A0A0U1RPK4	P10852	P10852	Slc3a2	4F2 cell-surface antigen heavy chain	MULTI-MSMS	20150708_JYL_200ug_mb_glyco_1	1	632.99	3	632.654	1894.94	44488.6	0.42058	0.00026608	-0.53599	-0.0003391	-0.11541	-7.3018e-05	632.988	72.197	0.42503	72.197	72.005	72.43	0					142	33	6	0	0	0	0.00012411	1
APIMPWNESSIFHIPR	16	Deamidation (N)	_APIMPWN(de)ESSIFHIPR_	APIMPWN(1)ESSIFHIPR		APIMPWN(142.45)ESSIFHIPR		0	1	0	0	P10852;P10852-2;A0A0U1RPK4	P10852	P10852	Slc3a2	4F2 cell-surface antigen heavy chain	MULTI-MSMS	20150708_JYL_200ug_mb_glyco_2	2	948.98	2	948.477	1894.94	35595	-0.28532	-0.00027062	0.80658	0.00076503	0.52126	0.00049441	948.478	72.194	0.6712	72.194	71.879	72.55	0					160	40	8	0	0	0	5.8822e-49	1
APIMPWNESSIFHIPR	16	Deamidation (N)	_APIMPWN(de)ESSIFHIPR_	APIMPWN(1)ESSIFHIPR		APIMPWN(102.65)ESSIFHIPR		0	1	0	0	P10852;P10852-2;A0A0U1RPK4	P10852	P10852	Slc3a2	4F2 cell-surface antigen heavy chain	MULTI-MSMS	20150708_JYL_200ug_mb_glyco_3	3	948.47	2	948.477	1894.94	36181.5	-0.17192	-0.00016306	0.17981	0.00017054	0.0078897	7.4832e-06	948.979	72.246	0.49963	72.246	71.976	72.476	0					110	30	7	0	0	0	1.742e-19	1
APIMPWNESSIFHIPR	16	Deamidation (N)	_APIMPWN(de)ESSIFHIPR_	APIMPWN(1)ESSIFHIPR		APIMPWN(71.98)ESSIFHIPR		0	1	0	0	P10852;P10852-2;A0A0U1RPK4	P10852	P10852	Slc3a2	4F2 cell-surface antigen heavy chain	MULTI-MSMS	20150708_JYL_200ug_mb_glyco_3	3	632.65	3	632.654	1894.94	44291.7	0.19266	0.00012189	-0.47978	-0.00030353	-0.28711	-0.00018164	632.988	72.245	0.40105	72.245	72.121	72.522	0					114	27	6	0	0	0	1.606e-08	1
APNSQDGIIK	10	Unmodified	_APNSQDGIIK_					0	0	0	0	Q6PFX2-3;Q6PFX2	Q6PFX2-3	Q6PFX2-3	Bend6	BEN domain-containing protein 6	MULTI-MSMS	20150708_JYL_200ug_mb_glyco_1	1	521.78	2	521.78	1041.55	48396	0.46659	0.00024346	-0.17981	-9.3824e-05	0.28677	0.00014963	521.78	21.373	1.5719	21.373	20.892	22.463	0					506	154	5	0	0	0	0.051399	1
APNSQDGIIK	10	Deamidation (N)	_APN(de)SQDGIIK_	APN(1)SQDGIIK		APN(44.32)SQDGIIK		0	1	0	0	Q6PFX2-3;Q6PFX2	Q6PFX2-3	Q6PFX2-3	Bend6	BEN domain-containing protein 6	MULTI-MSMS	20150708_JYL_200ug_mb_glyco_1	1	522.27	2	522.272	1042.53	49098.8	-0.79938	-0.00041749	0.90503	0.00047267	0.10566	5.5183e-05	522.273	23.683	0.61264	23.683	23.435	24.047	0					151	46	4	0	0	0	0.0033048	1
APNTSTMDETGIPVER	16	Deamidation (N)	_APN(de)TSTMDETGIPVER_	APN(1)TSTMDETGIPVER		APN(48.22)TSTMDETGIPVER		0	1	0	0	Q61616	Q61616	Q61616	Drd1	D(1A) dopamine receptor	MULTI-MSMS	20150708_JYL_200ug_mb_glyco_1	1	860.4	2	859.899	1717.78	37321.9	-0.62635	-0.0005386	-1.3877	-0.0011933	-2.0141	-0.0017319	859.898	41.312	0.47519	41.312	41.107	41.582	0					150	47	4	0	0	0	0.00027191	1
APNTSTMDETGIPVER	16	Deamidation (N)	_APN(de)TSTMDETGIPVER_	APN(1)TSTMDETGIPVER		APN(46.89)TSTMDETGIPVER		0	1	0	0	Q61616	Q61616	Q61616	Drd1	D(1A) dopamine receptor	MULTI-MSMS	20150708_JYL_200ug_mb_glyco_2	2	860.4	2	859.899	1717.78	38032.7	-0.58059	-0.00049925	-0.99029	-0.00085155	-1.5709	-0.0013508	859.898	41.397	0.36185	41.397	41.151	41.513	0					106	36	4	0	0	0	0.00033299	1
APNTSTMDETGIPVER	16	Deamidation (N)	_APN(de)TSTMDETGIPVER_	APN(1)TSTMDETGIPVER		APN(62.06)TSTMDETGIPVER		0	1	0	0	Q61616	Q61616	Q61616	Drd1	D(1A) dopamine receptor	MULTI-MSMS	20150708_JYL_200ug_mb_glyco_3	3	860.4	2	859.899	1717.78	37688.5	-0.50751	-0.0004364	-0.63343	-0.00054468	-1.1409	-0.00098108	860.4	41.219	0.30247	41.219	41.03	41.332	-3.8147e-06					52	29	2	0	0	0	1.3228e-05	1
APPDGIMNASGAIAGEAAAAGGAR	24	Deamidation (N)	_APPDGIMN(de)ASGAIAGEAAAAGGAR_	APPDGIMN(1)ASGAIAGEAAAAGGAR		APPDGIMN(52.36)ASGAIAGEAAAAGGAR		0	1	0	0	E9PZM9;E9Q522;E9Q7T5;E9Q5S3;Q540P3;E9Q292;E9Q540;P58406	E9PZM9	E9PZM9	Hrh3	Histamine H3 receptor	MULTI-MSMS	20150708_JYL_200ug_mb_glyco_1	1	699.67	3	699.672	2096	42681.7	-0.54209	-0.00037928	-0.81593	-0.00057088	-1.358	-0.00095017	700.006	62.736	0.26136	62.736	62.563	62.825	0					71	30	3	0	0	0	4.9997e-07	1
APPGAINIGISSNNSTISVAGAMGSHGGEYECAATNAHGR	40	Deamidation (N)	_APPGAINIGISSN(de)NSTISVAGAMGSHGGEYECAATNAHGR_	APPGAIN(0.015)IGISSN(0.475)N(0.475)STISVAGAMGSHGGEYECAATN(0.035)AHGR		APPGAIN(-15.1)IGISSN(0)N(0)STISVAGAMGSHGGEYECAATN(-11.38)AHGR		0	1	0	0	Q60625	Q60625	Q60625	Icam5	Intercellular adhesion molecule 5	MULTI-MSMS	20150708_JYL_200ug_mb_glyco_1	1	975.7	4	975.202	3896.78	35031.3	-0.50721	-0.00049463	-0.23998	-0.00023403	-0.74718	-0.00072865	975.704	61.129	1.1906	61.129	60.68	61.871	0					631	109	8	0	0	0	5.2376e-08	1
APPGAINIGISSNNSTISVAGAMGSHGGEYECAATNAHGR	40	Deamidation (N)	_APPGAINIGISSN(de)NSTISVAGAMGSHGGEYECAATNAHGR_	APPGAIN(0.016)IGISSN(0.492)N(0.492)STISVAGAMGSHGGEYECAATNAHGR		APPGAIN(-14.88)IGISSN(0)N(0)STISVAGAMGSHGGEYECAATN(-45.16)AHGR		0	1	0	0	Q60625	Q60625	Q60625	Icam5	Intercellular adhesion molecule 5	MULTI-MSMS	20150708_JYL_200ug_mb_glyco_2	2	975.7	4	975.202	3896.78	35240.7	0.18125	0.00017676	-0.55041	-0.00053676	-0.36916	-0.00036001	975.703	61.158	1.0386	61.158	60.824	61.863	3.8147e-06					576	99	7	0	0	0	1.7182e-19	1
APPGAINIGISSNNSTISVAGAMGSHGGEYECAATNAHGR	40	Deamidation (N)	_APPGAINIGISSN(de)NSTISVAGAMGSHGGEYECAATNAHGR_	APPGAIN(0.002)IGISSN(0.499)N(0.499)STISVAGAMGSHGGEYECAATNAHGR		APPGAIN(-23.6)IGISSN(0)N(0)STISVAGAMGSHGGEYECAATN(-50.97)AHGR		0	1	0	0	Q60625	Q60625	Q60625	Icam5	Intercellular adhesion molecule 5	MULTI-MSMS	20150708_JYL_200ug_mb_glyco_3	3	975.45	4	975.202	3896.78	35206.3	-0.040607	-3.96e-05	-0.98956	-0.00096502	-1.0302	-0.0010046	975.703	60.975	1.1683	60.975	60.69	61.858	-3.8147e-06					603	110	7	0	0	0	3.5652e-27	1
APPGAPEK	8	Unmodified	_APPGAPEK_					0	0	0	0	Q62277	Q62277	Q62277	Syp	Synaptophysin	MULTI-MSMS	20150708_JYL_200ug_mb_glyco_1	1	383.71	2	383.708	765.402	58297.6	-0.090669	-3.479e-05	0.033594	1.289e-05	-0.057075	-2.19e-05	383.708	11.996	0.77144	11.996	11.739	12.511	0					86	59	2	0	0	0	0.012699	1
APPGAPEK	8	Unmodified	_APPGAPEK_					0	0	0	0	Q62277	Q62277	Q62277	Syp	Synaptophysin	MULTI-SECPEP	20150708_JYL_200ug_mb_glyco_1	1	767.35	1	766.409	765.402	42094.2	-0.61621	-0.00047227	0.39262	0.00030091	-0.22359	-0.00017136	766.409	12.013	0.95425	12.013	11.859	12.813	0					118	73	2	0	0	0	0.044569	1
APPGAPEK	8	Unmodified	_APPGAPEK_					0	0	0	0	Q62277	Q62277	Q62277	Syp	Synaptophysin	MULTI-MSMS	20150708_JYL_200ug_mb_glyco_3	3	383.71	2	383.708	765.402	57262.7	-0.21252	-8.1547e-05	0.4418	0.00016952	0.22927	8.7975e-05	383.708	12.015	0.73447	12.015	11.95	12.684	0					72	44	2	0	0	0	0.026757	1
APPPAEICHGYYDVMGQYDATFNCSTGSYR	30	Deamidation (N)	_APPPAEICHGYYDVMGQYDATFN(de)CSTGSYR_	APPPAEICHGYYDVMGQYDATFN(1)CSTGSYR		APPPAEICHGYYDVMGQYDATFN(52.25)CSTGSYR		0	1	0	0	Q8C3Q5-2;Q8C3Q5	Q8C3Q5-2	Q8C3Q5-2	Shisa7	Protein shisa-7	MULTI-MSMS	20150708_JYL_200ug_mb_glyco_2	2	1143.81	3	1143.48	3427.42	32048.3	-0.18206	-0.00020818	-0.98469	-0.001126	-1.1668	-0.0013342	1144.15	68.034	0.92468	68.034	67.796	68.72	0					358	68	8	0	0	0	1.3912e-10	1
APPPAEICHGYYDVMGQYDATFNCSTGSYR	30	Deamidation (N)	_APPPAEICHGYYDVMGQYDATFN(de)CSTGSYR_	APPPAEICHGYYDVMGQYDATFN(1)CSTGSYR		APPPAEICHGYYDVMGQYDATFN(48.12)CSTGSYR		0	1	0	0	Q8C3Q5-2;Q8C3Q5	Q8C3Q5-2	Q8C3Q5-2	Shisa7	Protein shisa-7	MULTI-MSMS	20150708_JYL_200ug_mb_glyco_3	3	1143.81	3	1143.48	3427.42	31905.4	-0.086903	-9.9372e-05	-1.9431	-0.0022219	-2.03	-0.0023213	1143.81	68.113	1.174	68.113	67.945	69.119	0					316	79	7	0	0	0	2.1783e-10	1
APQHVVNHIPPYTNVSIK	18	Deamidation (N)	_APQHVVNHIPPYTN(de)VSIK_	APQHVVNHIPPYTN(1)VSIK		APQHVVN(-49.24)HIPPYTN(49.24)VSIK		0	1	0	0	P35822	P35822	P35822	Ptprk	Receptor-type tyrosine-protein phosphatase kappa	MULTI-MSMS	20150708_JYL_200ug_mb_glyco_2	2	672.7	3	672.362	2014.06	43783.2	-0.15469	-0.00010401	0.40047	0.00026926	0.24577	0.00016525	672.697	45.212	0.93145	45.212	44.872	45.803	0					290	92	4	0	0	0	6.0933e-06	1
APQHVVNHIPPYTNVSIK	18	Deamidation (N)	_APQHVVNHIPPYTN(de)VSIK_	APQHVVNHIPPYTN(1)VSIK		APQHVVN(-38.14)HIPPYTN(38.14)VSIK		0	1	0	0	P35822	P35822	P35822	Ptprk	Receptor-type tyrosine-protein phosphatase kappa	MULTI-MSMS	20150708_JYL_200ug_mb_glyco_3	3	672.7	3	672.362	2014.06	42868.1	-0.3662	-0.00024622	0.88747	0.0005967	0.52127	0.00035048	672.697	44.986	0.81253	44.986	44.684	45.496	0					259	78	4	0	0	0	0.00016217	1
APQHVVNHIPPYTNVSIK	18	Deamidation (N)	_APQHVVNHIPPYTN(de)VSIK_	APQHVVNHIPPYTN(1)VSIK		APQHVVN(-34.77)HIPPYTN(34.77)VSIK		0	1	0	0	P35822	P35822	P35822	Ptprk	Receptor-type tyrosine-protein phosphatase kappa	MULTI-MSMS	20150708_JYL_200ug_mb_glyco_3	3	1008.54	2	1008.04	2014.06	35794.7	-0.19006	-0.00019159	0.65992	0.00066522	0.46985	0.00047363	1008.54	44.986	0.53439	44.986	44.788	45.323	3.8147e-06					111	49	3	0	0	0	4.3293e-05	1
APQQQPPPQQPPPPQPPPQQPPPPPSYSPAR	31	Unmodified	_APQQQPPPQQPPPPQPPPQQPPPPPSYSPAR_					0	0	0	0	Q8VDM6-2;Q8VDM6	Q8VDM6-2	Q8VDM6-2	Hnrnpul1	Heterogeneous nuclear ribonucleoprotein U-like protein 1	MULTI-MSMS	20150708_JYL_200ug_mb_glyco_2	2	1110.57	3	1110.23	3327.68	33185.5	-1.0067	-0.0011176	0.80119	0.00088951	-0.20546	-0.00022811	1110.9	37.062	1.8979	37.062	35.962	37.86	-3.8147e-06					865	182	6	0	0	0	1.507e-12	2
APQQQPPPQQPPPPQPPPQQPPPPPSYSPAR	31	Unmodified	_APQQQPPPQQPPPPQPPPQQPPPPPSYSPAR_					0	0	0	0	Q8VDM6-2;Q8VDM6	Q8VDM6-2	Q8VDM6-2	Hnrnpul1	Heterogeneous nuclear ribonucleoprotein U-like protein 1	MULTI-MSMS	20150708_JYL_200ug_mb_glyco_2	2	833.43	4	832.927	3327.68	38492.9	-0.83942	-0.00069917	0.099064	8.2513e-05	-0.74035	-0.00061666	833.178	37.056	2.0572	37.056	35.923	37.98	0					953	198	7	0	0	0	0.028318	2
APQQQPPPQQPPPPQPPPQQPPPPPSYSPAR	31	Unmodified	_APQQQPPPQQPPPPQPPPQQPPPPPSYSPAR_					0	0	0	0	Q8VDM6-2;Q8VDM6	Q8VDM6-2	Q8VDM6-2	Hnrnpul1	Heterogeneous nuclear ribonucleoprotein U-like protein 1	MULTI-MSMS	20150708_JYL_200ug_mb_glyco_3	3	833.43	4	832.927	3327.68	38930.4	-0.91042	-0.00075831	-0.017861	-1.4877e-05	-0.92828	-0.00077319	833.178	37.134	1.7719	37.134	36.296	38.068	0					629	178	6	0	0	0	0.00022337	2
APQQQPPPQQPPPPQPPPQQPPPPPSYSPAR	31	Unmodified	_APQQQPPPQQPPPPQPPPQQPPPPPSYSPAR_					0	0	0	0	Q8VDM6-2;Q8VDM6	Q8VDM6-2	Q8VDM6-2	Hnrnpul1	Heterogeneous nuclear ribonucleoprotein U-like protein 1	MULTI-MSMS	20150708_JYL_200ug_mb_glyco_3	3	1110.56	3	1110.23	3327.68	33070.5	-0.39913	-0.00044313	0.036766	4.0818e-05	-0.36237	-0.00040231	1110.57	37.011	1.7034	37.011	36.271	37.974	0					609	170	4	0	0	0	5.1085e-11	1
AQAAIDKANASR	12	Deamidation (N)	_AQAAIDKAN(de)ASR_	AQAAIDKAN(1)ASR		AQAAIDKAN(124.21)ASR		0	1	0	1	Q61292	Q61292	Q61292	Lamb2	Laminin subunit beta-2	MULTI-MSMS	20150708_JYL_200ug_mb_glyco_1	1	608.82	2	608.818	1215.62	45295.7	-0.25104	-0.00015283	0.66534	0.00040507	0.4143	0.00025223	608.817	15.102	0.69643	15.102	14.515	15.211	9.5367e-07					100	53	4	0	0	0	6.8308e-28	1
AQAAIDKANASR	12	Deamidation (N)	_AQAAIDKAN(de)ASR_	AQAAIDKAN(1)ASR		AQAAIDKAN(104.24)ASR		0	1	0	1	Q61292	Q61292	Q61292	Lamb2	Laminin subunit beta-2	MULTI-MSMS	20150708_JYL_200ug_mb_glyco_2	2	608.82	2	608.818	1215.62	44631.6	-0.027004	-1.6441e-05	-0.89602	-0.00054552	-0.92303	-0.00056196	608.816	14.643	0.56995	14.643	14.21	14.78	0					96	37	4	0	0	0	6.3627e-14	1
AQAAIDKANASR	12	Deamidation (N)	_AQAAIDKAN(de)ASR_	AQAAIDKAN(1)ASR		AQAAIDKAN(77.18)ASR		0	1	0	1	Q61292	Q61292	Q61292	Lamb2	Laminin subunit beta-2	MULTI-MSMS	20150708_JYL_200ug_mb_glyco_3	3	608.82	2	608.818	1215.62	44490.3	-0.13862	-8.4391e-05	0.26634	0.00016215	0.12773	7.7763e-05	608.817	14.898	0.67182	14.898	14.429	15.1	-9.5367e-07					121	45	4	0	0	0	5.463e-06	1
AQIEEASSAR	10	Unmodified	_AQIEEASSAR_					0	0	0	0	P46660	P46660	P46660	Ina	Alpha-internexin	MULTI-MSMS	20150708_JYL_200ug_mb_glyco_2	2	531.26	2	531.265	1060.51	48381.3	0.046656	2.4787e-05	0.41259	0.0002192	0.45925	0.00024398	531.265	16.269	0.31616	16.269	16.147	16.463	0					32	22	2	0	0	0	0.038523	1
AQNDTEPIVIEGK	13	Deamidation (N)	_AQN(de)DTEPIVIEGK_	AQN(1)DTEPIVIEGK		AQN(66.99)DTEPIVIEGK		0	1	0	0	Q8BGU2	Q8BGU2	Q8BGU2	Cbln2	Cerebellin-2	MULTI-MSMS	20150708_JYL_200ug_mb_glyco_1	1	707.86	2	707.857	1413.7	42347.2	-0.61695	-0.00043671	-0.22724	-0.00016085	-0.84419	-0.00059757	707.857	39.572	0.67343	39.572	39.229	39.903	0					219	62	4	0	0	0	2.1198e-05	1
AQNVSIITICDATTGVCTK	19	Deamidation (N)	_AQN(de)VSIITICDATTGVCTK_	AQN(1)VSIITICDATTGVCTK		AQN(49.77)VSIITICDATTGVCTK		0	1	0	0	Q5U4C2;Q80VM5;E9PWX1;Q9Z218	Q5U4C2	Q5U4C2	Dpp6	Dipeptidyl aminopeptidase-like protein 6	MULTI-MSMS	20150708_JYL_200ug_mb_glyco_1	1	685	3	685.003	2051.99	43516.2	-0.95819	-0.00065636	0.0011978	8.2051e-07	-0.95699	-0.00065554	685.003	62.18	0.23783	62.18	62.061	62.299	0					80	25	5	0	0	0	6.1617e-05	1
AQNVSIITICDATTGVCTK	19	Deamidation (N)	_AQN(de)VSIITICDATTGVCTK_	AQN(1)VSIITICDATTGVCTK		AQN(45.24)VSIITICDATTGVCTK		0	1	0	0	Q5U4C2;Q80VM5;E9PWX1;Q9Z218	Q5U4C2	Q5U4C2	Dpp6	Dipeptidyl aminopeptidase-like protein 6	MULTI-MSMS	20150708_JYL_200ug_mb_glyco_2	2	685.34	3	685.003	2051.99	43100.9	-0.16083	-0.00011017	-0.7589	-0.00051985	-0.91973	-0.00063002	685.337	62.401	0.27961	62.401	62.269	62.549	-3.8147e-06					112	28	6	0	0	0	0.0001168	1
AQNVSIITICDATTGVCTK	19	Deamidation (N)	_AQN(de)VSIITICDATTGVCTK_	AQN(1)VSIITICDATTGVCTK		AQN(139.11)VSIITICDATTGVCTK		0	1	0	0	Q5U4C2;Q80VM5;E9PWX1;Q9Z218	Q5U4C2	Q5U4C2	Dpp6	Dipeptidyl aminopeptidase-like protein 6	MULTI-MSMS	20150708_JYL_200ug_mb_glyco_3	3	1027.5	2	1027	2051.99	35375.8	-0.46956	-0.00048224	-2.0624	-0.002118	-2.5319	-0.0026003	1027.5	62.011	0.7842	62.011	61.868	62.652	0					400	94	7	0	0	0	2.418e-50	1
AQNVSIITICDATTGVCTK	19	Deamidation (N)	_AQN(de)VSIITICDATTGVCTK_	AQN(1)VSIITICDATTGVCTK		AQN(45.07)VSIITICDATTGVCTK		0	1	0	0	Q5U4C2;Q80VM5;E9PWX1;Q9Z218	Q5U4C2	Q5U4C2	Dpp6	Dipeptidyl aminopeptidase-like protein 6	MULTI-MSMS	20150708_JYL_200ug_mb_glyco_3	3	685.33	3	685.003	2051.99	43373.7	-1.2825	-0.00087849	0.28815	0.00019738	-0.99431	-0.00068111	685.338	62.018	0.28764	62.018	61.916	62.204	0					116	30	6	0	0	0	0.00012017	1
AQNVSIITICDATTGVCTK	19	Deamidation (N)	_AQN(de)VSIITICDATTGVCTK_	AQN(1)VSIITICDATTGVCTK		AQN(126.4)VSIITICDATTGVCTK		0	1	0	0	Q5U4C2;Q80VM5;E9PWX1;Q9Z218	Q5U4C2	Q5U4C2	Dpp6	Dipeptidyl aminopeptidase-like protein 6	MULTI-MSMS	20150708_JYL_200ug_mb_glyco_3	3	1027	2	1027	2051.99	35423.2	-0.35806	-0.00036773	-2.119	-0.0021762	-2.4771	-0.002544	1027	62.764	0.6639	62.764	62.547	63.211	0					254	91	4	0	0	0	1.3611e-38	1
AQSIIDANDTIK	12	Deamidation (N)	_AQSIIDAN(de)DTIK_	AQSIIDAN(1)DTIK		AQSIIDAN(51.73)DTIK		0	1	0	0	Q61143	Q61143	Q61143	Trpc6	Short transient receptor potential channel 6	MULTI-MSMS	20150708_JYL_200ug_mb_glyco_1	1	645.33	2	645.333	1288.65	43835.4	-0.10017	-6.4641e-05	-0.12204	-7.8755e-05	-0.2222	-0.0001434	645.333	41.744	0.47702	41.744	41.506	41.983	0					95	45	3	0	0	0	0.0005517	1
AQSIIDANDTIK	12	Deamidation (N)	_AQSIIDAN(de)DTIK_	AQSIIDAN(1)DTIK		AQSIIDAN(58.32)DTIK		0	1	0	0	Q61143	Q61143	Q61143	Trpc6	Short transient receptor potential channel 6	MSMS	20150708_JYL_200ug_mb_glyco_3	3	645.33	2	645.333	1288.65	NaN	NaN	NaN	NaN	NaN	NaN	NaN	NaN	41.476	1	41.476	40.976	41.976	0								0	0	0	1.496e-08	1
AQSPPAINASYGPFSVEK	18	Deamidation (N)	_AQSPPAIN(de)ASYGPFSVEK_	AQSPPAIN(1)ASYGPFSVEK		AQSPPAIN(60.13)ASYGPFSVEK		0	1	0	0	V9GX71;F7BAB2	V9GX71	V9GX71	Tmem132b		MULTI-MSMS	20150708_JYL_200ug_mb_glyco_1	1	932.96	2	932.46	1862.91	35505	0.2825	0.00026342	-0.25716	-0.0002398	0.025332	2.3621e-05	932.961	58.328	1.0863	58.328	57.701	58.787	0					316	95	5	0	0	0	8.849e-06	1
AQSPPAINASYGPFSVEK	18	Deamidation (N)	_AQSPPAIN(de)ASYGPFSVEK_	AQSPPAIN(1)ASYGPFSVEK		AQSPPAIN(68.95)ASYGPFSVEK		0	1	0	0	V9GX71;F7BAB2	V9GX71	V9GX71	Tmem132b		MULTI-MSMS	20150708_JYL_200ug_mb_glyco_3	3	932.96	2	932.46	1862.91	35385.4	0.0020574	1.9185e-06	-0.96448	-0.00089933	-0.96242	-0.00089742	932.458	58.119	0.99548	58.119	57.614	58.609	0					184	88	4	0	0	0	1.9348e-06	1
AQTNYTCVAEIIYR	14	Deamidation (N)	_AQTN(de)YTCVAEIIYR_	AQTN(1)YTCVAEIIYR		AQTN(90.71)YTCVAEIIYR		0	1	0	0	S4R1M0;S4R2V1;S4R1S4;P06800-3;P06800-2;P06800	S4R1M0	S4R1M0	Ptprc	Receptor-type tyrosine-protein phosphatase C	MULTI-MSMS	20150708_JYL_200ug_mb_glyco_1	1	851.91	2	851.909	1701.8	38444.5	-0.40349	-0.00034373	0.021724	1.8507e-05	-0.38176	-0.00032523	851.909	67.512	0.74719	67.512	67.182	67.929	0					198	72	3	0	0	0	2.7959e-12	1
AQTNYTCVAEIIYR	14	Deamidation (N)	_AQTN(de)YTCVAEIIYR_	AQTN(1)YTCVAEIIYR		AQTN(68.28)YTCVAEIIYR		0	1	0	0	S4R1M0;S4R2V1;S4R1S4;P06800-3;P06800-2;P06800	S4R1M0	S4R1M0	Ptprc	Receptor-type tyrosine-protein phosphatase C	MULTI-MSMS	20150708_JYL_200ug_mb_glyco_2	2	851.91	2	851.909	1701.8	38477.1	-0.42108	-0.00035872	0.22159	0.00018877	-0.19949	-0.00016995	852.411	67.482	0.65372	67.482	67.252	67.906	0					163	58	4	0	0	0	1.1262e-05	1
AQTNYTCVAEIIYR	14	Deamidation (N)	_AQTN(de)YTCVAEIIYR_	AQTN(1)YTCVAEIIYR		AQTN(81.63)YTCVAEIIYR		0	1	0	0	S4R1M0;S4R2V1;S4R1S4;P06800-3;P06800-2;P06800	S4R1M0	S4R1M0	Ptprc	Receptor-type tyrosine-protein phosphatase C	MULTI-MSMS	20150708_JYL_200ug_mb_glyco_3	3	851.91	2	851.909	1701.8	38286	-0.78196	-0.00066616	0.39942	0.00034027	-0.38254	-0.00032589	852.411	67.447	0.88435	67.447	67.053	67.938	0					205	78	4	0	0	0	1.821e-08	1
AQYEDIAQK	9	Unmodified	_AQYEDIAQK_					0	0	0	0	Q3UV17	Q3UV17	Q3UV17	Krt76	Keratin, type II cytoskeletal 2 oral	MULTI-MSMS	20150708_JYL_200ug_mb_glyco_1	1	533.77	2	533.264	1064.51	47963.2	-0.12813	-6.8327e-05	-0.0026936	-1.4364e-06	-0.13082	-6.9763e-05	533.264	22.836	0.498	22.836	22.572	23.07	1.9073e-06					121	41	4	0	0	0	0.0010533	1
AREPSNATQIDGPAR	15	Deamidation (N)	_AREPSN(de)ATQIDGPAR_	AREPSN(1)ATQIDGPAR		AREPSN(50.3)ATQIDGPAR		0	1	0	1	Q3UUQ5;P35455	Q3UUQ5	Q3UUQ5	Avp	Vasopressin-neurophysin 2-copeptin;Arg-vasopressin;Neurophysin 2;Copeptin	MULTI-MSMS	20150708_JYL_200ug_mb_glyco_1	1	528.6	3	528.597	1582.77	49166.7	0.29661	0.00015679	0.56549	0.00029892	0.86211	0.00045571	528.932	21.904	0.86459	21.904	21.591	22.456	-1.9073e-06					188	78	4	0	0	0	0.00025191	1
AREPSNATQIDGPAR	15	Deamidation (N)	_AREPSN(de)ATQIDGPAR_	AREPSN(1)ATQIDGPAR		AREPSN(56.51)ATQIDGPAR		0	1	0	1	Q3UUQ5;P35455	Q3UUQ5	Q3UUQ5	Avp	Vasopressin-neurophysin 2-copeptin;Arg-vasopressin;Neurophysin 2;Copeptin	MULTI-MSMS	20150708_JYL_200ug_mb_glyco_1	1	792.39	2	792.392	1582.77	40298.4	-0.60037	-0.00047573	-0.71499	-0.00056656	-1.3154	-0.0010423	792.391	21.931	1.0472	21.931	21.544	22.591	-1.9073e-06					312	97	5	0	0	0	0.0015497	1
AREPSNATQIDGPAR	15	Deamidation (N)	_AREPSN(de)ATQIDGPAR_	AREPSN(1)ATQIDGPAR		AREPSN(58.08)ATQIDGPAR		0	1	0	1	Q3UUQ5;P35455	Q3UUQ5	Q3UUQ5	Avp	Vasopressin-neurophysin 2-copeptin;Arg-vasopressin;Neurophysin 2;Copeptin	MULTI-MSMS	20150708_JYL_200ug_mb_glyco_2	2	792.39	2	792.392	1582.77	40089.3	-0.665	-0.00052694	-0.38486	-0.00030496	-1.0499	-0.0008319	792.392	21.834	0.97032	21.834	21.413	22.384	0					287	87	5	0	0	0	0.00087519	1
AREPSNATQIDGPAR	15	Deamidation (N)	_AREPSN(de)ATQIDGPAR_	AREPSN(1)ATQIDGPAR		AREPSN(51.77)ATQIDGPAR		0	1	0	1	Q3UUQ5;P35455	Q3UUQ5	Q3UUQ5	Avp	Vasopressin-neurophysin 2-copeptin;Arg-vasopressin;Neurophysin 2;Copeptin	MULTI-MSMS	20150708_JYL_200ug_mb_glyco_3	3	792.39	2	792.392	1582.77	39639.8	-0.20999	-0.0001664	-0.82259	-0.00065182	-1.0326	-0.00081821	792.392	21.861	0.99295	21.861	21.459	22.452	0					279	88	4	0	0	0	0.0035943	1
ARNICVATSEK	11	Deamidation (N)	_ARN(de)ICVATSEK_	ARN(1)ICVATSEK		ARN(79.49)ICVATSEK		0	1	0	1	A0A0J9YVF0;Q14BI2	A0A0J9YVF0	A0A0J9YVF0	Grm2	Metabotropic glutamate receptor 2	MULTI-MSMS	20150708_JYL_200ug_mb_glyco_1	1	625.31	2	625.314	1248.61	44280.6	-0.59605	-0.00037272	0.0028263	1.7673e-06	-0.59322	-0.00037095	625.314	17.882	0.28424	17.882	17.735	18.019	0					53	17	4	0	0	0	5.9586e-05	1
ARNICVATSEK	11	Deamidation (N)	_ARN(de)ICVATSEK_	ARN(1)ICVATSEK		ARN(57.17)ICVATSEK		0	1	0	1	A0A0J9YVF0;Q14BI2	A0A0J9YVF0	A0A0J9YVF0	Grm2	Metabotropic glutamate receptor 2	MULTI-MSMS	20150708_JYL_200ug_mb_glyco_2	2	625.82	2	625.314	1248.61	44990.2	-1.2592	-0.00078742	0.5408	0.00033817	-0.71843	-0.00044924	625.314	17.688	0.30462	17.688	17.531	17.835	0					60	21	4	0	0	0	0.0049534	1
ARNICVATSEK	11	Deamidation (N)	_ARN(de)ICVATSEK_	ARN(1)ICVATSEK		ARN(84.48)ICVATSEK		0	1	0	1	A0A0J9YVF0;Q14BI2	A0A0J9YVF0	A0A0J9YVF0	Grm2	Metabotropic glutamate receptor 2	MULTI-MSMS	20150708_JYL_200ug_mb_glyco_3	3	625.31	2	625.314	1248.61	43847.7	-0.75295	-0.00047083	0.94395	0.00059026	0.19099	0.00011943	625.314	17.807	0.31153	17.807	17.673	17.984	0					51	20	3	0	0	0	3.558e-07	1
ASGNFSQVDWFIIHK	15	Deamidation (N)	_ASGN(de)FSQVDWFIIHK_	ASGN(1)FSQVDWFIIHK		ASGN(55.75)FSQVDWFIIHK		0	1	0	0	F7ATH5;Q8R2Y2-2;Q8R2Y2	F7ATH5	F7ATH5	Mcam	Cell surface glycoprotein MUC18	MULTI-MSMS	20150708_JYL_200ug_mb_glyco_1	1	875.43	2	875.433	1748.85	37703.6	0.04728	4.1391e-05	-0.23247	-0.00020351	-0.18519	-0.00016212	875.934	69.598	0.26324	69.598	69.464	69.727	0					51	14	5	0	0	0	0.00016297	1
ASGNFSQVDWFIIHK	15	Deamidation (N)	_ASGN(de)FSQVDWFIIHK_	ASGN(1)FSQVDWFIIHK		ASGN(65.37)FSQVDWFIIHK		0	1	0	0	F7ATH5;Q8R2Y2-2;Q8R2Y2	F7ATH5	F7ATH5	Mcam	Cell surface glycoprotein MUC18	MULTI-MSMS	20150708_JYL_200ug_mb_glyco_2	2	875.93	2	875.433	1748.85	37514.3	0.030757	2.6925e-05	-0.19235	-0.00016839	-0.16159	-0.00014146	875.935	69.581	0.33116	69.581	69.436	69.767	0					71	20	5	0	0	0	1.4804e-05	1
ASGNFSQVDWFIIHK	15	Deamidation (N)	_ASGN(de)FSQVDWFIIHK_	ASGN(1)FSQVDWFIIHK		ASGN(87.52)FSQVDWFIIHK		0	1	0	0	F7ATH5;Q8R2Y2-2;Q8R2Y2	F7ATH5	F7ATH5	Mcam	Cell surface glycoprotein MUC18	MULTI-MSMS	20150708_JYL_200ug_mb_glyco_3	3	875.94	2	875.433	1748.85	37476.9	0.20711	0.00018131	-0.45545	-0.00039872	-0.24834	-0.0002174	875.935	69.739	0.28218	69.739	69.602	69.884	0					73	15	7	0	0	0	2.4657e-12	1
ASGVAVSDGVIK	12	Acetyl (Protein N-term)	_(ac)ASGVAVSDGVIK_					1	0	0	0	F8WGL3;P18760	F8WGL3	F8WGL3	Cfl1	Cofilin-1	MULTI-MSMS	20150708_JYL_200ug_mb_glyco_1	1	572.81	2	572.814	1143.61	45749.5	-0.34476	-0.00019748	0.37411	0.0002143	0.029351	1.6813e-05	572.814	44.361	0.46056	44.361	44.121	44.581	3.8147e-06					114	43	4	0	0	0	0.0018782	1
ASNASKPGTIER	12	Deamidation (N)	_ASN(de)ASKPGTIER_	ASN(1)ASKPGTIER		ASN(74.61)ASKPGTIER		0	1	0	1	A2AAA9;Q64449;Q64449-2	A2AAA9	A2AAA9	Mrc2	C-type mannose receptor 2	MULTI-MSMS	20150708_JYL_200ug_mb_glyco_1	1	616.32	2	616.317	1230.62	45381.4	-0.087729	-5.4069e-05	-0.29018	-0.00017884	-0.37791	-0.00023291	616.317	14.406	0.43916	14.406	14.222	14.661	9.5367e-07					114	32	5	0	0	0	7.6879e-06	1
ASNASKPGTIER	12	Deamidation (N)	_ASN(de)ASKPGTIER_	ASN(1)ASKPGTIER		ASN(64.75)ASKPGTIER		0	1	0	1	A2AAA9;Q64449;Q64449-2	A2AAA9	A2AAA9	Mrc2	C-type mannose receptor 2	MULTI-MSMS	20150708_JYL_200ug_mb_glyco_2	2	616.32	2	616.317	1230.62	45712.2	-0.1206	-7.433e-05	-0.54362	-0.00033504	-0.66422	-0.00040937	616.317	14.108	0.33424	14.108	13.962	14.296	9.5367e-07					59	19	4	0	0	0	0.00046012	1
ASNASKPGTIER	12	Deamidation (N)	_ASN(de)ASKPGTIER_	ASN(1)ASKPGTIER		ASN(78.53)ASKPGTIER		0	1	0	1	A2AAA9;Q64449;Q64449-2	A2AAA9	A2AAA9	Mrc2	C-type mannose receptor 2	MULTI-MSMS	20150708_JYL_200ug_mb_glyco_3	3	616.32	2	616.317	1230.62	45767.4	-0.0282	-1.738e-05	-0.44368	-0.00027345	-0.47188	-0.00029083	616.317	14.297	0.45166	14.297	14.13	14.581	-9.5367e-07					87	29	5	0	0	0	4.3e-06	1
ASPIYEIVTNNQTQR	15	Deamidation (N)	_ASPIYEIVTNN(de)QTQR_	ASPIYEIVTN(0.17)N(0.83)QTQR		ASPIYEIVTN(-6.9)N(6.9)QTQR		0	1	0	0	A0A0A6YWJ9;A0A0A6YWE6;Q61137-2;Q61137	A0A0A6YWJ9	A0A0A6YWJ9	Astn1	Astrotactin-1	MULTI-MSMS	20150708_JYL_200ug_mb_glyco_1	1	867.94	2	867.936	1733.86	37649.9	0.2596	0.00022532	0.11275	9.7859e-05	0.37235	0.00032318	867.936	58.792	1.5946	58.792	57.794	59.388	3.8147e-06					740	145	9	0	0	0	2.2627e-68	2
ASPIYEIVTNNQTQR	15	Deamidation (N)	_ASPIYEIVTNN(de)QTQR_	ASPIYEIVTN(0.155)N(0.845)QTQR		ASPIYEIVTN(-7.36)N(7.36)QTQR		0	1	0	0	A0A0A6YWJ9;A0A0A6YWE6;Q61137-2;Q61137	A0A0A6YWJ9	A0A0A6YWJ9	Astn1	Astrotactin-1	MULTI-MSMS	20150708_JYL_200ug_mb_glyco_2	2	867.94	2	867.936	1733.86	37591.8	-0.2301	-0.00019971	0.94307	0.00081852	0.71297	0.00061881	867.937	58.794	1.4647	58.794	57.913	59.378	0					680	132	9	0	0	0	9.1821e-34	2
ASPIYEIVTNNQTQR	15	Deamidation (N)	_ASPIYEIVTNN(de)QTQR_	ASPIYEIVTN(0.199)N(0.801)QTQR		ASPIYEIVTN(-6.05)N(6.05)QTQR		0	1	0	0	A0A0A6YWJ9;A0A0A6YWE6;Q61137-2;Q61137	A0A0A6YWJ9	A0A0A6YWJ9	Astn1	Astrotactin-1	MULTI-MSMS	20150708_JYL_200ug_mb_glyco_3	3	867.94	2	867.936	1733.86	37959.5	-0.44178	-0.00038343	1.4674	0.0012736	1.0256	0.00089017	867.937	58.575	1.4437	58.575	57.699	59.142	-3.8147e-06					650	128	9	0	0	0	2.2433e-33	1
ASPIYEIVTNNQTQR	15	2 Deamidation (N)	_ASPIYEIVTN(de)N(de)QTQR_	ASPIYEIVTN(1)N(1)QTQR		ASPIYEIVTN(42.09)N(42.09)QTQR		0	2	0	0	A0A0A6YWJ9;A0A0A6YWE6;Q61137-2;Q61137	A0A0A6YWJ9	A0A0A6YWJ9	Astn1	Astrotactin-1	MULTI-MSMS	20150708_JYL_200ug_mb_glyco_2	2	868.93	2	868.428	1734.84	37892.6	0.16948	0.00014718	1.0791	0.00093709	1.2485	0.0010843	868.429	56.499	1.0286	56.499	55.936	56.965	3.8147e-06					256	93	4	0	0	0	0.0014527	1
ASPIYEIVTNNQTQR	15	2 Deamidation (N)	_ASPIYEIVTN(de)N(de)QTQR_	ASPIYEIVTN(1)N(1)QTQR		ASPIYEIVTN(52.11)N(52.11)QTQR		0	2	0	0	A0A0A6YWJ9;A0A0A6YWE6;Q61137-2;Q61137	A0A0A6YWJ9	A0A0A6YWJ9	Astn1	Astrotactin-1	MULTI-MSMS	20150708_JYL_200ug_mb_glyco_3	3	868.93	2	868.428	1734.84	37987.7	0.044242	3.8421e-05	0.66831	0.00058038	0.71255	0.0006188	868.429	56.408	0.89183	56.408	55.937	56.829	-3.8147e-06					240	83	4	0	0	0	0.00031116	1
ASSSFRPNGTK	11	Deamidation (N)	_ASSSFRPN(de)GTK_	ASSSFRPN(1)GTK		ASSSFRPN(43.6)GTK		0	1	0	1	Q3U7H1;O09043	Q3U7H1	Q3U7H1	Napsa	Napsin-A	MULTI-MSMS	20150708_JYL_200ug_mb_glyco_1	1	576.78	2	576.786	1151.56	46314.6	-0.19385	-0.00011181	-1.2738	-0.00073474	-1.4677	-0.00084655	576.785	15.602	0.31279	15.602	15.359	15.672	9.5367e-07					41	18	3	0	0	0	0.02954	1
ASVDVFGNR	9	Deamidation (N)	_ASVDVFGN(de)R_	ASVDVFGN(1)R		ASVDVFGN(46.46)R		0	1	0	0	A2A699	A2A699	A2A699	Fam171a2	Protein FAM171A2	MULTI-MSMS	20150708_JYL_200ug_mb_glyco_2	2	483.24	2	483.238	964.461	51045.8	-0.023783	-1.1493e-05	0.40582	0.00019611	0.38203	0.00018461	483.238	38.425	0.71099	38.425	38.19	38.901	0					190	66	4	0	0	0	0.0036585	1
ATDTGTPRYSPTRR	14	Unmodified	_ATDTGTPRYSPTRR_					0	0	0	2	A2A884	A2A884	A2A884	Hivep3	Transcription factor HIVEP3	MULTI-MSMS	20150708_JYL_200ug_mb_glyco_3	3	789.9	2	789.903	1577.79	39527.9	-0.73407	-0.00057985	-0.32507	-0.00025677	-1.0591	-0.00083662	789.903	44.523	0.58965	44.523	44.303	44.893	0					164	68	3	0	0	0	0.012027	1
ATEVFMCPICDKNCSIQR	18	Deamidation (N)	_ATEVFMCPICDKN(de)CSIQR_	ATEVFMCPICDKN(1)CSIQR		ATEVFMCPICDKN(51.5)CSIQR		0	1	0	1	A2AHL1;A2AHK9;A2AHL1-2	A2AHL1	A2AHL1	Ano3	Anoctamin-3;Anoctamin	MULTI-MSMS	20150708_JYL_200ug_mb_glyco_1	1	744.33	3	743.997	2228.97	40942.3	-0.69228	-0.00051506	-0.68646	-0.00051073	-1.3787	-0.0010258	744.331	52.911	0.69502	52.911	52.584	53.279	0					297	64	6	0	0	0	7.9092e-05	1
ATEVFMCPICDKNCSIQR	18	Deamidation (N)	_ATEVFMCPICDKN(de)CSIQR_	ATEVFMCPICDKN(1)CSIQR		ATEVFMCPICDKN(48.38)CSIQR		0	1	0	1	A2AHL1;A2AHK9;A2AHL1-2	A2AHL1	A2AHL1	Ano3	Anoctamin-3;Anoctamin	MULTI-SECPEP	20150708_JYL_200ug_mb_glyco_3	3	1116.13	2	1115.49	2228.97	33484.1	-0.23814	-0.00026564	2.3909	0.002667	2.1528	0.0024014	1116	52.746	0.56814	52.746	52.367	52.936	-3.8147e-06					105	56	2	0	0	0	0.00018881	1
ATQIFTNQTDIPNMEDVYAVK	21	Deamidation (N)	_ATQIFTN(de)QTDIPNMEDVYAVK_	ATQIFTN(0.999)QTDIPN(0.001)MEDVYAVK		ATQIFTN(31.51)QTDIPN(-31.51)MEDVYAVK		0	1	0	0	A0A0G2JGE8;A0A0G2JGB7;Q9JIA1	A0A0G2JGE8	A0A0G2JGE8	Lgi1	Leucine-rich glioma-inactivated protein 1	MULTI-MSMS	20150708_JYL_200ug_mb_glyco_1	1	1200.58	2	1200.08	2398.14	31976.4	-0.30717	-0.00036863	0.10407	0.0001249	-0.2031	-0.00024373	1200.58	69.038	0.35835	69.038	68.875	69.234	0					151	26	7	0	0	0	4.3061e-14	1
ATQIFTNQTDIPNMEDVYAVK	21	Deamidation (N)	_ATQIFTN(de)QTDIPNMEDVYAVK_	ATQIFTN(1)QTDIPNMEDVYAVK		ATQIFTN(48.77)QTDIPN(-48.77)MEDVYAVK		0	1	0	0	A0A0G2JGE8;A0A0G2JGB7;Q9JIA1	A0A0G2JGE8	A0A0G2JGE8	Lgi1	Leucine-rich glioma-inactivated protein 1	MULTI-MSMS	20150708_JYL_200ug_mb_glyco_1	1	800.72	3	800.386	2398.14	38411.5	-0.070321	-5.6284e-05	-0.022673	-1.8147e-05	-0.092994	-7.4431e-05	800.721	69.031	0.38457	69.031	68.867	69.251	0					151	28	7	0	0	0	1.3353e-14	1
ATQIFTNQTDIPNMEDVYAVK	21	Deamidation (N)	_ATQIFTN(de)QTDIPNMEDVYAVK_	ATQIFTN(1)QTDIPNMEDVYAVK		ATQIFTN(117.19)QTDIPN(-117.19)MEDVYAVK		0	1	0	0	A0A0G2JGE8;A0A0G2JGB7;Q9JIA1	A0A0G2JGE8	A0A0G2JGE8	Lgi1	Leucine-rich glioma-inactivated protein 1	MULTI-MSMS	20150708_JYL_200ug_mb_glyco_2	2	1200.58	2	1200.08	2398.14	31900.5	-0.30183	-0.00036222	0.035887	4.3067e-05	-0.26595	-0.00031916	1200.58	69.061	0.36227	69.061	68.885	69.247	7.6294e-06					119	20	8	0	0	0	2.1149e-110	1
ATQIFTNQTDIPNMEDVYAVK	21	Deamidation (N)	_ATQIFTN(de)QTDIPNMEDVYAVK_	ATQIFTN(1)QTDIPNMEDVYAVK		ATQIFTN(44.54)QTDIPN(-44.54)MEDVYAVK		0	1	0	0	A0A0G2JGE8;A0A0G2JGB7;Q9JIA1	A0A0G2JGE8	A0A0G2JGE8	Lgi1	Leucine-rich glioma-inactivated protein 1	MULTI-MSMS	20150708_JYL_200ug_mb_glyco_2	2	800.72	3	800.386	2398.14	39022.2	-0.11164	-8.9352e-05	-0.048774	-3.9038e-05	-0.16041	-0.00012839	800.72	69.06	0.3801	69.06	68.885	69.265	0					118	21	8	0	0	0	1.3353e-14	1
ATQIFTNQTDIPNMEDVYAVK	21	Deamidation (N)	_ATQIFTN(de)QTDIPNMEDVYAVK_	ATQIFTN(0.994)QTDIPN(0.006)MEDVYAVK		ATQIFTN(22.4)QTDIPN(-22.4)MEDVYAVK		0	1	0	0	A0A0G2JGE8;A0A0G2JGB7;Q9JIA1	A0A0G2JGE8	A0A0G2JGE8	Lgi1	Leucine-rich glioma-inactivated protein 1	MULTI-MSMS	20150708_JYL_200ug_mb_glyco_3	3	1201.08	2	1200.08	2398.14	31981.3	-0.19871	-0.00023847	-0.13187	-0.00015825	-0.33058	-0.00039672	1200.58	69.128	0.43002	69.128	68.95	69.38	0					169	29	8	0	0	0	1.7193e-06	1
ATQIFTNQTDIPNMEDVYAVK	21	Deamidation (N)	_ATQIFTN(de)QTDIPNMEDVYAVK_	ATQIFTN(1)QTDIPNMEDVYAVK		ATQIFTN(49.18)QTDIPN(-49.18)MEDVYAVK		0	1	0	0	A0A0G2JGE8;A0A0G2JGB7;Q9JIA1	A0A0G2JGE8	A0A0G2JGE8	Lgi1	Leucine-rich glioma-inactivated protein 1	MULTI-MSMS	20150708_JYL_200ug_mb_glyco_3	3	800.72	3	800.386	2398.14	38929.8	-0.13155	-0.00010529	-0.27229	-0.00021793	-0.40384	-0.00032323	800.72	69.155	0.43152	69.155	68.935	69.366	0					162	29	7	0	0	0	8.6652e-21	1
ATSASSHINK	10	Acetyl (Protein N-term)	_(ac)ATSASSHINK_					1	0	0	0	P15105;D3YVK1;D3Z121	P15105	P15105	Glul	Glutamine synthetase	MULTI-MSMS	20150708_JYL_200ug_mb_glyco_1	1	529.27	2	529.267	1056.52	48614.5	-0.23488	-0.00012432	0.2336	0.00012363	-0.0012858	-6.8056e-07	529.267	16.891	0.32263	16.891	16.757	17.08	0					62	22	3	0	0	0	0.00085252	1
ATSASSHINK	10	Acetyl (Protein N-term)	_(ac)ATSASSHINK_					1	0	0	0	P15105;D3YVK1;D3Z121	P15105	P15105	Glul	Glutamine synthetase	MULTI-MSMS	20150708_JYL_200ug_mb_glyco_2	2	529.27	2	529.267	1056.52	49571.6	-0.13663	-7.2312e-05	0.19181	0.00010152	0.055185	2.9207e-05	529.267	16.73	0.33293	16.73	16.563	16.896	0					58	22	3	0	0	0	0.0012196	1
ATTHAQGHQPVIGNDTIR	18	Acetyl (Protein N-term),Deamidation (N)	_(ac)ATTHAQGHQPVIGN(de)DTIR_	ATTHAQGHQPVIGN(1)DTIR		ATTHAQGHQPVIGN(41.51)DTIR		1	1	0	0	Q9Z0U9	Q9Z0U9	Q9Z0U9	S1pr3	Sphingosine 1-phosphate receptor 3	MULTI-MSMS	20150708_JYL_200ug_mb_glyco_1	1	979.99	2	979.988	1957.96	37899.8	-0.53769	-0.00052693	0.66696	0.00065362	0.12928	0.00012669	980.489	34.636	0.27861	34.636	34.502	34.78	0					50	21	3	0	0	0	0.00030555	1
ATTHAQGHQPVIGNDTIR	18	Acetyl (Protein N-term),Deamidation (N)	_(ac)ATTHAQGHQPVIGN(de)DTIR_	ATTHAQGHQPVIGN(1)DTIR		ATTHAQGHQPVIGN(49.71)DTIR		1	1	0	0	Q9Z0U9	Q9Z0U9	Q9Z0U9	S1pr3	Sphingosine 1-phosphate receptor 3	MULTI-MSMS	20150708_JYL_200ug_mb_glyco_3	3	653.66	3	653.661	1957.96	44825.7	-0.40925	-0.00026751	1.2458	0.00081434	0.83657	0.00054683	653.996	34.37	0.33358	34.37	34.208	34.542	0					77	23	4	0	0	0	8.6081e-05	1
ATVAAGNSVVQVVNVSR	17	2 Deamidation (N)	_ATVAAGN(de)SVVQVVN(de)VSR_	ATVAAGN(1)SVVQVVN(1)VSR		ATVAAGN(67.64)SVVQVVN(67.64)VSR		0	2	0	0	D3YTS3;Q68FD9	D3YTS3	D3YTS3	D630045J12Rik;Kiaa1549	UPF0606 protein KIAA1549	MULTI-MSMS	20150708_JYL_200ug_mb_glyco_1	1	836.95	2	836.947	1671.88	39080.2	-1.0255	-0.00085829	0.21937	0.0001836	-0.80613	-0.00067469	836.947	47.654	0.46631	47.654	47.363	47.83	0					113	36	4	0	0	0	4.2757e-06	1
ATVAAGNSVVQVVNVSR	17	2 Deamidation (N)	_ATVAAGN(de)SVVQVVN(de)VSR_	ATVAAGN(1)SVVQVVN(1)VSR		ATVAAGN(60.76)SVVQVVN(60.76)VSR		0	2	0	0	D3YTS3;Q68FD9	D3YTS3	D3YTS3	D630045J12Rik;Kiaa1549	UPF0606 protein KIAA1549	MULTI-MSMS	20150708_JYL_200ug_mb_glyco_2	2	836.95	2	836.947	1671.88	39256.4	-0.38206	-0.00031976	-0.10222	-8.5554e-05	-0.48428	-0.00040532	837.448	47.887	0.38318	47.887	47.651	48.034	0					96	28	4	0	0	0	1.2064e-05	1
ATVAAGNSVVQVVNVSR	17	2 Deamidation (N)	_ATVAAGN(de)SVVQVVN(de)VSR_	ATVAAGN(1)SVVQVVN(1)VSR		ATVAAGN(107.98)SVVQVVN(107.98)VSR		0	2	0	0	D3YTS3;Q68FD9	D3YTS3	D3YTS3	D630045J12Rik;Kiaa1549	UPF0606 protein KIAA1549	MULTI-MSMS	20150708_JYL_200ug_mb_glyco_3	3	836.95	2	836.947	1671.88	39501.6	-1.1458	-0.00095895	-0.091173	-7.6307e-05	-1.2369	-0.0010353	836.947	47.451	0.26188	47.451	47.314	47.576	0					86	32	3	0	0	0	3.3846e-27	1
ATVAAGNSVVQVVNVSR	17	Deamidation (N)	_ATVAAGNSVVQVVN(de)VSR_	ATVAAGNSVVQVVN(1)VSR		ATVAAGN(-44.72)SVVQVVN(44.72)VSR		0	1	0	0	D3YTS3;Q68FD9	D3YTS3	D3YTS3	D630045J12Rik;Kiaa1549	UPF0606 protein KIAA1549	MULTI-MSMS	20150708_JYL_200ug_mb_glyco_1	1	836.45	2	836.455	1670.9	37566.5	-0.92103	-0.0007704	0.15873	0.00013277	-0.7623	-0.00063763	836.455	48.1	0.63193	48.1	47.925	48.557	-3.8147e-06					191	79	4	0	0	0	1.462e-13	1
ATVAAGNSVVQVVNVSR	17	Deamidation (N)	_ATVAAGNSVVQVVN(de)VSR_	ATVAAGNSVVQVVN(1)VSR		ATVAAGN(-74.34)SVVQVVN(74.34)VSR		0	1	0	0	D3YTS3;Q68FD9	D3YTS3	D3YTS3	D630045J12Rik;Kiaa1549	UPF0606 protein KIAA1549	MULTI-MSMS	20150708_JYL_200ug_mb_glyco_2	2	836.45	2	836.455	1670.9	38792	-0.48462	-0.00040537	0.13132	0.00010984	-0.3533	-0.00029552	836.455	48.5	0.90111	48.5	48.242	49.143	0					229	104	3	0	0	0	6.2489e-50	1
ATVAAGNSVVQVVNVSR	17	Deamidation (N)	_ATVAAGNSVVQVVN(de)VSR_	ATVAAGNSVVQVVN(1)VSR		ATVAAGN(-73.3)SVVQVVN(73.3)VSR		0	1	0	0	D3YTS3;Q68FD9	D3YTS3	D3YTS3	D630045J12Rik;Kiaa1549	UPF0606 protein KIAA1549	MULTI-MSMS	20150708_JYL_200ug_mb_glyco_3	3	836.45	2	836.455	1670.9	37728.9	-0.85138	-0.00071214	0.63904	0.00053453	-0.21234	-0.00017761	836.455	48.495	0.79568	48.495	48.095	48.891	0					274	95	4	0	0	0	3.7881e-61	1
ATVAAGNSVVQVVNVSR	17	Deamidation (N)	_ATVAAGNSVVQVVN(de)VSR_	ATVAAGN(0.001)SVVQVVN(0.999)VSR		ATVAAGN(-31.01)SVVQVVN(31.01)VSR		0	1	0	0	D3YTS3;Q68FD9	D3YTS3	D3YTS3	D630045J12Rik;Kiaa1549	UPF0606 protein KIAA1549	MULTI-MSMS	20150708_JYL_200ug_mb_glyco_3	3	836.46	2	836.455	1670.9	38675.9	-0.79469	-0.00066472	1.0336	0.00086459	0.23894	0.00019986	836.456	49.696	1.397	49.696	49.037	50.434	0					318	133	3	0	0	0	0.00020157	2
ATVNDSGEYR	10	Deamidation (N)	_ATVN(de)DSGEYR_	ATVN(1)DSGEYR		ATVN(73.5)DSGEYR		0	1	0	0	A0A0B4J1G1;E9Q415;A0A0B4J1E6;P08101-2;P08101-3;P08101;E9PUV2;A0A0B4J1M6;P08508	A0A0B4J1G1	A0A0B4J1G1	Fcgr2b;Fcgr2;Fcgr3	Low affinity immunoglobulin gamma Fc region receptor II;Low affinity immunoglobulin gamma Fc region receptor III	MULTI-MSMS	20150708_JYL_200ug_mb_glyco_1	1	556.75	2	556.746	1111.48	46072.1	-0.44337	-0.00024684	0.26721	0.00014877	-0.17615	-9.8073e-05	556.747	17.813	0.5114	17.813	17.529	18.041	0					107	33	6	0	0	0	5.0166e-05	1
ATVNDSGEYR	10	Deamidation (N)	_ATVN(de)DSGEYR_	ATVN(1)DSGEYR		ATVN(66.19)DSGEYR		0	1	0	0	A0A0B4J1G1;E9Q415;A0A0B4J1E6;P08101-2;P08101-3;P08101;E9PUV2;A0A0B4J1M6;P08508	A0A0B4J1G1	A0A0B4J1G1	Fcgr2b;Fcgr2;Fcgr3	Low affinity immunoglobulin gamma Fc region receptor II;Low affinity immunoglobulin gamma Fc region receptor III	MULTI-MSMS	20150708_JYL_200ug_mb_glyco_2	2	556.75	2	556.746	1111.48	47134.1	-0.93344	-0.00051969	1.2023	0.00066936	0.26884	0.00014968	556.747	17.523	0.6824	17.523	17.209	17.891	-1.9073e-06					134	46	5	0	0	0	0.0004165	1
ATVNDSGEYR	10	Deamidation (N)	_ATVN(de)DSGEYR_	ATVN(1)DSGEYR		ATVN(66.19)DSGEYR		0	1	0	0	A0A0B4J1G1;E9Q415;A0A0B4J1E6;P08101-2;P08101-3;P08101;E9PUV2;A0A0B4J1M6;P08508	A0A0B4J1G1	A0A0B4J1G1	Fcgr2b;Fcgr2;Fcgr3	Low affinity immunoglobulin gamma Fc region receptor II;Low affinity immunoglobulin gamma Fc region receptor III	MULTI-MSMS	20150708_JYL_200ug_mb_glyco_3	3	556.75	2	556.746	1111.48	46416	-0.2907	-0.00016185	0.49081	0.00027326	0.20011	0.00011141	556.747	17.572	0.57929	17.572	17.37	17.95	0					103	40	4	0	0	0	0.0004165	1
ATVVESSEK	9	Unmodified	_ATVVESSEK_					0	0	0	0	A8IP69;P61982	A8IP69	A8IP69	Ywhag	14-3-3 protein gamma;14-3-3 protein gamma, N-terminally processed	MSMS	20150708_JYL_200ug_mb_glyco_1	1	475.25	2	475.245	948.476	NaN	NaN	NaN	NaN	NaN	NaN	NaN	NaN	13.056	1	13.056	12.556	13.556	0								0	0	0	0.0051281	1
ATVVESSEK	9	Unmodified	_ATVVESSEK_					0	0	0	0	A8IP69;P61982	A8IP69	A8IP69	Ywhag	14-3-3 protein gamma;14-3-3 protein gamma, N-terminally processed	MSMS	20150708_JYL_200ug_mb_glyco_2	2	475.25	2	475.245	948.476	NaN	NaN	NaN	NaN	NaN	NaN	NaN	NaN	12.805	1	12.805	12.305	13.305	0								0	0	0	0.021005	1
ATVVESSEK	9	Unmodified	_ATVVESSEK_					0	0	0	0	A8IP69;P61982	A8IP69	A8IP69	Ywhag	14-3-3 protein gamma;14-3-3 protein gamma, N-terminally processed	MSMS	20150708_JYL_200ug_mb_glyco_3	3	475.25	2	475.245	948.476	NaN	NaN	NaN	NaN	NaN	NaN	NaN	NaN	13.177	1	13.177	12.677	13.677	0								0	0	0	0.0051281	1
AVCMISNTTAIAEAWAR	17	Unmodified	_AVCMISNTTAIAEAWAR_					0	0	0	0	A0A0A0MQA5;P68368;P68369;Q52L87;Q5FW91;P68373;P05214;Q9JJZ2	A0A0A0MQA5;P68369	A0A0A0MQA5	Tuba4a;Tuba1a;Tuba1c;Tuba3a;Tuba8	Tubulin alpha-4A chain;Tubulin alpha-1A chain;Tubulin alpha-1C chain;Tubulin alpha-3 chain;Tubulin alpha-8 chain	MULTI-MSMS	20150708_JYL_200ug_mb_glyco_1	1	622.64	3	622.306	1863.9	44846.2	0.27837	0.00017323	-0.51271	-0.00031906	-0.23434	-0.00014583	622.306	71.034	0.93272	71.034	70.903	71.835	0					221	61	7	0	0	0	0.0078692	1
AVCMISNTTAIAEAWAR	17	Unmodified	_AVCMISNTTAIAEAWAR_					0	0	0	0	A0A0A0MQA5;P68368;P68369;Q52L87;Q5FW91;P68373;P05214;Q9JJZ2	A0A0A0MQA5;P68369	A0A0A0MQA5	Tuba4a;Tuba1a;Tuba1c;Tuba3a;Tuba8	Tubulin alpha-4A chain;Tubulin alpha-1A chain;Tubulin alpha-1C chain;Tubulin alpha-3 chain;Tubulin alpha-8 chain	MULTI-MSMS	20150708_JYL_200ug_mb_glyco_1	1	933.46	2	932.956	1863.9	34867.3	0.17406	0.00016239	0.27743	0.00025883	0.45149	0.00042122	933.459	71.042	1.0678	71.042	70.865	71.932	0					205	70	7	0	0	0	2.3876e-19	1
AVCMISNTTAIAEAWAR	17	Unmodified	_AVCMISNTTAIAEAWAR_					0	0	0	0	A0A0A0MQA5;P68368;P68369;Q52L87;Q5FW91;P68373;P05214;Q9JJZ2	A0A0A0MQA5;P68369	A0A0A0MQA5	Tuba4a;Tuba1a;Tuba1c;Tuba3a;Tuba8	Tubulin alpha-4A chain;Tubulin alpha-1A chain;Tubulin alpha-1C chain;Tubulin alpha-3 chain;Tubulin alpha-8 chain	MULTI-MSMS	20150708_JYL_200ug_mb_glyco_2	2	622.31	3	622.306	1863.9	44433.2	0.1259	7.8347e-05	-0.31138	-0.00019378	-0.18548	-0.00011543	622.307	71.097	0.75951	71.097	70.892	71.652	0					159	47	7	0	0	0	0.00047821	1
AVCMISNTTAIAEAWAR	17	Unmodified	_AVCMISNTTAIAEAWAR_					0	0	0	0	A0A0A0MQA5;P68368;P68369;Q52L87;Q5FW91;P68373;P05214;Q9JJZ2	A0A0A0MQA5;P68369	A0A0A0MQA5	Tuba4a;Tuba1a;Tuba1c;Tuba3a;Tuba8	Tubulin alpha-4A chain;Tubulin alpha-1A chain;Tubulin alpha-1C chain;Tubulin alpha-3 chain;Tubulin alpha-8 chain	MULTI-MSMS	20150708_JYL_200ug_mb_glyco_2	2	933.46	2	932.956	1863.9	35708.1	-0.14324	-0.00013363	0.17088	0.00015942	0.02764	2.5786e-05	932.956	71.095	0.52649	71.095	70.907	71.433	0					122	29	6	0	0	0	1.8182e-18	1
AVCMISNTTAIAEAWAR	17	Unmodified	_AVCMISNTTAIAEAWAR_					0	0	0	0	A0A0A0MQA5;P68368;P68369;Q52L87;Q5FW91;P68373;P05214;Q9JJZ2	A0A0A0MQA5;P68369	A0A0A0MQA5	Tuba4a;Tuba1a;Tuba1c;Tuba3a;Tuba8	Tubulin alpha-4A chain;Tubulin alpha-1A chain;Tubulin alpha-1C chain;Tubulin alpha-3 chain;Tubulin alpha-8 chain	MULTI-MSMS	20150708_JYL_200ug_mb_glyco_3	3	933.46	2	932.956	1863.9	36018.9	0.26306	0.00024542	-0.19859	-0.00018528	0.064464	6.0142e-05	932.956	71.173	1.0957	71.173	71.008	72.104	0					251	66	7	0	0	0	7.5382e-48	1
AVCMISNTTAIAEAWAR	17	Unmodified	_AVCMISNTTAIAEAWAR_					0	0	0	0	A0A0A0MQA5;P68368;P68369;Q52L87;Q5FW91;P68373;P05214;Q9JJZ2	A0A0A0MQA5;P68369	A0A0A0MQA5	Tuba4a;Tuba1a;Tuba1c;Tuba3a;Tuba8	Tubulin alpha-4A chain;Tubulin alpha-1A chain;Tubulin alpha-1C chain;Tubulin alpha-3 chain;Tubulin alpha-8 chain	MULTI-MSMS	20150708_JYL_200ug_mb_glyco_3	3	622.64	3	622.306	1863.9	44438.8	0.060744	3.7802e-05	-0.3489	-0.00021712	-0.28816	-0.00017932	622.306	71.173	1.0216	71.173	71.008	72.03	0					205	62	7	0	0	0	0.00014071	1
AVCMISNTTAIAEAWAR	17	Oxidation (M)	_AVCM(ox)ISNTTAIAEAWAR_		AVCM(1)ISNTTAIAEAWAR		AVCM(58.25)ISNTTAIAEAWAR	0	0	1	0	A0A0A0MQA5;P68368;P68369;Q52L87;Q5FW91;P68373;P05214;Q9JJZ2	A0A0A0MQA5;P68369	A0A0A0MQA5	Tuba4a;Tuba1a;Tuba1c;Tuba3a;Tuba8	Tubulin alpha-4A chain;Tubulin alpha-1A chain;Tubulin alpha-1C chain;Tubulin alpha-3 chain;Tubulin alpha-8 chain	MULTI-MSMS	20150708_JYL_200ug_mb_glyco_2	2	940.96	2	940.953	1879.89	35369.7	-0.50817	-0.00047816	1.6101	0.0015151	1.102	0.0010369	941.457	65.452	0.47643	65.452	65.161	65.637	-7.6294e-06					143	47	4	0	0	0	0.00032403	1
AVCMISNTTAIAEAWAR	17	Oxidation (M)	_AVCM(ox)ISNTTAIAEAWAR_		AVCM(1)ISNTTAIAEAWAR		AVCM(73.28)ISNTTAIAEAWAR	0	0	1	0	A0A0A0MQA5;P68368;P68369;Q52L87;Q5FW91;P68373;P05214;Q9JJZ2	A0A0A0MQA5;P68369	A0A0A0MQA5	Tuba4a;Tuba1a;Tuba1c;Tuba3a;Tuba8	Tubulin alpha-4A chain;Tubulin alpha-1A chain;Tubulin alpha-1C chain;Tubulin alpha-3 chain;Tubulin alpha-8 chain	MULTI-MSMS	20150708_JYL_200ug_mb_glyco_3	3	940.95	2	940.953	1879.89	35862.8	-0.37861	-0.00035625	0.94166	0.00088606	0.56305	0.00052981	940.954	65.382	0.4836	65.382	65.018	65.501	0					145	51	4	0	0	0	1.6049e-07	1
AVDHINSR	8	Unmodified	_AVDHINSR_					0	0	0	0	Q545V3;P17183;D3Z6E4;D3YVD3;D3Z2S4	Q545V3	Q545V3	Eno2	Gamma-enolase;Enolase	MULTI-MSMS	20150708_JYL_200ug_mb_glyco_1	1	456.24	2	456.238	910.462	51277.6	0.24931	0.00011374	-0.18203	-8.3047e-05	0.067283	3.0697e-05	456.238	11.494	0.31693	11.494	11.352	11.669	0					49	21	3	0	0	0	0.035409	1
AVDHINSR	8	Unmodified	_AVDHINSR_					0	0	0	0	Q545V3;P17183;D3Z6E4;D3YVD3;D3Z2S4	Q545V3	Q545V3	Eno2	Gamma-enolase;Enolase	MULTI-MSMS	20150708_JYL_200ug_mb_glyco_2	2	456.24	2	456.238	910.462	52037.2	-0.40131	-0.00018309	0.26359	0.00012026	-0.13771	-6.2831e-05	456.238	11.066	0.36511	11.066	10.886	11.251	0					61	25	3	0	0	0	0.035409	1
AVDHINSR	8	Unmodified	_AVDHINSR_					0	0	0	0	Q545V3;P17183;D3Z6E4;D3YVD3;D3Z2S4	Q545V3	Q545V3	Eno2	Gamma-enolase;Enolase	MULTI-MSMS	20150708_JYL_200ug_mb_glyco_3	3	456.24	2	456.238	910.462	52059.8	-0.24315	-0.00011093	0.34367	0.0001568	0.10053	4.5864e-05	456.239	11.62	0.29552	11.62	11.436	11.731	0					24	12	3	0	0	0	0.028777	1
AVDSIVPIGR	10	Unmodified	_AVDSIVPIGR_					0	0	0	0	Q03265;D3Z6F5	Q03265	Q03265	Atp5a1	ATP synthase subunit alpha, mitochondrial;ATP synthase subunit alpha	MULTI-MSMS	20150708_JYL_200ug_mb_glyco_1	1	513.8	2	513.801	1025.59	50846.8	0.29701	0.0001526	0.18469	9.4891e-05	0.48169	0.00024749	513.801	46.201	0.41554	46.201	45.979	46.394	-3.8147e-06					52	40	2	0	0	0	0.02173	1
AVDSIVPIGR	10	Unmodified	_AVDSIVPIGR_					0	0	0	0	Q03265;D3Z6F5	Q03265	Q03265	Atp5a1	ATP synthase subunit alpha, mitochondrial;ATP synthase subunit alpha	MULTI-MSMS	20150708_JYL_200ug_mb_glyco_3	3	513.8	2	513.801	1025.59	50827.1	0.25761	0.00013236	-0.16993	-8.7311e-05	0.087675	4.5048e-05	513.801	46.089	0.23476	46.089	45.972	46.207	3.8147e-06					57	25	3	0	0	0	0.0059646	1
AVFVDIEPTVIDEVR	15	Unmodified	_AVFVDIEPTVIDEVR_					0	0	0	0	P68369;Q52L87;P68373	P68369	P68369	Tuba1a;Tuba1c	Tubulin alpha-1A chain;Tubulin alpha-1C chain	MULTI-MSMS	20150708_JYL_200ug_mb_glyco_1	1	851.96	2	851.457	1700.9	38832.4	-0.40173	-0.00034205	0.29173	0.0002484	-0.10999	-9.3655e-05	851.457	70.364	0.26991	70.364	70.234	70.504	0					51	17	4	0	0	0	0.051326	1
AVGNSTFAIACIQR	14	Deamidation (N)	_AVGN(de)STFAIACIQR_	AVGN(1)STFAIACIQR		AVGN(50.9)STFAIACIQR		0	1	0	0	A2AGG1;A2AFY7;E9PVB5-2;E9PVB5	A2AGG1	A2AGG1	Ttc17	Tetratricopeptide repeat protein 17	MULTI-MSMS	20150708_JYL_200ug_mb_glyco_2	2	754.88	2	754.88	1507.75	40836.3	-0.21475	-0.00016211	0.070494	5.3215e-05	-0.14425	-0.00010889	754.881	57.367	0.4227	57.367	57.097	57.52	0					80	38	3	0	0	0	0.00049173	1
AVGNSTFAIACIQR	14	Deamidation (N)	_AVGN(de)STFAIACIQR_	AVGN(1)STFAIACIQR		AVGN(50.9)STFAIACIQR		0	1	0	0	A2AGG1;A2AFY7;E9PVB5-2;E9PVB5	A2AGG1	A2AGG1	Ttc17	Tetratricopeptide repeat protein 17	MULTI-MSMS	20150708_JYL_200ug_mb_glyco_3	3	754.88	2	754.88	1507.75	40691.1	-0.5097	-0.00038476	1.0916	0.00082406	0.58195	0.0004393	754.881	57.199	0.37608	57.199	57.048	57.425	0					83	36	3	0	0	0	0.00049173	1
AVISMINETMNEAPEETK	18	2 Oxidation (M),Deamidation (N)	_AVISM(ox)IN(de)ETM(ox)NEAPEETK_	AVISMIN(0.992)ETMN(0.008)EAPEETK	AVISM(1)INETM(1)NEAPEETK	AVISMIN(20.76)ETMN(-20.76)EAPEETK	AVISM(110.26)INETM(110.26)NEAPEETK	0	1	2	0	P43006-2;P43006;A2APL5;P43006-3	P43006-2	P43006-2	Slc1a2	Excitatory amino acid transporter 2	MULTI-MSMS	20150708_JYL_200ug_mb_glyco_1	1	1020.46	2	1020.46	2038.91	34271.6	-0.19691	-0.00020094	-1.4669	-0.0014969	-1.6638	-0.0016978	1020.96	38.448	1.03	38.448	37.828	38.858	0					427	99	6	0	0	0	9.7624e-28	2
AVISMINETMNEAPEETK	18	2 Oxidation (M),Deamidation (N)	_AVISM(ox)IN(de)ETM(ox)NEAPEETK_	AVISMIN(0.983)ETMN(0.017)EAPEETK	AVISM(1)INETM(1)NEAPEETK	AVISMIN(17.63)ETMN(-17.63)EAPEETK	AVISM(105.02)INETM(105.02)NEAPEETK	0	1	2	0	P43006-2;P43006;A2APL5;P43006-3	P43006-2	P43006-2	Slc1a2	Excitatory amino acid transporter 2	MULTI-MSMS	20150708_JYL_200ug_mb_glyco_1	1	1020.96	2	1020.46	2038.91	34094.6	-0.38362	-0.00039147	-0.4123	-0.00042073	-0.79592	-0.00081221	1020.96	39.178	1.0497	39.178	38.721	39.771	0					377	94	6	0	0	0	2.5224e-20	1
AVISMINETMNEAPEETK	18	2 Oxidation (M),Deamidation (N)	_AVISM(ox)IN(de)ETM(ox)NEAPEETK_	AVISMIN(0.982)ETMN(0.018)EAPEETK	AVISM(1)INETM(1)NEAPEETK	AVISMIN(17.46)ETMN(-17.46)EAPEETK	AVISM(83.4)INETM(83.4)NEAPEETK	0	1	2	0	P43006-2;P43006;A2APL5;P43006-3	P43006-2	P43006-2	Slc1a2	Excitatory amino acid transporter 2	MULTI-MSMS	20150708_JYL_200ug_mb_glyco_2	2	1020.46	2	1020.46	2038.91	34435.9	-0.68104	-0.00069498	-1.0155	-0.0010363	-1.6966	-0.0017313	1020.96	38.484	0.8482	38.484	38.017	38.866	0					383	83	6	0	0	0	6.3267e-11	1
AVISMINETMNEAPEETK	18	2 Oxidation (M),Deamidation (N)	_AVISM(ox)IN(de)ETM(ox)NEAPEETK_	AVISMIN(0.998)ETMN(0.002)EAPEETK	AVISM(1)INETM(1)NEAPEETK	AVISMIN(27.54)ETMN(-27.54)EAPEETK	AVISM(106.93)INETM(106.93)NEAPEETK	0	1	2	0	P43006-2;P43006;A2APL5;P43006-3	P43006-2	P43006-2	Slc1a2	Excitatory amino acid transporter 2	MULTI-MSMS	20150708_JYL_200ug_mb_glyco_2	2	1020.96	2	1020.46	2038.91	34195.4	-0.64737	-0.00066061	-0.17964	-0.00018331	-0.82701	-0.00084393	1020.96	39.186	1.1797	39.186	38.817	39.997	0					342	103	5	0	0	0	6.9714e-21	1
AVISMINETMNEAPEETK	18	2 Oxidation (M),Deamidation (N)	_AVISM(ox)IN(de)ETM(ox)NEAPEETK_	AVISMIN(0.934)ETMN(0.066)EAPEETK	AVISM(1)INETM(1)NEAPEETK	AVISMIN(11.48)ETMN(-11.48)EAPEETK	AVISM(76.59)INETM(76.59)NEAPEETK	0	1	2	0	P43006-2;P43006;A2APL5;P43006-3	P43006-2	P43006-2	Slc1a2	Excitatory amino acid transporter 2	MULTI-MSMS	20150708_JYL_200ug_mb_glyco_3	3	1020.46	2	1020.46	2038.91	34271.6	-0.48114	-0.00049098	-0.99618	-0.0010166	-1.4773	-0.0015075	1020.96	38.505	0.78077	38.505	38.084	38.865	0					300	77	5	0	0	0	5.21e-09	1
AVISMINETMNEAPEETK	18	2 Oxidation (M),Deamidation (N)	_AVISM(ox)IN(de)ETM(ox)NEAPEETK_	AVISMIN(1)ETMNEAPEETK	AVISM(1)INETM(1)NEAPEETK	AVISMIN(40.08)ETMN(-40.08)EAPEETK	AVISM(111.77)INETM(111.77)NEAPEETK	0	1	2	0	P43006-2;P43006;A2APL5;P43006-3	P43006-2	P43006-2	Slc1a2	Excitatory amino acid transporter 2	MULTI-MSMS	20150708_JYL_200ug_mb_glyco_3	3	1020.96	2	1020.46	2038.91	34105.1	-0.59184	-0.00060395	-0.12075	-0.00012322	-0.71259	-0.00072717	1020.96	39.144	0.69913	39.144	38.836	39.535	0					315	69	6	0	0	0	8.2087e-28	1
AVISMINETMNEAPEETK	18	Oxidation (M),2 Deamidation (N)	_AVISM(ox)IN(de)ETMN(de)EAPEETK_	AVISMIN(1)ETMN(1)EAPEETK	AVISM(1)INETMNEAPEETK	AVISMIN(105.9)ETMN(105.9)EAPEETK	AVISM(54.14)INETM(-54.14)NEAPEETK	0	2	1	0	P43006-2;P43006;A2APL5;P43006-3	P43006-2	P43006-2	Slc1a2	Excitatory amino acid transporter 2	MULTI-MSMS	20150708_JYL_200ug_mb_glyco_1	1	1013.46	2	1012.96	2023.9	34677.3	-0.11691	-0.00011843	-0.39297	-0.00039806	-0.50988	-0.00051649	1012.96	46.143	0.80603	46.143	45.936	46.742	0					318	81	5	0	0	0	3.7322e-20	1
AVISMINETMNEAPEETK	18	Oxidation (M),2 Deamidation (N)	_AVISM(ox)IN(de)ETMN(de)EAPEETK_	AVISMIN(1)ETMN(1)EAPEETK	AVISM(1)INETMNEAPEETK	AVISMIN(91.4)ETMN(91.4)EAPEETK	AVISM(43.48)INETM(-43.48)NEAPEETK	0	2	1	0	P43006-2;P43006;A2APL5;P43006-3	P43006-2	P43006-2	Slc1a2	Excitatory amino acid transporter 2	MULTI-MSMS	20150708_JYL_200ug_mb_glyco_1	1	675.97	3	675.639	2023.9	43218.9	-0.29557	-0.0001997	-0.033042	-2.2324e-05	-0.32861	-0.00022202	675.974	46.186	0.60134	46.186	45.971	46.572	3.8147e-06					179	60	4	0	0	0	7.4304e-14	2
AVISMINETMNEAPEETK	18	Oxidation (M),2 Deamidation (N)	_AVISM(ox)IN(de)ETMN(de)EAPEETK_	AVISMIN(1)ETMN(1)EAPEETK	AVISM(1)INETMNEAPEETK	AVISMIN(190.46)ETMN(190.46)EAPEETK	AVISM(118.86)INETM(-118.86)NEAPEETK	0	2	1	0	P43006-2;P43006;A2APL5;P43006-3	P43006-2	P43006-2	Slc1a2	Excitatory amino acid transporter 2	MULTI-MSMS	20150708_JYL_200ug_mb_glyco_1	1	1013.46	2	1012.96	2023.9	34438.4	-0.42702	-0.00043255	0.65304	0.0006615	0.22602	0.00022895	1013.46	47.018	1.078	47.018	46.702	47.78	0					332	103	5	0	0	0	1.7125e-105	1
AVISMINETMNEAPEETK	18	Oxidation (M),2 Deamidation (N)	_AVISM(ox)IN(de)ETMN(de)EAPEETK_	AVISMIN(1)ETMN(1)EAPEETK	AVISM(1)INETMNEAPEETK	AVISMIN(105.89)ETMN(105.89)EAPEETK	AVISM(53.56)INETM(-53.56)NEAPEETK	0	2	1	0	P43006-2;P43006;A2APL5;P43006-3	P43006-2	P43006-2	Slc1a2	Excitatory amino acid transporter 2	MULTI-MSMS	20150708_JYL_200ug_mb_glyco_1	1	675.97	3	675.639	2023.9	43091.7	-0.61859	-0.00041794	0.51431	0.00034749	-0.10428	-7.0455e-05	675.974	47.026	0.62571	47.026	46.714	47.339	-3.8147e-06					244	66	4	0	0	0	1.5816e-20	1
AVISMINETMNEAPEETK	18	Oxidation (M),2 Deamidation (N)	_AVISM(ox)IN(de)ETMN(de)EAPEETK_	AVISMIN(1)ETMN(1)EAPEETK	AVISM(1)INETMNEAPEETK	AVISMIN(70.33)ETMN(70.33)EAPEETK	AVISM(40.91)INETM(-40.91)NEAPEETK	0	2	1	0	P43006-2;P43006;A2APL5;P43006-3	P43006-2	P43006-2	Slc1a2	Excitatory amino acid transporter 2	MULTI-MSMS	20150708_JYL_200ug_mb_glyco_1	1	1013.46	2	1012.96	2023.9	34120.5	-0.38071	-0.00038565	0.21579	0.00021859	-0.16492	-0.00016706	1013.46	49.692	1.1019	49.692	49.106	50.208	-3.8147e-06					307	115	3	0	0	0	1.3516e-06	1
AVISMINETMNEAPEETK	18	Oxidation (M),2 Deamidation (N)	_AVISMIN(de)ETM(ox)N(de)EAPEETK_	AVISMIN(1)ETMN(1)EAPEETK	AVISMINETM(1)NEAPEETK	AVISMIN(94.28)ETMN(94.28)EAPEETK	AVISM(-43.56)INETM(43.56)NEAPEETK	0	2	1	0	P43006-2;P43006;A2APL5;P43006-3	P43006-2	P43006-2	Slc1a2	Excitatory amino acid transporter 2	MULTI-MSMS	20150708_JYL_200ug_mb_glyco_1	1	1012.96	2	1012.96	2023.9	34093.1	-0.12579	-0.00012742	0.78553	0.00079571	0.65974	0.00066829	1012.96	52.841	1.07	52.841	52.209	53.279	0					416	103	5	0	0	0	5.4649e-14	1
AVISMINETMNEAPEETK	18	Oxidation (M),2 Deamidation (N)	_AVISM(ox)IN(de)ETMN(de)EAPEETK_	AVISMIN(1)ETMN(1)EAPEETK	AVISM(0.999)INETM(0.001)NEAPEETK	AVISMIN(59.59)ETMN(59.59)EAPEETK	AVISM(30)INETM(-30)NEAPEETK	0	2	1	0	P43006-2;P43006;A2APL5;P43006-3	P43006-2	P43006-2	Slc1a2	Excitatory amino acid transporter 2	MULTI-MSMS	20150708_JYL_200ug_mb_glyco_2	2	1013.46	2	1012.96	2023.9	34823.1	-0.29947	-0.00030335	-0.23946	-0.00024256	-0.53892	-0.00054591	1013.46	46.332	0.56664	46.332	46.124	46.69	0					223	60	5	0	0	0	1.4747e-05	1
AVISMINETMNEAPEETK	18	Oxidation (M),2 Deamidation (N)	_AVISM(ox)IN(de)ETMN(de)EAPEETK_	AVISMIN(1)ETMN(1)EAPEETK	AVISM(1)INETMNEAPEETK	AVISMIN(191.93)ETMN(191.93)EAPEETK	AVISM(122.44)INETM(-122.44)NEAPEETK	0	2	1	0	P43006-2;P43006;A2APL5;P43006-3	P43006-2	P43006-2	Slc1a2	Excitatory amino acid transporter 2	MULTI-MSMS	20150708_JYL_200ug_mb_glyco_2	2	1013.46	2	1012.96	2023.9	34432.3	-0.28809	-0.00029182	0.79458	0.00080488	0.5065	0.00051306	1012.96	47.093	1.0286	47.093	46.69	47.719	0					313	104	6	0	0	0	3.0976e-106	1
AVISMINETMNEAPEETK	18	Oxidation (M),2 Deamidation (N)	_AVISMIN(de)ETM(ox)N(de)EAPEETK_	AVISMIN(1)ETMN(1)EAPEETK	AVISM(0.05)INETM(0.95)NEAPEETK	AVISMIN(84.21)ETMN(84.21)EAPEETK	AVISM(-12.83)INETM(12.83)NEAPEETK	0	2	1	0	P43006-2;P43006;A2APL5;P43006-3	P43006-2	P43006-2	Slc1a2	Excitatory amino acid transporter 2	MULTI-MSMS	20150708_JYL_200ug_mb_glyco_2	2	1012.96	2	1012.96	2023.9	34218.2	-0.43773	-0.0004434	1.9249	0.0019498	1.4872	0.0015064	1012.96	52.913	0.9936	52.913	52.276	53.27	0					369	97	4	0	0	0	4.808e-13	1
AVISMINETMNEAPEETK	18	Oxidation (M),2 Deamidation (N)	_AVISM(ox)IN(de)ETMN(de)EAPEETK_	AVISMIN(1)ETMN(1)EAPEETK	AVISM(0.998)INETM(0.002)NEAPEETK	AVISMIN(47.08)ETMN(47.08)EAPEETK	AVISM(27.36)INETM(-27.36)NEAPEETK	0	2	1	0	P43006-2;P43006;A2APL5;P43006-3	P43006-2	P43006-2	Slc1a2	Excitatory amino acid transporter 2	MSMS	20150708_JYL_200ug_mb_glyco_2	2	1012.95	2	1012.96	2023.9	NaN	NaN	NaN	NaN	NaN	NaN	NaN	NaN	49.46	1	49.46	48.96	49.96	3.8147e-06								0	0	0	2.3027e-06	1
AVISMINETMNEAPEETK	18	Oxidation (M),2 Deamidation (N)	_AVISM(ox)IN(de)ETMN(de)EAPEETK_	AVISMIN(1)ETMN(1)EAPEETK	AVISM(0.999)INETM(0.001)NEAPEETK	AVISMIN(60.06)ETMN(60.06)EAPEETK	AVISM(30.64)INETM(-30.64)NEAPEETK	0	2	1	0	P43006-2;P43006;A2APL5;P43006-3	P43006-2	P43006-2	Slc1a2	Excitatory amino acid transporter 2	MULTI-MSMS	20150708_JYL_200ug_mb_glyco_3	3	1013.46	2	1012.96	2023.9	34678.4	-0.4806	-0.00048683	-0.18054	-0.00018288	-0.66115	-0.00066971	1012.96	46.057	0.72919	46.057	45.84	46.57	0					307	80	5	0	0	0	1.4152e-05	1
AVISMINETMNEAPEETK	18	Oxidation (M),2 Deamidation (N)	_AVISM(ox)IN(de)ETMN(de)EAPEETK_	AVISMIN(1)ETMN(1)EAPEETK	AVISM(1)INETMNEAPEETK	AVISMIN(145.69)ETMN(145.69)EAPEETK	AVISM(76.2)INETM(-76.2)NEAPEETK	0	2	1	0	P43006-2;P43006;A2APL5;P43006-3	P43006-2	P43006-2	Slc1a2	Excitatory amino acid transporter 2	MULTI-MSMS	20150708_JYL_200ug_mb_glyco_3	3	1013.46	2	1012.96	2023.9	34549.1	-0.79306	-0.00080334	1.3242	0.0013413	0.53112	0.00053801	1012.96	46.946	0.75098	46.946	46.563	47.314	0					242	67	6	0	0	0	5.9417e-61	1
AVISMINETMNEAPEETK	18	Oxidation (M),2 Deamidation (N)	_AVISM(ox)IN(de)ETMN(de)EAPEETK_	AVISMIN(1)ETMN(1)EAPEETK	AVISM(1)INETMNEAPEETK	AVISMIN(101.05)ETMN(101.05)EAPEETK	AVISM(55.44)INETM(-55.44)NEAPEETK	0	2	1	0	P43006-2;P43006;A2APL5;P43006-3	P43006-2	P43006-2	Slc1a2	Excitatory amino acid transporter 2	MULTI-MSMS	20150708_JYL_200ug_mb_glyco_3	3	1012.96	2	1012.96	2023.9	34259.9	-0.50086	-0.00050735	0.48541	0.0004917	-0.015444	-1.5644e-05	1013.46	49.312	1.2124	49.312	48.928	50.141	0					385	116	5	0	0	0	1.3999e-19	1
AVISMINETMNEAPEETK	18	Oxidation (M),Deamidation (N)	_AVISM(ox)IN(de)ETMNEAPEETK_	AVISMIN(0.966)ETMN(0.034)EAPEETK	AVISM(0.997)INETM(0.003)NEAPEETK	AVISMIN(14.71)ETMN(-14.71)EAPEETK	AVISM(28.21)INETM(-28.21)NEAPEETK	0	1	1	0	P43006-2;P43006;A2APL5;P43006-3	P43006-2	P43006-2	Slc1a2	Excitatory amino acid transporter 2	MULTI-MSMS	20150708_JYL_200ug_mb_glyco_1	1	1012.47	2	1012.46	2022.91	34986.9	-0.61396	-0.00062161	1.4602	0.0014784	0.84628	0.00085683	1012.97	47.474	0.5059	47.474	47.307	47.813	0					67	40	2	0	0	0	0.00020045	1
AVISMINETMNEAPEETK	18	Oxidation (M),Deamidation (N)	_AVISM(ox)IN(de)ETMNEAPEETK_	AVISMIN(0.963)ETMN(0.037)EAPEETK	AVISM(1)INETMNEAPEETK	AVISMIN(14.21)ETMN(-14.21)EAPEETK	AVISM(50.88)INETM(-50.88)NEAPEETK	0	1	1	0	P43006-2;P43006;A2APL5;P43006-3	P43006-2	P43006-2	Slc1a2	Excitatory amino acid transporter 2	MULTI-MSMS	20150708_JYL_200ug_mb_glyco_1	1	1012.96	2	1012.46	2022.91	34101.1	-0.39765	-0.00040261	-2.1231	-0.0021495	-2.5207	-0.0025521	1012.96	50.582	1.0662	50.582	50.04	51.106	3.8147e-06					628	109	8	0	0	0	5.7507e-38	2
AVISMINETMNEAPEETK	18	Oxidation (M),Deamidation (N)	_AVISM(ox)IN(de)ETMNEAPEETK_	AVISMIN(0.785)ETMN(0.215)EAPEETK	AVISM(0.805)INETM(0.195)NEAPEETK	AVISMIN(5.66)ETMN(-5.66)EAPEETK	AVISM(6.22)INETM(-6.22)NEAPEETK	0	1	1	0	P43006-2;P43006;A2APL5;P43006-3	P43006-2	P43006-2	Slc1a2	Excitatory amino acid transporter 2	MULTI-MSMS	20150708_JYL_200ug_mb_glyco_1	1	675.65	3	675.311	2022.91	42029.3	-0.47715	-0.00032222	-0.20695	-0.00013975	-0.68409	-0.00046198	675.646	51.475	1.4949	51.475	51.04	52.535	3.8147e-06					515	156	7	0	0	0	0.00019527	1
AVISMINETMNEAPEETK	18	Oxidation (M),Deamidation (N)	_AVISMIN(de)ETM(ox)NEAPEETK_	AVISMIN(0.994)ETMN(0.006)EAPEETK	AVISMINETM(1)NEAPEETK	AVISMIN(22.13)ETMN(-22.13)EAPEETK	AVISM(-38.31)INETM(38.31)NEAPEETK	0	1	1	0	P43006-2;P43006;A2APL5;P43006-3	P43006-2	P43006-2	Slc1a2	Excitatory amino acid transporter 2	MULTI-MSMS	20150708_JYL_200ug_mb_glyco_1	1	1012.96	2	1012.46	2022.91	33967	-0.30132	-0.00030507	-0.61863	-0.00062634	-0.91995	-0.00093141	1012.96	51.511	1.7294	51.511	51.051	52.781	0					889	180	8	0	0	0	7.7202e-49	1
AVISMINETMNEAPEETK	18	Oxidation (M),Deamidation (N)	_AVISM(ox)IN(de)ETMNEAPEETK_	AVISMIN(1)ETMNEAPEETK	AVISM(1)INETMNEAPEETK	AVISMIN(55.97)ETMN(-55.97)EAPEETK	AVISM(77.63)INETM(-77.63)NEAPEETK	0	1	1	0	P43006-2;P43006;A2APL5;P43006-3	P43006-2	P43006-2	Slc1a2	Excitatory amino acid transporter 2	MULTI-MSMS	20150708_JYL_200ug_mb_glyco_1	1	1012.97	2	1012.46	2022.91	34090.2	-0.17484	-0.00017702	-0.2742	-0.00027761	-0.44904	-0.00045464	1012.97	54.615	7.9159	54.615	52.781	60.697	3.8147e-06					2789	740	6	0	0	0	9.101e-75	7
AVISMINETMNEAPEETK	18	Oxidation (M),Deamidation (N)	_AVISM(ox)IN(de)ETMNEAPEETK_	AVISMIN(0.97)ETMN(0.03)EAPEETK	AVISM(0.509)INETM(0.491)NEAPEETK	AVISMIN(13.13)ETMN(-13.13)EAPEETK	AVISM(0)INETM(0)NEAPEETK	0	1	1	0	P43006-2;P43006;A2APL5;P43006-3	P43006-2	P43006-2	Slc1a2	Excitatory amino acid transporter 2	MULTI-MSMS	20150708_JYL_200ug_mb_glyco_1	1	675.31	3	675.311	2022.91	42612.4	-0.47807	-0.00032285	0.18339	0.00012384	-0.29468	-0.000199	675.312	54.202	2.8371	54.202	52.805	55.642	0					629	266	4	0	0	0	2.2116e-05	2
AVISMINETMNEAPEETK	18	Oxidation (M),Deamidation (N)	_AVISMINETM(ox)N(de)EAPEETK_	AVISMIN(0.27)ETMN(0.73)EAPEETK	AVISM(0.215)INETM(0.785)NEAPEETK	AVISMIN(-5.83)ETMN(5.83)EAPEETK	AVISM(-7.62)INETM(7.62)NEAPEETK	0	1	1	0	P43006-2;P43006;A2APL5;P43006-3	P43006-2	P43006-2	Slc1a2	Excitatory amino acid transporter 2	MULTI-MSMS	20150708_JYL_200ug_mb_glyco_1	1	1012.46	2	1012.46	2022.91	33792	-0.22028	-0.00022303	0.35684	0.00036128	0.13655	0.00013826	1012.97	61.343	0.92086	61.343	60.935	61.856	-3.8147e-06					346	82	5	0	0	0	0.00015818	1
AVISMINETMNEAPEETK	18	Oxidation (M),Deamidation (N)	_AVISM(ox)IN(de)ETMNEAPEETK_	AVISMIN(0.962)ETMN(0.038)EAPEETK	AVISM(1)INETMNEAPEETK	AVISMIN(13.98)ETMN(-13.98)EAPEETK	AVISM(38.4)INETM(-38.4)NEAPEETK	0	1	1	0	P43006-2;P43006;A2APL5;P43006-3	P43006-2	P43006-2	Slc1a2	Excitatory amino acid transporter 2	MULTI-MSMS	20150708_JYL_200ug_mb_glyco_2	2	1012.96	2	1012.46	2022.91	34201.4	-0.66404	-0.00067232	-1.9702	-0.0019948	-2.6343	-0.0026671	1012.96	50.648	1.9624	50.648	49.237	51.2	0					720	189	8	0	0	0	9.4749e-28	2
AVISMINETMNEAPEETK	18	Oxidation (M),Deamidation (N)	_AVISM(ox)IN(de)ETMNEAPEETK_	AVISMIN(0.911)ETMN(0.089)EAPEETK	AVISM(0.654)INETM(0.346)NEAPEETK	AVISMIN(9.52)ETMN(-9.52)EAPEETK	AVISM(2.61)INETM(-2.61)NEAPEETK	0	1	1	0	P43006-2;P43006;A2APL5;P43006-3	P43006-2	P43006-2	Slc1a2	Excitatory amino acid transporter 2	MULTI-MSMS	20150708_JYL_200ug_mb_glyco_2	2	675.65	3	675.311	2022.91	42112.2	-0.17747	-0.00011985	-0.44692	-0.00030181	-0.62439	-0.00042166	675.646	51.672	0.89838	51.672	51.111	52.01	0					347	92	5	0	0	0	0.0001219	1
AVISMINETMNEAPEETK	18	Oxidation (M),Deamidation (N)	_AVISM(ox)IN(de)ETMNEAPEETK_	AVISMIN(0.983)ETMN(0.017)EAPEETK	AVISM(0.615)INETM(0.385)NEAPEETK	AVISMIN(16.03)ETMN(-16.03)EAPEETK	AVISM(1.95)INETM(-1.95)NEAPEETK	0	1	1	0	P43006-2;P43006;A2APL5;P43006-3	P43006-2	P43006-2	Slc1a2	Excitatory amino acid transporter 2	MULTI-MSMS	20150708_JYL_200ug_mb_glyco_2	2	1012.96	2	1012.46	2022.91	33900.9	-0.59289	-0.00060028	-0.38192	-0.00038668	-0.97481	-0.00098696	1012.46	51.609	1.4484	51.609	51.141	52.589	-3.8147e-06					765	152	8	0	0	0	3.9872e-37	1
AVISMINETMNEAPEETK	18	Oxidation (M),Deamidation (N)	_AVISM(ox)IN(de)ETMNEAPEETK_	AVISMIN(0.994)ETMN(0.006)EAPEETK	AVISM(0.795)INETM(0.205)NEAPEETK	AVISMIN(24.46)ETMN(-24.46)EAPEETK	AVISM(5.92)INETM(-5.92)NEAPEETK	0	1	1	0	P43006-2;P43006;A2APL5;P43006-3	P43006-2	P43006-2	Slc1a2	Excitatory amino acid transporter 2	MULTI-MSMS	20150708_JYL_200ug_mb_glyco_2	2	675.31	3	675.311	2022.91	42764.1	-0.018512	-1.2502e-05	-0.22101	-0.00014925	-0.23952	-0.00016175	675.312	54.117	0.9706	54.117	53.334	54.304	0					284	91	5	0	0	0	6.9567e-05	1
AVISMINETMNEAPEETK	18	Oxidation (M),Deamidation (N)	_AVISM(ox)IN(de)ETMNEAPEETK_	AVISMIN(1)ETMNEAPEETK	AVISM(1)INETMNEAPEETK	AVISMIN(71.13)ETMN(-71.13)EAPEETK	AVISM(93.04)INETM(-93.04)NEAPEETK	0	1	1	0	P43006-2;P43006;A2APL5;P43006-3	P43006-2	P43006-2	Slc1a2	Excitatory amino acid transporter 2	MULTI-MSMS	20150708_JYL_200ug_mb_glyco_2	2	1012.97	2	1012.46	2022.91	34201.5	-0.35352	-0.00035793	-0.089059	-9.0169e-05	-0.44258	-0.0004481	1012.97	54.962	8.1942	54.962	52.589	60.784	0					2989	777	6	0	0	0	3.1886e-89	8
AVISMINETMNEAPEETK	18	Oxidation (M),Deamidation (N)	_AVISM(ox)IN(de)ETMNEAPEETK_	AVISMIN(0.953)ETMN(0.047)EAPEETK	AVISM(0.5)INETM(0.5)NEAPEETK	AVISMIN(13.07)ETMN(-13.07)EAPEETK	AVISM(0)INETM(0)NEAPEETK	0	1	1	0	P43006-2;P43006;A2APL5;P43006-3	P43006-2	P43006-2	Slc1a2	Excitatory amino acid transporter 2	MULTI-MSMS	20150708_JYL_200ug_mb_glyco_2	2	675.65	3	675.311	2022.91	42772.8	-0.050094	-3.3829e-05	0.061384	4.1454e-05	0.01129	7.6245e-06	675.646	54.77	0.25008	54.77	54.566	54.816	0					41	21	2	0	0	0	5.7225e-05	1
AVISMINETMNEAPEETK	18	Oxidation (M),Deamidation (N)	_AVISMIN(de)ETM(ox)NEAPEETK_	AVISMIN(0.812)ETMN(0.188)EAPEETK	AVISM(0.121)INETM(0.879)NEAPEETK	AVISMIN(6.38)ETMN(-6.38)EAPEETK	AVISM(-8.67)INETM(8.67)NEAPEETK	0	1	1	0	P43006-2;P43006;A2APL5;P43006-3	P43006-2	P43006-2	Slc1a2	Excitatory amino acid transporter 2	MULTI-MSMS	20150708_JYL_200ug_mb_glyco_2	2	1012.97	2	1012.46	2022.91	34252.9	0.010807	1.0942e-05	-0.453	-0.00045864	-0.44219	-0.0004477	1012.96	61.47	0.9579	61.47	60.959	61.916	0					269	89	4	0	0	0	3.7682e-06	1
AVISMINETMNEAPEETK	18	Oxidation (M),Deamidation (N)	_AVISM(ox)IN(de)ETMNEAPEETK_	AVISMIN(0.5)ETMN(0.5)EAPEETK	AVISM(0.909)INETM(0.091)NEAPEETK	AVISMIN(0)ETMN(0)EAPEETK	AVISM(10)INETM(-10)NEAPEETK	0	1	1	0	P43006-2;P43006;A2APL5;P43006-3	P43006-2	P43006-2	Slc1a2	Excitatory amino acid transporter 2	MULTI-MSMS	20150708_JYL_200ug_mb_glyco_3	3	675.64	3	675.311	2022.91	42792.2	-0.62639	-0.00042301	-0.14055	-9.4912e-05	-0.76693	-0.00051792	675.646	50.585	0.80246	50.585	50.181	50.984	0					342	79	6	0	0	0	6.2096e-06	1
AVISMINETMNEAPEETK	18	Oxidation (M),Deamidation (N)	_AVISM(ox)IN(de)ETMNEAPEETK_	AVISMIN(0.997)ETMN(0.003)EAPEETK	AVISM(1)INETMNEAPEETK	AVISMIN(24.88)ETMN(-24.88)EAPEETK	AVISM(62.58)INETM(-62.58)NEAPEETK	0	1	1	0	P43006-2;P43006;A2APL5;P43006-3	P43006-2	P43006-2	Slc1a2	Excitatory amino acid transporter 2	MULTI-MSMS	20150708_JYL_200ug_mb_glyco_3	3	1012.96	2	1012.46	2022.91	34240.6	-0.61694	-0.00062463	-1.5946	-0.0016144	-2.2115	-0.0022391	1012.96	50.567	1.0302	50.567	50.05	51.08	3.8147e-06					586	103	8	0	0	0	7.207e-38	1
AVISMINETMNEAPEETK	18	Oxidation (M),Deamidation (N)	_AVISMIN(de)ETM(ox)NEAPEETK_	AVISMIN(0.942)ETMN(0.058)EAPEETK	AVISM(0.465)INETM(0.535)NEAPEETK	AVISMIN(12.14)ETMN(-12.14)EAPEETK	AVISM(-0.61)INETM(0.61)NEAPEETK	0	1	1	0	P43006-2;P43006;A2APL5;P43006-3	P43006-2	P43006-2	Slc1a2	Excitatory amino acid transporter 2	MULTI-MSMS	20150708_JYL_200ug_mb_glyco_3	3	675.65	3	675.311	2022.91	42563.1	-0.67421	-0.0004553	-0.13968	-9.4329e-05	-0.81389	-0.00054963	675.312	51.371	0.78693	51.371	51.137	51.924	0					301	77	6	0	0	0	0.00019527	1
AVISMINETMNEAPEETK	18	Oxidation (M),Deamidation (N)	_AVISMINETM(ox)N(de)EAPEETK_	AVISMIN(0.228)ETMN(0.772)EAPEETK	AVISM(0.053)INETM(0.947)NEAPEETK	AVISMIN(-6.42)ETMN(6.42)EAPEETK	AVISM(-11.7)INETM(11.7)NEAPEETK	0	1	1	0	P43006-2;P43006;A2APL5;P43006-3	P43006-2	P43006-2	Slc1a2	Excitatory amino acid transporter 2	MULTI-MSMS	20150708_JYL_200ug_mb_glyco_3	3	1012.96	2	1012.46	2022.91	33969.6	-0.66638	-0.00067468	-0.49594	-0.00050212	-1.1623	-0.0011768	1012.46	51.427	1.4767	51.427	51.011	52.488	0					712	155	8	0	0	0	9.4689e-20	2
AVISMINETMNEAPEETK	18	Oxidation (M),Deamidation (N)	_AVISM(ox)IN(de)ETMNEAPEETK_	AVISMIN(0.993)ETMN(0.007)EAPEETK	AVISM(0.98)INETM(0.02)NEAPEETK	AVISMIN(22.1)ETMN(-22.1)EAPEETK	AVISM(16.9)INETM(-16.9)NEAPEETK	0	1	1	0	P43006-2;P43006;A2APL5;P43006-3	P43006-2	P43006-2	Slc1a2	Excitatory amino acid transporter 2	MULTI-MSMS	20150708_JYL_200ug_mb_glyco_3	3	675.31	3	675.311	2022.91	42685.1	-0.4347	-0.00029356	0.26008	0.00017564	-0.17462	-0.00011792	675.312	54.012	1.7187	54.012	53.189	54.908	0					456	160	4	0	0	0	2.1495e-05	1
AVISMINETMNEAPEETK	18	Oxidation (M),Deamidation (N)	_AVISM(ox)IN(de)ETMNEAPEETK_	AVISMIN(1)ETMNEAPEETK	AVISM(0.573)INETM(0.427)NEAPEETK	AVISMIN(45.43)ETMN(-45.43)EAPEETK	AVISM(1.27)INETM(-1.27)NEAPEETK	0	1	1	0	P43006-2;P43006;A2APL5;P43006-3	P43006-2	P43006-2	Slc1a2	Excitatory amino acid transporter 2	MULTI-MSMS	20150708_JYL_200ug_mb_glyco_3	3	1012.96	2	1012.46	2022.91	34240.6	-0.43564	-0.00044107	0.1091	0.00011046	-0.32655	-0.00033062	1012.97	54.108	6.8991	54.108	52.488	59.387	0					2096	656	6	0	0	0	3.4892e-61	6
AVISMINETMNEAPEETK	18	Oxidation (M),Deamidation (N)	_AVISM(ox)IN(de)ETMNEAPEETK_	AVISMIN(0.816)ETMN(0.184)EAPEETK	AVISM(0.785)INETM(0.215)NEAPEETK	AVISMIN(6.48)ETMN(-6.48)EAPEETK	AVISM(5.65)INETM(-5.65)NEAPEETK	0	1	1	0	P43006-2;P43006;A2APL5;P43006-3	P43006-2	P43006-2	Slc1a2	Excitatory amino acid transporter 2	MULTI-MSMS	20150708_JYL_200ug_mb_glyco_3	3	1012.46	2	1012.46	2022.91	33497.7	-0.16043	-0.00016243	1.0752	0.0010886	0.91477	0.00092617	1012.97	61.427	0.92974	61.427	60.838	61.767	-3.8147e-06					206	84	3	0	0	0	7.2528e-09	1
AVISMINETMNEAPEETK	18	Oxidation (M),Deamidation (N)	_AVISM(ox)IN(de)ETMNEAPEETK_	AVISMIN(0.998)ETMN(0.002)EAPEETK	AVISM(1)INETMNEAPEETK	AVISMIN(26.79)ETMN(-26.79)EAPEETK	AVISM(50.27)INETM(-50.27)NEAPEETK	0	1	1	0	P43006-2;P43006;A2APL5;P43006-3	P43006-2	P43006-2	Slc1a2	Excitatory amino acid transporter 2	MULTI-MSMS	20150708_JYL_200ug_mb_glyco_3	3	1012.47	2	1012.46	2022.91	34499.3	-0.095421	-9.6611e-05	0.57312	0.00058026	0.47769	0.00048365	1012.97	72.89	0.25182	72.89	72.79	73.042	0					29	11	4	0	0	0	1.0715e-27	1
AVISMINETMNEAPEETK	18	2 Deamidation (N)	_AVISMIN(de)ETMN(de)EAPEETK_	AVISMIN(1)ETMN(1)EAPEETK		AVISMIN(55.44)ETMN(55.44)EAPEETK		0	2	0	0	P43006-2;P43006;A2APL5;P43006-3	P43006-2	P43006-2	Slc1a2	Excitatory amino acid transporter 2	MULTI-MSMS	20150708_JYL_200ug_mb_glyco_1	1	1005.46	2	1004.96	2007.9	34104.1	-0.58562	-0.00058852	-0.36376	-0.00036556	-0.94938	-0.00095408	1005.46	54.993	0.66288	54.993	54.658	55.321	0					123	67	2	0	0	0	6.4398e-05	1
AVISMINETMNEAPEETK	18	2 Deamidation (N)	_AVISMIN(de)ETMN(de)EAPEETK_	AVISMIN(1)ETMN(1)EAPEETK		AVISMIN(142.94)ETMN(142.94)EAPEETK		0	2	0	0	P43006-2;P43006;A2APL5;P43006-3	P43006-2	P43006-2	Slc1a2	Excitatory amino acid transporter 2	MULTI-MSMS	20150708_JYL_200ug_mb_glyco_1	1	1004.96	2	1004.96	2007.9	34631.8	0.18839	0.00018932	-1.2454	-0.0012516	-1.057	-0.0010623	1005.46	59.475	1.5544	59.475	58.869	60.424	0					653	160	8	0	0	0	1.2685e-49	1
AVISMINETMNEAPEETK	18	2 Deamidation (N)	_AVISMIN(de)ETMN(de)EAPEETK_	AVISMIN(1)ETMN(1)EAPEETK		AVISMIN(61.48)ETMN(61.48)EAPEETK		0	2	0	0	P43006-2;P43006;A2APL5;P43006-3	P43006-2	P43006-2	Slc1a2	Excitatory amino acid transporter 2	MULTI-MSMS	20150708_JYL_200ug_mb_glyco_1	1	1004.96	2	1004.96	2007.9	34371.5	0.055037	5.5309e-05	1.3134	0.0013199	1.3684	0.0013752	1004.96	64.109	2.0262	64.109	63.533	65.56	0					876	239	7	0	0	0	8.1039e-06	1
AVISMINETMNEAPEETK	18	2 Deamidation (N)	_AVISMIN(de)ETMN(de)EAPEETK_	AVISMIN(1)ETMN(1)EAPEETK		AVISMIN(76.38)ETMN(76.38)EAPEETK		0	2	0	0	P43006-2;P43006;A2APL5;P43006-3	P43006-2	P43006-2	Slc1a2	Excitatory amino acid transporter 2	MULTI-MSMS	20150708_JYL_200ug_mb_glyco_2	2	1005.46	2	1004.96	2007.9	34577.5	-0.3986	-0.00040057	-0.43573	-0.0004379	-0.83433	-0.00083847	1005.46	55.069	0.5379	55.069	54.805	55.343	0					125	56	3	0	0	0	7.7809e-09	1
AVISMINETMNEAPEETK	18	2 Deamidation (N)	_AVISMIN(de)ETMN(de)EAPEETK_	AVISMIN(1)ETMN(1)EAPEETK		AVISMIN(99.39)ETMN(99.39)EAPEETK		0	2	0	0	P43006-2;P43006;A2APL5;P43006-3	P43006-2	P43006-2	Slc1a2	Excitatory amino acid transporter 2	MULTI-MSMS	20150708_JYL_200ug_mb_glyco_2	2	1004.96	2	1004.96	2007.9	34271.7	-0.04798	-4.8218e-05	-0.77905	-0.00078292	-0.82703	-0.00083113	1005.46	59.635	1.3185	59.635	59.193	60.511	0					587	132	8	0	0	0	1.1463e-19	2
AVISMINETMNEAPEETK	18	2 Deamidation (N)	_AVISMIN(de)ETMN(de)EAPEETK_	AVISMIN(1)ETMN(1)EAPEETK		AVISMIN(95.2)ETMN(95.2)EAPEETK		0	2	0	0	P43006-2;P43006;A2APL5;P43006-3	P43006-2	P43006-2	Slc1a2	Excitatory amino acid transporter 2	MULTI-MSMS	20150708_JYL_200ug_mb_glyco_2	2	1004.97	2	1004.96	2007.9	34112.7	-0.49868	-0.00050116	2.3248	0.0023363	1.8261	0.0018352	1004.96	64.402	1.4434	64.402	63.455	64.899	0					709	166	7	0	0	0	1.0395e-14	1
AVISMINETMNEAPEETK	18	2 Deamidation (N)	_AVISMIN(de)ETMN(de)EAPEETK_	AVISMIN(1)ETMN(1)EAPEETK		AVISMIN(82.45)ETMN(82.45)EAPEETK		0	2	0	0	P43006-2;P43006;A2APL5;P43006-3	P43006-2	P43006-2	Slc1a2	Excitatory amino acid transporter 2	MULTI-MSMS	20150708_JYL_200ug_mb_glyco_3	3	1004.95	2	1004.96	2007.9	34905.9	-0.063482	-6.3797e-05	-1.0959	-0.0011014	-1.1594	-0.0011652	1005.46	54.913	0.67423	54.913	54.532	55.206	3.8147e-06					150	67	3	0	0	0	1.1368e-09	1
AVISMINETMNEAPEETK	18	2 Deamidation (N)	_AVISMIN(de)ETMN(de)EAPEETK_	AVISMIN(1)ETMN(1)EAPEETK		AVISMIN(197.1)ETMN(197.1)EAPEETK		0	2	0	0	P43006-2;P43006;A2APL5;P43006-3	P43006-2	P43006-2	Slc1a2	Excitatory amino acid transporter 2	MULTI-MSMS	20150708_JYL_200ug_mb_glyco_3	3	1005.46	2	1004.96	2007.9	34317.3	-0.32241	-0.000324	-0.85325	-0.00085748	-1.1757	-0.0011815	1005.46	59.316	1.4021	59.316	59.04	60.443	0					701	142	8	0	0	0	2.9849e-122	2
AVISMINETMNEAPEETK	18	2 Deamidation (N)	_AVISMIN(de)ETMN(de)EAPEETK_	AVISMIN(1)ETMN(1)EAPEETK		AVISMIN(54.29)ETMN(54.29)EAPEETK		0	2	0	0	P43006-2;P43006;A2APL5;P43006-3	P43006-2	P43006-2	Slc1a2	Excitatory amino acid transporter 2	MULTI-MSMS	20150708_JYL_200ug_mb_glyco_3	3	670.64	3	670.308	2007.9	42275.3	-0.62285	-0.0004175	0.041356	2.7721e-05	-0.58149	-0.00038978	670.642	59.294	0.64704	59.294	59.099	59.746	0					182	64	6	0	0	0	5.4692e-05	1
AVISMINETMNEAPEETK	18	2 Deamidation (N)	_AVISMIN(de)ETMN(de)EAPEETK_	AVISMIN(1)ETMN(1)EAPEETK		AVISMIN(132.64)ETMN(132.64)EAPEETK		0	2	0	0	P43006-2;P43006;A2APL5;P43006-3	P43006-2	P43006-2	Slc1a2	Excitatory amino acid transporter 2	MULTI-MSMS	20150708_JYL_200ug_mb_glyco_3	3	1004.96	2	1004.96	2007.9	34306.7	-0.041813	-4.202e-05	1.6543	0.0016625	1.6124	0.0016204	1005.46	64.235	2.0419	64.235	63.407	65.449	0					853	223	7	0	0	0	1.4704e-48	2
AVISMINETMNEAPEETK	18	Deamidation (N)	_AVISMIN(de)ETMNEAPEETK_	AVISMIN(0.998)ETMN(0.002)EAPEETK		AVISMIN(26.24)ETMN(-26.24)EAPEETK		0	1	0	0	P43006-2;P43006;A2APL5;P43006-3	P43006-2	P43006-2	Slc1a2	Excitatory amino acid transporter 2	MULTI-MSMS	20150708_JYL_200ug_mb_glyco_1	1	1004.47	2	1004.47	2006.92	34827.1	-0.052592	-5.2827e-05	-0.32382	-0.00032526	-0.37641	-0.00037809	1004.47	57.497	0.47902	57.497	57.277	57.756	0					167	43	5	0	0	0	8.8088e-14	1
AVISMINETMNEAPEETK	18	Deamidation (N)	_AVISMIN(de)ETMNEAPEETK_	AVISMIN(1)ETMNEAPEETK		AVISMIN(89.76)ETMN(-89.76)EAPEETK		0	1	0	0	P43006-2;P43006;A2APL5;P43006-3	P43006-2	P43006-2	Slc1a2	Excitatory amino acid transporter 2	MULTI-MSMS	20150708_JYL_200ug_mb_glyco_1	1	1004.97	2	1004.47	2006.92	34157	-0.099533	-9.9977e-05	-1.8637	-0.001872	-1.9632	-0.001972	1004.97	60.703	0.81126	60.703	60.273	61.085	-3.8147e-06					305	79	6	0	0	0	5.9532e-141	1
AVISMINETMNEAPEETK	18	Deamidation (N)	_AVISMIN(de)ETMNEAPEETK_	AVISMIN(0.99)ETMN(0.01)EAPEETK		AVISMIN(20.05)ETMN(-20.05)EAPEETK		0	1	0	0	P43006-2;P43006;A2APL5;P43006-3	P43006-2	P43006-2	Slc1a2	Excitatory amino acid transporter 2	MULTI-MSMS	20150708_JYL_200ug_mb_glyco_1	1	1004.47	2	1004.47	2006.92	34643.7	-0.50241	-0.00050466	-0.70731	-0.00071047	-1.2097	-0.0012151	1004.97	62.265	3.2154	62.265	61.934	65.149	0					1507	392	8	0	0	0	4.8453e-75	2
AVISMINETMNEAPEETK	18	Deamidation (N)	_AVISMIN(de)ETMNEAPEETK_	AVISMIN(0.95)ETMN(0.05)EAPEETK		AVISMIN(12.77)ETMN(-12.77)EAPEETK		0	1	0	0	P43006-2;P43006;A2APL5;P43006-3	P43006-2	P43006-2	Slc1a2	Excitatory amino acid transporter 2	MULTI-MSMS	20150708_JYL_200ug_mb_glyco_1	1	1004.97	2	1004.47	2006.92	34646.9	-0.30458	-0.00030594	-0.98076	-0.00098514	-1.2853	-0.0012911	1004.47	65.435	0.92545	65.435	65.142	66.067	0					185	101	2	0	0	0	6.597e-09	1
AVISMINETMNEAPEETK	18	Deamidation (N)	_AVISMIN(de)ETMNEAPEETK_	AVISMIN(0.98)ETMN(0.02)EAPEETK		AVISMIN(16.8)ETMN(-16.8)EAPEETK		0	1	0	0	P43006-2;P43006;A2APL5;P43006-3	P43006-2	P43006-2	Slc1a2	Excitatory amino acid transporter 2	MULTI-MSMS	20150708_JYL_200ug_mb_glyco_1	1	1004.97	2	1004.47	2006.92	33133.4	-0.035492	-3.5651e-05	0.60107	0.00060375	0.56557	0.0005681	1004.47	66.457	0.39448	66.457	66.323	66.717	0					104	47	3	0	0	0	4.8368e-07	1
AVISMINETMNEAPEETK	18	Deamidation (N)	_AVISMIN(de)ETMNEAPEETK_	AVISMIN(0.999)ETMN(0.001)EAPEETK		AVISMIN(32.64)ETMN(-32.64)EAPEETK		0	1	0	0	P43006-2;P43006;A2APL5;P43006-3	P43006-2	P43006-2	Slc1a2	Excitatory amino acid transporter 2	MULTI-MSMS	20150708_JYL_200ug_mb_glyco_2	2	1004.46	2	1004.47	2006.92	34505.5	-0.10782	-0.0001083	-0.35365	-0.00035522	-0.46146	-0.00046352	1004.47	57.602	0.40221	57.602	57.414	57.817	0					136	34	5	0	0	0	1.4091e-19	1
AVISMINETMNEAPEETK	18	Deamidation (N)	_AVISMIN(de)ETMNEAPEETK_	AVISMIN(0.996)ETMN(0.004)EAPEETK		AVISMIN(24.51)ETMN(-24.51)EAPEETK		0	1	0	0	P43006-2;P43006;A2APL5;P43006-3	P43006-2	P43006-2	Slc1a2	Excitatory amino acid transporter 2	MULTI-MSMS	20150708_JYL_200ug_mb_glyco_2	2	1004.47	2	1004.47	2006.92	34333.7	0.36172	0.00036334	-2.3855	-0.0023961	-2.0238	-0.0020328	1004.47	60.757	0.94233	60.757	60.225	61.168	0					334	96	5	0	0	0	8.849e-06	1
AVISMINETMNEAPEETK	18	Deamidation (N)	_AVISMIN(de)ETMNEAPEETK_	AVISMIN(1)ETMNEAPEETK		AVISMIN(60.4)ETMN(-60.4)EAPEETK		0	1	0	0	P43006-2;P43006;A2APL5;P43006-3	P43006-2	P43006-2	Slc1a2	Excitatory amino acid transporter 2	MULTI-MSMS	20150708_JYL_200ug_mb_glyco_2	2	1004.97	2	1004.47	2006.92	34701.1	-0.53714	-0.00053954	-0.58591	-0.00058853	-1.123	-0.0011281	1004.97	62.506	1.4945	62.506	62.109	63.604	-3.8147e-06					1129	178	8	0	0	0	5.9532e-141	2
AVISMINETMNEAPEETK	18	Deamidation (N)	_AVISMIN(de)ETMNEAPEETK_	AVISMIN(0.972)ETMN(0.028)EAPEETK		AVISMIN(15.38)ETMN(-15.38)EAPEETK		0	1	0	0	P43006-2;P43006;A2APL5;P43006-3	P43006-2	P43006-2	Slc1a2	Excitatory amino acid transporter 2	MULTI-MSMS	20150708_JYL_200ug_mb_glyco_2	2	670.32	3	669.98	2006.92	42050.2	-0.26196	-0.00017551	-0.022851	-1.531e-05	-0.28481	-0.00019082	669.98	62.68	0.90823	62.68	62.285	63.194	0					371	111	6	0	0	0	0.00034105	1
AVISMINETMNEAPEETK	18	Deamidation (N)	_AVISMIN(de)ETMNEAPEETK_	AVISMIN(0.999)ETMN(0.001)EAPEETK		AVISMIN(31.75)ETMN(-31.75)EAPEETK		0	1	0	0	P43006-2;P43006;A2APL5;P43006-3	P43006-2	P43006-2	Slc1a2	Excitatory amino acid transporter 2	MULTI-MSMS	20150708_JYL_200ug_mb_glyco_3	3	1004.46	2	1004.47	2006.92	34412.2	0.20844	0.00020937	-0.86794	-0.00087182	-0.6595	-0.00066245	1004.47	57.472	0.35236	57.472	57.261	57.614	3.8147e-06					125	32	5	0	0	0	1.8655e-13	1
AVISMINETMNEAPEETK	18	Deamidation (N)	_AVISMIN(de)ETMNEAPEETK_	AVISMIN(0.984)ETMN(0.016)EAPEETK		AVISMIN(17.99)ETMN(-17.99)EAPEETK		0	1	0	0	P43006-2;P43006;A2APL5;P43006-3	P43006-2	P43006-2	Slc1a2	Excitatory amino acid transporter 2	MULTI-MSMS	20150708_JYL_200ug_mb_glyco_3	3	1004.47	2	1004.47	2006.92	34422.9	0.12638	0.00012695	-2.3405	-0.002351	-2.2141	-0.002224	1004.96	60.619	0.82051	60.619	60.131	60.952	0					273	86	5	0	0	0	3.1098e-13	1
AVISMINETMNEAPEETK	18	Deamidation (N)	_AVISMIN(de)ETMNEAPEETK_	AVISMIN(0.999)ETMN(0.001)EAPEETK		AVISMIN(28.78)ETMN(-28.78)EAPEETK		0	1	0	0	P43006-2;P43006;A2APL5;P43006-3	P43006-2	P43006-2	Slc1a2	Excitatory amino acid transporter 2	MULTI-MSMS	20150708_JYL_200ug_mb_glyco_3	3	1004.97	2	1004.47	2006.92	34749.7	-0.55573	-0.00055821	-0.51325	-0.00051555	-1.069	-0.0010738	1004.97	62.21	1.7341	62.21	61.823	63.558	0					1506	216	8	0	0	0	3.5361e-90	3
AVISMINETMNEAPEETK	18	Deamidation (N)	_AVISMIN(de)ETMNEAPEETK_	AVISMIN(0.998)ETMN(0.002)EAPEETK		AVISMIN(27.51)ETMN(-27.51)EAPEETK		0	1	0	0	P43006-2;P43006;A2APL5;P43006-3	P43006-2	P43006-2	Slc1a2	Excitatory amino acid transporter 2	MULTI-MSMS	20150708_JYL_200ug_mb_glyco_3	3	670.31	3	669.98	2006.92	42027.6	-0.88904	-0.00059564	0.35918	0.00024064	-0.52986	-0.00035499	670.315	62.098	1.1815	62.098	61.878	63.059	0					582	152	7	0	0	0	1.577e-13	2
AVISMINETMNEAPEETK	18	Deamidation (N)	_AVISMIN(de)ETMNEAPEETK_	AVISMIN(0.999)ETMN(0.001)EAPEETK		AVISMIN(31.17)ETMN(-31.17)EAPEETK		0	1	0	0	P43006-2;P43006;A2APL5;P43006-3	P43006-2	P43006-2	Slc1a2	Excitatory amino acid transporter 2	MULTI-SECPEP	20150708_JYL_200ug_mb_glyco_3	3	1004.97	2	1004.47	2006.92	33284.4	0.10394	0.00010441	-1.0792	-0.001084	-0.97521	-0.00097956	1004.97	66.19	0.27364	66.19	66.054	66.328	0					59	32	3	0	0	0	3.9189e-31	1
AVISMINETMNEAPEETK	18	2 Oxidation (M),2 Deamidation (N)	_AVISM(ox)IN(de)ETM(ox)N(de)EAPEETK_	AVISMIN(1)ETMN(1)EAPEETK	AVISM(1)INETM(1)NEAPEETK	AVISMIN(78.08)ETMN(78.08)EAPEETK	AVISM(78.08)INETM(78.08)NEAPEETK	0	2	2	0	P43006-2;P43006;A2APL5;P43006-3	P43006-2	P43006-2	Slc1a2	Excitatory amino acid transporter 2	MULTI-MSMS	20150708_JYL_200ug_mb_glyco_2	2	1021.46	2	1020.95	2039.89	35417.2	-0.70529	-0.00072007	2.2157	0.0022622	1.5104	0.0015421	1020.96	37.624	0.31193	37.624	37.495	37.807	0					92	27	4	0	0	0	3.4945e-09	1
AVISMINETMNEAPEETK	18	2 Oxidation (M),2 Deamidation (N)	_AVISM(ox)IN(de)ETM(ox)N(de)EAPEETK_	AVISMIN(1)ETMN(1)EAPEETK	AVISM(1)INETM(1)NEAPEETK	AVISMIN(66.07)ETMN(66.07)EAPEETK	AVISM(66.07)INETM(66.07)NEAPEETK	0	2	2	0	P43006-2;P43006;A2APL5;P43006-3	P43006-2	P43006-2	Slc1a2	Excitatory amino acid transporter 2	MULTI-MSMS	20150708_JYL_200ug_mb_glyco_3	3	1020.96	2	1020.95	2039.89	34980.2	-0.36152	-0.00036909	1.1637	0.0011881	0.8022	0.00081901	1020.95	37.497	0.288	37.497	37.346	37.634	0					75	29	3	0	0	0	2.5748e-06	1
AVISMINETMNEAPEETK	18	Unmodified	_AVISMINETMNEAPEETK_					0	0	0	0	P43006-2;P43006;A2APL5;P43006-3	P43006-2	P43006-2	Slc1a2	Excitatory amino acid transporter 2	MSMS	20150708_JYL_200ug_mb_glyco_3	3	1004.13	2	1003.97	2005.93	NaN	NaN	NaN	NaN	NaN	NaN	NaN	NaN	62.021	1	62.021	61.521	62.521	3.8147e-06								0	0	0	4.6009e-71	1
AVIVDIEPGTMDSVR	15	Unmodified	_AVIVDIEPGTMDSVR_					0	0	0	0	P68372;Q9D6F9	P68372;Q9D6F9	P68372	Tubb4b;Tubb4a	Tubulin beta-4B chain;Tubulin beta-4A chain	MULTI-MSMS	20150708_JYL_200ug_mb_glyco_3	3	801.92	2	801.414	1600.81	40032.7	-0.14514	-0.00011632	1.1369	0.00091113	0.99175	0.0007948	801.414	60.747	0.4286	60.747	60.523	60.952	0					92	42	3	0	0	0	0.0050637	1
AVIVNNITTGEK	12	Deamidation (N)	_AVIVNN(de)ITTGEK_	AVIVN(0.191)N(0.809)ITTGEK		AVIVN(-6.27)N(6.27)ITTGEK		0	1	0	0	Q91XA2	Q91XA2	Q91XA2	Golm1	Golgi membrane protein 1	MULTI-MSMS	20150708_JYL_200ug_mb_glyco_1	1	630.35	2	630.346	1258.68	44580.2	-0.63758	-0.0004019	0.2435	0.00015349	-0.39408	-0.00024841	630.346	39.281	0.54139	39.281	39.071	39.613	0					164	52	4	0	0	0	0.0015218	1
AVIVNNITTGEK	12	Deamidation (N)	_AVIVNN(de)ITTGEK_	AVIVN(0.172)N(0.828)ITTGEK		AVIVN(-6.83)N(6.83)ITTGEK		0	1	0	0	Q91XA2	Q91XA2	Q91XA2	Golm1	Golgi membrane protein 1	MULTI-MSMS	20150708_JYL_200ug_mb_glyco_2	2	630.35	2	630.346	1258.68	45492.9	-0.19215	-0.00012112	-0.13699	-8.635e-05	-0.32914	-0.00020747	630.346	39.307	0.58317	39.307	39.07	39.653	0					144	50	4	0	0	0	5.559e-05	1
AVNFNGSAGTPVTFNENGDAPGR	23	2 Deamidation (N)	_AVNFN(de)GSAGTPVTFNEN(de)GDAPGR_	AVN(0.209)FN(0.791)GSAGTPVTFN(0.087)EN(0.913)GDAPGR		AVN(-5.86)FN(5.86)GSAGTPVTFN(-10.4)EN(10.4)GDAPGR		0	2	0	0	Q05BD6;B7ZMR4;P47743	Q05BD6	Q05BD6	Grm8	Metabotropic glutamate receptor 8	MULTI-MSMS	20150708_JYL_200ug_mb_glyco_1	1	1148.02	2	1147.52	2293.02	31725.5	-0.76414	-0.00087687	0.8185	0.00093925	0.054358	6.2377e-05	1148.02	51.201	0.50755	51.201	50.929	51.437	-3.8147e-06					204	51	5	0	0	0	5.4795e-07	1
AVNFNGSAGTPVTFNENGDAPGR	23	2 Deamidation (N)	_AVNFN(de)GSAGTPVTFNEN(de)GDAPGR_	AVN(0.234)FN(0.765)GSAGTPVTFN(0.038)EN(0.964)GDAPGR		AVN(-5.17)FN(5.17)GSAGTPVTFN(-14.42)EN(14.42)GDAPGR		0	2	0	0	Q05BD6;B7ZMR4;P47743	Q05BD6	Q05BD6	Grm8	Metabotropic glutamate receptor 8	MULTI-MSMS	20150708_JYL_200ug_mb_glyco_2	2	765.68	3	765.349	2293.02	40260.2	-0.62245	-0.00047639	-1.1367	-0.00086994	-1.7591	-0.0013463	765.683	51.23	0.52238	51.23	51.011	51.533	0					193	50	5	0	0	0	4.5738e-07	1
AVNFNGSAGTPVTFNENGDAPGR	23	2 Deamidation (N)	_AVNFN(de)GSAGTPVTFNEN(de)GDAPGR_	AVN(0.227)FN(0.773)GSAGTPVTFN(0.005)EN(0.995)GDAPGR		AVN(-5.32)FN(5.32)GSAGTPVTFN(-23.09)EN(23.09)GDAPGR		0	2	0	0	Q05BD6;B7ZMR4;P47743	Q05BD6	Q05BD6	Grm8	Metabotropic glutamate receptor 8	MULTI-MSMS	20150708_JYL_200ug_mb_glyco_3	3	765.68	3	765.349	2293.02	40197.1	-0.83173	-0.00063657	-0.97129	-0.00074337	-1.803	-0.0013799	765.683	51.201	0.47045	51.201	50.973	51.444	-3.8147e-06					149	46	5	0	0	0	3.3494e-11	1
AVNFNGSAGTPVTFNENGDAPGR	23	2 Deamidation (N)	_AVNFN(de)GSAGTPVTFNEN(de)GDAPGR_	AVN(0.211)FN(0.789)GSAGTPVTFN(0.274)EN(0.726)GDAPGR		AVN(-5.76)FN(5.76)GSAGTPVTFN(-4.26)EN(4.26)GDAPGR		0	2	0	0	Q05BD6;B7ZMR4;P47743	Q05BD6	Q05BD6	Grm8	Metabotropic glutamate receptor 8	MULTI-MSMS	20150708_JYL_200ug_mb_glyco_3	3	1147.52	2	1147.52	2293.02	32006.7	-0.25967	-0.00029798	-0.07101	-8.1486e-05	-0.33068	-0.00037946	1148.02	51.552	0.3906	51.552	51.387	51.777	-3.8147e-06					115	39	4	0	0	0	1.1976e-06	1
AVNFNGSAGTPVTFNENGDAPGR	23	Deamidation (N)	_AVNFN(de)GSAGTPVTFNENGDAPGR_	AVN(0.02)FN(0.98)GSAGTPVTFNENGDAPGR		AVN(-16.99)FN(16.99)GSAGTPVTFN(-77.74)EN(-87.71)GDAPGR		0	1	0	0	Q05BD6;B7ZMR4;P47743	Q05BD6	Q05BD6	Grm8	Metabotropic glutamate receptor 8	MULTI-MSMS	20150708_JYL_200ug_mb_glyco_2	2	1147.03	2	1147.03	2292.04	32352.5	-0.93303	-0.0010702	1.1855	0.0013598	0.25246	0.00028958	1147.53	50.679	0.77258	50.679	50.209	50.982	0					205	74	4	0	0	0	3.9156e-32	1
AVNFNGSAGTPVTFNENGDAPGR	23	Deamidation (N)	_AVNFN(de)GSAGTPVTFNENGDAPGR_	AVN(0.196)FN(0.804)GSAGTPVTFNENGDAPGR		AVN(-6.14)FN(6.14)GSAGTPVTFN(-72.36)EN(-74.91)GDAPGR		0	1	0	0	Q05BD6;B7ZMR4;P47743	Q05BD6	Q05BD6	Grm8	Metabotropic glutamate receptor 8	MULTI-MSMS	20150708_JYL_200ug_mb_glyco_3	3	1147.03	2	1147.03	2292.04	32209.6	-0.21302	-0.00024434	0.53819	0.00061732	0.32517	0.00037298	1147.53	50.654	0.64662	50.654	50.355	51.002	0					231	65	5	0	0	0	1.1666e-11	1
AVNQTGAIYQCDYSTSR	17	Deamidation (N)	_AVN(de)QTGAIYQCDYSTSR_	AVN(1)QTGAIYQCDYSTSR		AVN(51.09)QTGAIYQCDYSTSR		0	1	0	0	A0A0R4J1B4;E9Q604;G5E8F1;E9Q5K8;Q3U1U4;P05555-2;P05555;D6RJ73	A0A0R4J1B4	A0A0R4J1B4	Itgam	Integrin alpha-M	MULTI-MSMS	20150708_JYL_200ug_mb_glyco_1	1	968.43	2	967.931	1933.85	35787.1	-0.84073	-0.00081377	0.41685	0.00040348	-0.42388	-0.00041029	968.433	37.453	0.53326	37.453	37.182	37.715	-3.8147e-06					218	47	7	0	0	0	0.00016209	1
AVNQTGAIYQCDYSTSR	17	Deamidation (N)	_AVN(de)QTGAIYQCDYSTSR_	AVN(1)QTGAIYQCDYSTSR		AVN(107.98)QTGAIYQCDYSTSR		0	1	0	0	A0A0R4J1B4;E9Q604;G5E8F1;E9Q5K8;Q3U1U4;P05555-2;P05555;D6RJ73	A0A0R4J1B4	A0A0R4J1B4	Itgam	Integrin alpha-M	MULTI-MSMS	20150708_JYL_200ug_mb_glyco_2	2	968.43	2	967.931	1933.85	35224.5	-0.73682	-0.00071319	0.18036	0.00017458	-0.55645	-0.00053861	967.932	37.256	0.61838	37.256	36.977	37.595	0					243	57	6	0	0	0	3.2557e-27	1
AVNQTGAIYQCDYSTSR	17	Deamidation (N)	_AVN(de)QTGAIYQCDYSTSR_	AVN(1)QTGAIYQCDYSTSR		AVN(95.21)QTGAIYQCDYSTSR		0	1	0	0	A0A0R4J1B4;E9Q604;G5E8F1;E9Q5K8;Q3U1U4;P05555-2;P05555;D6RJ73	A0A0R4J1B4	A0A0R4J1B4	Itgam	Integrin alpha-M	MULTI-MSMS	20150708_JYL_200ug_mb_glyco_3	3	968.43	2	967.931	1933.85	34951.9	-0.64463	-0.00062395	-0.11346	-0.00010982	-0.75809	-0.00073378	968.432	37.032	0.54813	37.032	36.818	37.366	0					228	56	6	0	0	0	1.6248e-14	1
AVQINETIGNQDK	13	Deamidation (N)	_AVQIN(de)ETIGNQDK_	AVQIN(1)ETIGNQDK		AVQIN(78.04)ETIGN(-78.04)QDK		0	1	0	0	Q60675	Q60675	Q60675	Lama2	Laminin subunit alpha-2	MULTI-MSMS	20150708_JYL_200ug_mb_glyco_2	2	715.86	2	715.86	1429.7	41527.2	-0.50675	-0.00036276	0.78184	0.00055969	0.27509	0.00019693	715.86	36.09	0.83337	36.09	35.863	36.696	0					136	84	2	0	0	0	1.0887e-39	1
AVQINETIGNQDK	13	Deamidation (N)	_AVQIN(de)ETIGNQDK_	AVQIN(1)ETIGNQDK		AVQIN(40.6)ETIGN(-40.6)QDK		0	1	0	0	Q60675	Q60675	Q60675	Lama2	Laminin subunit alpha-2	MULTI-MSMS	20150708_JYL_200ug_mb_glyco_3	3	715.86	2	715.86	1429.7	41411	-0.58497	-0.00041876	-0.08744	-6.2595e-05	-0.67241	-0.00048135	715.86	36.051	1.1824	36.051	35.743	36.926	0					261	116	3	0	0	0	3.2905e-07	1
AVQINETIGNQDK	13	2 Deamidation (N)	_AVQIN(de)ETIGN(de)QDK_	AVQIN(1)ETIGN(1)QDK		AVQIN(57.43)ETIGN(57.43)QDK		0	2	0	0	Q60675	Q60675	Q60675	Lama2	Laminin subunit alpha-2	MULTI-MSMS	20150708_JYL_200ug_mb_glyco_2	2	716.35	2	716.352	1430.69	40711.1	-0.41669	-0.0002985	-0.21658	-0.00015515	-0.63327	-0.00045364	716.351	37.59	0.47322	37.59	37.355	37.828	0					79	41	3	0	0	0	0.00018229	1
AVSSFDPEIDISNQSGR	17	Deamidation (N)	_AVSSFDPEIDISN(de)QSGR_	AVSSFDPEIDISN(1)QSGR		AVSSFDPEIDISN(70.78)QSGR		0	1	0	0	P28828	P28828	P28828	Ptprm	Receptor-type tyrosine-protein phosphatase mu	MULTI-MSMS	20150708_JYL_200ug_mb_glyco_1	1	911.93	2	911.926	1821.84	37282.9	-0.6827	-0.00062257	0.47848	0.00043633	-0.20422	-0.00018623	912.428	55.431	0.61431	55.431	55.161	55.775	0					160	59	3	0	0	0	6.9412e-07	1
AVSSFDPEIDISNQSGR	17	Deamidation (N)	_AVSSFDPEIDISN(de)QSGR_	AVSSFDPEIDISN(1)QSGR		AVSSFDPEIDISN(66.98)QSGR		0	1	0	0	P28828	P28828	P28828	Ptprm	Receptor-type tyrosine-protein phosphatase mu	MULTI-MSMS	20150708_JYL_200ug_mb_glyco_3	3	911.93	2	911.926	1821.84	36612.3	-0.58418	-0.00053273	0.97792	0.00089179	0.39374	0.00035906	912.429	55.321	0.61464	55.321	55.059	55.674	0					168	65	3	0	0	0	4.8391e-06	1
AVTEQGHEISNEER	14	Unmodified	_AVTEQGHEISNEER_					0	0	0	0	Q9CQV8-2;Q9CQV8;A2A5N1	Q9CQV8-2	Q9CQV8-2	Ywhab	14-3-3 protein beta/alpha;14-3-3 protein beta/alpha, N-terminally processed	MULTI-MSMS	20150708_JYL_200ug_mb_glyco_2	2	799.87	2	799.874	1597.73	40109.1	-1.7589	-0.0014069	0.32745	0.00026192	-1.4314	-0.001145	799.874	17.933	0.37576	17.933	17.74	18.116	0					74	27	4	0	0	0	6.9098e-05	1
AVTEQGHEISNEER	14	Unmodified	_AVTEQGHEISNEER_					0	0	0	0	Q9CQV8-2;Q9CQV8;A2A5N1	Q9CQV8-2	Q9CQV8-2	Ywhab	14-3-3 protein beta/alpha;14-3-3 protein beta/alpha, N-terminally processed	MULTI-MSMS	20150708_JYL_200ug_mb_glyco_3	3	800.38	2	799.874	1597.73	40779.8	-1.0498	-0.00083973	-0.38225	-0.00030575	-1.4321	-0.0011455	799.873	18.006	0.32197	18.006	17.848	18.17	0					39	17	4	0	0	0	0.0071827	1
AWGNNQDGVVASQPAR	16	Unmodified	_AWGNNQDGVVASQPAR_					0	0	0	0	P60879;P60879-2	P60879	P60879	Snap25	Synaptosomal-associated protein 25	MULTI-MSMS	20150708_JYL_200ug_mb_glyco_2	2	835.41	2	835.406	1668.8	38595	-0.69458	-0.00058025	1.0293	0.00085985	0.33468	0.0002796	835.407	30.998	0.34021	30.998	30.896	31.236	0					36	31	2	0	0	0	0.011222	1
AYAEGMNR	8	Unmodified	_AYAEGMNR_					0	0	0	0	Q9CZU6	Q9CZU6	Q9CZU6	Cs	Citrate synthase, mitochondrial	MULTI-MSMS	20150708_JYL_200ug_mb_glyco_1	1	456.21	2	456.206	910.397	52354.7	-0.11052	-5.0418e-05	0.89927	0.00041025	0.78875	0.00035983	456.206	17.165	0.25087	17.165	17.027	17.277	0					29	14	3	0	0	0	0.0265	1
AYAEGMNR	8	Unmodified	_AYAEGMNR_					0	0	0	0	Q9CZU6	Q9CZU6	Q9CZU6	Cs	Citrate synthase, mitochondrial	MSMS	20150708_JYL_200ug_mb_glyco_3	3	456.21	2	456.206	910.397	NaN	NaN	NaN	NaN	NaN	NaN	NaN	NaN	16.99	1	16.99	16.49	17.49	0								0	0	0	0.025379	1
AYHEQISVAEITNACFEPANQMVK	24	Unmodified	_AYHEQISVAEITNACFEPANQMVK_					0	0	0	0	A0A0A0MQA5;P68368;P68369;Q5FW91;P05214	A0A0A0MQA5;P68369	A0A0A0MQA5	Tuba4a;Tuba1a;Tuba3a	Tubulin alpha-4A chain;Tubulin alpha-1A chain;Tubulin alpha-3 chain	MULTI-MSMS	20150708_JYL_200ug_mb_glyco_2	2	918.1	3	917.435	2749.28	36891.5	-0.42049	-0.00038577	-0.79565	-0.00072995	-1.2161	-0.0011157	917.769	65.038	0.67567	65.038	64.736	65.412	0					293	77	6	0	0	0	2.047e-11	2
AYHEQISVAEITNACFEPANQMVK	24	Unmodified	_AYHEQISVAEITNACFEPANQMVK_					0	0	0	0	A0A0A0MQA5;P68368;P68369;Q5FW91;P05214	A0A0A0MQA5;P68369	A0A0A0MQA5	Tuba4a;Tuba1a;Tuba3a	Tubulin alpha-4A chain;Tubulin alpha-1A chain;Tubulin alpha-3 chain	MULTI-MSMS	20150708_JYL_200ug_mb_glyco_3	3	917.77	3	917.435	2749.28	36773.7	-0.62645	-0.00057473	-0.39512	-0.0003625	-1.0216	-0.00093723	917.77	65.105	0.61365	65.105	64.733	65.347	0					293	69	6	0	0	0	7.0539e-09	1
AYHEQISVAEITNACFEPANQMVK	24	Unmodified	_AYHEQISVAEITNACFEPANQMVK_					0	0	0	0	A0A0A0MQA5;P68368;P68369;Q5FW91;P05214	A0A0A0MQA5;P68369	A0A0A0MQA5	Tuba4a;Tuba1a;Tuba3a	Tubulin alpha-4A chain;Tubulin alpha-1A chain;Tubulin alpha-3 chain	MULTI-MSMS	20150708_JYL_200ug_mb_glyco_3	3	917.77	3	917.435	2749.28	37278.4	-0.40049	-0.00036742	-0.88721	-0.00081395	-1.2877	-0.0011814	917.77	66.796	0.38235	66.796	66.702	67.084	0					68	35	3	0	0	0	0.052717	1
AYNSAGAGPFSATVNATTK	19	Deamidation (N)	_AYNSAGAGPFSATVN(de)ATTK_	AYNSAGAGPFSATVN(1)ATTK		AYN(-46.98)SAGAGPFSATVN(46.98)ATTK		0	1	0	0	Q07409	Q07409	Q07409	Cntn3	Contactin-3	MULTI-MSMS	20150708_JYL_200ug_mb_glyco_3	3	914.94	2	914.939	1827.86	37607.7	-0.55092	-0.00050406	-1.183	-0.0010824	-1.7339	-0.0015864	915.439	46.455	0.23372	46.455	46.256	46.49	0					50	28	2	0	0	0	4.1865e-05	1
AYNSAGAGPFSATVNATTK	19	Deamidation (N)	_AYNSAGAGPFSATVN(de)ATTK_	AYNSAGAGPFSATVN(1)ATTK		AYN(-38.31)SAGAGPFSATVN(38.31)ATTK		0	1	0	0	Q07409	Q07409	Q07409	Cntn3	Contactin-3	MULTI-SECPEP	20150708_JYL_200ug_mb_glyco_3	3	915.38	2	914.939	1827.86	37593.5	-0.73821	-0.00067542	-0.90407	-0.00082717	-1.6423	-0.0015026	915.44	46.798	0.82219	46.798	46.477	47.299	0					189	78	3	0	0	0	0.00018453	1
AYNSAGTGPSSATVNVTTR	19	2 Deamidation (N)	_AYN(de)SAGTGPSSATVN(de)VTTR_	AYN(1)SAGTGPSSATVN(1)VTTR		AYN(60.62)SAGTGPSSATVN(60.62)VTTR		0	2	0	0	Q69Z26	Q69Z26	Q69Z26	Cntn4	Contactin-4	MULTI-MSMS	20150708_JYL_200ug_mb_glyco_1	1	928.94	2	928.437	1854.86	36446.8	-0.42987	-0.00039911	1.1121	0.0010325	0.68221	0.00063339	928.939	31.757	0.22154	31.757	31.696	31.918	1.9073e-06					42	26	2	0	0	0	5.6397e-06	1
AYNSAGTGPSSATVNVTTR	19	2 Deamidation (N)	_AYN(de)SAGTGPSSATVN(de)VTTR_	AYN(1)SAGTGPSSATVN(1)VTTR		AYN(61.28)SAGTGPSSATVN(61.28)VTTR		0	2	0	0	Q69Z26	Q69Z26	Q69Z26	Cntn4	Contactin-4	MULTI-MSMS	20150708_JYL_200ug_mb_glyco_2	2	928.44	2	928.437	1854.86	36330.9	-0.71335	-0.0006623	0.74238	0.00068925	0.029027	2.695e-05	928.438	31.783	0.30472	31.783	31.621	31.926	-1.9073e-06					71	39	2	0	0	0	5.2976e-06	1
AYNSAGTGPSSATVNVTTR	19	2 Deamidation (N)	_AYN(de)SAGTGPSSATVN(de)VTTR_	AYN(1)SAGTGPSSATVN(1)VTTR		AYN(45.89)SAGTGPSSATVN(45.89)VTTR		0	2	0	0	Q69Z26	Q69Z26	Q69Z26	Cntn4	Contactin-4	MULTI-MSMS	20150708_JYL_200ug_mb_glyco_3	3	928.93	2	928.437	1854.86	38017	-0.24547	-0.00022791	-1.0992	-0.0010206	-1.3447	-0.0012485	928.437	31.719	0.38526	31.719	31.559	31.944	1.9073e-06					109	54	3	0	0	0	0.00016557	1
AYNSAGTGPSSATVNVTTR	19	Deamidation (N)	_AYNSAGTGPSSATVN(de)VTTR_	AYNSAGTGPSSATVN(1)VTTR		AYN(-81.84)SAGTGPSSATVN(81.84)VTTR		0	1	0	0	Q69Z26	Q69Z26	Q69Z26	Cntn4	Contactin-4	MULTI-MSMS	20150708_JYL_200ug_mb_glyco_2	2	927.95	2	927.945	1853.88	36410.4	-0.52813	-0.00049007	-0.075567	-7.0122e-05	-0.60369	-0.00056019	927.945	30.953	0.88791	30.953	30.443	31.33	1.9073e-06					311	72	5	0	0	0	8.4778e-14	1
AYNSAGTGPSSATVNVTTR	19	Deamidation (N)	_AYNSAGTGPSSATVN(de)VTTR_	AYNSAGTGPSSATVN(1)VTTR		AYN(-43.8)SAGTGPSSATVN(43.8)VTTR		0	1	0	0	Q69Z26	Q69Z26	Q69Z26	Cntn4	Contactin-4	MULTI-SECPEP	20150708_JYL_200ug_mb_glyco_3	3	927.89	2	927.945	1853.88	36474.4	0.11684	0.00010842	-0.63128	-0.0005858	-0.51445	-0.00047738	927.945	30.795	0.66714	30.795	30.483	31.15	1.9073e-06					188	48	5	0	0	0	1.8286e-06	1
AYNTAGTGPSSIPVNVTTK	19	Deamidation (N)	_AYNTAGTGPSSIPVN(de)VTTK_	AYNTAGTGPSSIPVN(1)VTTK		AYN(-80.54)TAGTGPSSIPVN(80.54)VTTK		0	1	0	0	E0CXE3;Q9JMB8-2;Q9JMB8	E0CXE3	E0CXE3	Cntn6	Contactin-6	MULTI-MSMS	20150708_JYL_200ug_mb_glyco_1	1	940.48	2	939.976	1877.94	36663.2	-0.62923	-0.00059146	0.66438	0.0006245	0.035149	3.3039e-05	939.976	44.339	0.66029	44.339	43.961	44.621	0					254	63	6	0	0	0	7.0248e-14	1
AYNTAGTGPSSIPVNVTTK	19	Deamidation (N)	_AYNTAGTGPSSIPVN(de)VTTK_	AYNTAGTGPSSIPVN(1)VTTK		AYN(-85.46)TAGTGPSSIPVN(85.46)VTTK		0	1	0	0	E0CXE3;Q9JMB8-2;Q9JMB8	E0CXE3	E0CXE3	Cntn6	Contactin-6	MULTI-MSMS	20150708_JYL_200ug_mb_glyco_3	3	940.48	2	939.976	1877.94	36172.2	-0.41515	-0.00039023	0.40735	0.0003829	-0.0077942	-7.3264e-06	939.976	44.198	0.76228	44.198	43.979	44.741	0					298	85	5	0	0	0	4.0597e-20	1
AYSEAHEISK	10	Unmodified	_AYSEAHEISK_					0	0	0	0	A8IP69;P61982	A8IP69	A8IP69	Ywhag	14-3-3 protein gamma;14-3-3 protein gamma, N-terminally processed	MULTI-MSMS	20150708_JYL_200ug_mb_glyco_1	1	567.77	2	567.775	1133.54	47476.9	-0.55693	-0.00031621	0.3397	0.00019287	-0.21723	-0.00012334	567.775	16.125	0.29532	16.125	15.971	16.266	1.9073e-06					35	14	3	0	0	0	0.0010075	1
AYSEAHEISK	10	Unmodified	_AYSEAHEISK_					0	0	0	0	A8IP69;P61982	A8IP69	A8IP69	Ywhag	14-3-3 protein gamma;14-3-3 protein gamma, N-terminally processed	MULTI-MSMS	20150708_JYL_200ug_mb_glyco_3	3	567.77	2	567.775	1133.54	46389.7	-0.29701	-0.00016863	0.16302	9.2559e-05	-0.13399	-7.6074e-05	567.775	15.923	0.30573	15.923	15.791	16.096	0					30	11	3	0	0	0	0.01082	1
AYTIFVPTNHSIETQGNNSVIGIDTVR	27	2 Deamidation (N)	_AYTIFVPTN(de)HSIETQGN(de)NSVIGIDTVR_	AYTIFVPTN(0.991)HSIETQGN(0.763)N(0.247)SVIGIDTVR		AYTIFVPTN(19.02)HSIETQGN(5.01)N(-5.01)SVIGIDTVR		0	2	0	0	G3X973;Q8R4Y4-2;Q8R4Y4	G3X973	G3X973	Stab1	Stabilin-1	MULTI-MSMS	20150708_JYL_200ug_mb_glyco_1	1	983.83	3	983.493	2947.46	35572.5	-0.070226	-6.9067e-05	-0.15392	-0.00015138	-0.22415	-0.00022045	983.827	68.787	0.17066	68.787	68.705	68.875	0					46	12	5	0	0	0	6.911e-10	1
CAPGFYGNAIIPGNCTR	17	Deamidation (N)	_CAPGFYGNAIIPGN(de)CTR_	CAPGFYGN(0.002)AIIPGN(0.998)CTR		CAPGFYGN(-26.81)AIIPGN(26.81)CTR		0	1	0	0	Q61001	Q61001	Q61001	Lama5	Laminin subunit alpha-5	MULTI-MSMS	20150708_JYL_200ug_mb_glyco_1	1	934.92	2	934.925	1867.83	35692.8	0.13568	0.00012685	0.22668	0.00021193	0.36236	0.00033878	935.426	70.1	0.32002	70.1	69.951	70.271	0					47	17	3	0	0	0	0.0007694	1
CAPVNISCYAK	11	Deamidation (N)	_CAPVN(de)ISCYAK_	CAPVN(1)ISCYAK		CAPVN(51.29)ISCYAK		0	1	0	0	A2AMH3;A2AMH5;A2AMH4;Q6X893;Q6X893-2	A2AMH3	A2AMH3	Slc44a1	Choline transporter-like protein 1	MULTI-MSMS	20150708_JYL_200ug_mb_glyco_1	1	642.29	2	642.292	1282.57	42793.9	-0.12115	-7.7814e-05	-1.0052	-0.00064565	-1.1264	-0.00072346	642.292	41.06	0.70929	41.06	40.641	41.35	0					194	64	4	0	0	0	0.0008549	1
CAPVNISCYAK	11	Deamidation (N)	_CAPVN(de)ISCYAK_	CAPVN(1)ISCYAK		CAPVN(43.68)ISCYAK		0	1	0	0	A2AMH3;A2AMH5;A2AMH4;Q6X893;Q6X893-2	A2AMH3	A2AMH3	Slc44a1	Choline transporter-like protein 1	MULTI-MSMS	20150708_JYL_200ug_mb_glyco_3	3	642.29	2	642.292	1282.57	43803.7	-0.06049	-3.8852e-05	-0.1423	-9.1401e-05	-0.20279	-0.00013025	642.292	40.935	0.51474	40.935	40.64	41.155	0					187	48	5	0	0	0	0.0025355	1
CCGVSNYTDWFEVYNATR	18	2 Deamidation (N)	_CCGVSN(de)YTDWFEVYN(de)ATR_	CCGVSN(1)YTDWFEVYN(1)ATR		CCGVSN(79.49)YTDWFEVYN(79.49)ATR		0	2	0	0	Q4FJW7;Q9DCK3	Q4FJW7	Q4FJW7	Tspan4	Tetraspanin-4	MULTI-MSMS	20150708_JYL_200ug_mb_glyco_1	1	1123.46	2	1122.45	2242.89	32942	0.10783	0.00012103	-0.77054	-0.00086489	-0.66271	-0.00074386	1122.96	71.705	0.40514	71.705	71.554	71.959	0					92	20	7	0	0	0	4.3767e-09	1
CCGVSNYTDWFEVYNATR	18	2 Deamidation (N)	_CCGVSN(de)YTDWFEVYN(de)ATR_	CCGVSN(1)YTDWFEVYN(1)ATR		CCGVSN(54.1)YTDWFEVYN(54.1)ATR		0	2	0	0	Q4FJW7;Q9DCK3	Q4FJW7	Q4FJW7	Tspan4	Tetraspanin-4	MULTI-MSMS	20150708_JYL_200ug_mb_glyco_2	2	1122.95	2	1122.45	2242.89	33060.1	-0.40723	-0.00045709	-0.13654	-0.00015326	-0.54377	-0.00061036	1122.96	71.716	0.41669	71.716	71.572	71.988	0					68	21	5	0	0	0	8.3134e-05	1
CCGVSNYTDWFEVYNATR	18	2 Deamidation (N)	_CCGVSN(de)YTDWFEVYN(de)ATR_	CCGVSN(1)YTDWFEVYN(1)ATR		CCGVSN(80.32)YTDWFEVYN(80.32)ATR		0	2	0	0	Q4FJW7;Q9DCK3	Q4FJW7	Q4FJW7	Tspan4	Tetraspanin-4	MULTI-MSMS	20150708_JYL_200ug_mb_glyco_3	3	1122.45	2	1122.45	2242.89	33169.2	0.13505	0.00015158	-0.34445	-0.00038663	-0.2094	-0.00023505	1122.96	71.79	0.41197	71.79	71.645	72.057	0					85	22	6	0	0	0	3.4711e-09	1
CCGWVSHYNWTENEEIMGFTK	21	Deamidation (N)	_CCGWVSHYN(de)WTENEEIMGFTK_	CCGWVSHYN(0.938)WTEN(0.062)EEIMGFTK		CCGWVSHYN(11.77)WTEN(-11.77)EEIMGFTK		0	1	0	0	Q3UII2;P40237;A2AIJ1	Q3UII2	Q3UII2	Cd82	CD82 antigen	MULTI-MSMS	20150708_JYL_200ug_mb_glyco_1	1	884.03	3	883.7	2648.08	37659.4	-0.48404	-0.00042774	-0.39993	-0.00035342	-0.88396	-0.00078116	884.034	69.384	1.1905	69.384	69.218	70.408	0					341	69	8	0	0	0	5.6644e-07	1
CCGWVSHYNWTENEEIMGFTK	21	Deamidation (N)	_CCGWVSHYN(de)WTENEEIMGFTK_	CCGWVSHYN(0.931)WTEN(0.069)EEIMGFTK		CCGWVSHYN(11.28)WTEN(-11.28)EEIMGFTK		0	1	0	0	Q3UII2;P40237;A2AIJ1	Q3UII2	Q3UII2	Cd82	CD82 antigen	MULTI-MSMS	20150708_JYL_200ug_mb_glyco_2	2	884.03	3	883.7	2648.08	37678.8	0.010588	9.3563e-06	-0.44978	-0.00039747	-0.4392	-0.00038812	884.034	69.307	0.87844	69.307	69.168	70.046	0					264	53	7	0	0	0	1.1635e-05	1
CCGWVSHYNWTENEEIMGFTK	21	Deamidation (N)	_CCGWVSHYN(de)WTENEEIMGFTK_	CCGWVSHYN(0.994)WTEN(0.006)EEIMGFTK		CCGWVSHYN(22.49)WTEN(-22.49)EEIMGFTK		0	1	0	0	Q3UII2;P40237;A2AIJ1	Q3UII2	Q3UII2	Cd82	CD82 antigen	MULTI-MSMS	20150708_JYL_200ug_mb_glyco_3	3	884.03	3	883.7	2648.08	37490.2	0.22282	0.0001969	-1.0829	-0.00095693	-0.86006	-0.00076003	884.033	69.54	1.0317	69.54	69.315	70.347	0					295	62	7	0	0	0	5.6644e-07	1
CCGWVSHYNWTENEEIMGFTK	21	Deamidation (N)	_CCGWVSHYN(de)WTENEEIMGFTK_	CCGWVSHYN(0.944)WTEN(0.056)EEIMGFTK		CCGWVSHYN(12.24)WTEN(-12.24)EEIMGFTK		0	1	0	0	Q3UII2;P40237;A2AIJ1	Q3UII2	Q3UII2	Cd82	CD82 antigen	MULTI-MSMS	20150708_JYL_200ug_mb_glyco_3	3	1325.55	2	1325.05	2648.08	30303.3	-0.33813	-0.00044804	-1.4514	-0.0019232	-1.7895	-0.0023712	1325.55	69.544	0.74568	69.544	69.343	70.089	0					200	44	6	0	0	0	9.4103e-10	1
CDCVIHWINSNK	12	Deamidation (N)	_CDCVIHWINSN(de)K_	CDCVIHWIN(0.065)SN(0.935)K		CDCVIHWIN(-11.55)SN(11.55)K		0	1	0	0	Q61809	Q61809	Q61809	Lrrn1	Leucine-rich repeat neuronal protein 1	MSMS	20150708_JYL_200ug_mb_glyco_3	3	773.84	2	773.842	1545.67	NaN	NaN	NaN	NaN	NaN	NaN	NaN	NaN	47.734	1	47.734	47.234	48.234	0								0	0	0	5.5766e-06	1
CDISNSTEAGQK	12	Deamidation (N)	_CDISN(de)STEAGQK_	CDISN(1)STEAGQK		CDISN(118.61)STEAGQK		0	1	0	0	F6X479;Q8R0I0	F6X479	F6X479	Ace2	Angiotensin-converting enzyme 2;Processed angiotensin-converting enzyme 2	MULTI-MSMS	20150708_JYL_200ug_mb_glyco_1	1	655.78	2	655.78	1309.55	43813.1	-0.56921	-0.00037328	0.051737	3.3928e-05	-0.51748	-0.00033935	655.78	16.114	0.39806	16.114	15.913	16.311	-1.9073e-06					69	19	5	0	0	0	8.5077e-22	1
CDISNSTEAGQK	12	Deamidation (N)	_CDISN(de)STEAGQK_	CDISN(1)STEAGQK		CDISN(77.18)STEAGQK		0	1	0	0	F6X479;Q8R0I0	F6X479	F6X479	Ace2	Angiotensin-converting enzyme 2;Processed angiotensin-converting enzyme 2	MULTI-MSMS	20150708_JYL_200ug_mb_glyco_2	2	655.78	2	655.78	1309.55	43819	-0.48745	-0.00031966	0.30441	0.00019963	-0.18304	-0.00012003	655.781	15.806	0.51374	15.806	15.586	16.1	0					114	33	5	0	0	0	4.7436e-07	1
CDISNSTEAGQK	12	Deamidation (N)	_CDISN(de)STEAGQK_	CDISN(1)STEAGQK		CDISN(135.1)STEAGQK		0	1	0	0	F6X479;Q8R0I0	F6X479	F6X479	Ace2	Angiotensin-converting enzyme 2;Processed angiotensin-converting enzyme 2	MULTI-MSMS	20150708_JYL_200ug_mb_glyco_3	3	655.78	2	655.78	1309.55	43384.9	-0.44291	-0.00029045	0.14432	9.4644e-05	-0.29859	-0.00019581	655.78	15.918	0.32673	15.918	15.77	16.096	9.5367e-07					49	13	5	0	0	0	1.1482e-38	1
CDMDGQNR	8	Deamidation (N)	_CDMDGQN(de)R_	CDMDGQN(1)R		CDMDGQN(59.35)R		0	1	0	0	A0A0R4J0I9;Q91ZX7;Q3U5J2	A0A0R4J0I9	A0A0R4J0I9	Lrp1	Prolow-density lipoprotein receptor-related protein 1;Low-density lipoprotein receptor-related protein 1 85 kDa subunit;Low-density lipoprotein receptor-related protein 1 515 kDa subunit;Low-density lipoprotein receptor-related protein 1 intracellular domain	MULTI-MSMS	20150708_JYL_200ug_mb_glyco_2	2	498.68	2	498.679	995.344	48031.8	-0.27291	-0.0001361	-0.21524	-0.00010734	-0.48815	-0.00024343	498.679	11.478	0.45217	11.478	11.251	11.703	0					91	28	5	0	0	0	0.0024764	1
CDQCEENYFYNR	12	Deamidation (N)	_CDQCEENYFYN(de)R_	CDQCEEN(0.001)YFYN(0.999)R		CDQCEEN(-32.67)YFYN(32.67)R		0	1	0	0	F8VQJ3;P02468	F8VQJ3	F8VQJ3	Lamc1	Laminin subunit gamma-1	MULTI-MSMS	20150708_JYL_200ug_mb_glyco_1	1	849.81	2	849.812	1697.61	38386.2	-0.68433	-0.00058155	-0.33455	-0.00028431	-1.0189	-0.00086586	849.812	41.979	0.70796	41.979	41.722	42.43	0					283	69	5	0	0	0	1.2795e-14	1
CDQCEENYFYNR	12	Deamidation (N)	_CDQCEENYFYN(de)R_	CDQCEENYFYN(1)R		CDQCEEN(-35.37)YFYN(35.37)R		0	1	0	0	F8VQJ3;P02468	F8VQJ3	F8VQJ3	Lamc1	Laminin subunit gamma-1	MULTI-MSMS	20150708_JYL_200ug_mb_glyco_1	1	849.81	2	849.812	1697.61	38117	-0.91492	-0.00077751	1.4735	0.0012522	0.5586	0.00047471	849.813	54.15	0.65183	54.15	53.852	54.504	-3.8147e-06					242	60	5	0	0	0	6.0667e-15	1
CDQCEENYFYNR	12	Deamidation (N)	_CDQCEENYFYN(de)R_	CDQCEEN(0.001)YFYN(0.999)R		CDQCEEN(-30.7)YFYN(30.7)R		0	1	0	0	F8VQJ3;P02468	F8VQJ3	F8VQJ3	Lamc1	Laminin subunit gamma-1	MULTI-MSMS	20150708_JYL_200ug_mb_glyco_2	2	850.31	2	849.812	1697.61	38531.2	-0.82509	-0.00070117	-0.29561	-0.00025121	-1.1207	-0.00095238	849.812	41.602	1.032	41.602	41.279	42.311	0					356	107	5	0	0	0	2.2427e-06	1
CDQCEENYFYNR	12	Deamidation (N)	_CDQCEENYFYN(de)R_	CDQCEENYFYN(1)R		CDQCEEN(-47.85)YFYN(47.85)R		0	1	0	0	F8VQJ3;P02468	F8VQJ3	F8VQJ3	Lamc1	Laminin subunit gamma-1	MULTI-MSMS	20150708_JYL_200ug_mb_glyco_2	2	849.81	2	849.812	1697.61	38064.1	-0.74237	-0.00063088	1.6495	0.0014018	0.90712	0.00077088	849.814	53.849	0.58568	53.849	53.545	54.13	0					208	53	5	0	0	0	4.3848e-29	1
CDQCEENYFYNR	12	Deamidation (N)	_CDQCEENYFYN(de)R_	CDQCEENYFYN(1)R		CDQCEEN(-36.2)YFYN(36.2)R		0	1	0	0	F8VQJ3;P02468	F8VQJ3	F8VQJ3	Lamc1	Laminin subunit gamma-1	MULTI-MSMS	20150708_JYL_200ug_mb_glyco_3	3	850.31	2	849.812	1697.61	38497.7	-0.96705	-0.00082181	-0.15253	-0.00012962	-1.1196	-0.00095143	849.812	41.36	0.64363	41.36	41.054	41.698	-3.8147e-06					275	64	5	0	0	0	2.6707e-22	1
CDQCEENYFYNR	12	Deamidation (N)	_CDQCEENYFYN(de)R_	CDQCEEN(0.001)YFYN(0.999)R		CDQCEEN(-31.21)YFYN(31.21)R		0	1	0	0	F8VQJ3;P02468	F8VQJ3	F8VQJ3	Lamc1	Laminin subunit gamma-1	MULTI-SECPEP	20150708_JYL_200ug_mb_glyco_3	3	849.4	2	849.812	1697.61	38389.1	-0.76534	-0.0006504	1.3941	0.0011847	0.62879	0.00053435	849.813	53.929	0.60059	53.929	53.612	54.212	0					201	54	5	0	0	0	3.5232e-07	1
CEGPGVPTVTVHNTTDK	17	Deamidation (N)	_CEGPGVPTVTVHN(de)TTDK_	CEGPGVPTVTVHN(1)TTDK		CEGPGVPTVTVHN(63.46)TTDK		0	1	0	0	Q5U4C2;Q80VM5;E9PWX1;Q9Z218	Q5U4C2	Q5U4C2	Dpp6	Dipeptidyl aminopeptidase-like protein 6	MULTI-MSMS	20150708_JYL_200ug_mb_glyco_1	1	907.42	2	906.925	1811.84	36737.1	-1.0398	-0.00094301	-0.02961	-2.6854e-05	-1.0694	-0.00096986	906.926	32.335	1.3584	32.335	31.665	33.023	3.8147e-06					543	151	5	0	0	0	8.6694e-06	1
CEGPGVPTVTVHNTTDK	17	Deamidation (N)	_CEGPGVPTVTVHN(de)TTDK_	CEGPGVPTVTVHN(1)TTDK		CEGPGVPTVTVHN(59.5)TTDK		0	1	0	0	Q5U4C2;Q80VM5;E9PWX1;Q9Z218	Q5U4C2	Q5U4C2	Dpp6	Dipeptidyl aminopeptidase-like protein 6	MULTI-MSMS	20150708_JYL_200ug_mb_glyco_1	1	604.95	3	604.953	1811.84	45055.4	-0.23236	-0.00014057	0.34184	0.0002068	0.10947	6.6226e-05	604.953	32.324	0.97418	32.324	31.783	32.758	0					401	110	5	0	0	0	8.4635e-06	1
CEGPGVPTVTVHNTTDK	17	Deamidation (N)	_CEGPGVPTVTVHN(de)TTDK_	CEGPGVPTVTVHN(1)TTDK		CEGPGVPTVTVHN(70.78)TTDK		0	1	0	0	Q5U4C2;Q80VM5;E9PWX1;Q9Z218	Q5U4C2	Q5U4C2	Dpp6	Dipeptidyl aminopeptidase-like protein 6	MULTI-MSMS	20150708_JYL_200ug_mb_glyco_2	2	907.42	2	906.925	1811.84	36149.1	-0.89808	-0.00081449	-0.27078	-0.00024558	-1.1689	-0.0010601	906.925	32.337	2.3376	32.337	31.612	33.95	0					903	251	6	0	0	0	6.9412e-07	2
CEGPGVPTVTVHNTTDK	17	Deamidation (N)	_CEGPGVPTVTVHN(de)TTDK_	CEGPGVPTVTVHN(1)TTDK		CEGPGVPTVTVHN(50.18)TTDK		0	1	0	0	Q5U4C2;Q80VM5;E9PWX1;Q9Z218	Q5U4C2	Q5U4C2	Dpp6	Dipeptidyl aminopeptidase-like protein 6	MULTI-MSMS	20150708_JYL_200ug_mb_glyco_2	2	604.95	3	604.953	1811.84	45040.2	-0.1304	-7.8889e-05	0.054068	3.2708e-05	-0.076337	-4.618e-05	604.953	32.371	1.2284	32.371	31.76	32.989	0					596	144	6	0	0	0	0.00011644	1
CEGPGVPTVTVHNTTDK	17	Deamidation (N)	_CEGPGVPTVTVHN(de)TTDK_	CEGPGVPTVTVHN(1)TTDK		CEGPGVPTVTVHN(58.98)TTDK		0	1	0	0	Q5U4C2;Q80VM5;E9PWX1;Q9Z218	Q5U4C2	Q5U4C2	Dpp6	Dipeptidyl aminopeptidase-like protein 6	MSMS	20150708_JYL_200ug_mb_glyco_2	2	604.95	3	604.953	1811.84	NaN	NaN	NaN	NaN	NaN	NaN	NaN	NaN	31.812	1	31.812	31.312	32.312	0								0	0	0	2.4732e-10	1
CEGPGVPTVTVHNTTDK	17	Deamidation (N)	_CEGPGVPTVTVHN(de)TTDK_	CEGPGVPTVTVHN(1)TTDK		CEGPGVPTVTVHN(64.45)TTDK		0	1	0	0	Q5U4C2;Q80VM5;E9PWX1;Q9Z218	Q5U4C2	Q5U4C2	Dpp6	Dipeptidyl aminopeptidase-like protein 6	MULTI-MSMS	20150708_JYL_200ug_mb_glyco_3	3	907.43	2	906.925	1811.84	36548.8	-0.71141	-0.0006452	-0.28481	-0.0002583	-0.99622	-0.0009035	906.925	32.291	1.8322	32.291	31.559	33.391	0					694	205	6	0	0	0	7.5863e-06	1
CEGPGVPTVTVHNTTDKR	18	Deamidation (N)	_CEGPGVPTVTVHN(de)TTDKR_	CEGPGVPTVTVHN(1)TTDKR		CEGPGVPTVTVHN(43.79)TTDKR		0	1	0	1	Q5U4C2;Q80VM5;E9PWX1;Q9Z218	Q5U4C2	Q5U4C2	Dpp6	Dipeptidyl aminopeptidase-like protein 6	MULTI-MSMS	20150708_JYL_200ug_mb_glyco_3	3	657.32	3	656.986	1967.94	43331.5	-0.02284	-1.5006e-05	-0.63048	-0.00041421	-0.65332	-0.00042922	657.32	28.824	1.1936	28.824	28.136	29.329	0					460	103	7	0	0	0	0.00024446	1
CEGYNYQVDEISCEICPIDQRPNINR	26	Deamidation (N)	_CEGYNYQVDEISCEICPIDQRPN(de)INR_	CEGYNYQVDEISCEICPIDQRPN(0.816)IN(0.184)R		CEGYN(-57.86)YQVDEISCEICPIDQRPN(6.47)IN(-6.47)R		0	1	0	1	Q05BD6;B7ZMR4;P47743	Q05BD6	Q05BD6	Grm8	Metabotropic glutamate receptor 8	MULTI-MSMS	20150708_JYL_200ug_mb_glyco_1	1	1082.14	3	1081.81	3242.41	33175.2	0.26317	0.0002847	-2.2428	-0.0024262	-1.9796	-0.0021415	1082.47	66.837	0.53182	66.837	66.642	67.174	0					193	50	6	0	0	0	3.8019e-09	1
CEGYNYQVDEISCEICPIDQRPNINR	26	Deamidation (N)	_CEGYNYQVDEISCEICPIDQRPN(de)INR_	CEGYNYQVDEISCEICPIDQRPN(0.837)IN(0.163)R		CEGYN(-65.1)YQVDEISCEICPIDQRPN(7.09)IN(-7.09)R		0	1	0	1	Q05BD6;B7ZMR4;P47743	Q05BD6	Q05BD6	Grm8	Metabotropic glutamate receptor 8	MULTI-MSMS	20150708_JYL_200ug_mb_glyco_2	2	1082.48	3	1081.81	3242.41	33468.4	-0.30465	-0.00032958	-1.5482	-0.0016749	-1.8529	-0.0020045	1082.14	66.829	0.38605	66.829	66.671	67.057	0					165	34	7	0	0	0	3.9773e-12	1
CEGYNYQVDEISCEICPIDQRPNINR	26	Deamidation (N)	_CEGYNYQVDEISCEICPIDQRPN(de)INR_	CEGYNYQVDEISCEICPIDQRPN(0.821)IN(0.179)R		CEGYN(-67.94)YQVDEISCEICPIDQRPN(6.62)IN(-6.62)R		0	1	0	1	Q05BD6;B7ZMR4;P47743	Q05BD6	Q05BD6	Grm8	Metabotropic glutamate receptor 8	MULTI-MSMS	20150708_JYL_200ug_mb_glyco_3	3	1082.47	3	1081.81	3242.41	33706.6	-0.40156	-0.00043441	-1.4483	-0.0015668	-1.8498	-0.0020012	1082.48	66.904	0.45473	66.904	66.702	67.157	0					204	43	7	0	0	0	2.5571e-12	1
CEPTFVNTSR	10	Deamidation (N)	_CEPTFVN(de)TSR_	CEPTFVN(1)TSR		CEPTFVN(79.2)TSR		0	1	0	0	D6RGQ2;E9QNI1;A2AJP5;Q8BR76	D6RGQ2	D6RGQ2	Tmem67	Meckelin	MULTI-MSMS	20150708_JYL_200ug_mb_glyco_2	2	606.27	2	606.272	1210.53	44920.6	-0.24129	-0.00014629	0.042187	2.5577e-05	-0.19911	-0.00012071	606.272	31.282	0.29904	31.282	31.12	31.419	0					66	25	4	0	0	0	2.1606e-05	1
CEPTFVNTSR	10	Deamidation (N)	_CEPTFVN(de)TSR_	CEPTFVN(1)TSR		CEPTFVN(64.82)TSR		0	1	0	0	D6RGQ2;E9QNI1;A2AJP5;Q8BR76	D6RGQ2	D6RGQ2	Tmem67	Meckelin	MULTI-MSMS	20150708_JYL_200ug_mb_glyco_3	3	606.27	2	606.272	1210.53	45506	0.254	0.000154	-0.63298	-0.00038376	-0.37898	-0.00022976	606.271	31.01	0.2561	31.01	30.859	31.115	1.9073e-06					53	20	3	0	0	0	0.00051002	1
CEQEASEDIKPAITGNK	17	Deamidation (N)	_CEQEASEDIKPAITGN(de)K_	CEQEASEDIKPAITGN(1)K		CEQEASEDIKPAITGN(75.55)K		0	1	0	1	P08607	P08607	P08607	C4bpa	C4b-binding protein	MULTI-MSMS	20150708_JYL_200ug_mb_glyco_1	1	945.94	2	945.941	1889.87	36045.1	0.29269	0.00027686	-0.10811	-0.00010227	0.18458	0.0001746	945.941	30.618	0.29332	30.618	30.474	30.767	0					50	16	4	0	0	0	1.4451e-07	1
CFVCPVEYNNDTNSFTVDCEPSDIFR	26	Deamidation (N)	_CFVCPVEYN(de)NDTNSFTVDCEPSDIFR_	CFVCPVEYN(0.333)N(0.333)DTN(0.333)SFTVDCEPSDIFR		CFVCPVEYN(0)N(0)DTN(0)SFTVDCEPSDIFR		0	1	0	0	F6S4G2;A2AMQ5;Q99L43	F6S4G2	F6S4G2	Cds2	Phosphatidate cytidylyltransferase;Phosphatidate cytidylyltransferase 2	MULTI-MSMS	20150708_JYL_200ug_mb_glyco_1	1	1063.44	3	1062.78	3185.31	34146.3	0.35212	0.00037422	-1.7527	-0.0018627	-1.4006	-0.0014885	1063.11	70.831	0.4519	70.831	70.579	71.031	0					105	27	5	0	0	0	3.4592e-12	1
CFVCPVEYNNDTNSFTVDCEPSDIFR	26	Deamidation (N)	_CFVCPVEYN(de)NDTNSFTVDCEPSDIFR_	CFVCPVEYN(0.333)N(0.333)DTN(0.333)SFTVDCEPSDIFR		CFVCPVEYN(0)N(0)DTN(0)SFTVDCEPSDIFR		0	1	0	0	F6S4G2;A2AMQ5;Q99L43	F6S4G2	F6S4G2	Cds2	Phosphatidate cytidylyltransferase;Phosphatidate cytidylyltransferase 2	MULTI-MSMS	20150708_JYL_200ug_mb_glyco_2	2	1063.44	3	1062.78	3185.31	33814.6	-0.11096	-0.00011793	-1.4882	-0.0015816	-1.5992	-0.0016996	1063.44	70.92	0.54436	70.92	70.565	71.109	0					150	29	8	0	0	0	7.6122e-17	1
CFVCPVEYNNDTNSFTVDCEPSDIFR	26	Deamidation (N)	_CFVCPVEYN(de)NDTNSFTVDCEPSDIFR_	CFVCPVEYN(0.497)N(0.497)DTN(0.005)SFTVDCEPSDIFR		CFVCPVEYN(0)N(0)DTN(-19.8)SFTVDCEPSDIFR		0	1	0	0	F6S4G2;A2AMQ5;Q99L43	F6S4G2	F6S4G2	Cds2	Phosphatidate cytidylyltransferase;Phosphatidate cytidylyltransferase 2	MULTI-MSMS	20150708_JYL_200ug_mb_glyco_3	3	1063.11	3	1062.78	3185.31	33767.9	0.092522	9.833e-05	-1.4054	-0.0014936	-1.3129	-0.0013953	1063.11	70.975	0.49643	70.975	70.685	71.182	0					154	26	8	0	0	0	3.3063e-44	1
CFVCPVEYNNDTNSFTVDCEPSDIFR	26	Deamidation (N)	_CFVCPVEYN(de)NDTNSFTVDCEPSDIFR_	CFVCPVEYN(0.333)N(0.333)DTN(0.333)SFTVDCEPSDIFR		CFVCPVEYN(0)N(0)DTN(0)SFTVDCEPSDIFR		0	1	0	0	F6S4G2;A2AMQ5;Q99L43	F6S4G2	F6S4G2	Cds2	Phosphatidate cytidylyltransferase;Phosphatidate cytidylyltransferase 2	MULTI-MSMS	20150708_JYL_200ug_mb_glyco_3	3	1594.16	2	1593.66	3185.31	27601.9	-0.94183	-0.001501	-0.93855	-0.0014957	-1.8804	-0.0029967	1594.16	70.974	0.44662	70.974	70.715	71.162	0					107	23	6	0	0	0	2.1418e-07	1
CGNCNITSIEDEDFCK	16	Deamidation (N)	_CGNCN(de)ITSIEDEDFCK_	CGN(0.001)CN(0.999)ITSIEDEDFCK		CGN(-29.98)CN(29.98)ITSIEDEDFCK		0	1	0	0	P70274	P70274	P70274	Sepp1	Selenoprotein P	MULTI-MSMS	20150708_JYL_200ug_mb_glyco_1	1	981.88	2	981.879	1961.74	35502.3	-0.43422	-0.00042635	-0.066027	-6.4831e-05	-0.50025	-0.00049118	981.879	53.027	0.49639	53.027	52.814	53.311	3.8147e-06					174	43	5	0	0	0	7.5574e-13	1
CGNCNITSIEDEDFCK	16	Deamidation (N)	_CGNCN(de)ITSIEDEDFCK_	CGN(0.001)CN(0.999)ITSIEDEDFCK		CGN(-29.26)CN(29.26)ITSIEDEDFCK		0	1	0	0	P70274	P70274	P70274	Sepp1	Selenoprotein P	MULTI-MSMS	20150708_JYL_200ug_mb_glyco_2	2	982.38	2	981.879	1961.74	35798.2	-0.31567	-0.00030995	-2.163	-0.0021238	-2.4787	-0.0024338	982.379	52.917	0.43555	52.917	52.665	53.101	-3.8147e-06					128	39	4	0	0	0	7.5574e-13	1
CGNCNITSIEDEDFCK	16	Deamidation (N)	_CGNCN(de)ITSIEDEDFCK_	CGN(0.018)CN(0.982)ITSIEDEDFCK		CGN(-17.38)CN(17.38)ITSIEDEDFCK		0	1	0	0	P70274	P70274	P70274	Sepp1	Selenoprotein P	MULTI-MSMS	20150708_JYL_200ug_mb_glyco_3	3	982.38	2	981.879	1961.74	35939.7	-0.46097	-0.00045262	-1.966	-0.0019304	-2.427	-0.002383	982.38	52.838	0.47461	52.838	52.582	53.057	0					149	44	4	0	0	0	1.3156e-19	1
CHAGYIGDNCNCSTDVSTCR	20	Deamidation (N)	_CHAGYIGDNCN(de)CSTDVSTCR_	CHAGYIGDN(0.013)CN(0.987)CSTDVSTCR		CHAGYIGDN(-18.93)CN(18.93)CSTDVSTCR		0	1	0	0	Q6PE70;G5E8F8	Q6PE70	Q6PE70	Itgb5	Integrin beta	MULTI-MSMS	20150708_JYL_200ug_mb_glyco_3	3	783.63	3	783.298	2346.87	40918	-0.51792	-0.00040568	-0.38542	-0.0003019	-0.90334	-0.00070758	783.632	27.064	0.40303	27.064	26.859	27.262	0					127	33	5	0	0	0	5.1033e-14	1
CHEGNGTFECGACR	14	Deamidation (N)	_CHEGN(de)GTFECGACR_	CHEGN(1)GTFECGACR		CHEGN(119.87)GTFECGACR		0	1	0	0	P09055;P09055-2	P09055	P09055	Itgb1	Integrin beta-1	MULTI-MSMS	20150708_JYL_200ug_mb_glyco_1	1	828.3	2	828.303	1654.59	37828.8	-0.96351	-0.00079808	-0.61149	-0.0005065	-1.575	-0.0013046	828.304	20.059	0.85716	20.059	19.802	20.659	1.9073e-06					303	78	6	0	0	0	6.1425e-33	1
CHEGNGTFECGACR	14	Deamidation (N)	_CHEGN(de)GTFECGACR_	CHEGN(1)GTFECGACR		CHEGN(61.17)GTFECGACR		0	1	0	0	P09055;P09055-2	P09055	P09055	Itgb1	Integrin beta-1	MULTI-MSMS	20150708_JYL_200ug_mb_glyco_1	1	552.54	3	552.538	1654.59	46622.7	-0.36227	-0.00020017	-1.8046	-0.00099709	-2.1668	-0.0011973	552.538	20.079	0.63456	20.079	19.816	20.451	0					216	56	6	0	0	0	2.392e-05	1
CHEGNGTFECGACR	14	Deamidation (N)	_CHEGN(de)GTFECGACR_	CHEGN(1)GTFECGACR		CHEGN(92.94)GTFECGACR		0	1	0	0	P09055;P09055-2	P09055	P09055	Itgb1	Integrin beta-1	MULTI-MSMS	20150708_JYL_200ug_mb_glyco_2	2	828.3	2	828.303	1654.59	38156.2	-1.2975	-0.0010747	-0.57847	-0.00047915	-1.876	-0.0015539	828.304	19.732	0.85887	19.732	19.469	20.328	0					315	75	6	0	0	0	1.5132e-12	1
CHEGNGTFECGACR	14	Deamidation (N)	_CHEGN(de)GTFECGACR_	CHEGN(1)GTFECGACR		CHEGN(69.92)GTFECGACR		0	1	0	0	P09055;P09055-2	P09055	P09055	Itgb1	Integrin beta-1	MULTI-MSMS	20150708_JYL_200ug_mb_glyco_3	3	828.8	2	828.303	1654.59	37972.6	-1.4096	-0.0011676	-0.74169	-0.00061434	-2.1513	-0.0017819	828.304	19.818	0.85086	19.818	19.522	20.373	0					334	80	6	0	0	0	5.4159e-06	1
CHINNSECMPIK	12	Oxidation (M),Deamidation (N)	_CHIN(de)NSECM(ox)PIK_	CHIN(0.842)N(0.158)SECMPIK	CHINNSECM(1)PIK	CHIN(7.26)N(-7.26)SECMPIK	CHINNSECM(43.68)PIK	0	1	1	0	Q8C419	Q8C419	Q8C419	Gpr158	Probable G-protein coupled receptor 158	MULTI-MSMS	20150708_JYL_200ug_mb_glyco_1	1	760.32	2	760.321	1518.63	39339.3	-0.79636	-0.00060549	-0.0016592	-1.2615e-06	-0.79802	-0.00060675	760.322	20.536	0.57672	20.536	20.222	20.799	0					207	52	5	0	0	0	0.0026541	1
CHINNSECMPIK	12	Oxidation (M),Deamidation (N)	_CHIN(de)NSECM(ox)PIK_	CHIN(0.82)N(0.18)SECMPIK	CHINNSECM(1)PIK	CHIN(6.58)N(-6.58)SECMPIK	CHINNSECM(46.73)PIK	0	1	1	0	Q8C419	Q8C419	Q8C419	Gpr158	Probable G-protein coupled receptor 158	MULTI-MSMS	20150708_JYL_200ug_mb_glyco_1	1	507.55	3	507.216	1518.63	50343.7	0.25046	0.00012704	-0.42425	-0.00021518	-0.17379	-8.8147e-05	507.55	20.541	0.41187	20.541	20.283	20.695	1.9073e-06					102	37	4	0	0	0	0.00066407	1
CHINNSECMPIK	12	Oxidation (M),Deamidation (N)	_CHIN(de)NSECM(ox)PIK_	CHIN(0.995)N(0.005)SECMPIK	CHINNSECM(1)PIK	CHIN(23.01)N(-23.01)SECMPIK	CHINNSECM(72.29)PIK	0	1	1	0	Q8C419	Q8C419	Q8C419	Gpr158	Probable G-protein coupled receptor 158	MULTI-MSMS	20150708_JYL_200ug_mb_glyco_3	3	760.32	2	760.321	1518.63	39852.6	-1.2541	-0.0009535	-0.12856	-9.775e-05	-1.3826	-0.0010512	760.321	20.398	0.45097	20.398	20.161	20.612	0					140	36	5	0	0	0	1.0724e-06	1
CHINNSECMPIK	12	Oxidation (M),Deamidation (N)	_CHIN(de)NSECM(ox)PIK_	CHIN(0.851)N(0.149)SECMPIK	CHINNSECM(1)PIK	CHIN(7.57)N(-7.57)SECMPIK	CHINNSECM(46.35)PIK	0	1	1	0	Q8C419	Q8C419	Q8C419	Gpr158	Probable G-protein coupled receptor 158	MULTI-MSMS	20150708_JYL_200ug_mb_glyco_3	3	507.22	3	507.216	1518.63	49943.3	-0.28493	-0.00014452	0.31276	0.00015863	0.027821	1.4111e-05	507.217	20.389	0.30218	20.389	20.212	20.515	0					59	22	3	0	0	0	0.00075105	1
CHINNSECMPIK	12	Deamidation (N)	_CHIN(de)NSECMPIK_	CHIN(0.976)N(0.024)SECMPIK		CHIN(16.05)N(-16.05)SECMPIK		0	1	0	0	Q8C419	Q8C419	Q8C419	Gpr158	Probable G-protein coupled receptor 158	MULTI-MSMS	20150708_JYL_200ug_mb_glyco_1	1	752.32	2	752.323	1502.63	39899.4	-0.72542	-0.00054575	-0.41798	-0.00031446	-1.1434	-0.00086021	752.323	29.736	0.74233	29.736	29.336	30.079	3.8147e-06					363	68	7	0	0	0	1.7663e-14	1
CHINNSECMPIK	12	Deamidation (N)	_CHIN(de)NSECMPIK_	CHIN(0.866)N(0.134)SECMPIK		CHIN(8.09)N(-8.09)SECMPIK		0	1	0	0	Q8C419	Q8C419	Q8C419	Gpr158	Probable G-protein coupled receptor 158	MULTI-MSMS	20150708_JYL_200ug_mb_glyco_1	1	501.88	3	501.884	1502.63	48587.6	0.70907	0.00035587	-0.95136	-0.00047747	-0.24229	-0.0001216	501.884	29.734	0.6298	29.734	29.422	30.051	1.9073e-06					252	57	6	0	0	0	2.0254e-05	1
CHINNSECMPIK	12	Deamidation (N)	_CHIN(de)NSECMPIK_	CHIN(0.5)N(0.5)SECMPIK		CHIN(0)N(0)SECMPIK		0	1	0	0	Q8C419	Q8C419	Q8C419	Gpr158	Probable G-protein coupled receptor 158	MULTI-MSMS	20150708_JYL_200ug_mb_glyco_2	2	752.32	2	752.323	1502.63	39129.3	-0.11992	-9.0215e-05	-0.75558	-0.00056844	-0.87549	-0.00065865	752.323	29.686	0.63478	29.686	29.357	29.992	-1.9073e-06					278	52	7	0	0	0	0.0023311	1
CHINNSECMPIK	12	Deamidation (N)	_CHIN(de)NSECMPIK_	CHIN(0.87)N(0.13)SECMPIK		CHIN(8.27)N(-8.27)SECMPIK		0	1	0	0	Q8C419	Q8C419	Q8C419	Gpr158	Probable G-protein coupled receptor 158	MULTI-MSMS	20150708_JYL_200ug_mb_glyco_2	2	501.89	3	501.884	1502.63	49047.7	0.89084	0.0004471	-0.94247	-0.00047301	-0.05163	-2.5912e-05	501.884	29.689	0.5744	29.689	29.439	30.013	0					174	45	5	0	0	0	4.2175e-10	1
CHINNSECMPIK	12	Deamidation (N)	_CHIN(de)NSECMPIK_	CHIN(0.987)N(0.013)SECMPIK		CHIN(18.88)N(-18.88)SECMPIK		0	1	0	0	Q8C419	Q8C419	Q8C419	Gpr158	Probable G-protein coupled receptor 158	MULTI-MSMS	20150708_JYL_200ug_mb_glyco_3	3	501.88	3	501.884	1502.63	49118.4	0.41534	0.00020845	-0.41636	-0.00020897	-0.0010209	-5.1236e-07	501.885	29.663	0.536	29.663	29.393	29.929	0					197	46	6	0	0	0	3.0783e-10	1
CIAAAIIVITESGR	14	Unmodified	_CIAAAIIVITESGR_					0	0	0	0	P52480-2	P52480-2	P52480-2	Pkm	Pyruvate kinase PKM	MULTI-MSMS	20150708_JYL_200ug_mb_glyco_1	1	737.41	2	737.408	1472.8	42055.8	0.043932	3.2396e-05	-0.010995	-8.1075e-06	0.032938	2.4289e-05	737.409	73.874	0.26195	73.874	73.749	74.011	0					45	17	4	0	0	0	0.0071827	1
CIANGSWTDMDTPSR	15	Oxidation (M),Deamidation (N)	_CIAN(de)GSWTDM(ox)DTPSR_	CIAN(1)GSWTDMDTPSR	CIANGSWTDM(1)DTPSR	CIAN(60.55)GSWTDMDTPSR	CIANGSWTDM(60.55)DTPSR	0	1	1	0	Q9WV18;G3UXR6;Q3TWR2	Q9WV18	Q9WV18	Gabbr1	Gamma-aminobutyric acid type B receptor subunit 1	MULTI-MSMS	20150708_JYL_200ug_mb_glyco_1	1	864.35	2	864.354	1726.69	37661.1	-0.84412	-0.00072962	-0.14377	-0.00012427	-0.98789	-0.00085389	864.354	39.777	0.54109	39.777	39.436	39.977	0					106	46	3	0	0	0	0.00082149	1
CIANGSWTDMDTPSR	15	Oxidation (M),Deamidation (N)	_CIAN(de)GSWTDM(ox)DTPSR_	CIAN(1)GSWTDMDTPSR	CIANGSWTDM(1)DTPSR	CIAN(63.68)GSWTDMDTPSR	CIANGSWTDM(63.68)DTPSR	0	1	1	0	Q9WV18;G3UXR6;Q3TWR2	Q9WV18	Q9WV18	Gabbr1	Gamma-aminobutyric acid type B receptor subunit 1	MULTI-MSMS	20150708_JYL_200ug_mb_glyco_2	2	864.85	2	864.354	1726.69	37654.3	-0.50229	-0.00043415	-0.13327	-0.00011519	-0.63556	-0.00054935	864.354	39.481	0.60682	39.481	39.246	39.852	0					146	48	4	0	0	0	2.4121e-05	1
CIANGSWTDMDTPSR	15	Deamidation (N)	_CIAN(de)GSWTDMDTPSR_	CIAN(1)GSWTDMDTPSR		CIAN(113.4)GSWTDMDTPSR		0	1	0	0	Q9WV18;G3UXR6;Q3TWR2	Q9WV18	Q9WV18	Gabbr1	Gamma-aminobutyric acid type B receptor subunit 1	MULTI-MSMS	20150708_JYL_200ug_mb_glyco_1	1	856.36	2	856.356	1710.7	37956.9	-1.0885	-0.00093218	0.73138	0.00062632	-0.35717	-0.00030586	856.357	49.452	0.99246	49.452	48.909	49.902	0					212	107	2	0	0	0	3.1186e-25	1
CIANGSWTDMDTPSR	15	Deamidation (N)	_CIAN(de)GSWTDMDTPSR_	CIAN(1)GSWTDMDTPSR		CIAN(72.9)GSWTDMDTPSR		0	1	0	0	Q9WV18;G3UXR6;Q3TWR2	Q9WV18	Q9WV18	Gabbr1	Gamma-aminobutyric acid type B receptor subunit 1	MULTI-MSMS	20150708_JYL_200ug_mb_glyco_1	1	856.36	2	856.356	1710.7	37744.8	-0.40659	-0.00034819	-0.10439	-8.9397e-05	-0.51099	-0.00043759	856.357	67.086	0.5285	67.086	66.859	67.388	0					192	46	5	0	0	0	6.1327e-08	1
CIANGSWTDMDTPSR	15	Deamidation (N)	_CIAN(de)GSWTDMDTPSR_	CIAN(1)GSWTDMDTPSR		CIAN(87.52)GSWTDMDTPSR		0	1	0	0	Q9WV18;G3UXR6;Q3TWR2	Q9WV18	Q9WV18	Gabbr1	Gamma-aminobutyric acid type B receptor subunit 1	MULTI-MSMS	20150708_JYL_200ug_mb_glyco_2	2	856.36	2	856.356	1710.7	37971.5	-0.7777	-0.00066599	0.31109	0.00026641	-0.46661	-0.00039958	856.356	49.375	1.0386	49.375	48.763	49.801	0					203	103	2	0	0	0	2.4657e-12	1
CIANGSWTDMDTPSR	15	Deamidation (N)	_CIAN(de)GSWTDMDTPSR_	CIAN(1)GSWTDMDTPSR		CIAN(90.71)GSWTDMDTPSR		0	1	0	0	Q9WV18;G3UXR6;Q3TWR2	Q9WV18	Q9WV18	Gabbr1	Gamma-aminobutyric acid type B receptor subunit 1	MULTI-MSMS	20150708_JYL_200ug_mb_glyco_2	2	856.36	2	856.356	1710.7	38059	-0.37349	-0.00031984	-0.11031	-9.4465e-05	-0.4838	-0.00041431	856.357	67.144	0.50861	67.144	66.91	67.419	0					171	40	5	0	0	0	1.4897e-12	1
CIANGSWTDMDTPSR	15	Deamidation (N)	_CIAN(de)GSWTDMDTPSR_	CIAN(1)GSWTDMDTPSR		CIAN(97.77)GSWTDMDTPSR		0	1	0	0	Q9WV18;G3UXR6;Q3TWR2	Q9WV18	Q9WV18	Gabbr1	Gamma-aminobutyric acid type B receptor subunit 1	MULTI-MSMS	20150708_JYL_200ug_mb_glyco_3	3	856.36	2	856.356	1710.7	38042.7	-0.54519	-0.00046687	-0.013705	-1.1736e-05	-0.55889	-0.00047861	856.356	49.165	0.95111	49.165	48.72	49.671	0					186	97	2	0	0	0	4.662e-18	1
CIANGSWTDMDTPSR	15	Deamidation (N)	_CIAN(de)GSWTDMDTPSR_	CIAN(1)GSWTDMDTPSR		CIAN(102.5)GSWTDMDTPSR		0	1	0	0	Q9WV18;G3UXR6;Q3TWR2	Q9WV18	Q9WV18	Gabbr1	Gamma-aminobutyric acid type B receptor subunit 1	MULTI-MSMS	20150708_JYL_200ug_mb_glyco_3	3	856.36	2	856.356	1710.7	37885.3	-0.54114	-0.00046341	0.086872	7.4394e-05	-0.45427	-0.00038902	856.357	67.1	0.69002	67.1	66.822	67.512	0					262	63	5	0	0	0	2.4287e-18	1
CIEDNIGIDKR	11	Unmodified	_CIEDNIGIDKR_					0	0	0	1	P43006-2;P43006;A2APL5;P43006-3;F7CAM6	P43006-2	P43006-2	Slc1a2	Excitatory amino acid transporter 2	MSMS	20150708_JYL_200ug_mb_glyco_2	2	666.83	2	666.832	1331.65	NaN	NaN	NaN	NaN	NaN	NaN	NaN	NaN	34.128	1	34.128	33.628	34.628	0								0	0	0	0.0346	1
CIEEAIDK	8	Unmodified	_CIEEAIDK_					0	0	0	0	P15105	P15105	P15105	Glul	Glutamine synthetase	MULTI-SECPEP	20150708_JYL_200ug_mb_glyco_1	1	490.21	2	489.234	976.454	48054	-0.059155	-2.8941e-05	-0.71208	-0.00034837	-0.77123	-0.00037731	489.234	25.67	0.29557	25.67	25.519	25.815	0					34	25	2	0	0	0	0.036233	1
CIIVGNGGVIANK	13	2 Deamidation (N)	_CIIVGN(de)GGVIAN(de)K_	CIIVGN(1)GGVIAN(1)K		CIIVGN(48.57)GGVIAN(48.57)K		0	2	0	0	B1AS81;F6XZQ5;Q9CZ48;P97325	B1AS81	B1AS81	St3gal3	CMP-N-acetylneuraminate-beta-1,4-galactoside alpha-2,3-sialyltransferase	MULTI-MSMS	20150708_JYL_200ug_mb_glyco_1	1	658.85	2	658.848	1315.68	44074.4	-0.53608	-0.00035319	0.098848	6.5126e-05	-0.43723	-0.00028807	658.848	47.607	0.38065	47.607	47.419	47.8	-3.8147e-06					74	30	3	0	0	0	0.00075952	1
CINACSGR	8	Deamidation (N)	_CIN(de)ACSGR_	CIN(1)ACSGR		CIN(66.5)ACSGR		0	1	0	0	Q8BYI9-2;Q8BYI9	Q8BYI9-2	Q8BYI9-2	Tnr	Tenascin-R	MULTI-MSMS	20150708_JYL_200ug_mb_glyco_1	1	469.7	2	469.695	937.375	50773.7	0.33137	0.00015564	-0.73463	-0.00034505	-0.40326	-0.00018941	469.695	14.543	0.70537	14.543	14.319	15.024	0					160	55	5	0	0	0	0.0012263	1
CINACSGR	8	Deamidation (N)	_CIN(de)ACSGR_	CIN(1)ACSGR		CIN(69.81)ACSGR		0	1	0	0	Q8BYI9-2;Q8BYI9	Q8BYI9-2	Q8BYI9-2	Tnr	Tenascin-R	MULTI-MSMS	20150708_JYL_200ug_mb_glyco_2	2	469.69	2	469.695	937.375	50400.2	0.29209	0.00013719	-0.77332	-0.00036322	-0.48123	-0.00022603	469.695	14.235	0.50665	14.235	14.052	14.558	0					96	28	5	0	0	0	0.00064836	1
CINACSGR	8	Deamidation (N)	_CIN(de)ACSGR_	CIN(1)ACSGR		CIN(44.72)ACSGR		0	1	0	0	Q8BYI9-2;Q8BYI9	Q8BYI9-2	Q8BYI9-2	Tnr	Tenascin-R	MULTI-MSMS	20150708_JYL_200ug_mb_glyco_3	3	469.7	2	469.695	937.375	49597.4	0.14349	6.7395e-05	-0.45823	-0.00021523	-0.31474	-0.00014783	469.695	14.408	0.6039	14.408	14.196	14.8	9.5367e-07					109	36	4	0	0	0	0.0069422	1
CINGTINYPTCV	12	Deamidation (N)	_CIN(de)GTINYPTCV_	CIN(0.997)GTIN(0.003)YPTCV		CIN(25.4)GTIN(-25.4)YPTCV		0	1	0	0	E9Q8H9;E9Q8I0;P06909;A0A0A6YWP4;A0A0A6YVP8;Q4LDF6	E9Q8H9	E9Q8H9	Cfh;Cfhr2	Complement factor H	MULTI-MSMS	20150708_JYL_200ug_mb_glyco_1	1	706.81	2	706.813	1411.61	41648.1	-0.4967	-0.00035108	-0.1602	-0.00011323	-0.6569	-0.00046431	706.813	54.535	0.71297	54.535	54.182	54.895	0					232	64	4	0	0	0	2.8847e-07	1
CINGTINYPTCV	12	Deamidation (N)	_CIN(de)GTINYPTCV_	CIN(0.996)GTIN(0.004)YPTCV		CIN(24.08)GTIN(-24.08)YPTCV		0	1	0	0	E9Q8H9;E9Q8I0;P06909;A0A0A6YWP4;A0A0A6YVP8;Q4LDF6	E9Q8H9	E9Q8H9	Cfh;Cfhr2	Complement factor H	MULTI-MSMS	20150708_JYL_200ug_mb_glyco_2	2	706.81	2	706.813	1411.61	41211.3	-0.47972	-0.00033907	0.00091597	6.4742e-07	-0.4788	-0.00033842	706.813	54.657	0.63942	54.657	54.304	54.944	3.8147e-06					201	57	4	0	0	0	3.8743e-07	1
CINGTINYPTCV	12	Deamidation (N)	_CIN(de)GTINYPTCV_	CIN(0.969)GTIN(0.031)YPTCV		CIN(15.02)GTIN(-15.02)YPTCV		0	1	0	0	E9Q8H9;E9Q8I0;P06909;A0A0A6YWP4;A0A0A6YVP8;Q4LDF6	E9Q8H9	E9Q8H9	Cfh;Cfhr2	Complement factor H	MULTI-MSMS	20150708_JYL_200ug_mb_glyco_3	3	706.81	2	706.813	1411.61	42101.9	-0.23311	-0.00016477	-0.46121	-0.00032599	-0.69432	-0.00049075	706.813	54.597	0.56634	54.597	54.322	54.888	3.8147e-06					159	52	4	0	0	0	0.0017733	1
CINQSICEK	9	Deamidation (N)	_CIN(de)QSICEK_	CIN(1)QSICEK		CIN(108.43)QSICEK		0	1	0	0	Q9WU60	Q9WU60	Q9WU60	Atrn	Attractin	MULTI-MSMS	20150708_JYL_200ug_mb_glyco_1	1	576.75	2	576.755	1151.5	45436.4	-0.65101	-0.00037547	0.18319	0.00010566	-0.46782	-0.00026981	576.755	23.387	0.47568	23.387	23.16	23.636	0					158	36	6	0	0	0	1.3917e-16	1
CINQSICEK	9	Deamidation (N)	_CIN(de)QSICEK_	CIN(1)QSICEK		CIN(45.6)QSICEK		0	1	0	0	Q9WU60	Q9WU60	Q9WU60	Atrn	Attractin	MULTI-MSMS	20150708_JYL_200ug_mb_glyco_3	3	576.75	2	576.755	1151.5	45339.9	-0.44876	-0.00025882	-0.2381	-0.00013733	-0.68686	-0.00039615	576.755	23.238	0.59266	23.238	22.999	23.592	0					223	55	5	0	0	0	0.0041807	1
CIPASAFNFSTCPGSGER	18	Deamidation (N)	_CIPASAFN(de)FSTCPGSGER_	CIPASAFN(1)FSTCPGSGER		CIPASAFN(122.01)FSTCPGSGER		0	1	0	0	Q7TQG7;Q9R1V4	Q7TQG7	Q7TQG7	Adam11	Disintegrin and metalloproteinase domain-containing protein 11	MULTI-MSMS	20150708_JYL_200ug_mb_glyco_1	1	979.92	2	979.922	1957.83	35315	0.078854	7.7271e-05	0.39111	0.00038326	0.46997	0.00046053	979.923	58.87	2.4718	58.87	57.872	60.344	3.8147e-06					1004	238	6	0	0	0	2.8466e-37	3
CIPASAFNFSTCPGSGER	18	Deamidation (N)	_CIPASAFN(de)FSTCPGSGER_	CIPASAFN(1)FSTCPGSGER		CIPASAFN(96.14)FSTCPGSGER		0	1	0	0	Q7TQG7;Q9R1V4	Q7TQG7	Q7TQG7	Adam11	Disintegrin and metalloproteinase domain-containing protein 11	MULTI-MSMS	20150708_JYL_200ug_mb_glyco_2	2	979.92	2	979.922	1957.83	35075.7	-0.26558	-0.00026025	0.85536	0.00083819	0.58978	0.00057794	980.425	59.043	2.3078	59.043	58.044	60.352	0					956	216	6	0	0	0	1.5361e-19	3
CIPASAFNFSTCPGSGER	18	Deamidation (N)	_CIPASAFN(de)FSTCPGSGER_	CIPASAFN(1)FSTCPGSGER		CIPASAFN(66.15)FSTCPGSGER		0	1	0	0	Q7TQG7;Q9R1V4	Q7TQG7	Q7TQG7	Adam11	Disintegrin and metalloproteinase domain-containing protein 11	MULTI-MSMS	20150708_JYL_200ug_mb_glyco_3	3	980.43	2	979.922	1957.83	34763.9	-0.57432	-0.00056279	1.2261	0.0012015	0.65181	0.00063872	980.425	58.684	2.3633	58.684	57.841	60.205	3.8147e-06					930	221	6	0	0	0	4.1302e-06	3
CIPASAFNFSTCPGSGER	18	Deamidation (N)	_CIPASAFN(de)FSTCPGSGER_	CIPASAFN(1)FSTCPGSGER		CIPASAFN(69.42)FSTCPGSGER		0	1	0	0	Q7TQG7;Q9R1V4	Q7TQG7	Q7TQG7	Adam11	Disintegrin and metalloproteinase domain-containing protein 11	MULTI-MSMS	20150708_JYL_200ug_mb_glyco_3	3	980.42	2	979.922	1957.83	35134.2	-0.089618	-8.7818e-05	-1.1597	-0.0011365	-1.2494	-0.0012243	980.423	72.27	0.69351	72.27	71.946	72.639	0					165	43	5	0	0	0	1.5658e-06	1
CIPVASFNFSTCSSSK	16	Deamidation (N)	_CIPVASFN(de)FSTCSSSK_	CIPVASFN(1)FSTCSSSK		CIPVASFN(77.32)FSTCSSSK		0	1	0	0	D3YUP9;Q9R1V6-19;Q9R1V6-2;Q9R1V6-18;Q9R1V6-21;Q9R1V6-20;Q9R1V6-1;Q9R1V6-9;Q9R1V6-5;Q9R1V6-4;Q9R1V6-17;Q9R1V6-16;Q9R1V6-6;Q9R1V6;Q9R1V6-7;Q9R1V6-10;Q9R1V6-13;Q9R1V6-15;Q9R1V6-8;Q9R1V6-14;Q9R1V6-11;Q9R1V6-12;F7CDH3	D3YUP9	D3YUP9	Adam22	Disintegrin and metalloproteinase domain-containing protein 22	MULTI-MSMS	20150708_JYL_200ug_mb_glyco_1	1	897.4	2	896.898	1791.78	36830.8	-1.031	-0.00092466	0.46136	0.00041379	-0.5696	-0.00051087	897.4	61.331	1.1702	61.331	60.975	62.145	0					363	104	6	0	0	0	1.3192e-08	1
CIPVASFNFSTCSSSK	16	Deamidation (N)	_CIPVASFN(de)FSTCSSSK_	CIPVASFN(1)FSTCSSSK		CIPVASFN(99.34)FSTCSSSK		0	1	0	0	D3YUP9;Q9R1V6-19;Q9R1V6-2;Q9R1V6-18;Q9R1V6-21;Q9R1V6-20;Q9R1V6-1;Q9R1V6-9;Q9R1V6-5;Q9R1V6-4;Q9R1V6-17;Q9R1V6-16;Q9R1V6-6;Q9R1V6;Q9R1V6-7;Q9R1V6-10;Q9R1V6-13;Q9R1V6-15;Q9R1V6-8;Q9R1V6-14;Q9R1V6-11;Q9R1V6-12;F7CDH3	D3YUP9	D3YUP9	Adam22	Disintegrin and metalloproteinase domain-containing protein 22	MULTI-MSMS	20150708_JYL_200ug_mb_glyco_2	2	897.4	2	896.898	1791.78	37249.9	-0.13982	-0.00012541	-0.1313	-0.00011777	-0.27113	-0.00024317	896.898	61.445	0.85925	61.445	61.081	61.94	0					335	81	6	0	0	0	2.8915e-19	1
CIPVASFNFSTCSSSK	16	Deamidation (N)	_CIPVASFN(de)FSTCSSSK_	CIPVASFN(1)FSTCSSSK		CIPVASFN(90.56)FSTCSSSK		0	1	0	0	D3YUP9;Q9R1V6-19;Q9R1V6-2;Q9R1V6-18;Q9R1V6-21;Q9R1V6-20;Q9R1V6-1;Q9R1V6-9;Q9R1V6-5;Q9R1V6-4;Q9R1V6-17;Q9R1V6-16;Q9R1V6-6;Q9R1V6;Q9R1V6-7;Q9R1V6-10;Q9R1V6-13;Q9R1V6-15;Q9R1V6-8;Q9R1V6-14;Q9R1V6-11;Q9R1V6-12;F7CDH3	D3YUP9	D3YUP9	Adam22	Disintegrin and metalloproteinase domain-containing protein 22	MULTI-MSMS	20150708_JYL_200ug_mb_glyco_3	3	896.9	2	896.898	1791.78	37060	-0.026837	-2.407e-05	-0.22858	-0.00020501	-0.25541	-0.00022908	896.898	61.226	1.0163	61.226	60.944	61.96	0					369	95	6	0	0	0	3.1479e-13	1
CIQIQAINMSSCPIDSR	17	Deamidation (N)	_CIQIQAIN(de)MSSCPIDSR_	CIQIQAIN(1)MSSCPIDSR		CIQIQAIN(127.83)MSSCPIDSR		0	1	0	0	Q5SRA0;Q9R1V7-3;Q9R1V7-2;Q9R1V7	Q5SRA0	Q5SRA0	Adam23	Disintegrin and metalloproteinase domain-containing protein 23	MULTI-MSMS	20150708_JYL_200ug_mb_glyco_1	1	997.46	2	997.461	1992.91	34876	0.090978	9.0747e-05	-0.59683	-0.00059531	-0.50585	-0.00050457	997.461	63.646	0.78928	63.646	63.314	64.103	0					435	93	6	0	0	0	2.3365e-37	1
CIQIQAINMSSCPIDSR	17	Deamidation (N)	_CIQIQAIN(de)MSSCPIDSR_	CIQIQAIN(1)MSSCPIDSR		CIQIQAIN(50.18)MSSCPIDSR		0	1	0	0	Q5SRA0;Q9R1V7-3;Q9R1V7-2;Q9R1V7	Q5SRA0	Q5SRA0	Adam23	Disintegrin and metalloproteinase domain-containing protein 23	MULTI-MSMS	20150708_JYL_200ug_mb_glyco_1	1	665.64	3	665.31	1992.91	42527.9	0.38688	0.00025739	-2.1928	-0.0014589	-1.8059	-0.0012015	665.643	63.688	0.63889	63.688	63.404	64.043	0					289	75	5	0	0	0	0.00011644	1
CIQIQAINMSSCPIDSR	17	Deamidation (N)	_CIQIQAIN(de)MSSCPIDSR_	CIQIQAIN(1)MSSCPIDSR		CIQIQAIN(97.24)MSSCPIDSR		0	1	0	0	Q5SRA0;Q9R1V7-3;Q9R1V7-2;Q9R1V7	Q5SRA0	Q5SRA0	Adam23	Disintegrin and metalloproteinase domain-containing protein 23	MULTI-MSMS	20150708_JYL_200ug_mb_glyco_1	1	997.46	2	997.461	1992.91	33646.9	0.20469	0.00020417	-0.036775	-3.6681e-05	0.16791	0.00016749	997.461	72.961	0.36456	72.961	72.794	73.159	0					121	32	5	0	0	0	2.4748e-19	1
CIQIQAINMSSCPIDSR	17	Deamidation (N)	_CIQIQAIN(de)MSSCPIDSR_	CIQIQAIN(1)MSSCPIDSR		CIQIQAIN(66.02)MSSCPIDSR		0	1	0	0	Q5SRA0;Q9R1V7-3;Q9R1V7-2;Q9R1V7	Q5SRA0	Q5SRA0	Adam23	Disintegrin and metalloproteinase domain-containing protein 23	MULTI-MSMS	20150708_JYL_200ug_mb_glyco_2	2	997.96	2	997.461	1992.91	34267.2	-0.4544	-0.00045325	0.087793	8.757e-05	-0.36661	-0.00036568	997.962	63.999	0.8133	63.999	63.633	64.447	0					393	89	6	0	0	0	5.8794e-06	1
CIQIQAINMSSCPIDSR	17	Deamidation (N)	_CIQIQAIN(de)MSSCPIDSR_	CIQIQAIN(1)MSSCPIDSR		CIQIQAIN(114.01)MSSCPIDSR		0	1	0	0	Q5SRA0;Q9R1V7-3;Q9R1V7-2;Q9R1V7	Q5SRA0	Q5SRA0	Adam23	Disintegrin and metalloproteinase domain-containing protein 23	MULTI-MSMS	20150708_JYL_200ug_mb_glyco_2	2	997.96	2	997.461	1992.91	34517.2	0.082392	8.2183e-05	-0.016224	-1.6183e-05	0.066167	6.5999e-05	997.963	73.094	0.38058	73.094	72.909	73.29	0					99	25	5	0	0	0	1.5854e-27	1
CIQIQAINMSSCPIDSR	17	Deamidation (N)	_CIQIQAIN(de)MSSCPIDSR_	CIQIQAIN(1)MSSCPIDSR		CIQIQAIN(86.49)MSSCPIDSR		0	1	0	0	Q5SRA0;Q9R1V7-3;Q9R1V7-2;Q9R1V7	Q5SRA0	Q5SRA0	Adam23	Disintegrin and metalloproteinase domain-containing protein 23	MULTI-MSMS	20150708_JYL_200ug_mb_glyco_3	3	997.96	2	997.461	1992.91	34528.6	0.10268	0.00010242	-0.42393	-0.00042285	-0.32125	-0.00032043	997.461	63.849	0.68229	63.849	63.543	64.225	0					375	72	7	0	0	0	4.0137e-13	1
CIQIQAINMSSCPIDSR	17	Deamidation (N)	_CIQIQAIN(de)MSSCPIDSR_	CIQIQAIN(1)MSSCPIDSR		CIQIQAIN(130.29)MSSCPIDSR		0	1	0	0	Q5SRA0;Q9R1V7-3;Q9R1V7-2;Q9R1V7	Q5SRA0	Q5SRA0	Adam23	Disintegrin and metalloproteinase domain-containing protein 23	MULTI-MSMS	20150708_JYL_200ug_mb_glyco_3	3	997.96	2	997.461	1992.91	34253.5	0.43272	0.00043162	-0.39405	-0.00039305	0.038665	3.8567e-05	997.461	73.124	0.41066	73.124	72.94	73.351	0					92	25	5	0	0	0	8.9681e-38	1
CIQIQAINMSSCPIDSR	17	Oxidation (M)	_CIQIQAINM(ox)SSCPIDSR_		CIQIQAINM(1)SSCPIDSR		CIQIQAINM(45.62)SSCPIDSR	0	0	1	0	Q5SRA0;Q9R1V7-3;Q9R1V7-2;Q9R1V7	Q5SRA0	Q5SRA0	Adam23	Disintegrin and metalloproteinase domain-containing protein 23	MULTI-MSMS	20150708_JYL_200ug_mb_glyco_3	3	670.31	3	670.313	2007.92	42179.9	-0.22469	-0.00015061	1.1254	0.00075439	0.90074	0.00060378	670.313	63.714	0.2702	63.714	63.558	63.828	-3.8147e-06					58	28	5	0	0	0	0.00024972	1
CIQPIHNNTTR	11	Deamidation (N)	_CIQPIHN(de)NTTR_	CIQPIHN(0.5)N(0.5)TTR		CIQPIHN(0)N(0)TTR		0	1	0	0	Q8C9W3	Q8C9W3	Q8C9W3	Adamts2	A disintegrin and metalloproteinase with thrombospondin motifs 2	MULTI-MSMS	20150708_JYL_200ug_mb_glyco_1	1	677.83	2	677.83	1353.65	44299.9	-0.32966	-0.00022345	0.0096938	6.5707e-06	-0.31997	-0.00021688	677.83	20.613	0.36144	20.613	20.437	20.799	0					79	34	3	0	0	0	0.00071415	1
CISASSNCSTSVR	13	Deamidation (N)	_CISASSN(de)CSTSVR_	CISASSN(1)CSTSVR		CISASSN(65.04)CSTSVR		0	1	0	0	Q6A051-3;Q6A051-2;Q6A051	Q6A051-3	Q6A051-3	Atrnl1	Attractin-like protein 1	MULTI-MSMS	20150708_JYL_200ug_mb_glyco_1	1	715.3	2	715.306	1428.6	43090.2	-1.5715	-0.0011241	-1.2961	-0.00092707	-2.8675	-0.0020512	715.304	19.076	0.44158	19.076	18.913	19.355	0					137	63	3	0	0	0	3.0377e-05	1
CISASSNCSTSVR	13	Deamidation (N)	_CISASSN(de)CSTSVR_	CISASSN(1)CSTSVR		CISASSN(66)CSTSVR		0	1	0	0	Q6A051-3;Q6A051-2;Q6A051	Q6A051-3	Q6A051-3	Atrnl1	Attractin-like protein 1	MULTI-MSMS	20150708_JYL_200ug_mb_glyco_2	2	715.3	2	715.306	1428.6	44030.7	-1.0583	-0.00075697	-1.7255	-0.0012343	-2.7838	-0.0019913	715.304	18.895	0.7342	18.895	18.574	19.308	1.9073e-06					189	96	3	0	0	0	2.5842e-05	1
CISASSNCSTSVR	13	Deamidation (N)	_CISASSN(de)CSTSVR_	CISASSN(1)CSTSVR		CISASSN(66.99)CSTSVR		0	1	0	0	Q6A051-3;Q6A051-2;Q6A051	Q6A051-3	Q6A051-3	Atrnl1	Attractin-like protein 1	MULTI-MSMS	20150708_JYL_200ug_mb_glyco_3	3	715.3	2	715.306	1428.6	43242.4	-1.2086	-0.00086455	-1.7988	-0.0012867	-3.0074	-0.0021512	715.305	19.036	0.57875	19.036	18.823	19.402	0					192	82	4	0	0	0	2.1198e-05	1
CISPNVTSCACTINFTIK	18	Deamidation (N)	_CISPN(de)VTSCACTINFTIK_	CISPN(1)VTSCACTINFTIK		CISPN(40.52)VTSCACTIN(-40.52)FTIK		0	1	0	0	Q8VEK0	Q8VEK0	Q8VEK0	Tmem30a	Cell cycle control protein 50A	MULTI-MSMS	20150708_JYL_200ug_mb_glyco_1	1	1044.48	2	1043.98	2085.95	33523.8	0.25544	0.00026667	-1.3315	-0.0013901	-1.0761	-0.0011234	1044.99	62.971	0.29054	62.971	62.847	63.138	0					69	40	3	0	0	0	3.5866e-05	1
CISPNVTSCACTINFTIK	18	Deamidation (N)	_CISPN(de)VTSCACTINFTIK_	CISPN(1)VTSCACTINFTIK		CISPN(41.35)VTSCACTIN(-41.35)FTIK		0	1	0	0	Q8VEK0	Q8VEK0	Q8VEK0	Tmem30a	Cell cycle control protein 50A	MULTI-MSMS	20150708_JYL_200ug_mb_glyco_2	2	1044.49	2	1043.98	2085.95	34356.9	-0.17594	-0.00018368	-0.22703	-0.00023702	-0.40297	-0.00042069	1044.49	63.249	0.35719	63.249	63.089	63.446	0					113	47	3	0	0	0	1.5835e-05	1
CISPNVTSCACTINFTIK	18	Deamidation (N)	_CISPN(de)VTSCACTINFTIK_	CISPN(1)VTSCACTINFTIK		CISPN(55.03)VTSCACTIN(-55.03)FTIK		0	1	0	0	Q8VEK0	Q8VEK0	Q8VEK0	Tmem30a	Cell cycle control protein 50A	MULTI-MSMS	20150708_JYL_200ug_mb_glyco_3	3	1044.49	2	1043.98	2085.95	33950.3	0.13174	0.00013754	0.37997	0.00039668	0.51171	0.00053422	1044.49	63.225	0.33124	63.225	63.048	63.38	0					108	41	3	0	0	0	6.7456e-09	1
CISPNVTSCACTINFTIK	18	2 Deamidation (N)	_CISPN(de)VTSCACTIN(de)FTIK_	CISPN(1)VTSCACTIN(1)FTIK		CISPN(64.7)VTSCACTIN(64.7)FTIK		0	2	0	0	Q8VEK0	Q8VEK0	Q8VEK0	Tmem30a	Cell cycle control protein 50A	MULTI-MSMS	20150708_JYL_200ug_mb_glyco_1	1	1044.98	2	1044.48	2086.94	31963.4	0.34927	0.00036481	0.3159	0.00032995	0.66517	0.00069476	1044.98	64.62	0.59115	64.62	64.307	64.898	0					267	71	6	0	0	0	5.4732e-06	1
CISPNVTSCACTINFTIK	18	2 Deamidation (N)	_CISPN(de)VTSCACTIN(de)FTIK_	CISPN(1)VTSCACTIN(1)FTIK		CISPN(86.8)VTSCACTIN(86.8)FTIK		0	2	0	0	Q8VEK0	Q8VEK0	Q8VEK0	Tmem30a	Cell cycle control protein 50A	MULTI-MSMS	20150708_JYL_200ug_mb_glyco_2	2	1044.48	2	1044.48	2086.94	34152.7	0.015013	1.5681e-05	0.23231	0.00024264	0.24732	0.00025832	1044.98	64.848	0.45212	64.848	64.612	65.064	0					102	54	2	0	0	0	2.4279e-13	1
CISPNVTSCACTINFTIK	18	2 Deamidation (N)	_CISPN(de)VTSCACTIN(de)FTIK_	CISPN(1)VTSCACTIN(1)FTIK		CISPN(100.02)VTSCACTIN(100.02)FTIK		0	2	0	0	Q8VEK0	Q8VEK0	Q8VEK0	Tmem30a	Cell cycle control protein 50A	MULTI-MSMS	20150708_JYL_200ug_mb_glyco_3	3	1044.98	2	1044.48	2086.94	33824.8	0.1021	0.00010664	0.4779	0.00049915	0.58	0.00060579	1044.98	64.778	0.5509	64.778	64.538	65.089	0					140	61	3	0	0	0	1.0589e-19	1
CISPNVTSCACTINFTIK	18	2 Deamidation (N)	_CISPN(de)VTSCACTIN(de)FTIK_	CISPN(1)VTSCACTIN(1)FTIK		CISPN(48.29)VTSCACTIN(48.29)FTIK		0	2	0	0	Q8VEK0	Q8VEK0	Q8VEK0	Tmem30a	Cell cycle control protein 50A	MULTI-MSMS	20150708_JYL_200ug_mb_glyco_3	3	696.65	3	696.653	2086.94	41867.5	-0.62085	-0.00043251	0.42474	0.0002959	-0.1961	-0.00013661	696.653	64.774	0.27264	64.774	64.602	64.875	0					61	30	3	0	0	0	0.00011202	1
CISPNVTSCACTINFTIK	18	2 Deamidation (N)	_CISPN(de)VTSCACTIN(de)FTIK_	CISPN(1)VTSCACTIN(1)FTIK		CISPN(77.51)VTSCACTIN(77.51)FTIK		0	2	0	0	Q8VEK0	Q8VEK0	Q8VEK0	Tmem30a	Cell cycle control protein 50A	MULTI-MSMS	20150708_JYL_200ug_mb_glyco_3	3	1044.98	2	1044.48	2086.94	33165.9	0.5292	0.00055273	0.79171	0.00082692	1.3209	0.0013797	1044.98	72.524	0.51823	72.524	72.316	72.834	0					116	35	5	0	0	0	6.5464e-09	1
CIVPDTVNISSSWR	14	Deamidation (N)	_CIVPDTVN(de)ISSSWR_	CIVPDTVN(1)ISSSWR		CIVPDTVN(61.41)ISSSWR		0	1	0	0	Q9Z306	Q9Z306	Q9Z306	Slc22a4	Solute carrier family 22 member 4	MULTI-MSMS	20150708_JYL_200ug_mb_glyco_1	1	817.89	2	817.896	1633.78	39273.5	-0.83338	-0.00068162	0.29339	0.00023996	-0.53999	-0.00044166	818.397	65.532	0.40865	65.532	65.288	65.697	0					146	42	4	0	0	0	3.5818e-05	1
CIVPDTVNISSSWR	14	Deamidation (N)	_CIVPDTVN(de)ISSSWR_	CIVPDTVN(1)ISSSWR		CIVPDTVN(45.61)ISSSWR		0	1	0	0	Q9Z306	Q9Z306	Q9Z306	Slc22a4	Solute carrier family 22 member 4	MULTI-MSMS	20150708_JYL_200ug_mb_glyco_2	2	817.89	2	817.896	1633.78	39744.8	-0.49845	-0.00040768	0.14632	0.00011968	-0.35213	-0.00028801	818.399	74.2	0.27355	74.2	73.986	74.259	0					55	23	3	0	0	0	0.0010903	1
CIVPDTVNISSSWR	14	Deamidation (N)	_CIVPDTVN(de)ISSSWR_	CIVPDTVN(1)ISSSWR		CIVPDTVN(51.64)ISSSWR		0	1	0	0	Q9Z306	Q9Z306	Q9Z306	Slc22a4	Solute carrier family 22 member 4	MULTI-MSMS	20150708_JYL_200ug_mb_glyco_3	3	817.9	2	817.896	1633.78	39425.5	-0.78397	-0.00064121	-0.45313	-0.00037062	-1.2371	-0.0010118	817.896	65.493	0.23831	65.493	65.391	65.629	0					58	20	5	0	0	0	0.00045197	1
CIYGEAYPSCSSGNTSTAEEEICR	24	Deamidation (N)	_CIYGEAYPSCSSGN(de)TSTAEEEICR_	CIYGEAYPSCSSGN(1)TSTAEEEICR		CIYGEAYPSCSSGN(76.89)TSTAEEEICR		0	1	0	0	Q3UN10;Q3TDI2;P56695	Q3UN10	Q3UN10	Wfs1	Wolframin	MULTI-MSMS	20150708_JYL_200ug_mb_glyco_1	1	1372.05	2	1371.55	2741.09	29632.8	-1.5476	-0.0021226	-1.3593	-0.0018643	-2.9069	-0.003987	1372.05	49.848	0.51357	49.848	49.638	50.151	0					144	53	3	0	0	0	1.9713e-11	1
CIYGEAYPSCSSGNTSTAEEEICR	24	Deamidation (N)	_CIYGEAYPSCSSGN(de)TSTAEEEICR_	CIYGEAYPSCSSGN(1)TSTAEEEICR		CIYGEAYPSCSSGN(40.63)TSTAEEEICR		0	1	0	0	Q3UN10;Q3TDI2;P56695	Q3UN10	Q3UN10	Wfs1	Wolframin	MULTI-MSMS	20150708_JYL_200ug_mb_glyco_1	1	1372.55	2	1371.55	2741.09	29639.9	-0.78365	-0.0010748	-1.3292	-0.0018231	-2.1129	-0.0028979	1372.05	63.512	0.69642	63.512	63.227	63.924	0					337	83	5	0	0	0	1.1661e-05	1
CIYGEAYPSCSSGNTSTAEEEICR	24	Deamidation (N)	_CIYGEAYPSCSSGN(de)TSTAEEEICR_	CIYGEAYPSCSSGN(1)TSTAEEEICR		CIYGEAYPSCSSGN(65.83)TSTAEEEICR		0	1	0	0	Q3UN10;Q3TDI2;P56695	Q3UN10	Q3UN10	Wfs1	Wolframin	MULTI-MSMS	20150708_JYL_200ug_mb_glyco_1	1	915.04	3	914.704	2741.09	36620.8	-0.026571	-2.4305e-05	-0.77241	-0.00070653	-0.79899	-0.00073083	915.371	63.581	0.60057	63.581	63.265	63.865	3.8147e-06					197	70	5	0	0	0	1.3816e-08	1
CIYGEAYPSCSSGNTSTAEEEICR	24	Deamidation (N)	_CIYGEAYPSCSSGN(de)TSTAEEEICR_	CIYGEAYPSCSSGN(1)TSTAEEEICR		CIYGEAYPSCSSGN(41.91)TSTAEEEICR		0	1	0	0	Q3UN10;Q3TDI2;P56695	Q3UN10	Q3UN10	Wfs1	Wolframin	MULTI-MSMS	20150708_JYL_200ug_mb_glyco_2	2	915.37	3	914.704	2741.09	36509.4	-0.5989	-0.00054782	-0.22596	-0.00020668	-0.82486	-0.0007545	915.039	49.85	0.61125	49.85	49.598	50.209	0					332	61	7	0	0	0	6.289e-06	1
CIYGEAYPSCSSGNTSTAEEEICR	24	Deamidation (N)	_CIYGEAYPSCSSGN(de)TSTAEEEICR_	CIYGEAYPSCSSGN(1)TSTAEEEICR		CIYGEAYPSCSSGN(54.56)TSTAEEEICR		0	1	0	0	Q3UN10;Q3TDI2;P56695	Q3UN10	Q3UN10	Wfs1	Wolframin	MULTI-MSMS	20150708_JYL_200ug_mb_glyco_3	3	915.37	3	914.704	2741.09	36881.5	-0.5238	-0.00047913	-0.48002	-0.00043908	-1.0038	-0.0009182	915.038	49.802	0.64474	49.802	49.488	50.132	-3.8147e-06					279	56	7	0	0	0	3.5133e-07	2
CIYGEAYPSCSSGNTSTAEEEICR	24	Deamidation (N)	_CIYGEAYPSCSSGN(de)TSTAEEEICR_	CIYGEAYPSCSSGN(1)TSTAEEEICR		CIYGEAYPSCSSGN(47.06)TSTAEEEICR		0	1	0	0	Q3UN10;Q3TDI2;P56695	Q3UN10	Q3UN10	Wfs1	Wolframin	MULTI-MSMS	20150708_JYL_200ug_mb_glyco_3	3	915.04	3	914.704	2741.09	36356	-0.40664	-0.00037196	-0.93537	-0.00085558	-1.342	-0.0012275	915.037	63.772	0.65633	63.772	63.45	64.107	-3.8147e-06					259	67	5	0	0	0	1.0256e-06	1
CNASSQFICSSGR	13	Deamidation (N)	_CN(de)ASSQFICSSGR_	CN(1)ASSQFICSSGR		CN(153.81)ASSQFICSSGR		0	1	0	0	A0A0R4J0I9;Q91ZX7	A0A0R4J0I9	A0A0R4J0I9	Lrp1	Prolow-density lipoprotein receptor-related protein 1;Low-density lipoprotein receptor-related protein 1 85 kDa subunit;Low-density lipoprotein receptor-related protein 1 515 kDa subunit;Low-density lipoprotein receptor-related protein 1 intracellular domain	MULTI-MSMS	20150708_JYL_200ug_mb_glyco_1	1	737.81	2	737.806	1473.6	40857.3	-0.58389	-0.0004308	-0.50143	-0.00036996	-1.0853	-0.00080076	737.806	34.628	0.94076	34.628	34.062	35.003	0					316	72	7	0	0	0	2.5069e-51	1
CNASSQFICSSGR	13	Deamidation (N)	_CN(de)ASSQFICSSGR_	CN(1)ASSQFICSSGR		CN(110.51)ASSQFICSSGR		0	1	0	0	A0A0R4J0I9;Q91ZX7	A0A0R4J0I9	A0A0R4J0I9	Lrp1	Prolow-density lipoprotein receptor-related protein 1;Low-density lipoprotein receptor-related protein 1 85 kDa subunit;Low-density lipoprotein receptor-related protein 1 515 kDa subunit;Low-density lipoprotein receptor-related protein 1 intracellular domain	MULTI-MSMS	20150708_JYL_200ug_mb_glyco_2	2	737.81	2	737.806	1473.6	40515.8	-0.94996	-0.00070088	0.048869	3.6056e-05	-0.90109	-0.00066483	737.807	34.32	0.94793	34.32	33.826	34.774	0					295	79	6	0	0	0	2.0758e-21	1
CNASSQFICSSGR	13	Deamidation (N)	_CN(de)ASSQFICSSGR_	CN(1)ASSQFICSSGR		CN(64.1)ASSQFICSSGR		0	1	0	0	A0A0R4J0I9;Q91ZX7	A0A0R4J0I9	A0A0R4J0I9	Lrp1	Prolow-density lipoprotein receptor-related protein 1;Low-density lipoprotein receptor-related protein 1 85 kDa subunit;Low-density lipoprotein receptor-related protein 1 515 kDa subunit;Low-density lipoprotein receptor-related protein 1 intracellular domain	MULTI-MSMS	20150708_JYL_200ug_mb_glyco_2	2	737.81	2	737.806	1473.6	41075.9	-0.5718	-0.00042188	0.050762	3.7453e-05	-0.52104	-0.00038442	737.807	46.949	0.58382	46.949	46.606	47.19	0					178	55	5	0	0	0	3.4808e-05	1
CNASSQFICSSGR	13	Deamidation (N)	_CN(de)ASSQFICSSGR_	CN(1)ASSQFICSSGR		CN(46.32)ASSQFICSSGR		0	1	0	0	A0A0R4J0I9;Q91ZX7	A0A0R4J0I9	A0A0R4J0I9	Lrp1	Prolow-density lipoprotein receptor-related protein 1;Low-density lipoprotein receptor-related protein 1 85 kDa subunit;Low-density lipoprotein receptor-related protein 1 515 kDa subunit;Low-density lipoprotein receptor-related protein 1 intracellular domain	MULTI-MSMS	20150708_JYL_200ug_mb_glyco_3	3	737.81	2	737.806	1473.6	40272.4	-1.001	-0.00073855	0.037714	2.7826e-05	-0.9633	-0.00071073	737.807	34.206	0.76365	34.206	33.797	34.561	0					215	54	7	0	0	0	0.0010966	1
CNASSQFICSSGR	13	Deamidation (N)	_CN(de)ASSQFICSSGR_	CN(1)ASSQFICSSGR		CN(55.2)ASSQFICSSGR		0	1	0	0	A0A0R4J0I9;Q91ZX7	A0A0R4J0I9	A0A0R4J0I9	Lrp1	Prolow-density lipoprotein receptor-related protein 1;Low-density lipoprotein receptor-related protein 1 85 kDa subunit;Low-density lipoprotein receptor-related protein 1 515 kDa subunit;Low-density lipoprotein receptor-related protein 1 intracellular domain	MULTI-MSMS	20150708_JYL_200ug_mb_glyco_3	3	737.81	2	737.806	1473.6	40636.7	-0.76806	-0.00056668	0.027907	2.059e-05	-0.74015	-0.00054609	737.807	46.819	0.51621	46.819	46.563	47.079	3.8147e-06					167	50	4	0	0	0	0.00031552	1
CNDTIPEDFQEFQTQSFDR	19	Deamidation (N)	_CN(de)DTIPEDFQEFQTQSFDR_	CN(1)DTIPEDFQEFQTQSFDR		CN(55.45)DTIPEDFQEFQTQSFDR		0	1	0	0	B2RTL6;Q9Z1T2	B2RTL6	B2RTL6	Thbs4	Thrombospondin-4	MULTI-MSMS	20150708_JYL_200ug_mb_glyco_1	1	1190	2	1189.5	2376.98	31883.6	-0.50268	-0.00059794	-1.6353	-0.0019452	-2.138	-0.0025431	1190	68.386	0.37737	68.386	68.201	68.578	0					107	27	6	0	0	0	4.1865e-05	1
CNDTIPEDFQEFQTQSFDR	19	Deamidation (N)	_CN(de)DTIPEDFQEFQTQSFDR_	CN(1)DTIPEDFQEFQTQSFDR		CN(61.76)DTIPEDFQEFQTQSFDR		0	1	0	0	B2RTL6;Q9Z1T2	B2RTL6	B2RTL6	Thbs4	Thrombospondin-4	MULTI-MSMS	20150708_JYL_200ug_mb_glyco_1	1	793.67	3	793.334	2376.98	39781.5	-0.37036	-0.00029382	-0.83469	-0.00066219	-1.2051	-0.00095601	793.668	68.398	0.34615	68.398	68.201	68.547	7.6294e-06					90	25	5	0	0	0	3.1654e-06	1
CNDTIPEDFQEFQTQSFDR	19	Deamidation (N)	_CN(de)DTIPEDFQEFQTQSFDR_	CN(1)DTIPEDFQEFQTQSFDR		CN(76.3)DTIPEDFQEFQTQSFDR		0	1	0	0	B2RTL6;Q9Z1T2	B2RTL6	B2RTL6	Thbs4	Thrombospondin-4	MULTI-MSMS	20150708_JYL_200ug_mb_glyco_2	2	1190	2	1189.5	2376.98	31979.2	-0.11623	-0.00013825	-1.9918	-0.0023693	-2.108	-0.0025075	1190	68.296	0.27455	68.296	68.139	68.414	0					71	19	6	0	0	0	4.0985e-09	1
CNDTIPEDFQEFQTQSFDR	19	Deamidation (N)	_CN(de)DTIPEDFQEFQTQSFDR_	CN(1)DTIPEDFQEFQTQSFDR		CN(58.02)DTIPEDFQEFQTQSFDR		0	1	0	0	B2RTL6;Q9Z1T2	B2RTL6	B2RTL6	Thbs4	Thrombospondin-4	MULTI-MSMS	20150708_JYL_200ug_mb_glyco_3	3	1190	2	1189.5	2376.98	31906.8	-0.35639	-0.00042392	-2.589	-0.0030796	-2.9454	-0.0035035	1190	68.325	0.33707	68.325	68.164	68.501	0					90	26	5	0	0	0	1.8056e-05	1
CNDTIPEDFQEFQTQSFDR	19	Deamidation (N)	_CN(de)DTIPEDFQEFQTQSFDR_	CN(1)DTIPEDFQEFQTQSFDR		CN(64)DTIPEDFQEFQTQSFDR		0	1	0	0	B2RTL6;Q9Z1T2	B2RTL6	B2RTL6	Thbs4	Thrombospondin-4	MULTI-MSMS	20150708_JYL_200ug_mb_glyco_3	3	793.67	3	793.334	2376.98	40321.8	-0.57215	-0.00045391	-0.95322	-0.00075622	-1.5254	-0.0012101	793.668	68.33	0.31869	68.33	68.182	68.501	-7.6294e-06					85	24	5	0	0	0	2.431e-06	1
CNETGFCECR	10	Deamidation (N)	_CN(de)ETGFCECR_	CN(1)ETGFCECR		CN(99.28)ETGFCECR		0	1	0	0	J3QNA0;Q8R4F1-2;Q8R4F1-3;Q8R4F1	J3QNA0	J3QNA0	Ntng2	Netrin-G2	MULTI-MSMS	20150708_JYL_200ug_mb_glyco_1	1	667.23	2	667.234	1332.45	42876.1	-1.1639	-0.00077657	-1.8702	-0.0012479	-3.0341	-0.0020245	667.233	24.147	0.68436	24.147	23.817	24.501	0					268	66	5	0	0	0	4.381e-12	1
CNETGFCECR	10	Deamidation (N)	_CN(de)ETGFCECR_	CN(1)ETGFCECR		CN(50.19)ETGFCECR		0	1	0	0	J3QNA0;Q8R4F1-2;Q8R4F1-3;Q8R4F1	J3QNA0	J3QNA0	Ntng2	Netrin-G2	MULTI-MSMS	20150708_JYL_200ug_mb_glyco_1	1	667.23	2	667.234	1332.45	44017.4	-0.61133	-0.0004079	-0.44273	-0.00029541	-1.0541	-0.0007033	667.234	36.902	0.4454	36.902	36.624	37.069	0					76	31	3	0	0	0	0.0017891	1
CNETGFCECR	10	Deamidation (N)	_CN(de)ETGFCECR_	CN(1)ETGFCECR		CN(96.23)ETGFCECR		0	1	0	0	J3QNA0;Q8R4F1-2;Q8R4F1-3;Q8R4F1	J3QNA0	J3QNA0	Ntng2	Netrin-G2	MULTI-MSMS	20150708_JYL_200ug_mb_glyco_2	2	667.23	2	667.234	1332.45	42449.7	-0.82922	-0.00055329	-0.14106	-9.4122e-05	-0.97029	-0.00064741	667.235	23.939	0.59866	23.939	23.603	24.201	0					204	48	6	0	0	0	5.9781e-12	1
CNETGFCECR	10	Deamidation (N)	_CN(de)ETGFCECR_	CN(1)ETGFCECR		CN(109.16)ETGFCECR		0	1	0	0	J3QNA0;Q8R4F1-2;Q8R4F1-3;Q8R4F1	J3QNA0	J3QNA0	Ntng2	Netrin-G2	MULTI-MSMS	20150708_JYL_200ug_mb_glyco_3	3	667.23	2	667.234	1332.45	42980.7	-1.4432	-0.00096292	0.65209	0.00043509	-0.79106	-0.00052783	667.235	23.974	0.56144	23.974	23.681	24.243	0					181	47	6	0	0	0	4.9421e-18	1
CNGSGFCECK	10	Deamidation (N)	_CN(de)GSGFCECK_	CN(1)GSGFCECK		CN(49.45)GSGFCECK		0	1	0	0	F8WJ48;Q8R4G0-2;Q8R4G0	F8WJ48	F8WJ48	Ntng1	Netrin-G1	MULTI-MSMS	20150708_JYL_200ug_mb_glyco_1	1	610.21	2	610.212	1218.41	45139.7	-1.134	-0.00069196	-0.86394	-0.00052719	-1.9979	-0.0012192	610.212	18.464	0.51896	18.464	18.31	18.829	0					173	44	5	0	0	0	0.001863	1
CNGSGFCECK	10	Deamidation (N)	_CN(de)GSGFCECK_	CN(1)GSGFCECK		CN(60.26)GSGFCECK		0	1	0	0	F8WJ48;Q8R4G0-2;Q8R4G0	F8WJ48	F8WJ48	Ntng1	Netrin-G1	MULTI-MSMS	20150708_JYL_200ug_mb_glyco_2	2	610.21	2	610.212	1218.41	44469.6	-1.1469	-0.00069985	-0.10321	-6.2981e-05	-1.2501	-0.00076283	610.213	18.242	0.57918	18.242	18.085	18.664	0					165	48	4	0	0	0	0.00082162	1
CNGSGFCECK	10	Deamidation (N)	_CN(de)GSGFCECK_	CN(1)GSGFCECK		CN(60.26)GSGFCECK		0	1	0	0	F8WJ48;Q8R4G0-2;Q8R4G0	F8WJ48	F8WJ48	Ntng1	Netrin-G1	MULTI-MSMS	20150708_JYL_200ug_mb_glyco_3	3	610.21	2	610.212	1218.41	44834	-0.70245	-0.00042865	-0.27251	-0.00016629	-0.97496	-0.00059493	610.213	18.158	0.61012	18.158	18.006	18.616	0					148	41	4	0	0	0	0.00082162	1
CNIGVAIVDMVNNSTIHR	18	2 Deamidation (N)	_CNIGVAIVDMVN(de)N(de)STIHR_	CNIGVAIVDMVN(1)N(1)STIHR		CN(-72.96)IGVAIVDMVN(72.96)N(83.26)STIHR		0	2	0	0	A0A140LHC9;A0A0R4J0A6;Q8BLE7	A0A140LHC9	A0A140LHC9	Slc17a6	Vesicular glutamate transporter 2	MULTI-MSMS	20150708_JYL_200ug_mb_glyco_1	1	1008.49	2	1007.99	2013.96	36173	0.020604	2.0769e-05	1.0532	0.0010616	1.0738	0.0010824	1008.49	68.008	0.29688	68.008	67.859	68.156	0					78	24	4	0	0	0	2.6667e-13	1
CNIGVAIVDMVNNSTIHR	18	2 Deamidation (N)	_CNIGVAIVDMVN(de)N(de)STIHR_	CNIGVAIVDMVN(1)N(1)STIHR		CN(-64.41)IGVAIVDMVN(64.41)N(66.19)STIHR		0	2	0	0	A0A140LHC9;A0A0R4J0A6;Q8BLE7	A0A140LHC9	A0A140LHC9	Slc17a6	Vesicular glutamate transporter 2	MULTI-MSMS	20150708_JYL_200ug_mb_glyco_2	2	1008.49	2	1007.99	2013.96	35080.8	0.0012566	1.2666e-06	0.5656	0.00057012	0.56686	0.00057138	1007.99	73.758	0.45349	73.758	73.589	74.042	0					83	28	5	0	0	0	3.0762e-06	1
CNIGVAIVDMVNNSTIHR	18	2 Deamidation (N)	_CNIGVAIVDMVN(de)N(de)STIHR_	CNIGVAIVDMVN(1)N(1)STIHR		CN(-84.68)IGVAIVDMVN(84.68)N(92.87)STIHR		0	2	0	0	A0A140LHC9;A0A0R4J0A6;Q8BLE7	A0A140LHC9	A0A140LHC9	Slc17a6	Vesicular glutamate transporter 2	MULTI-MSMS	20150708_JYL_200ug_mb_glyco_3	3	1008.49	2	1007.99	2013.96	34231.2	0.080727	8.1371e-05	-0.059747	-6.0224e-05	0.02098	2.1147e-05	1008.49	73.889	0.23939	73.889	73.787	74.026	7.6294e-06					28	12	4	0	0	0	7.9528e-20	1
CNIGVAIVDMVNNSTIHR	18	Deamidation (N)	_CNIGVAIVDMVN(de)NSTIHR_	CNIGVAIVDMVN(0.837)N(0.163)STIHR		CN(-202.18)IGVAIVDMVN(7.1)N(-7.1)STIHR		0	1	0	0	A0A140LHC9;A0A0R4J0A6;Q8BLE7	A0A140LHC9	A0A140LHC9	Slc17a6	Vesicular glutamate transporter 2	MULTI-MSMS	20150708_JYL_200ug_mb_glyco_1	1	1008	2	1007.5	2012.98	35066.2	0.37805	0.00038088	-0.99503	-0.0010025	-0.61698	-0.0006216	1008	72.603	0.33275	72.603	72.472	72.805	0					100	19	7	0	0	0	1.034e-140	1
CNIGVAIVDMVNNSTIHR	18	Deamidation (N)	_CNIGVAIVDMVN(de)NSTIHR_	CNIGVAIVDMVN(0.761)N(0.239)STIHR		CN(-114.28)IGVAIVDMVN(5.04)N(-5.04)STIHR		0	1	0	0	A0A140LHC9;A0A0R4J0A6;Q8BLE7	A0A140LHC9	A0A140LHC9	Slc17a6	Vesicular glutamate transporter 2	MULTI-MSMS	20150708_JYL_200ug_mb_glyco_1	1	672	3	672	2012.98	42746.4	0.39951	0.00026847	-0.80006	-0.00053764	-0.40055	-0.00026917	671.999	72.621	0.30571	72.621	72.472	72.778	0					93	17	8	0	0	0	2.0912e-37	1
CNIGVAIVDMVNNSTIHR	18	Deamidation (N)	_CNIGVAIVDMVN(de)NSTIHR_	CNIGVAIVDMVN(0.787)N(0.213)STIHR		CN(-168.02)IGVAIVDMVN(5.69)N(-5.69)STIHR		0	1	0	0	A0A140LHC9;A0A0R4J0A6;Q8BLE7	A0A140LHC9	A0A140LHC9	Slc17a6	Vesicular glutamate transporter 2	MULTI-MSMS	20150708_JYL_200ug_mb_glyco_2	2	1007.5	2	1007.5	2012.98	34486.3	-0.043215	-4.3539e-05	-0.26714	-0.00026915	-0.31036	-0.00031269	1008	72.635	0.54288	72.635	72.447	72.99	0					146	28	8	0	0	0	5.3301e-90	1
CNIGVAIVDMVNNSTIHR	18	Deamidation (N)	_CNIGVAIVDMVN(de)NSTIHR_	CNIGVAIVDMVN(0.833)N(0.167)STIHR		CN(-41.12)IGVAIVDMVN(6.97)N(-6.97)STIHR		0	1	0	0	A0A140LHC9;A0A0R4J0A6;Q8BLE7	A0A140LHC9	A0A140LHC9	Slc17a6	Vesicular glutamate transporter 2	MULTI-MSMS	20150708_JYL_200ug_mb_glyco_3	3	672.33	3	672	2012.98	42990.2	-0.037317	-2.5077e-05	-0.56652	-0.0003807	-0.60383	-0.00040577	672.334	72.701	0.46783	72.701	72.495	72.963	0					134	28	6	0	0	0	8.6742e-05	1
CNIGVAIVDMVNNSTIHR	18	Deamidation (N)	_CNIGVAIVDMVN(de)NSTIHR_	CNIGVAIVDMVN(0.79)N(0.21)STIHR		CN(-147.84)IGVAIVDMVN(5.77)N(-5.77)STIHR		0	1	0	0	A0A140LHC9;A0A0R4J0A6;Q8BLE7	A0A140LHC9	A0A140LHC9	Slc17a6	Vesicular glutamate transporter 2	MULTI-MSMS	20150708_JYL_200ug_mb_glyco_3	3	1008	2	1007.5	2012.98	34918.3	0.15659	0.00015776	-0.38357	-0.00038644	-0.22698	-0.00022868	1008	72.678	0.50426	72.678	72.509	73.013	0					146	29	7	0	0	0	8.952e-75	1
CNIGVAIVSMVNNSTTHR	18	Oxidation (M),Deamidation (N)	_CNIGVAIVSM(ox)VNN(de)STTHR_	CNIGVAIVSMVN(0.167)N(0.833)STTHR	CNIGVAIVSM(1)VNNSTTHR	CN(-113.6)IGVAIVSMVN(-6.99)N(6.99)STTHR	CNIGVAIVSM(114.96)VNNSTTHR	0	1	1	0	Q3TXX4	Q3TXX4	Q3TXX4	Slc17a7	Vesicular glutamate transporter 1	MULTI-MSMS	20150708_JYL_200ug_mb_glyco_1	1	995.98	2	995.478	1988.94	35286.6	-0.1847	-0.00018386	1.4031	0.0013968	1.2184	0.0012129	995.479	56.055	0.36448	56.055	55.893	56.257	0					85	31	3	0	0	0	8.7383e-28	1
CNIGVAIVSMVNNSTTHR	18	Oxidation (M),Deamidation (N)	_CNIGVAIVSM(ox)VNN(de)STTHR_	CNIGVAIVSMVN(0.207)N(0.793)STTHR	CNIGVAIVSM(1)VNNSTTHR	CN(-49.32)IGVAIVSMVN(-5.83)N(5.83)STTHR	CNIGVAIVSM(50.83)VNNSTTHR	0	1	1	0	Q3TXX4	Q3TXX4	Q3TXX4	Slc17a7	Vesicular glutamate transporter 1	MULTI-MSMS	20150708_JYL_200ug_mb_glyco_1	1	663.99	3	663.988	1988.94	43764.5	0.13887	9.2205e-05	-0.14344	-9.5244e-05	-0.0045773	-3.0393e-06	663.987	56.059	0.42964	56.059	55.882	56.311	0					122	37	4	0	0	0	8.1459e-05	1
CNIGVAIVSMVNNSTTHR	18	Oxidation (M),Deamidation (N)	_CNIGVAIVSM(ox)VNN(de)STTHR_	CNIGVAIVSMVN(0.179)N(0.821)STTHR	CNIGVAIVSM(1)VNNSTTHR	CN(-84.05)IGVAIVSMVN(-6.61)N(6.61)STTHR	CNIGVAIVSM(85.56)VNNSTTHR	0	1	1	0	Q3TXX4	Q3TXX4	Q3TXX4	Slc17a7	Vesicular glutamate transporter 1	MULTI-MSMS	20150708_JYL_200ug_mb_glyco_1	1	995.48	2	995.478	1988.94	35182.8	-0.3147	-0.00031327	1.1354	0.0011303	0.82069	0.00081698	995.477	56.99	0.43148	56.99	56.786	57.217	0					123	36	4	0	0	0	3.3937e-13	1
CNIGVAIVSMVNNSTTHR	18	Oxidation (M),Deamidation (N)	_CNIGVAIVSM(ox)VN(de)NSTTHR_	CNIGVAIVSMVN(0.5)N(0.5)STTHR	CNIGVAIVSM(1)VNNSTTHR	CN(-76.93)IGVAIVSMVN(0)N(0)STTHR	CNIGVAIVSM(78.44)VNNSTTHR	0	1	1	0	Q3TXX4	Q3TXX4	Q3TXX4	Slc17a7	Vesicular glutamate transporter 1	MULTI-MSMS	20150708_JYL_200ug_mb_glyco_2	2	995.48	2	995.478	1988.94	35241.5	-0.093256	-9.2834e-05	2.067	0.0020576	1.9737	0.0019648	995.98	56.059	0.37104	56.059	55.909	56.28	0					93	36	3	0	0	0	6.7663e-09	1
CNIGVAIVSMVNNSTTHR	18	Oxidation (M),Deamidation (N)	_CNIGVAIVSM(ox)VN(de)NSTTHR_	CNIGVAIVSMVN(0.5)N(0.5)STTHR	CNIGVAIVSM(1)VNNSTTHR	CN(-63.72)IGVAIVSMVN(0)N(0)STTHR	CNIGVAIVSM(65.23)VNNSTTHR	0	1	1	0	Q3TXX4	Q3TXX4	Q3TXX4	Slc17a7	Vesicular glutamate transporter 1	MULTI-MSMS	20150708_JYL_200ug_mb_glyco_2	2	995.48	2	995.478	1988.94	35982.7	0.21418	0.00021321	1.0129	0.0010083	1.2271	0.0012215	995.477	57.051	0.42013	57.051	56.819	57.239	0					107	36	4	0	0	0	6.1799e-06	1
CNIGVAIVSMVNNSTTHR	18	Oxidation (M),Deamidation (N)	_CNIGVAIVSM(ox)VNN(de)STTHR_	CNIGVAIVSMVN(0.241)N(0.758)STTHR	CNIGVAIVSM(1)VNNSTTHR	CN(-40.9)IGVAIVSMVN(-4.97)N(4.97)STTHR	CNIGVAIVSM(41.42)VNNSTTHR	0	1	1	0	Q3TXX4	Q3TXX4	Q3TXX4	Slc17a7	Vesicular glutamate transporter 1	MULTI-MSMS	20150708_JYL_200ug_mb_glyco_2	2	663.99	3	663.988	1988.94	43876.4	0.29362	0.00019496	-0.69249	-0.0004598	-0.39887	-0.00026484	663.987	57.012	0.53484	57.012	56.751	57.286	0					138	44	4	0	0	0	0.00032636	1
CNIGVAIVSMVNNSTTHR	18	Oxidation (M),Deamidation (N)	_CNIGVAIVSM(ox)VNN(de)STTHR_	CNIGVAIVSMVN(0.195)N(0.805)STTHR	CNIGVAIVSM(1)VNNSTTHR	CN(-85.79)IGVAIVSMVN(-6.17)N(6.17)STTHR	CNIGVAIVSM(87.68)VNNSTTHR	0	1	1	0	Q3TXX4	Q3TXX4	Q3TXX4	Slc17a7	Vesicular glutamate transporter 1	MULTI-MSMS	20150708_JYL_200ug_mb_glyco_3	3	995.98	2	995.478	1988.94	35469.8	0.11875	0.00011821	3.2956	0.0032807	3.4144	0.0033989	995.481	55.984	0.34109	55.984	55.786	56.127	-3.8147e-06					76	31	3	0	0	0	2.6775e-13	1
CNIGVAIVSMVNNSTTHR	18	Oxidation (M),Deamidation (N)	_CNIGVAIVSM(ox)VN(de)NSTTHR_	CNIGVAIVSMVN(0.5)N(0.5)STTHR	CNIGVAIVSM(1)VNNSTTHR	CN(-88.11)IGVAIVSMVN(0)N(0)STTHR	CNIGVAIVSM(89.47)VNNSTTHR	0	1	1	0	Q3TXX4	Q3TXX4	Q3TXX4	Slc17a7	Vesicular glutamate transporter 1	MULTI-MSMS	20150708_JYL_200ug_mb_glyco_3	3	995.98	2	995.478	1988.94	35235.4	0.26159	0.00026041	0.79755	0.00079394	1.0591	0.0010543	995.477	56.876	0.40887	56.876	56.671	57.08	0					112	34	4	0	0	0	2.0697e-13	1
CNIGVAIVSMVNNSTTHR	18	Deamidation (N)	_CNIGVAIVSMVNN(de)STTHR_	CNIGVAIVSMVN(0.211)N(0.789)STTHR		CN(-192.69)IGVAIVSMVN(-5.72)N(5.72)STTHR		0	1	0	0	Q3TXX4	Q3TXX4	Q3TXX4	Slc17a7	Vesicular glutamate transporter 1	MULTI-MSMS	20150708_JYL_200ug_mb_glyco_1	1	987.98	2	987.48	1972.95	34844.6	-0.067605	-6.6758e-05	-0.81439	-0.00080419	-0.88199	-0.00087095	987.981	70.209	0.72656	70.209	69.939	70.666	0					184	45	7	0	0	0	3.6355e-122	1
CNIGVAIVSMVNNSTTHR	18	Deamidation (N)	_CNIGVAIVSMVNN(de)STTHR_	CNIGVAIVSMVN(0.239)N(0.761)STTHR		CN(-84.1)IGVAIVSMVN(-5.04)N(5.04)STTHR		0	1	0	0	Q3TXX4	Q3TXX4	Q3TXX4	Slc17a7	Vesicular glutamate transporter 1	MULTI-MSMS	20150708_JYL_200ug_mb_glyco_1	1	658.99	3	658.656	1972.95	42770.4	0.29552	0.00019464	-0.76031	-0.00050078	-0.46479	-0.00030614	658.656	70.224	0.70743	70.224	70.026	70.733	0					146	42	7	0	0	0	1.4608e-13	1
CNIGVAIVSMVNNSTTHR	18	Deamidation (N)	_CNIGVAIVSMVNN(de)STTHR_	CNIGVAIVSMVN(0.239)N(0.761)STTHR		CN(-43.12)IGVAIVSMVN(-5.03)N(5.03)STTHR		0	1	0	0	Q3TXX4	Q3TXX4	Q3TXX4	Slc17a7	Vesicular glutamate transporter 1	MULTI-MSMS	20150708_JYL_200ug_mb_glyco_2	2	658.99	3	658.656	1972.95	43095.8	0.0079185	5.2156e-06	-0.66494	-0.00043797	-0.65702	-0.00043275	658.99	70.216	0.53024	70.216	70.026	70.556	0					126	29	7	0	0	0	0.00018604	1
CNIGVAIVSMVNNSTTHR	18	Deamidation (N)	_CNIGVAIVSMVNN(de)STTHR_	CNIGVAIVSMVN(0.15)N(0.85)STTHR		CN(-172.6)IGVAIVSMVN(-7.53)N(7.53)STTHR		0	1	0	0	Q3TXX4	Q3TXX4	Q3TXX4	Slc17a7	Vesicular glutamate transporter 1	MULTI-MSMS	20150708_JYL_200ug_mb_glyco_2	2	987.98	2	987.48	1972.95	34837.2	-0.18157	-0.0001793	-1.1039	-0.0010901	-1.2855	-0.0012694	987.981	70.219	0.80835	70.219	69.868	70.676	0					190	45	7	0	0	0	8.4244e-90	1
CNIGVAIVSMVNNSTTHR	18	Deamidation (N)	_CNIGVAIVSMVNN(de)STTHR_	CNIGVAIVSMVN(0.17)N(0.83)STTHR		CN(-103.87)IGVAIVSMVN(-6.89)N(6.89)STTHR		0	1	0	0	Q3TXX4	Q3TXX4	Q3TXX4	Slc17a7	Vesicular glutamate transporter 1	MULTI-MSMS	20150708_JYL_200ug_mb_glyco_3	3	658.99	3	658.656	1972.95	43178.3	0.33961	0.00022369	-1.1771	-0.0007753	-0.83749	-0.00055162	658.99	70.299	0.63386	70.299	70.148	70.782	0					157	38	7	0	0	0	6.3392e-21	1
CNIGVAIVSMVNNSTTHR	18	Deamidation (N)	_CNIGVAIVSMVNN(de)STTHR_	CNIGVAIVSMVN(0.153)N(0.847)STTHR		CN(-162.84)IGVAIVSMVN(-7.44)N(7.44)STTHR		0	1	0	0	Q3TXX4	Q3TXX4	Q3TXX4	Slc17a7	Vesicular glutamate transporter 1	MULTI-MSMS	20150708_JYL_200ug_mb_glyco_3	3	987.98	2	987.48	1972.95	34641.6	0.010633	1.05e-05	-1.1945	-0.0011795	-1.1838	-0.001169	987.981	70.299	0.7207	70.299	70.089	70.81	0					215	42	7	0	0	0	1.7163e-75	1
CNIGVAIVSMVNNSTTHR	18	2 Deamidation (N)	_CNIGVAIVSMVN(de)N(de)STTHR_	CNIGVAIVSMVN(1)N(1)STTHR		CN(-62.61)IGVAIVSMVN(62.61)N(64.44)STTHR		0	2	0	0	Q3TXX4	Q3TXX4	Q3TXX4	Slc17a7	Vesicular glutamate transporter 1	MULTI-MSMS	20150708_JYL_200ug_mb_glyco_1	1	659.32	3	658.984	1973.93	44507.5	0.40173	0.00026474	-0.69985	-0.00046119	-0.29812	-0.00019645	659.318	71.585	0.3786	71.585	71.434	71.813	7.6294e-06					72	21	5	0	0	0	3.0299e-06	1
CNIGVAIVSMVNNSTTHR	18	2 Deamidation (N)	_CNIGVAIVSMVN(de)N(de)STTHR_	CNIGVAIVSMVN(1)N(1)STTHR		CN(-85.5)IGVAIVSMVN(85.5)N(87.98)STTHR		0	2	0	0	Q3TXX4	Q3TXX4	Q3TXX4	Slc17a7	Vesicular glutamate transporter 1	MULTI-SECPEP	20150708_JYL_200ug_mb_glyco_1	1	988.47	2	987.972	1973.93	36270.1	0.056316	5.5638e-05	-0.38665	-0.000382	-0.33034	-0.00032636	988.473	63.385	0.70561	63.385	63.023	63.729	3.8147e-06					155	87	3	0	0	0	7.3157e-21	1
CNIGVAIVSMVNNSTTHR	18	2 Deamidation (N)	_CNIGVAIVSMVN(de)N(de)STTHR_	CNIGVAIVSMVN(1)N(1)STTHR		CN(-74.74)IGVAIVSMVN(74.74)N(76.57)STTHR		0	2	0	0	Q3TXX4	Q3TXX4	Q3TXX4	Slc17a7	Vesicular glutamate transporter 1	MULTI-MSMS	20150708_JYL_200ug_mb_glyco_2	2	987.97	2	987.972	1973.93	35478.7	-0.51364	-0.00050746	0.92994	0.00091875	0.4163	0.00041129	987.973	63.665	0.54736	63.665	63.37	63.917	-3.8147e-06					140	62	3	0	0	0	5.92e-09	1
CNINGSFSEICHTR	14	Deamidation (N)	_CNIN(de)GSFSEICHTR_	CNIN(1)GSFSEICHTR		CN(-38.71)IN(38.71)GSFSEICHTR		0	1	0	0	Q60675;A0A087WRP2	Q60675	Q60675	Lama2	Laminin subunit alpha-2	MULTI-MSMS	20150708_JYL_200ug_mb_glyco_2	2	848.36	2	848.364	1694.71	37474.4	-0.81814	-0.00069408	-1.373	-0.0011648	-2.1911	-0.0018589	848.363	41.951	0.46923	41.951	41.723	42.192	3.8147e-06					248	49	7	0	0	0	6.8606e-12	1
CNINGSFSEICHTR	14	Deamidation (N)	_CNIN(de)GSFSEICHTR_	CNIN(1)GSFSEICHTR		CN(-57.95)IN(57.95)GSFSEICHTR		0	1	0	0	Q60675;A0A087WRP2	Q60675	Q60675	Lama2	Laminin subunit alpha-2	MULTI-MSMS	20150708_JYL_200ug_mb_glyco_3	3	848.36	2	848.364	1694.71	37878.3	-1.0042	-0.00085194	-0.63331	-0.00053728	-1.6375	-0.0013892	848.364	41.685	0.41839	41.685	41.493	41.911	0					184	43	6	0	0	0	9.4714e-25	1
CNISIPMENGINSIEWR	17	2 Deamidation (N)	_CN(de)ISIPMEN(de)GINSIEWR_	CN(1)ISIPMEN(0.953)GIN(0.047)SIEWR		CN(66.76)ISIPMEN(13.05)GIN(-13.05)SIEWR		0	2	0	0	A0A0A0MQB7;A0A0A0MQ92;Q9WTS5	A0A0A0MQB7	A0A0A0MQB7	Tenm2	Teneurin-2;Ten-2, soluble form;Ten-2 intracellular domain	MULTI-MSMS	20150708_JYL_200ug_mb_glyco_1	1	1018.47	2	1017.97	2033.92	33723.1	0.41731	0.00042481	0.4142	0.00042164	0.83151	0.00084645	1018.47	71.037	0.24368	71.037	70.938	71.181	0					54	15	5	0	0	0	5.0153e-13	1
CNISIPMENGINSIEWR	17	2 Deamidation (N)	_CN(de)ISIPMEN(de)GINSIEWR_	CN(1)ISIPMEN(0.792)GIN(0.208)SIEWR		CN(33.19)ISIPMEN(5.8)GIN(-5.8)SIEWR		0	2	0	0	A0A0A0MQB7;A0A0A0MQ92;Q9WTS5	A0A0A0MQB7	A0A0A0MQB7	Tenm2	Teneurin-2;Ten-2, soluble form;Ten-2 intracellular domain	MULTI-MSMS	20150708_JYL_200ug_mb_glyco_2	2	1018.47	2	1017.97	2033.92	33474.2	-0.24671	-0.00025114	0.8479	0.00086314	0.60119	0.000612	1018.47	71.136	0.25418	71.136	70.986	71.241	0					38	10	5	0	0	0	0.00027067	1
CNISIPMENGINSIEWR	17	2 Deamidation (N)	_CN(de)ISIPMEN(de)GINSIEWR_	CN(1)ISIPMEN(0.939)GIN(0.061)SIEWR		CN(82.25)ISIPMEN(11.86)GIN(-11.86)SIEWR		0	2	0	0	A0A0A0MQB7;A0A0A0MQ92;Q9WTS5	A0A0A0MQB7	A0A0A0MQB7	Tenm2	Teneurin-2;Ten-2, soluble form;Ten-2 intracellular domain	MULTI-MSMS	20150708_JYL_200ug_mb_glyco_3	3	1017.97	2	1017.97	2033.92	33962.6	-0.17774	-0.00018093	0.74446	0.00075784	0.56672	0.0005769	1017.97	71.194	0.27419	71.194	71.057	71.332	0					59	13	6	0	0	0	4.6896e-13	1
CNISIPMENGINSIEWR	17	Deamidation (N)	_CN(de)ISIPMENGINSIEWR_	CN(1)ISIPMENGINSIEWR		CN(50.58)ISIPMEN(-50.58)GIN(-56.63)SIEWR		0	1	0	0	A0A0A0MQB7;A0A0A0MQ92;Q9WTS5	A0A0A0MQB7	A0A0A0MQB7	Tenm2	Teneurin-2;Ten-2, soluble form;Ten-2 intracellular domain	MULTI-MSMS	20150708_JYL_200ug_mb_glyco_2	2	1017.48	2	1017.47	2032.93	34125.2	-0.22706	-0.00023103	0.048724	4.9575e-05	-0.17833	-0.00018145	1017.98	71.403	0.3875	71.403	71.133	71.52	0					79	25	4	0	0	0	1.1904e-05	1
CNISIPMENGINSIEWR	17	Deamidation (N)	_CN(de)ISIPMENGINSIEWR_	CN(1)ISIPMENGINSIEWR		CN(91.04)ISIPMEN(-91.04)GIN(-100.41)SIEWR		0	1	0	0	A0A0A0MQB7;A0A0A0MQ92;Q9WTS5	A0A0A0MQB7	A0A0A0MQB7	Tenm2	Teneurin-2;Ten-2, soluble form;Ten-2 intracellular domain	MULTI-MSMS	20150708_JYL_200ug_mb_glyco_3	3	1017.47	2	1017.47	2032.93	33779.1	-0.20685	-0.00021046	-0.0051291	-5.2188e-06	-0.21198	-0.00021568	1017.98	71.463	0.38467	71.463	71.297	71.682	-7.6294e-06					75	26	5	0	0	0	3.9705e-28	1
CNITAVPTEAISHIR	15	Deamidation (N)	_CN(de)ITAVPTEAISHIR_	CN(1)ITAVPTEAISHIR		CN(44.93)ITAVPTEAISHIR		0	1	0	0	B2RQD4;Q3URE9	B2RQD4	B2RQD4	Lingo2	Leucine-rich repeat and immunoglobulin-like domain-containing nogo receptor-interacting protein 2	MULTI-MSMS	20150708_JYL_200ug_mb_glyco_3	3	841.93	2	841.93	1681.85	39722.6	-0.73868	-0.00062191	-0.99268	-0.00083577	-1.7314	-0.0014577	841.929	63.711	0.58846	63.711	63.506	64.095	0					107	61	4	0	0	0	0.00089303	1
CNITSISPESIGHIR	15	Deamidation (N)	_CN(de)ITSISPESIGHIR_	CN(1)ITSISPESIGHIR		CN(56.51)ITSISPESIGHIR		0	1	0	0	Q6GQU6	Q6GQU6	Q6GQU6	Lingo3	Leucine-rich repeat and immunoglobulin-like domain-containing nogo receptor-interacting protein 3	MULTI-MSMS	20150708_JYL_200ug_mb_glyco_1	1	843.42	2	842.92	1683.83	38423.4	-0.25289	-0.00021316	0.13956	0.00011764	-0.11333	-9.5525e-05	842.919	57.655	0.54408	57.655	57.337	57.881	0					128	49	4	0	0	0	0.00013456	1
CNITSISPESIGHIR	15	Deamidation (N)	_CN(de)ITSISPESIGHIR_	CN(1)ITSISPESIGHIR		CN(66.25)ITSISPESIGHIR		0	1	0	0	Q6GQU6	Q6GQU6	Q6GQU6	Lingo3	Leucine-rich repeat and immunoglobulin-like domain-containing nogo receptor-interacting protein 3	MULTI-MSMS	20150708_JYL_200ug_mb_glyco_2	2	843.42	2	842.92	1683.83	38818.2	-0.35894	-0.00030256	0.048485	4.0869e-05	-0.31046	-0.00026169	842.92	57.701	0.51385	57.701	57.435	57.948	0					134	43	4	0	0	0	1.2673e-05	1
CNITSISPESIGHIR	15	Deamidation (N)	_CN(de)ITSISPESIGHIR_	CN(1)ITSISPESIGHIR		CN(65.37)ITSISPESIGHIR		0	1	0	0	Q6GQU6	Q6GQU6	Q6GQU6	Lingo3	Leucine-rich repeat and immunoglobulin-like domain-containing nogo receptor-interacting protein 3	MULTI-MSMS	20150708_JYL_200ug_mb_glyco_3	3	842.92	2	842.92	1683.83	39020.6	-0.62497	-0.0005268	0.096605	8.1431e-05	-0.52836	-0.00044537	842.92	57.474	0.52845	57.474	57.165	57.693	0					145	50	4	0	0	0	1.4804e-05	1
CNNGNGTFECGVCR	14	Deamidation (N)	_CNNGN(de)GTFECGVCR_	CNN(0.009)GN(0.99)GTFECGVCR		CN(-41.1)N(-20.19)GN(20.19)GTFECGVCR		0	1	0	0	O54890	O54890	O54890	Itgb3	Integrin beta-3	MULTI-MSMS	20150708_JYL_200ug_mb_glyco_1	1	823.81	2	823.311	1644.61	39607.7	-0.62197	-0.00051208	-1.5057	-0.0012397	-2.1277	-0.0017518	823.309	28.291	0.42145	28.291	28.088	28.509	1.9073e-06					79	28	5	0	0	0	6.5991e-08	1
CNNGNGTFECGVCR	14	Deamidation (N)	_CNNGN(de)GTFECGVCR_	CNN(0.012)GN(0.987)GTFECGVCR		CN(-36.46)N(-19.05)GN(19.05)GTFECGVCR		0	1	0	0	O54890	O54890	O54890	Itgb3	Integrin beta-3	MULTI-MSMS	20150708_JYL_200ug_mb_glyco_2	2	823.31	2	823.311	1644.61	39071.3	-0.58214	-0.00047928	-0.5774	-0.00047538	-1.1595	-0.00095466	823.312	28.186	0.41698	28.186	27.927	28.344	0					87	37	3	0	0	0	0.00032168	1
CNNGNGTFECGVCR	14	2 Deamidation (N)	_CNN(de)GN(de)GTFECGVCR_	CN(0.001)N(0.999)GN(1)GTFECGVCR		CN(-32.05)N(32.05)GN(44.63)GTFECGVCR		0	2	0	0	O54890	O54890	O54890	Itgb3	Integrin beta-3	MULTI-MSMS	20150708_JYL_200ug_mb_glyco_2	2	823.8	2	823.803	1645.59	39376.9	-0.48743	-0.00040155	-0.29136	-0.00024002	-0.77879	-0.00064157	823.804	28.895	0.50954	28.895	28.665	29.175	0					121	42	4	0	0	0	5.1543e-12	1
CNNGNGTFECGVCR	14	2 Deamidation (N)	_CNN(de)GN(de)GTFECGVCR_	CN(0.008)N(0.992)GN(0.999)GTFECGVCR		CN(-21.13)N(21.13)GN(32.6)GTFECGVCR		0	2	0	0	O54890	O54890	O54890	Itgb3	Integrin beta-3	MULTI-MSMS	20150708_JYL_200ug_mb_glyco_3	3	824.31	2	823.803	1645.59	39371	-0.63004	-0.00051903	-0.41027	-0.00033798	-1.0403	-0.000857	823.804	28.782	0.47046	28.782	28.601	29.072	1.9073e-06					124	38	4	0	0	0	3.7236e-05	1
CNSVITYNITPVVQK	15	Deamidation (N)	_CNSVITYN(de)ITPVVQK_	CNSVITYN(1)ITPVVQK		CN(-38.45)SVITYN(38.45)ITPVVQK		0	1	0	0	P17047-3;P17047;P17047-2	P17047-3	P17047-3	Lamp2	Lysosome-associated membrane glycoprotein 2	MULTI-MSMS	20150708_JYL_200ug_mb_glyco_1	1	869.45	2	868.948	1735.88	37366.4	0.17311	0.00015042	-1.1378	-0.00098868	-0.96467	-0.00083825	868.947	68.909	0.51817	68.909	68.65	69.168	0					105	39	4	0	0	0	0.00017868	1
CNSVITYNITPVVQK	15	Deamidation (N)	_CNSVITYN(de)ITPVVQK_	CNSVITYN(1)ITPVVQK		CN(-34.88)SVITYN(34.88)ITPVVQK		0	1	0	0	P17047-3;P17047;P17047-2	P17047-3	P17047-3	Lamp2	Lysosome-associated membrane glycoprotein 2	MULTI-MSMS	20150708_JYL_200ug_mb_glyco_2	2	869.45	2	868.948	1735.88	37271.5	0.24947	0.00021678	-0.55253	-0.00048012	-0.30306	-0.00026335	868.947	69.097	0.57391	69.097	68.768	69.342	0					84	32	4	0	0	0	0.00010087	1
CNTTEITVANGTAEIIEHIWHPR	23	2 Deamidation (N)	_CN(de)TTEITVAN(de)GTAEIIEHIWHPR_	CN(1)TTEITVAN(1)GTAEIIEHIWHPR		CN(77.22)TTEITVAN(77.22)GTAEIIEHIWHPR		0	2	0	0	Q9EPR4	Q9EPR4	Q9EPR4	Slc23a2	Solute carrier family 23 member 2	MULTI-MSMS	20150708_JYL_200ug_mb_glyco_1	1	889.1	3	888.762	2663.26	36303.9	-0.54203	-0.00048174	0.50349	0.00044748	-0.038544	-3.4256e-05	889.097	76.033	0.19253	76.033	75.887	76.08	0					35	8	7	0	0	0	1.8542e-11	1
CNTTEITVANGTAEIIEHIWHPR	23	2 Deamidation (N)	_CN(de)TTEITVAN(de)GTAEIIEHIWHPR_	CN(1)TTEITVAN(1)GTAEIIEHIWHPR		CN(57.14)TTEITVAN(57.14)GTAEIIEHIWHPR		0	2	0	0	Q9EPR4	Q9EPR4	Q9EPR4	Slc23a2	Solute carrier family 23 member 2	MULTI-MSMS	20150708_JYL_200ug_mb_glyco_2	2	889.1	3	888.762	2663.26	36903.7	0.063973	5.6856e-05	-0.14172	-0.00012595	-0.077746	-6.9098e-05	889.097	76.059	0.18388	76.059	75.897	76.081	0					21	6	6	0	0	0	2.6863e-07	1
CNTTQGNEVTSIIR	14	Deamidation (N)	_CN(de)TTQGNEVTSIIR_	CN(1)TTQGNEVTSIIR		CN(74.97)TTQGN(-74.97)EVTSIIR		0	1	0	0	P09242;B1AXF5;E9Q7P8	P09242	P09242	Alpl	Alkaline phosphatase, tissue-nonspecific isozyme;Alkaline phosphatase	MULTI-MSMS	20150708_JYL_200ug_mb_glyco_1	1	797.38	2	797.38	1592.75	38888	-1.0151	-0.00080941	0.32156	0.0002564	-0.69353	-0.000553	797.381	47.675	0.57799	47.675	47.339	47.917	0					92	48	2	0	0	0	3.9482e-25	1
CNTTQGNEVTSIIR	14	Deamidation (N)	_CN(de)TTQGNEVTSIIR_	CN(0.995)TTQGN(0.005)EVTSIIR		CN(23.15)TTQGN(-23.15)EVTSIIR		0	1	0	0	P09242;B1AXF5;E9Q7P8	P09242	P09242	Alpl	Alkaline phosphatase, tissue-nonspecific isozyme;Alkaline phosphatase	MULTI-MSMS	20150708_JYL_200ug_mb_glyco_2	2	797.38	2	797.38	1592.75	40679.2	-0.27292	-0.00021762	0.38811	0.00030947	0.11519	9.1851e-05	797.381	59.352	0.52682	59.352	59.046	59.573	0					165	48	5	0	0	0	0.00040635	1
CNTTQGNEVTSIIR	14	Deamidation (N)	_CN(de)TTQGNEVTSIIR_	CN(1)TTQGNEVTSIIR		CN(35.98)TTQGN(-35.98)EVTSIIR		0	1	0	0	P09242;B1AXF5;E9Q7P8	P09242	P09242	Alpl	Alkaline phosphatase, tissue-nonspecific isozyme;Alkaline phosphatase	MULTI-SECPEP	20150708_JYL_200ug_mb_glyco_2	2	798.37	2	797.38	1592.75	39440.2	-0.37115	-0.00029595	0.53959	0.00043026	0.16843	0.0001343	797.381	47.729	0.59286	47.729	47.442	48.034	0					92	48	2	0	0	0	1.2087e-05	1
CNTTQGNEVTSIIR	14	Deamidation (N)	_CN(de)TTQGNEVTSIIR_	CN(1)TTQGNEVTSIIR		CN(34.88)TTQGN(-34.88)EVTSIIR		0	1	0	0	P09242;B1AXF5;E9Q7P8	P09242	P09242	Alpl	Alkaline phosphatase, tissue-nonspecific isozyme;Alkaline phosphatase	MULTI-MSMS	20150708_JYL_200ug_mb_glyco_3	3	797.38	2	797.38	1592.75	39548.7	-0.74105	-0.0005909	0.63219	0.00050409	-0.10886	-8.6806e-05	797.381	59.228	0.45214	59.228	59.007	59.459	0					136	47	4	0	0	0	5.4159e-06	1
CNVSSEGSEHSIEGQK	16	Deamidation (N)	_CN(de)VSSEGSEHSIEGQK_	CN(1)VSSEGSEHSIEGQK		CN(87.65)VSSEGSEHSIEGQK		0	1	0	0	A0A0J9YVD2;B9EKR1;B2RXS8	A0A0J9YVD2	A0A0J9YVD2	Ptprz1	Receptor-type tyrosine-protein phosphatase zeta	MULTI-MSMS	20150708_JYL_200ug_mb_glyco_1	1	583.58	3	583.585	1747.73	48030.6	-0.99268	-0.00057932	-0.18111	-0.0001057	-1.1738	-0.00068501	583.584	18.904	0.49306	18.904	18.617	19.11	0					203	58	4	0	0	0	3.246e-13	1
CNVSSEGSEHSIEGQK	16	Deamidation (N)	_CN(de)VSSEGSEHSIEGQK_	CN(1)VSSEGSEHSIEGQK		CN(111.34)VSSEGSEHSIEGQK		0	1	0	0	A0A0J9YVD2;B9EKR1;B2RXS8	A0A0J9YVD2	A0A0J9YVD2	Ptprz1	Receptor-type tyrosine-protein phosphatase zeta	MULTI-MSMS	20150708_JYL_200ug_mb_glyco_1	1	874.87	2	874.873	1747.73	37876.2	-1.726	-0.00151	-0.40472	-0.00035408	-2.1307	-0.0018641	874.873	18.898	0.71317	18.898	18.578	19.291	0					302	87	5	0	0	0	3.5101e-27	1
CNVSSEGSEHSIEGQK	16	Deamidation (N)	_CN(de)VSSEGSEHSIEGQK_	CN(1)VSSEGSEHSIEGQK		CN(123.4)VSSEGSEHSIEGQK		0	1	0	0	A0A0J9YVD2;B9EKR1;B2RXS8	A0A0J9YVD2	A0A0J9YVD2	Ptprz1	Receptor-type tyrosine-protein phosphatase zeta	MULTI-MSMS	20150708_JYL_200ug_mb_glyco_2	2	874.87	2	874.873	1747.73	37332.9	-1.2261	-0.0010727	-0.24836	-0.00021728	-1.4745	-0.00129	874.874	18.587	0.52667	18.587	18.327	18.854	0					197	50	7	0	0	0	1.0645e-27	1
CNVSSEGSEHSIEGQK	16	Deamidation (N)	_CN(de)VSSEGSEHSIEGQK_	CN(1)VSSEGSEHSIEGQK		CN(185.86)VSSEGSEHSIEGQK		0	1	0	0	A0A0J9YVD2;B9EKR1;B2RXS8	A0A0J9YVD2	A0A0J9YVD2	Ptprz1	Receptor-type tyrosine-protein phosphatase zeta	MULTI-MSMS	20150708_JYL_200ug_mb_glyco_3	3	874.87	2	874.873	1747.73	37519.4	-1.1218	-0.00098147	-0.73176	-0.00064019	-1.8536	-0.0016217	874.873	18.641	0.59196	18.641	18.385	18.977	0					235	57	6	0	0	0	1.2684e-104	1
CNVTIDVMTGSK	12	Deamidation (N)	_CN(de)VTIDVMTGSK_	CN(1)VTIDVMTGSK		CN(70.44)VTIDVMTGSK		0	1	0	0	D3Z5Y0;Q3U102;Q925F2	D3Z5Y0	D3Z5Y0	Esam	Endothelial cell-selective adhesion molecule	MULTI-SECPEP	20150708_JYL_200ug_mb_glyco_1	1	663.27	2	663.307	1324.6	44486.5	0.034841	2.311e-05	-1.6866	-0.0011187	-1.6517	-0.0010956	663.306	45.621	0.56207	45.621	45.385	45.947	3.8147e-06					127	56	3	0	0	0	6.4177e-07	1
CPAGTYVSEHCTNMSIR	17	Deamidation (N)	_CPAGTYVSEHCTN(de)MSIR_	CPAGTYVSEHCTN(1)MSIR		CPAGTYVSEHCTN(127.83)MSIR		0	1	0	0	Q9EPU5	Q9EPU5	Q9EPU5	Tnfrsf21	Tumor necrosis factor receptor superfamily member 21	MULTI-MSMS	20150708_JYL_200ug_mb_glyco_1	1	992.92	2	992.422	1982.83	35409.1	-0.79586	-0.00078983	-0.093052	-9.2346e-05	-0.88891	-0.00088217	992.422	38.826	0.48051	38.826	38.601	39.082	0					127	37	5	0	0	0	2.3365e-37	1
CPAGTYVSEHCTNMSIR	17	Deamidation (N)	_CPAGTYVSEHCTN(de)MSIR_	CPAGTYVSEHCTN(1)MSIR		CPAGTYVSEHCTN(46.54)MSIR		0	1	0	0	Q9EPU5	Q9EPU5	Q9EPU5	Tnfrsf21	Tumor necrosis factor receptor superfamily member 21	MULTI-MSMS	20150708_JYL_200ug_mb_glyco_2	2	661.95	3	661.95	1982.83	43793.6	-0.42642	-0.00028227	-0.30429	-0.00020142	-0.73071	-0.00048369	661.95	38.626	0.45055	38.626	38.415	38.866	3.8147e-06					124	38	4	0	0	0	0.00018878	1
CPAGTYVSEHCTNMSIR	17	Deamidation (N)	_CPAGTYVSEHCTN(de)MSIR_	CPAGTYVSEHCTN(1)MSIR		CPAGTYVSEHCTN(161.19)MSIR		0	1	0	0	Q9EPU5	Q9EPU5	Q9EPU5	Tnfrsf21	Tumor necrosis factor receptor superfamily member 21	MULTI-MSMS	20150708_JYL_200ug_mb_glyco_2	2	992.92	2	992.422	1982.83	34545	-0.49197	-0.00048824	-0.54902	-0.00054485	-1.041	-0.0010331	992.421	38.622	0.45245	38.622	38.403	38.855	0					106	38	3	0	0	0	1.144e-74	1
CPCSAVTSTGNCTIESGEIEPTCDQCK	27	Deamidation (N)	_CPCSAVTSTGN(de)CTIESGEIEPTCDQCK_	CPCSAVTSTGN(1)CTIESGEIEPTCDQCK		CPCSAVTSTGN(75.43)CTIESGEIEPTCDQCK		0	1	0	0	Q0VGR4;Q8BH27	Q0VGR4	Q0VGR4	Megf9	Multiple epidermal growth factor-like domains protein 9	MULTI-MSMS	20150708_JYL_200ug_mb_glyco_1	1	1021.74	3	1021.41	3061.21	34831.2	0.096112	9.817e-05	-0.6047	-0.00061765	-0.50859	-0.00051948	1021.74	42.692	0.48863	42.692	42.483	42.971	0					219	43	6	0	0	0	4.0632e-15	1
CPCSAVTSTGNCTIESGEIEPTCDQCK	27	Deamidation (N)	_CPCSAVTSTGN(de)CTIESGEIEPTCDQCK_	CPCSAVTSTGN(1)CTIESGEIEPTCDQCK		CPCSAVTSTGN(86.92)CTIESGEIEPTCDQCK		0	1	0	0	Q0VGR4;Q8BH27	Q0VGR4	Q0VGR4	Megf9	Multiple epidermal growth factor-like domains protein 9	MULTI-MSMS	20150708_JYL_200ug_mb_glyco_2	2	1022.08	3	1021.41	3061.21	35025.1	-0.73578	-0.00075153	-0.86373	-0.00088222	-1.5995	-0.0016338	1021.75	42.878	0.45597	42.878	42.686	43.142	-3.8147e-06					179	38	6	0	0	0	3.9531e-20	2
CPCSAVTSTGNCTIESGEIEPTCDQCK	27	Deamidation (N)	_CPCSAVTSTGN(de)CTIESGEIEPTCDQCK_	CPCSAVTSTGN(1)CTIESGEIEPTCDQCK		CPCSAVTSTGN(69.25)CTIESGEIEPTCDQCK		0	1	0	0	Q0VGR4;Q8BH27	Q0VGR4	Q0VGR4	Megf9	Multiple epidermal growth factor-like domains protein 9	MULTI-MSMS	20150708_JYL_200ug_mb_glyco_3	3	1022.08	3	1021.41	3061.21	35373	-0.4992	-0.00050989	-1.0395	-0.0010617	-1.5387	-0.0015716	1022.08	42.792	0.63598	42.792	42.443	43.079	-3.8147e-06					256	58	6	0	0	0	2.2298e-12	1
CPMAGISHTTWHSNR	15	Deamidation (N)	_CPMAGISHTTWHSN(de)R_	CPMAGISHTTWHSN(1)R		CPMAGISHTTWHSN(92.94)R		0	1	0	0	F6SPQ1;O35448	F6SPQ1	F6SPQ1	Ppt2	Lysosomal thioesterase PPT2	MULTI-MSMS	20150708_JYL_200ug_mb_glyco_2	2	878.39	2	878.388	1754.76	36508.2	-0.2307	-0.00020265	0.35565	0.0003124	0.12495	0.00010975	878.389	30.602	0.43731	30.602	30.41	30.847	-1.9073e-06					96	32	4	0	0	0	8.0629e-13	1
CPMAGISHTTWHSNR	15	Deamidation (N)	_CPMAGISHTTWHSN(de)R_	CPMAGISHTTWHSN(1)R		CPMAGISHTTWHSN(74.79)R		0	1	0	0	F6SPQ1;O35448	F6SPQ1	F6SPQ1	Ppt2	Lysosomal thioesterase PPT2	MULTI-MSMS	20150708_JYL_200ug_mb_glyco_3	3	878.39	2	878.388	1754.76	36693.5	0.16823	0.00014777	-0.095136	-8.3567e-05	0.073096	6.4207e-05	878.388	30.492	0.31928	30.492	30.328	30.647	0					46	18	3	0	0	0	5.0375e-08	1
CPNISAIQEVR	11	Deamidation (N)	_CPN(de)ISAIQEVR_	CPN(1)ISAIQEVR		CPN(74.61)ISAIQEVR		0	1	0	0	E9QNR5;E9PWD2;Q69ZU6	E9QNR5	E9QNR5	Thsd7a	Thrombospondin type-1 domain-containing protein 7A	MULTI-SECPEP	20150708_JYL_200ug_mb_glyco_1	1	645.3	2	644.322	1286.63	43742.9	-0.13717	-8.838e-05	0.48307	0.00031126	0.34591	0.00022288	644.322	46.127	1.26	46.127	45.668	46.928	0					293	129	3	0	0	0	0.00014336	1
CPNISAIQEVR	11	Deamidation (N)	_CPN(de)ISAIQEVR_	CPN(1)ISAIQEVR		CPN(88.34)ISAIQEVR		0	1	0	0	E9QNR5;E9PWD2;Q69ZU6	E9QNR5	E9QNR5	Thsd7a	Thrombospondin type-1 domain-containing protein 7A	MULTI-MSMS	20150708_JYL_200ug_mb_glyco_2	2	644.32	2	644.322	1286.63	43839.8	0.35696	0.00023	-0.63548	-0.00040946	-0.27852	-0.00017946	644.322	46.311	1.4353	46.311	45.729	47.165	0					414	143	4	0	0	0	2.015e-08	1
CPNISAIQEVR	11	Deamidation (N)	_CPN(de)ISAIQEVR_	CPN(1)ISAIQEVR		CPN(65.18)ISAIQEVR		0	1	0	0	E9QNR5;E9PWD2;Q69ZU6	E9QNR5	E9QNR5	Thsd7a	Thrombospondin type-1 domain-containing protein 7A	MULTI-MSMS	20150708_JYL_200ug_mb_glyco_3	3	644.32	2	644.322	1286.63	44595.5	0.11578	7.4597e-05	-0.30017	-0.00019341	-0.1844	-0.00011881	644.322	45.951	1.151	45.951	45.479	46.63	0					288	125	3	0	0	0	0.00014944	1
CPPNASGSASR	11	Deamidation (N)	_CPPN(de)ASGSASR_	CPPN(1)ASGSASR		CPPN(74.96)ASGSASR		0	1	0	0	B1ASC0;H7BX92;H7BX74;H7BWZ2;Q8CGM1-2;Q8CGM1-3;Q8CGM1	B1ASC0	B1ASC0	Bai2	Brain-specific angiogenesis inhibitor 2	MULTI-MSMS	20150708_JYL_200ug_mb_glyco_1	1	552.74	2	552.741	1103.47	46630.3	-0.16828	-9.3013e-05	-0.34849	-0.00019263	-0.51677	-0.00028564	552.741	10.618	1.7596	10.618	10.195	11.954	0					419	125	4	0	0	0	1.1002e-05	1
CPPNASGSASR	11	Deamidation (N)	_CPPN(de)ASGSASR_	CPPN(1)ASGSASR		CPPN(66.27)ASGSASR		0	1	0	0	B1ASC0;H7BX92;H7BX74;H7BWZ2;Q8CGM1-2;Q8CGM1-3;Q8CGM1	B1ASC0	B1ASC0	Bai2	Brain-specific angiogenesis inhibitor 2	MULTI-MSMS	20150708_JYL_200ug_mb_glyco_1	1	552.74	2	552.741	1103.47	45070.2	-0.39529	-0.00021849	-2.8078	-0.001552	-3.2031	-0.0017705	552.739	17.692	0.82246	17.692	17.207	18.03	0					120	56	3	0	0	0	0.00012605	1
CPPNASGSASR	11	Deamidation (N)	_CPPN(de)ASGSASR_	CPPN(1)ASGSASR		CPPN(65.84)ASGSASR		0	1	0	0	B1ASC0;H7BX92;H7BX74;H7BWZ2;Q8CGM1-2;Q8CGM1-3;Q8CGM1	B1ASC0	B1ASC0	Bai2	Brain-specific angiogenesis inhibitor 2	MULTI-MSMS	20150708_JYL_200ug_mb_glyco_2	2	552.74	2	552.741	1103.47	47150.5	-0.26607	-0.00014707	-0.084639	-4.6784e-05	-0.35071	-0.00019385	552.741	10.444	2.0764	10.444	9.9499	12.026	0					469	148	6	0	0	0	0.00013519	1
CPPNASGSASR	11	Deamidation (N)	_CPPN(de)ASGSASR_	CPPN(1)ASGSASR		CPPN(54.26)ASGSASR		0	1	0	0	B1ASC0;H7BX92;H7BX74;H7BWZ2;Q8CGM1-2;Q8CGM1-3;Q8CGM1	B1ASC0	B1ASC0	Bai2	Brain-specific angiogenesis inhibitor 2	MULTI-MSMS	20150708_JYL_200ug_mb_glyco_3	3	552.74	2	552.741	1103.47	47388.9	-0.14427	-7.9744e-05	-0.23324	-0.00012892	-0.37751	-0.00020867	552.741	10.813	1.7496	10.813	10.2	11.95	9.5367e-07					456	117	5	0	0	0	0.00064043	2
CPPNASGSASR	11	Deamidation (N)	_CPPN(de)ASGSASR_	CPPN(1)ASGSASR		CPPN(40.77)ASGSASR		0	1	0	0	B1ASC0;H7BX92;H7BX74;H7BWZ2;Q8CGM1-2;Q8CGM1-3;Q8CGM1	B1ASC0	B1ASC0	Bai2	Brain-specific angiogenesis inhibitor 2	MULTI-MSMS	20150708_JYL_200ug_mb_glyco_3	3	552.74	2	552.741	1103.47	46075.7	-0.29655	-0.00016392	-0.72231	-0.00039925	-1.0189	-0.00056317	552.74	17.676	0.35306	17.676	17.495	17.848	0					39	24	2	0	0	0	0.0036734	1
CPVTSPNNTHS	11	Deamidation (N)	_CPVTSPNN(de)THS_	CPVTSPN(0.251)N(0.749)THS		CPVTSPN(-4.76)N(4.76)THS		0	1	0	0	Q76K27	Q76K27	Q76K27	St6gal2	Beta-galactoside alpha-2,6-sialyltransferase 2	MULTI-MSMS	20150708_JYL_200ug_mb_glyco_1	1	607.76	2	607.759	1213.5	46028.9	-0.031052	-1.8872e-05	0.61518	0.00037388	0.58412	0.00035501	607.759	14.508	0.54589	14.508	14.262	14.808	0					92	38	3	0	0	0	0.00051175	1
CQAIDFFPQNITMR	14	Deamidation (N)	_CQAIDFFPQN(de)ITMR_	CQAIDFFPQN(1)ITMR		CQAIDFFPQN(52.5)ITMR		0	1	0	0	Q5SZ91;Q5SZ87;P70387	Q5SZ91	Q5SZ91	Hfe	Hereditary hemochromatosis protein homolog	MULTI-MSMS	20150708_JYL_200ug_mb_glyco_3	3	871.41	2	871.405	1740.8	37987.6	-0.0019189	-1.6721e-06	0.27774	0.00024203	0.27582	0.00024035	871.407	71.042	0.27882	71.042	70.919	71.198	0					42	16	4	0	0	0	0.00040635	1
CQCEPGFQIGPNNR	14	Deamidation (N)	_CQCEPGFQIGPN(de)NR_	CQCEPGFQIGPN(0.5)N(0.5)R		CQCEPGFQIGPN(0)N(0)R		0	1	0	0	E9Q2A0;E9Q2T8;E9Q3F3;E9Q3N9;Q542X5;G5E8D6;Q9WVJ9	E9Q2A0	E9Q2A0	Efemp2	EGF-containing fibulin-like extracellular matrix protein 2	MULTI-MSMS	20150708_JYL_200ug_mb_glyco_1	1	839.86	2	839.359	1676.7	38479.4	-0.5206	-0.00043697	0.086097	7.2266e-05	-0.4345	-0.0003647	839.861	41.818	0.62779	41.818	41.506	42.134	0					120	59	3	0	0	0	1.3924e-08	1
CQHNTTGVDCER	12	Deamidation (N)	_CQHN(de)TTGVDCER_	CQHN(1)TTGVDCER		CQHN(114.72)TTGVDCER		0	1	0	0	A2ATM9;Q9R0B6	A2ATM9	A2ATM9	Lamc3	Laminin subunit gamma-3	MULTI-MSMS	20150708_JYL_200ug_mb_glyco_1	1	739.29	2	739.293	1476.57	41616.3	-0.92339	-0.00068265	0.43556	0.00032201	-0.48783	-0.00036065	739.293	13.148	0.21148	13.148	13.021	13.232	9.5367e-07					13	9	2	0	0	0	3.7611e-21	1
CQHNTTGVDCER	12	Deamidation (N)	_CQHN(de)TTGVDCER_	CQHN(1)TTGVDCER		CQHN(157.56)TTGVDCER		0	1	0	0	A2ATM9;Q9R0B6	A2ATM9	A2ATM9	Lamc3	Laminin subunit gamma-3	MULTI-MSMS	20150708_JYL_200ug_mb_glyco_3	3	739.29	2	739.293	1476.57	41276.3	-0.84548	-0.00062506	-0.22578	-0.00016692	-1.0713	-0.00079197	739.294	13.161	0.49451	13.161	13.03	13.525	0					53	19	5	0	0	0	3.2742e-63	1
CSGDGIDSDGNQTIR	15	Deamidation (N)	_CSGDGIDSDGN(de)QTIR_	CSGDGIDSDGN(1)QTIR		CSGDGIDSDGN(66.25)QTIR		0	1	0	0	Q3UPR9	Q3UPR9	Q3UPR9	Sbspon	Somatomedin-B and thrombospondin type-1 domain-containing protein	MULTI-MSMS	20150708_JYL_200ug_mb_glyco_1	1	798.33	2	798.334	1594.65	38651	-0.91331	-0.00072913	-0.5624	-0.00044898	-1.4757	-0.0011781	798.334	26.996	0.46126	26.996	26.703	27.165	0					76	35	3	0	0	0	1.2673e-05	1
CSGDGIDSDGNQTIR	15	Deamidation (N)	_CSGDGIDSDGN(de)QTIR_	CSGDGIDSDGN(1)QTIR		CSGDGIDSDGN(90.56)QTIR		0	1	0	0	Q3UPR9	Q3UPR9	Q3UPR9	Sbspon	Somatomedin-B and thrombospondin type-1 domain-containing protein	MULTI-MSMS	20150708_JYL_200ug_mb_glyco_1	1	798.33	2	798.334	1594.65	39647.8	-0.63599	-0.00050773	0.01874	1.4961e-05	-0.61725	-0.00049277	798.335	27.979	0.5884	27.979	27.63	28.219	-1.9073e-06					91	47	3	0	0	0	1.5345e-12	1
CSGDGIDSDGNQTIR	15	Deamidation (N)	_CSGDGIDSDGN(de)QTIR_	CSGDGIDSDGN(1)QTIR		CSGDGIDSDGN(49.59)QTIR		0	1	0	0	Q3UPR9	Q3UPR9	Q3UPR9	Sbspon	Somatomedin-B and thrombospondin type-1 domain-containing protein	MULTI-MSMS	20150708_JYL_200ug_mb_glyco_1	1	798.33	2	798.334	1594.65	39196.1	-0.84766	-0.00067672	2.0694	0.0016521	1.2218	0.00097537	798.334	38.501	0.37	38.501	38.38	38.75	0					85	34	3	0	0	0	0.00039355	1
CSGDGIDSDGNQTIR	15	Deamidation (N)	_CSGDGIDSDGN(de)QTIR_	CSGDGIDSDGN(1)QTIR		CSGDGIDSDGN(71.08)QTIR		0	1	0	0	Q3UPR9	Q3UPR9	Q3UPR9	Sbspon	Somatomedin-B and thrombospondin type-1 domain-containing protein	MULTI-MSMS	20150708_JYL_200ug_mb_glyco_2	2	798.33	2	798.334	1594.65	39573.1	-0.16177	-0.00012915	-0.014335	-1.1444e-05	-0.1761	-0.00014059	798.334	27.742	0.5666	27.742	27.477	28.043	0					99	52	2	0	0	0	8.5928e-07	1
CSGDGIDSDGNQTIR	15	Deamidation (N)	_CSGDGIDSDGN(de)QTIR_	CSGDGIDSDGN(1)QTIR		CSGDGIDSDGN(55.01)QTIR		0	1	0	0	Q3UPR9	Q3UPR9	Q3UPR9	Sbspon	Somatomedin-B and thrombospondin type-1 domain-containing protein	MULTI-MSMS	20150708_JYL_200ug_mb_glyco_3	3	798.33	2	798.334	1594.65	39387.4	-0.54655	-0.00043633	-0.48318	-0.00038574	-1.0297	-0.00082207	798.334	26.911	0.41969	26.911	26.593	27.012	0					58	26	3	0	0	0	0.00019083	1
CSGDGIDSDGNQTIR	15	Deamidation (N)	_CSGDGIDSDGN(de)QTIR_	CSGDGIDSDGN(1)QTIR		CSGDGIDSDGN(102.64)QTIR		0	1	0	0	Q3UPR9	Q3UPR9	Q3UPR9	Sbspon	Somatomedin-B and thrombospondin type-1 domain-containing protein	MULTI-MSMS	20150708_JYL_200ug_mb_glyco_3	3	798.33	2	798.334	1594.65	38266.1	-0.53748	-0.00042909	-0.58885	-0.0004701	-1.1263	-0.00089919	798.334	27.781	0.52006	27.781	27.528	28.048	0					118	44	5	0	0	0	2.3666e-18	1
CSSGSSSSGSSSGSGSSSAGGGGAGAR	27	Unmodified	_CSSGSSSSGSSSGSGSSSAGGGGAGAR_					0	0	0	0	Q9D428	Q9D428	Q9D428	GOLGA7B	Golgin subfamily A member 7B	MULTI-MSMS	20150708_JYL_200ug_mb_glyco_1	1	1097.44	2	1096.94	2191.86	32884.2	-0.68562	-0.00075208	-0.04159	-4.5622e-05	-0.72721	-0.0007977	1097.44	13.186	0.28579	13.186	13.063	13.349	0					29	10	4	0	0	0	4.389e-06	1
CSSGSSSSGSSSGSGSSSAGGGGAGAR	27	Unmodified	_CSSGSSSSGSSSGSGSSSAGGGGAGAR_					0	0	0	0	Q9D428	Q9D428	Q9D428	GOLGA7B	Golgin subfamily A member 7B	MULTI-MSMS	20150708_JYL_200ug_mb_glyco_2	2	1096.94	2	1096.94	2191.86	33363.7	-1.1947	-0.0013106	0.59794	0.0006559	-0.59681	-0.00065466	1097.44	13.118	0.32764	13.118	12.939	13.266	0					44	15	5	0	0	0	0.00045281	1
CTIQQDCTNSSQPHFWTSASEGPSR	25	Deamidation (N)	_CTIQQDCTN(de)SSQPHFWTSASEGPSR_	CTIQQDCTN(1)SSQPHFWTSASEGPSR		CTIQQDCTN(99.06)SSQPHFWTSASEGPSR		0	1	0	0	Q3UH93	Q3UH93	Q3UH93	Plxnd1	Plexin-D1	MULTI-MSMS	20150708_JYL_200ug_mb_glyco_1	1	961.74	3	961.408	2881.2	35615.9	-0.39805	-0.00038268	0.35417	0.0003405	-0.043877	-4.2184e-05	961.743	45.972	0.4753	45.972	45.681	46.156	0					222	44	6	0	0	0	3.3372e-23	1
CTIQQDCTNSSQPHFWTSASEGPSR	25	Deamidation (N)	_CTIQQDCTN(de)SSQPHFWTSASEGPSR_	CTIQQDCTN(1)SSQPHFWTSASEGPSR		CTIQQDCTN(76.89)SSQPHFWTSASEGPSR		0	1	0	0	Q3UH93	Q3UH93	Q3UH93	Plxnd1	Plexin-D1	MULTI-MSMS	20150708_JYL_200ug_mb_glyco_1	1	961.74	3	961.408	2881.2	34788.7	-0.29442	-0.00028306	0.21711	0.00020873	-0.077319	-7.4335e-05	961.743	56.202	0.52551	56.202	55.931	56.456	0					185	46	5	0	0	0	7.8984e-12	1
CTIQQDCTNSSQPHFWTSASEGPSR	25	Deamidation (N)	_CTIQQDCTN(de)SSQPHFWTSASEGPSR_	CTIQQDCTN(1)SSQPHFWTSASEGPSR		CTIQQDCTN(128.88)SSQPHFWTSASEGPSR		0	1	0	0	Q3UH93	Q3UH93	Q3UH93	Plxnd1	Plexin-D1	MULTI-MSMS	20150708_JYL_200ug_mb_glyco_2	2	961.74	3	961.408	2881.2	35579.7	-0.47365	-0.00045537	0.23234	0.00022338	-0.24131	-0.00023199	961.743	45.938	0.58152	45.938	45.678	46.26	0					318	55	7	0	0	0	4.3078e-42	1
CTIQQDCTNSSQPHFWTSASEGPSR	25	Deamidation (N)	_CTIQQDCTN(de)SSQPHFWTSASEGPSR_	CTIQQDCTN(1)SSQPHFWTSASEGPSR		CTIQQDCTN(136.57)SSQPHFWTSASEGPSR		0	1	0	0	Q3UH93	Q3UH93	Q3UH93	Plxnd1	Plexin-D1	MULTI-MSMS	20150708_JYL_200ug_mb_glyco_3	3	961.74	3	961.408	2881.2	35664.4	-0.20031	-0.00019258	0.36806	0.00035386	0.16775	0.00016128	961.743	45.625	0.67927	45.625	45.228	45.908	0					331	63	7	0	0	0	1.4355e-53	1
CTIQQDCTNSSQPHFWTSASEGPSR	25	Deamidation (N)	_CTIQQDCTN(de)SSQPHFWTSASEGPSR_	CTIQQDCTN(1)SSQPHFWTSASEGPSR		CTIQQDCTN(57.24)SSQPHFWTSASEGPSR		0	1	0	0	Q3UH93	Q3UH93	Q3UH93	Plxnd1	Plexin-D1	MULTI-MSMS	20150708_JYL_200ug_mb_glyco_3	3	961.74	3	961.408	2881.2	35112.1	-0.18836	-0.00018109	0.058121	5.5878e-05	-0.13024	-0.00012521	961.743	56.011	0.57182	56.011	55.786	56.358	3.8147e-06					250	56	5	0	0	0	1.0475e-07	1
CTPPPYVENAVMISENR	17	Deamidation (N)	_CTPPPYVENAVMISEN(de)R_	CTPPPYVENAVMISEN(1)R		CTPPPYVEN(-37.04)AVMISEN(37.04)R		0	1	0	0	A0A0A6YVT1;A0A0A6YXN9;A0A0A6YY75;Q64735-2;Q64735	A0A0A6YVT1	A0A0A6YVT1	Cr1l	Complement component receptor 1-like protein	MULTI-MSMS	20150708_JYL_200ug_mb_glyco_1	1	989.96	2	989.456	1976.9	34152.4	-0.12288	-0.00012159	1.4745	0.001459	1.3516	0.0013374	989.458	64.532	1.1567	64.532	63.681	64.838	0					470	141	5	0	0	0	1.1237e-08	2
CTPPPYVENAVMISENR	17	Deamidation (N)	_CTPPPYVENAVMISEN(de)R_	CTPPPYVEN(0.001)AVMISEN(0.999)R		CTPPPYVEN(-28.48)AVMISEN(28.48)R		0	1	0	0	A0A0A6YVT1;A0A0A6YXN9;A0A0A6YY75;Q64735-2;Q64735	A0A0A6YVT1	A0A0A6YVT1	Cr1l	Complement component receptor 1-like protein	MULTI-MSMS	20150708_JYL_200ug_mb_glyco_3	3	989.46	2	989.456	1976.9	34529.1	-0.32519	-0.00032177	1.0266	0.0010158	0.70139	0.00069399	989.959	64.584	1.0432	64.584	63.761	64.804	0					476	112	6	0	0	0	1.3838e-08	1
CTSQHIFNK	9	Deamidation (N)	_CTSQHIFN(de)K_	CTSQHIFN(1)K		CTSQHIFN(137.95)K		0	1	0	0	P11214	P11214	P11214	Plat	Tissue-type plasminogen activator;Tissue-type plasminogen activator chain A;Tissue-type plasminogen activator chain B	MULTI-MSMS	20150708_JYL_200ug_mb_glyco_1	1	568.26	2	568.264	1134.51	46010.9	-0.32438	-0.00018433	0.84921	0.00048258	0.52483	0.00029824	568.264	22.637	0.46384	22.637	22.439	22.903	0					143	43	4	0	0	0	2.7234e-33	1
CTSQHIFNK	9	Deamidation (N)	_CTSQHIFN(de)K_	CTSQHIFN(1)K		CTSQHIFN(71.61)K		0	1	0	0	P11214	P11214	P11214	Plat	Tissue-type plasminogen activator;Tissue-type plasminogen activator chain A;Tissue-type plasminogen activator chain B	MULTI-MSMS	20150708_JYL_200ug_mb_glyco_2	2	568.26	2	568.264	1134.51	46044.8	-0.52774	-0.00029989	0.96506	0.00054841	0.43732	0.00024851	568.264	22.353	0.51704	22.353	22.13	22.647	0					132	43	4	0	0	0	0.00017632	1
CTSQHIFNK	9	Deamidation (N)	_CTSQHIFN(de)K_	CTSQHIFN(1)K		CTSQHIFN(72.93)K		0	1	0	0	P11214	P11214	P11214	Plat	Tissue-type plasminogen activator;Tissue-type plasminogen activator chain A;Tissue-type plasminogen activator chain B	MULTI-MSMS	20150708_JYL_200ug_mb_glyco_3	3	568.77	2	568.264	1134.51	46003.3	0.34871	0.00019816	0.028897	1.6421e-05	0.37761	0.00021458	568.264	22.354	0.49852	22.354	22.158	22.657	-1.9073e-06					138	43	4	0	0	0	0.00015688	1
CVANYTGNGR	10	Deamidation (N)	_CVAN(de)YTGNGR_	CVAN(1)YTGNGR		CVAN(75.36)YTGN(-75.36)GR		0	1	0	0	P10493	P10493	P10493	Nid1	Nidogen-1	MULTI-MSMS	20150708_JYL_200ug_mb_glyco_1	1	556.74	2	556.743	1111.47	46228.8	-1.1162	-0.00062145	0.15398	8.5727e-05	-0.96224	-0.00053572	556.744	18.476	0.58745	18.476	18.201	18.789	0					96	51	3	0	0	0	2.9133e-20	1
CVANYTGNGR	10	Deamidation (N)	_CVAN(de)YTGNGR_	CVAN(0.999)YTGN(0.001)GR		CVAN(32.68)YTGN(-32.68)GR		0	1	0	0	P10493	P10493	P10493	Nid1	Nidogen-1	MULTI-MSMS	20150708_JYL_200ug_mb_glyco_2	2	556.74	2	556.743	1111.47	47870.1	-0.92337	-0.00051408	0.56707	0.00031571	-0.3563	-0.00019837	556.744	18.277	0.65212	18.277	17.97	18.622	0					89	52	3	0	0	0	0.0001545	1
CVANYTGNGR	10	Deamidation (N)	_CVAN(de)YTGNGR_	CVAN(0.988)YTGN(0.012)GR		CVAN(19.21)YTGN(-19.21)GR		0	1	0	0	P10493	P10493	P10493	Nid1	Nidogen-1	MULTI-MSMS	20150708_JYL_200ug_mb_glyco_3	3	556.74	2	556.743	1111.47	46724.3	-0.55875	-0.00031108	-0.58688	-0.00032674	-1.1456	-0.00063782	556.743	18.364	0.66245	18.364	17.969	18.631	0					87	44	3	0	0	0	0.0019093	1
CVANYTGNGR	10	2 Deamidation (N)	_CVAN(de)YTGN(de)GR_	CVAN(1)YTGN(1)GR		CVAN(91.66)YTGN(91.66)GR		0	2	0	0	P10493	P10493	P10493	Nid1	Nidogen-1	MULTI-MSMS	20150708_JYL_200ug_mb_glyco_1	1	557.23	2	557.235	1112.46	47050.5	-0.91517	-0.00050997	-1.4217	-0.00079224	-2.3369	-0.0013022	557.235	19.48	0.65486	19.48	19.161	19.816	0					245	83	4	0	0	0	4.5795e-08	1
CVANYTGNGR	10	2 Deamidation (N)	_CVAN(de)YTGN(de)GR_	CVAN(1)YTGN(1)GR		CVAN(40.5)YTGN(40.5)GR		0	2	0	0	P10493	P10493	P10493	Nid1	Nidogen-1	MULTI-MSMS	20150708_JYL_200ug_mb_glyco_1	1	557.23	2	557.235	1112.46	46944.4	-0.12615	-7.0293e-05	-0.12356	-6.8853e-05	-0.24971	-0.00013915	557.235	20.406	0.5707	20.406	20.124	20.695	0					160	50	4	0	0	0	0.0051013	1
CVANYTGNGR	10	2 Deamidation (N)	_CVAN(de)YTGN(de)GR_	CVAN(1)YTGN(1)GR		CVAN(57.53)YTGN(57.53)GR		0	2	0	0	P10493	P10493	P10493	Nid1	Nidogen-1	MULTI-MSMS	20150708_JYL_200ug_mb_glyco_2	2	557.23	2	557.235	1112.46	46001.9	-0.63732	-0.00035514	-1.7451	-0.00097244	-2.3824	-0.0013276	557.235	19.156	0.75699	19.156	18.778	19.535	0					287	101	4	0	0	0	0.0011045	1
CVANYTGNGR	10	2 Deamidation (N)	_CVAN(de)YTGN(de)GR_	CVAN(1)YTGN(1)GR		CVAN(63.62)YTGN(63.62)GR		0	2	0	0	P10493	P10493	P10493	Nid1	Nidogen-1	MULTI-MSMS	20150708_JYL_200ug_mb_glyco_2	2	557.23	2	557.235	1112.46	46865.4	-0.27419	-0.00015279	-0.14006	-7.8046e-05	-0.41424	-0.00023083	557.235	20.125	0.54068	20.125	19.81	20.35	-1.9073e-06					124	41	4	0	0	0	0.00061506	1
CVANYTGNGR	10	2 Deamidation (N)	_CVAN(de)YTGN(de)GR_	CVAN(1)YTGN(1)GR		CVAN(67.11)YTGN(67.11)GR		0	2	0	0	P10493	P10493	P10493	Nid1	Nidogen-1	MULTI-MSMS	20150708_JYL_200ug_mb_glyco_3	3	557.23	2	557.235	1112.46	47221.4	-0.85802	-0.00047812	-1.3554	-0.00075527	-2.2134	-0.0012334	557.235	19.209	0.63948	19.209	18.91	19.549	0					277	87	4	0	0	0	0.00036749	1
CVANYTGNGR	10	2 Deamidation (N)	_CVAN(de)YTGN(de)GR_	CVAN(1)YTGN(1)GR		CVAN(49.3)YTGN(49.3)GR		0	2	0	0	P10493	P10493	P10493	Nid1	Nidogen-1	MULTI-MSMS	20150708_JYL_200ug_mb_glyco_3	3	557.23	2	557.235	1112.46	45653.7	-0.38562	-0.00021488	-0.033664	-1.8759e-05	-0.41928	-0.00023364	557.235	20.181	0.49487	20.181	19.902	20.397	0					126	39	4	0	0	0	0.001952	1
CVCDQNFQEKNNSCIAK	17	Deamidation (N)	_CVCDQNFQEKN(de)NSCIAK_	CVCDQN(0.017)FQEKN(0.775)N(0.208)SCIAK		CVCDQN(-16.49)FQEKN(5.72)N(-5.72)SCIAK		0	1	0	1	A2API5;Q9JI18;F6YDG9	A2API5	A2API5	Lrp1b	Low-density lipoprotein receptor-related protein 1B	MULTI-MSMS	20150708_JYL_200ug_mb_glyco_2	2	1058.95	2	1058.45	2114.88	33439.6	-0.4378	-0.00046339	-1.5557	-0.0016466	-1.9935	-0.00211	1058.95	26.178	0.70113	26.178	25.942	26.643	-1.9073e-06					114	51	4	0	0	0	0.0074022	1
CVCDQNFQEKNNSCIAK	17	Deamidation (N)	_CVCDQNFQEKN(de)NSCIAK_	CVCDQN(0.002)FQEKN(0.783)N(0.215)SCIAK		CVCDQN(-26.84)FQEKN(5.6)N(-5.6)SCIAK		0	1	0	1	A2API5;Q9JI18;F6YDG9	A2API5	A2API5	Lrp1b	Low-density lipoprotein receptor-related protein 1B	MULTI-MSMS	20150708_JYL_200ug_mb_glyco_3	3	1058.95	2	1058.45	2114.88	32992.5	-0.34527	-0.00036545	-1.1416	-0.0012084	-1.4869	-0.0015738	1058.95	26.331	0.42512	26.331	26.094	26.52	0					84	28	4	0	0	0	7.9209e-05	1
CVDMVVSEITSTIR	14	Unmodified	_CVDMVVSEITSTIR_					0	0	0	0	P39053-3;A0A0J9YUN4	P39053-3	P39053-3			MULTI-MSMS	20150708_JYL_200ug_mb_glyco_3	3	805.4	2	805.4	1608.79	40308.3	-0.09392	-7.5643e-05	0.24988	0.00020125	0.15596	0.00012561	805.399	70.758	0.25962	70.758	70.607	70.867	0					38	12	4	0	0	0	0.0071827	1
CVNESYK	7	Deamidation (N)	_CVN(de)ESYK_	CVN(1)ESYK		CVN(91.63)ESYK		0	1	0	0	Q3U6J9;O88531	Q3U6J9	Q3U6J9	Ppt1	Palmitoyl-protein thioesterase 1	MULTI-MSMS	20150708_JYL_200ug_mb_glyco_1	1	450.69	2	450.692	899.369	50785.3	0.0068105	3.0694e-06	-0.36146	-0.00016291	-0.35465	-0.00015984	450.692	15.513	0.61762	15.513	15.296	15.913	0					104	37	4	0	0	0	1.3256e-06	1
CVNESYK	7	Deamidation (N)	_CVN(de)ESYK_	CVN(1)ESYK		CVN(58.72)ESYK		0	1	0	0	Q3U6J9;O88531	Q3U6J9	Q3U6J9	Ppt1	Palmitoyl-protein thioesterase 1	MULTI-SECPEP	20150708_JYL_200ug_mb_glyco_1	1	901.36	1	900.377	899.369	36110.1	-1.3053	-0.0011752	0.42083	0.0003789	-0.88446	-0.00079634	900.377	15.516	0.591	15.516	15.278	15.869	0					116	37	5	0	0	0	0.04734	1
CVNESYK	7	Deamidation (N)	_CVN(de)ESYK_	CVN(1)ESYK		CVN(67.98)ESYK		0	1	0	0	Q3U6J9;O88531	Q3U6J9	Q3U6J9	Ppt1	Palmitoyl-protein thioesterase 1	MULTI-SECPEP	20150708_JYL_200ug_mb_glyco_2	2	901.36	1	900.377	899.369	35962.5	-0.84505	-0.00076086	0.071151	6.4063e-05	-0.7739	-0.0006968	900.377	15.036	0.57311	15.036	14.791	15.364	0					98	33	5	0	0	0	0.046561	1
CVNESYK	7	Deamidation (N)	_CVN(de)ESYK_	CVN(1)ESYK		CVN(54.16)ESYK		0	1	0	0	Q3U6J9;O88531	Q3U6J9	Q3U6J9	Ppt1	Palmitoyl-protein thioesterase 1	MULTI-SECPEP	20150708_JYL_200ug_mb_glyco_3	3	901.36	1	900.377	899.369	35405.3	-0.79708	-0.00071767	-0.35779	-0.00032215	-1.1549	-0.0010398	900.377	15.281	0.62327	15.281	15.006	15.629	0					114	36	5	0	0	0	0.04222	1
CVNESYKK	8	Deamidation (N)	_CVN(de)ESYKK_	CVN(1)ESYKK		CVN(111.95)ESYKK		0	1	0	1	Q3U6J9;O88531	Q3U6J9	Q3U6J9	Ppt1	Palmitoyl-protein thioesterase 1	MULTI-MSMS	20150708_JYL_200ug_mb_glyco_1	1	514.74	2	514.739	1027.46	47394.5	0.034028	1.7516e-05	-0.46294	-0.00023829	-0.42891	-0.00022078	514.739	12.533	0.46048	12.533	12.317	12.778	0					105	34	4	0	0	0	2.6199e-16	1
CVNESYKK	8	Deamidation (N)	_CVN(de)ESYKK_	CVN(1)ESYKK		CVN(71.69)ESYKK		0	1	0	1	Q3U6J9;O88531	Q3U6J9	Q3U6J9	Ppt1	Palmitoyl-protein thioesterase 1	MULTI-MSMS	20150708_JYL_200ug_mb_glyco_2	2	514.74	2	514.739	1027.46	47122.7	-0.12769	-6.5726e-05	-0.43029	-0.00022149	-0.55798	-0.00028721	514.739	11.958	0.44489	11.958	11.784	12.229	0					77	31	3	0	0	0	0.00034224	1
CVNESYKK	8	Deamidation (N)	_CVN(de)ESYKK_	CVN(1)ESYKK		CVN(60.91)ESYKK		0	1	0	1	Q3U6J9;O88531	Q3U6J9	Q3U6J9	Ppt1	Palmitoyl-protein thioesterase 1	MULTI-MSMS	20150708_JYL_200ug_mb_glyco_3	3	514.74	2	514.739	1027.46	47300.4	-0.24343	-0.0001253	0.2695	0.00013872	0.026067	1.3418e-05	514.74	12.281	0.41662	12.281	12.1	12.517	0					66	23	4	0	0	0	0.0020863	1
CVVHYENSTVPEK	13	Deamidation (N)	_CVVHYEN(de)STVPEK_	CVVHYEN(1)STVPEK		CVVHYEN(133.15)STVPEK		0	1	0	0	Q3UBS3;Q61646	Q3UBS3	Q3UBS3	Hp	Haptoglobin;Haptoglobin alpha chain;Haptoglobin beta chain	MULTI-MSMS	20150708_JYL_200ug_mb_glyco_1	1	781.86	2	781.861	1561.71	39723.5	-0.92181	-0.00072073	0.53196	0.00041592	-0.38985	-0.00030481	781.862	27.201	1.0071	27.201	26.847	27.854	0					320	94	5	0	0	0	4.208e-39	1
CVVHYENSTVPEK	13	Deamidation (N)	_CVVHYEN(de)STVPEK_	CVVHYEN(1)STVPEK		CVVHYEN(67.52)STVPEK		0	1	0	0	Q3UBS3;Q61646	Q3UBS3	Q3UBS3	Hp	Haptoglobin;Haptoglobin alpha chain;Haptoglobin beta chain	MULTI-MSMS	20150708_JYL_200ug_mb_glyco_3	3	781.86	2	781.861	1561.71	40269.3	-0.47192	-0.00036897	-0.27141	-0.00021221	-0.74333	-0.00058118	781.861	27.11	1.125	27.11	26.537	27.662	0					307	95	5	0	0	0	1.8696e-05	1
CVWIECPIPDTSNITNVTVK	20	2 Deamidation (N)	_CVWIECPIPDTSN(de)ITN(de)VTVK_	CVWIECPIPDTSN(1)ITN(1)VTVK		CVWIECPIPDTSN(56.08)ITN(56.08)VTVK		0	2	0	0	Q62470-3;Q62470;Q62470-2	Q62470-3	Q62470-3	Itga3	Integrin alpha-3;Integrin alpha-3 heavy chain;Integrin alpha-3 light chain	MULTI-MSMS	20150708_JYL_200ug_mb_glyco_1	1	1175.06	2	1174.56	2347.11	31536.7	-0.31574	-0.00037085	-1.4712	-0.001728	-1.7869	-0.0020988	1175.06	70.158	0.38377	70.158	69.939	70.323	0					80	22	6	0	0	0	2.625e-05	1
CVWIECPIPDTSNITNVTVK	20	2 Deamidation (N)	_CVWIECPIPDTSN(de)ITN(de)VTVK_	CVWIECPIPDTSN(1)ITN(1)VTVK		CVWIECPIPDTSN(51.52)ITN(51.52)VTVK		0	2	0	0	Q62470-3;Q62470;Q62470-2	Q62470-3	Q62470-3	Itga3	Integrin alpha-3;Integrin alpha-3 heavy chain;Integrin alpha-3 light chain	MULTI-MSMS	20150708_JYL_200ug_mb_glyco_3	3	1175.06	2	1174.56	2347.11	31599.2	0.12582	0.00014778	-2.6538	-0.003117	-2.528	-0.0029692	1175.06	70.334	0.34534	70.334	70.201	70.546	0					72	21	4	0	0	0	5.698e-05	1
CVYEAICSNVTSECPPPVITR	21	Deamidation (N)	_CVYEAICSN(de)VTSECPPPVITR_	CVYEAICSN(1)VTSECPPPVITR		CVYEAICSN(67.4)VTSECPPPVITR		0	1	0	0	B2RXS4	B2RXS4	B2RXS4	Plxnb2	Plexin-B2	MULTI-MSMS	20150708_JYL_200ug_mb_glyco_1	1	818.71	3	818.376	2452.11	38242.8	-0.32916	-0.00026938	-0.49509	-0.00040517	-0.82425	-0.00067454	818.711	59.966	0.8284	59.966	59.565	60.394	0					341	87	6	0	0	0	5.4354e-07	1
CVYEAICSNVTSECPPPVITR	21	Deamidation (N)	_CVYEAICSN(de)VTSECPPPVITR_	CVYEAICSN(1)VTSECPPPVITR		CVYEAICSN(71.85)VTSECPPPVITR		0	1	0	0	B2RXS4	B2RXS4	B2RXS4	Plxnb2	Plexin-B2	MULTI-MSMS	20150708_JYL_200ug_mb_glyco_1	1	1227.56	2	1227.06	2452.11	31944.5	-0.34827	-0.00042734	-0.063208	-7.756e-05	-0.41147	-0.0005049	1227.56	59.952	0.54427	59.952	59.688	60.232	3.8147e-06					174	57	4	0	0	0	2.7226e-09	1
CVYEAICSNVTSECPPPVITR	21	Deamidation (N)	_CVYEAICSN(de)VTSECPPPVITR_	CVYEAICSN(1)VTSECPPPVITR		CVYEAICSN(43.16)VTSECPPPVITR		0	1	0	0	B2RXS4	B2RXS4	B2RXS4	Plxnb2	Plexin-B2	MULTI-MSMS	20150708_JYL_200ug_mb_glyco_2	2	1228.07	2	1227.06	2452.11	30934.5	-0.29706	-0.00036451	0.16027	0.00019666	-0.13679	-0.00016785	1227.56	60.167	0.45564	60.167	59.961	60.416	0					160	49	4	0	0	0	0.00010549	1
CVYEAICSNVTSECPPPVITR	21	Deamidation (N)	_CVYEAICSN(de)VTSECPPPVITR_	CVYEAICSN(1)VTSECPPPVITR		CVYEAICSN(59.98)VTSECPPPVITR		0	1	0	0	B2RXS4	B2RXS4	B2RXS4	Plxnb2	Plexin-B2	MULTI-MSMS	20150708_JYL_200ug_mb_glyco_2	2	818.71	3	818.376	2452.11	38991.3	-0.39182	-0.00032066	-0.054956	-4.4975e-05	-0.44678	-0.00036563	818.711	60.152	0.62263	60.152	59.901	60.523	0					275	65	5	0	0	0	1.5469e-06	1
CVYEAICSNVTSECPPPVITR	21	Deamidation (N)	_CVYEAICSN(de)VTSECPPPVITR_	CVYEAICSN(1)VTSECPPPVITR		CVYEAICSN(74.03)VTSECPPPVITR		0	1	0	0	B2RXS4	B2RXS4	B2RXS4	Plxnb2	Plexin-B2	MULTI-MSMS	20150708_JYL_200ug_mb_glyco_3	3	818.71	3	818.376	2452.11	39107.9	-0.66457	-0.00054387	0.045655	3.7363e-05	-0.61892	-0.00050651	818.711	60.124	0.73259	60.124	59.799	60.532	0					345	75	6	0	0	0	1.4433e-09	1
CVYEAICSNVTSECPPPVITR	21	Deamidation (N)	_CVYEAICSN(de)VTSECPPPVITR_	CVYEAICSN(1)VTSECPPPVITR		CVYEAICSN(79.47)VTSECPPPVITR		0	1	0	0	B2RXS4	B2RXS4	B2RXS4	Plxnb2	Plexin-B2	MULTI-MSMS	20150708_JYL_200ug_mb_glyco_3	3	1227.56	2	1227.06	2452.11	30741.6	-0.57483	-0.00070535	0.57323	0.00070339	-0.0016027	-1.9666e-06	1227.56	60.127	0.6195	60.127	59.829	60.448	0					224	65	5	0	0	0	9.4103e-10	1
CYVIPINTSIVMPPK	15	Deamidation (N)	_CYVIPIN(de)TSIVMPPK_	CYVIPIN(1)TSIVMPPK		CYVIPIN(43.03)TSIVMPPK		0	1	0	0	O89051	O89051	O89051	Itm2b	Integral membrane protein 2B;BRI2, membrane form;BRI2 intracellular domain;BRI2C, soluble form;Bri23 peptide	MULTI-MSMS	20150708_JYL_200ug_mb_glyco_1	1	866.96	2	866.954	1731.89	39479.9	0.099676	8.6414e-05	-1.1617	-0.0010072	-1.062	-0.00092074	866.954	69.516	0.65936	69.516	69.352	70.011	0					101	36	5	0	0	0	0.0012307	1
DAASITNR	8	Deamidation (N)	_DAASITN(de)R_	DAASITN(1)R		DAASITN(40.35)R		0	1	0	0	G5E8X5;O88199	G5E8X5	G5E8X5	Chst3	Sulfotransferase;Carbohydrate sulfotransferase 3	MULTI-MSMS	20150708_JYL_200ug_mb_glyco_1	1	424.71	2	424.709	847.404	55778.7	-0.11099	-4.7139e-05	1.1309	0.00048031	1.0199	0.00043317	424.709	17.634	0.26772	17.634	17.537	17.805	0					26	15	2	0	0	0	0.011056	1
DADEGDTIANSSDIIK	16	Deamidation (N)	_DADEGDTIAN(de)SSDIIK_	DADEGDTIAN(1)SSDIIK		DADEGDTIAN(79.32)SSDIIK		0	1	0	0	B1AZQ0;P22005	B1AZQ0	B1AZQ0	Penk	Proenkephalin-A;Synenkephalin;Met-enkephalin;PENK(114-133);PENK(143-184);Met-enkephalin-Arg-Ser-Leu;Leu-enkephalin;PENK(238-259);Met-enkephalin-Arg-Phe	MULTI-MSMS	20150708_JYL_200ug_mb_glyco_3	3	833.38	2	832.879	1663.74	38466.3	-0.87652	-0.00073003	0.80126	0.00066736	-0.075254	-6.2677e-05	832.879	51.258	0.90769	51.258	50.702	51.609	0					347	89	5	0	0	0	8.926e-09	1
DAGMQIQGYR	10	Unmodified	_DAGMQIQGYR_					0	0	0	0	P05202	P05202	P05202	Got2	Aspartate aminotransferase, mitochondrial	MSMS	20150708_JYL_200ug_mb_glyco_1	1	569.77	2	569.769	1137.52	NaN	NaN	NaN	NaN	NaN	NaN	NaN	NaN	34.711	1	34.711	34.211	35.211	0								0	0	0	7.5491e-11	1
DAGMQIQGYR	10	Unmodified	_DAGMQIQGYR_					0	0	0	0	P05202	P05202	P05202	Got2	Aspartate aminotransferase, mitochondrial	MULTI-MSMS	20150708_JYL_200ug_mb_glyco_3	3	569.77	2	569.769	1137.52	47407.7	-0.3072	-0.00017503	-0.62906	-0.00035842	-0.93626	-0.00053345	569.769	34.352	0.30267	34.352	34.141	34.443	0					37	20	3	0	0	0	0.01128	1
DAGVGFPEYQEEDNSTYNFR	20	Deamidation (N)	_DAGVGFPEYQEEDN(de)STYNFR_	DAGVGFPEYQEEDN(0.998)STYN(0.002)FR		DAGVGFPEYQEEDN(26.56)STYN(-26.56)FR		0	1	0	0	Q07113	Q07113	Q07113	Igf2r	Cation-independent mannose-6-phosphate receptor	MULTI-MSMS	20150708_JYL_200ug_mb_glyco_1	1	1170.49	2	1169.99	2337.97	30860.7	-0.14855	-0.0001738	-0.93172	-0.0010901	-1.0803	-0.0012639	1170.49	59.397	0.53165	59.397	59.132	59.663	0					205	54	5	0	0	0	4.2645e-14	1
DAGVGFPEYQEEDNSTYNFR	20	Deamidation (N)	_DAGVGFPEYQEEDN(de)STYNFR_	DAGVGFPEYQEEDN(0.988)STYN(0.012)FR		DAGVGFPEYQEEDN(19.23)STYN(-19.23)FR		0	1	0	0	Q07113	Q07113	Q07113	Igf2r	Cation-independent mannose-6-phosphate receptor	MULTI-MSMS	20150708_JYL_200ug_mb_glyco_2	2	1170.49	2	1169.99	2337.97	30501	-0.50511	-0.00059098	0.52202	0.00061076	0.016909	1.9784e-05	1170.49	59.385	0.56745	59.385	59.1	59.668	0					198	53	6	0	0	0	2.9728e-14	1
DAGVGFPEYQEEDNSTYNFR	20	Deamidation (N)	_DAGVGFPEYQEEDN(de)STYNFR_	DAGVGFPEYQEEDN(0.995)STYN(0.005)FR		DAGVGFPEYQEEDN(23.22)STYN(-23.22)FR		0	1	0	0	Q07113	Q07113	Q07113	Igf2r	Cation-independent mannose-6-phosphate receptor	MULTI-MSMS	20150708_JYL_200ug_mb_glyco_3	3	1170.49	2	1169.99	2337.97	31835.7	-0.48121	-0.00056301	0.47629	0.00055726	-0.0049215	-5.7581e-06	1170.49	59.317	0.56843	59.317	59.015	59.583	0					221	58	5	0	0	0	3.7918e-06	1
DAIISAISIQNYHIECNETK	20	Unmodified	_DAIISAISIQNYHIECNETK_					0	0	0	0	Q62261;A0A0A0MQG2;Q62261-2	Q62261	Q62261	Sptbn1	Spectrin beta chain, non-erythrocytic 1	MULTI-SECPEP	20150708_JYL_200ug_mb_glyco_3	3	1160.84	2	1160.07	2318.12	35521.8	-0.11976	-0.00013893	0.56849	0.00065949	0.44873	0.00052056	1160.57	68.423	0.19037	68.423	68.349	68.54	0					15	13	2	0	0	0	0.010091	1
DAIQNMSSSIK	11	Deamidation (N)	_DAIQN(de)MSSSIK_	DAIQN(1)MSSSIK		DAIQN(94.77)MSSSIK		0	1	0	0	A0A0G2JE90;Q8CDK8;A0A0G2JDH9;Q8R056;G3X9J8;G5E8G5;O54990-6;O54990-3;O54990-2;O54990;A0A0G2JE50;A0A0R4J0B0;O54990-4;O54990-5	A0A0G2JE90	A0A0G2JE90	Prom1	Prominin-1	MULTI-MSMS	20150708_JYL_200ug_mb_glyco_1	1	597.79	2	597.787	1193.56	45048.6	-0.25325	-0.00015139	-1.8578	-0.0011106	-2.111	-0.001262	597.787	47.915	0.28559	47.915	47.8	48.086	0					75	31	4	0	0	0	2.2449e-09	1
DAIQNMSSSIK	11	Deamidation (N)	_DAIQN(de)MSSSIK_	DAIQN(1)MSSSIK		DAIQN(58.17)MSSSIK		0	1	0	0	A0A0G2JE90;Q8CDK8;A0A0G2JDH9;Q8R056;G3X9J8;G5E8G5;O54990-6;O54990-3;O54990-2;O54990;A0A0G2JE50;A0A0R4J0B0;O54990-4;O54990-5	A0A0G2JE90	A0A0G2JE90	Prom1	Prominin-1	MULTI-SECPEP	20150708_JYL_200ug_mb_glyco_2	2	597.76	2	597.787	1193.56	46131.6	0.53	0.00031682	-0.85431	-0.0005107	-0.32432	-0.00019387	597.787	48.025	0.3472	48.025	47.785	48.132	0					47	25	2	0	0	0	0.00022356	1
DAIQNMSSSIK	11	Deamidation (N)	_DAIQN(de)MSSSIK_	DAIQN(1)MSSSIK		DAIQN(84.48)MSSSIK		0	1	0	0	A0A0G2JE90;Q8CDK8;A0A0G2JDH9;Q8R056;G3X9J8;G5E8G5;O54990-6;O54990-3;O54990-2;O54990;A0A0G2JE50;A0A0R4J0B0;O54990-4;O54990-5	A0A0G2JE90	A0A0G2JE90	Prom1	Prominin-1	MULTI-MSMS	20150708_JYL_200ug_mb_glyco_3	3	597.79	2	597.787	1193.56	45736.4	-0.25078	-0.00014991	0.3449	0.00020618	0.094124	5.6266e-05	597.787	47.421	0.23195	47.421	47.299	47.531	0					48	25	2	0	0	0	3.0894e-08	1
DAMQYASESK	10	Unmodified	_DAMQYASESK_					0	0	0	0	Q5SXR6;Q68FD5;F6Z1R4	Q5SXR6	Q5SXR6	Cltc	Clathrin heavy chain;Clathrin heavy chain 1	MULTI-MSMS	20150708_JYL_200ug_mb_glyco_2	2	565.25	2	565.245	1128.48	48045.6	-0.5948	-0.00033621	0.36737	0.00020766	-0.22742	-0.00012855	565.245	22.737	0.33094	22.737	22.568	22.899	0					65	29	3	0	0	0	0.035551	1
DAMQYASESK	10	Unmodified	_DAMQYASESK_					0	0	0	0	Q5SXR6;Q68FD5;F6Z1R4	Q5SXR6	Q5SXR6	Cltc	Clathrin heavy chain;Clathrin heavy chain 1	MULTI-MSMS	20150708_JYL_200ug_mb_glyco_3	3	565.24	2	565.245	1128.48	47544.4	0.048281	2.729e-05	-0.035721	-2.0191e-05	0.01256	7.0992e-06	565.245	22.71	0.29725	22.71	22.57	22.867	1.9073e-06					67	24	3	0	0	0	0.041393	1
DAMVGNYTCEVTEISR	16	Oxidation (M),Deamidation (N)	_DAM(ox)VGN(de)YTCEVTEISR_	DAMVGN(1)YTCEVTEISR	DAM(1)VGNYTCEVTEISR	DAMVGN(112.34)YTCEVTEISR	DAM(112.34)VGNYTCEVTEISR	0	1	1	0	Q61735;Q61735-2;D3Z187	Q61735	Q61735	Cd47	Leukocyte surface antigen CD47	MULTI-MSMS	20150708_JYL_200ug_mb_glyco_1	1	931.9	2	931.401	1860.79	36624.7	-0.32336	-0.00030118	-0.50032	-0.000466	-0.82368	-0.00076718	931.401	53.413	1.0099	53.413	53.066	54.075	0					485	87	7	0	0	0	3.9416e-27	1
DAMVGNYTCEVTEISR	16	Oxidation (M),Deamidation (N)	_DAM(ox)VGN(de)YTCEVTEISR_	DAMVGN(1)YTCEVTEISR	DAM(1)VGNYTCEVTEISR	DAMVGN(110.12)YTCEVTEISR	DAM(110.12)VGNYTCEVTEISR	0	1	1	0	Q61735;Q61735-2;D3Z187	Q61735	Q61735	Cd47	Leukocyte surface antigen CD47	MULTI-SECPEP	20150708_JYL_200ug_mb_glyco_1	1	931.77	2	931.401	1860.79	36691.1	-0.48333	-0.00045018	-1.5514	-0.001445	-2.0347	-0.0018951	931.902	54.565	2.0337	54.565	54.063	56.097	0					528	195	5	0	0	0	3.2468e-24	1
DAMVGNYTCEVTEISR	16	Oxidation (M),Deamidation (N)	_DAM(ox)VGN(de)YTCEVTEISR_	DAMVGN(1)YTCEVTEISR	DAM(1)VGNYTCEVTEISR	DAMVGN(112.34)YTCEVTEISR	DAM(112.34)VGNYTCEVTEISR	0	1	1	0	Q61735;Q61735-2;D3Z187	Q61735	Q61735	Cd47	Leukocyte surface antigen CD47	MULTI-MSMS	20150708_JYL_200ug_mb_glyco_2	2	931.9	2	931.401	1860.79	36651.2	-0.36536	-0.0003403	-0.42205	-0.0003931	-0.78741	-0.0007334	931.401	53.449	1.0607	53.449	52.956	54.017	0					502	95	8	0	0	0	3.9416e-27	1
DAMVGNYTCEVTEISR	16	Oxidation (M),Deamidation (N)	_DAM(ox)VGN(de)YTCEVTEISR_	DAMVGN(1)YTCEVTEISR	DAM(1)VGNYTCEVTEISR	DAMVGN(105.28)YTCEVTEISR	DAM(105.28)VGNYTCEVTEISR	0	1	1	0	Q61735;Q61735-2;D3Z187	Q61735	Q61735	Cd47	Leukocyte surface antigen CD47	MULTI-MSMS	20150708_JYL_200ug_mb_glyco_2	2	931.4	2	931.401	1860.79	36651.2	-0.39258	-0.00036565	-1.113	-0.0010366	-1.5056	-0.0014023	931.4	54.553	3.0634	54.553	53.922	56.985	3.8147e-06					809	297	6	0	0	0	1.0547e-19	3
DAMVGNYTCEVTEISR	16	Oxidation (M),Deamidation (N)	_DAM(ox)VGN(de)YTCEVTEISR_	DAMVGN(1)YTCEVTEISR	DAM(1)VGNYTCEVTEISR	DAMVGN(138.91)YTCEVTEISR	DAM(138.91)VGNYTCEVTEISR	0	1	1	0	Q61735;Q61735-2;D3Z187	Q61735	Q61735	Cd47	Leukocyte surface antigen CD47	MULTI-MSMS	20150708_JYL_200ug_mb_glyco_3	3	931.4	2	931.401	1860.79	36885.2	0.036038	3.3566e-05	-0.9052	-0.00084311	-0.86916	-0.00080954	931.4	53.295	0.96143	53.295	53.013	53.975	0					470	87	7	0	0	0	2.5665e-48	1
DAMVGNYTCEVTEISR	16	Oxidation (M),Deamidation (N)	_DAM(ox)VGN(de)YTCEVTEISR_	DAMVGN(1)YTCEVTEISR	DAM(1)VGNYTCEVTEISR	DAMVGN(138.91)YTCEVTEISR	DAM(138.91)VGNYTCEVTEISR	0	1	1	0	Q61735;Q61735-2;D3Z187	Q61735	Q61735	Cd47	Leukocyte surface antigen CD47	MULTI-MSMS	20150708_JYL_200ug_mb_glyco_3	3	931.9	2	931.401	1860.79	37180	0.059715	5.5619e-05	-2.0058	-0.0018682	-1.9461	-0.0018126	931.901	54.369	1.4917	54.369	53.942	55.434	0					484	153	5	0	0	0	2.5665e-48	1
DAMVGNYTCEVTEISR	16	Oxidation (M),Deamidation (N)	_DAM(ox)VGN(de)YTCEVTEISR_	DAMVGN(1)YTCEVTEISR	DAM(1)VGNYTCEVTEISR	DAMVGN(57.53)YTCEVTEISR	DAM(57.53)VGNYTCEVTEISR	0	1	1	0	Q61735;Q61735-2;D3Z187	Q61735	Q61735	Cd47	Leukocyte surface antigen CD47	MULTI-SECPEP	20150708_JYL_200ug_mb_glyco_3	3	931.77	2	931.401	1860.79	37362	0.032812	3.0561e-05	-2.686	-0.0025018	-2.6532	-0.0024712	931.901	55.762	0.55487	55.762	55.513	56.068	0					103	52	3	0	0	0	3.6949e-06	1
DAMVGNYTCEVTEISR	16	Deamidation (N)	_DAMVGN(de)YTCEVTEISR_	DAMVGN(1)YTCEVTEISR		DAMVGN(77.22)YTCEVTEISR		0	1	0	0	Q61735;Q61735-2;D3Z187	Q61735	Q61735	Cd47	Leukocyte surface antigen CD47	MULTI-MSMS	20150708_JYL_200ug_mb_glyco_1	1	923.4	2	923.403	1844.79	36278.5	0.239	0.0002207	-0.85901	-0.00079322	-0.62001	-0.00057252	923.404	59.352	2.5096	59.352	58.973	61.482	0					932	248	8	0	0	0	1.3412e-08	2
DAMVGNYTCEVTEISR	16	Deamidation (N)	_DAMVGN(de)YTCEVTEISR_	DAMVGN(1)YTCEVTEISR		DAMVGN(47.22)YTCEVTEISR		0	1	0	0	Q61735;Q61735-2;D3Z187	Q61735	Q61735	Cd47	Leukocyte surface antigen CD47	MULTI-SECPEP	20150708_JYL_200ug_mb_glyco_1	1	923.41	2	923.403	1844.79	36477.5	-0.5427	-0.00050113	1.2245	0.0011307	0.68184	0.00062962	923.404	61.696	0.2149	61.696	61.656	61.871	-3.8147e-06					34	19	2	0	0	0	0.00039817	1
DAMVGNYTCEVTEISR	16	Deamidation (N)	_DAMVGN(de)YTCEVTEISR_	DAMVGN(1)YTCEVTEISR		DAMVGN(81.35)YTCEVTEISR		0	1	0	0	Q61735;Q61735-2;D3Z187	Q61735	Q61735	Cd47	Leukocyte surface antigen CD47	MULTI-MSMS	20150708_JYL_200ug_mb_glyco_2	2	923.4	2	923.403	1844.79	36145.1	-0.081353	-7.5122e-05	-0.54714	-0.00050523	-0.6285	-0.00058036	923.404	59.356	1.7388	59.356	58.867	60.606	0					868	172	8	0	0	0	4.5846e-09	2
DAMVGNYTCEVTEISR	16	Deamidation (N)	_DAMVGN(de)YTCEVTEISR_	DAMVGN(1)YTCEVTEISR		DAMVGN(94.2)YTCEVTEISR		0	1	0	0	Q61735;Q61735-2;D3Z187	Q61735	Q61735	Cd47	Leukocyte surface antigen CD47	MULTI-MSMS	20150708_JYL_200ug_mb_glyco_3	3	923.4	2	923.403	1844.79	35957.4	-0.51825	-0.00047855	-0.26361	-0.00024342	-0.78185	-0.00072197	923.404	59.196	3.3758	59.196	58.709	62.085	3.8147e-06					1320	332	8	0	0	0	8.6011e-14	3
DAMVGNYTCEVTEISR	16	Deamidation (N)	_DAMVGN(de)YTCEVTEISR_	DAMVGN(1)YTCEVTEISR		DAMVGN(93.5)YTCEVTEISR		0	1	0	0	Q61735;Q61735-2;D3Z187	Q61735	Q61735	Cd47	Leukocyte surface antigen CD47	MULTI-MSMS	20150708_JYL_200ug_mb_glyco_3	3	923.4	2	923.403	1844.79	36365.7	-0.89249	-0.00082413	0.41238	0.00038079	-0.48011	-0.00044334	923.403	62.459	0.55369	62.459	62.148	62.701	0					132	72	2	0	0	0	1.3049e-13	1
DAMVGNYTCEVTEISR	16	Deamidation (N)	_DAMVGN(de)YTCEVTEISR_	DAMVGN(1)YTCEVTEISR		DAMVGN(60.31)YTCEVTEISR		0	1	0	0	Q61735;Q61735-2;D3Z187	Q61735	Q61735	Cd47	Leukocyte surface antigen CD47	MULTI-MSMS	20150708_JYL_200ug_mb_glyco_3	3	923.9	2	923.403	1844.79	37477.4	-0.35337	-0.0003263	-0.64892	-0.00059921	-1.0023	-0.00092551	923.403	63.148	0.28075	63.148	63.109	63.389	-3.8147e-06					47	34	2	0	0	0	1.5698e-05	1
DANITAMSDK	10	Oxidation (M),Deamidation (N)	_DAN(de)ITAM(ox)SDK_	DAN(1)ITAMSDK	DANITAM(1)SDK	DAN(58.17)ITAMSDK	DANITAM(58.17)SDK	0	1	1	0	O35684	O35684	O35684	Serpini1	Neuroserpin	MULTI-MSMS	20150708_JYL_200ug_mb_glyco_1	1	541.74	2	541.737	1081.46	48648.8	-0.14274	-7.7329e-05	-1.193	-0.00064628	-1.3357	-0.00072361	541.737	15.609	0.36772	15.609	15.425	15.793	-9.5367e-07					54	20	4	0	0	0	0.0012724	1
DANITAMSDK	10	Oxidation (M),Deamidation (N)	_DAN(de)ITAM(ox)SDK_	DAN(1)ITAMSDK	DANITAM(1)SDK	DAN(42.84)ITAMSDK	DANITAM(42.84)SDK	0	1	1	0	O35684	O35684	O35684	Serpini1	Neuroserpin	MULTI-MSMS	20150708_JYL_200ug_mb_glyco_2	2	541.74	2	541.737	1081.46	48999.3	0.48839	0.00026458	-0.5414	-0.0002933	-0.053011	-2.8718e-05	541.737	15.246	0.43234	15.246	15.067	15.499	9.5367e-07					48	24	2	0	0	0	0.0049966	1
DANITAMSDK	10	Deamidation (N)	_DAN(de)ITAMSDK_	DAN(1)ITAMSDK		DAN(53.24)ITAMSDK		0	1	0	0	O35684	O35684	O35684	Serpini1	Neuroserpin	MULTI-MSMS	20150708_JYL_200ug_mb_glyco_2	2	533.74	2	533.74	1065.46	46718	0.84755	0.00045237	-0.83922	-0.00044792	0.0083305	4.4463e-06	533.739	26.833	0.67698	26.833	26.495	27.172	1.9073e-06					185	54	5	0	0	0	0.0014877	1
DANITAMSDK	10	Deamidation (N)	_DAN(de)ITAMSDK_	DAN(1)ITAMSDK		DAN(80.92)ITAMSDK		0	1	0	0	O35684	O35684	O35684	Serpini1	Neuroserpin	MULTI-MSMS	20150708_JYL_200ug_mb_glyco_3	3	1068.48	1	1066.47	1065.46	33028.4	-0.32886	-0.00035072	-0.13218	-0.00014096	-0.46104	-0.00049169	1066.47	26.895	0.53954	26.895	26.637	27.176	0					100	37	4	0	0	0	2.5147e-05	1
DANITAMSDKK	11	Deamidation (N)	_DAN(de)ITAMSDKK_	DAN(1)ITAMSDKK		DAN(48.57)ITAMSDKK		0	1	0	1	O35684	O35684	O35684	Serpini1	Neuroserpin	MULTI-MSMS	20150708_JYL_200ug_mb_glyco_2	2	597.79	2	597.787	1193.56	43830.1	0.12129	7.2506e-05	0.42559	0.00025441	0.54688	0.00032692	597.788	21.771	0.36807	21.771	21.54	21.908	-1.9073e-06					70	30	3	0	0	0	0.00099498	1
DANITAMSDKK	11	Deamidation (N)	_DAN(de)ITAMSDKK_	DAN(1)ITAMSDKK		DAN(48.57)ITAMSDKK		0	1	0	1	O35684	O35684	O35684	Serpini1	Neuroserpin	MULTI-MSMS	20150708_JYL_200ug_mb_glyco_3	3	597.79	2	597.787	1193.56	42736.5	0.45864	0.00027417	0.10962	6.5528e-05	0.56826	0.0003397	597.787	21.823	0.28242	21.823	21.635	21.917	0					45	20	3	0	0	0	0.00099498	1
DATGNVNDTITTEITNCTSAACK	23	2 Deamidation (N)	_DATGNVN(de)DTITTEITN(de)CTSAACK_	DATGN(0.005)VN(0.995)DTITTEITN(1)CTSAACK		DATGN(-23.29)VN(23.29)DTITTEITN(55.03)CTSAACK		0	2	0	0	E9QM38;P55012	E9QM38	E9QM38	Slc12a2	Solute carrier family 12 member 2	MULTI-MSMS	20150708_JYL_200ug_mb_glyco_1	1	1231.03	2	1230.03	2458.05	31372.7	-0.34922	-0.00042955	-0.29622	-0.00036436	-0.64544	-0.00079391	1230.53	59.742	0.5021	59.742	59.517	60.019	-3.8147e-06					196	53	5	0	0	0	4.4475e-08	1
DATGNVNDTITTEITNCTSAACK	23	2 Deamidation (N)	_DATGNVN(de)DTITTEITN(de)CTSAACK_	DATGN(0.004)VN(0.996)DTITTEITN(1)CTSAACK		DATGN(-24.44)VN(24.44)DTITTEITN(62.81)CTSAACK		0	2	0	0	E9QM38;P55012	E9QM38	E9QM38	Slc12a2	Solute carrier family 12 member 2	MULTI-MSMS	20150708_JYL_200ug_mb_glyco_2	2	1230.53	2	1230.03	2458.05	31759.2	-0.47613	-0.00058566	-0.38595	-0.00047473	-0.86209	-0.0010604	1230.53	59.745	0.50737	59.745	59.521	60.029	0					174	47	5	0	0	0	2.3182e-09	1
DATGNVNDTITTEITNCTSAACK	23	2 Deamidation (N)	_DATGNVN(de)DTITTEITN(de)CTSAACK_	DATGN(0.222)VN(0.779)DTITTEITN(0.999)CTSAACK		DATGN(-5.47)VN(5.47)DTITTEITN(30.23)CTSAACK		0	2	0	0	E9QM38;P55012	E9QM38	E9QM38	Slc12a2	Solute carrier family 12 member 2	MULTI-MSMS	20150708_JYL_200ug_mb_glyco_2	2	820.69	3	820.356	2458.05	38624.1	-0.58512	-0.00048001	-1.1175	-0.00091674	-1.7026	-0.0013967	820.356	59.75	0.49955	59.75	59.521	60.021	3.8147e-06					191	46	5	0	0	0	4.7518e-07	1
DATGNVNDTITTEITNCTSAACK	23	2 Deamidation (N)	_DATGNVN(de)DTITTEITN(de)CTSAACK_	DATGN(0.001)VN(0.999)DTITTEITN(1)CTSAACK		DATGN(-32.1)VN(32.1)DTITTEITN(77.54)CTSAACK		0	2	0	0	E9QM38;P55012	E9QM38	E9QM38	Slc12a2	Solute carrier family 12 member 2	MULTI-MSMS	20150708_JYL_200ug_mb_glyco_3	3	1230.53	2	1230.03	2458.05	31614.9	-0.72424	-0.00089084	0.27107	0.00033343	-0.45317	-0.00055741	1230.53	59.728	0.58204	59.728	59.481	60.063	0					211	53	6	0	0	0	2.6237e-12	1
DATGNVNDTITTEITNCTSAACK	23	2 Deamidation (N)	_DATGNVN(de)DTITTEITN(de)CTSAACK_	DATGN(0.02)VN(0.98)DTITTEITN(1)CTSAACK		DATGN(-16.86)VN(16.86)DTITTEITN(35.14)CTSAACK		0	2	0	0	E9QM38;P55012	E9QM38	E9QM38	Slc12a2	Solute carrier family 12 member 2	MULTI-MSMS	20150708_JYL_200ug_mb_glyco_3	3	820.69	3	820.356	2458.05	38736	-0.78633	-0.00064507	-0.19931	-0.0001635	-0.98564	-0.00080858	820.691	59.713	0.58123	59.713	59.502	60.083	-3.8147e-06					235	53	7	0	0	0	4.7518e-07	1
DATIQAYISSGNFSK	15	Deamidation (N)	_DATIQAYISSGN(de)FSK_	DATIQAYISSGN(1)FSK		DATIQAYISSGN(64.52)FSK		0	1	0	0	Q3TA96;P11438	Q3TA96	Q3TA96	Lamp1	Lysosome-associated membrane glycoprotein 1	MULTI-MSMS	20150708_JYL_200ug_mb_glyco_1	1	801.89	2	801.886	1601.76	39446.9	-0.97514	-0.00078195	0.37383	0.00029977	-0.6013	-0.00048218	801.886	62.12	0.31029	62.12	61.967	62.277	0					113	31	6	0	0	0	1.6892e-05	1
DATIQAYISSGNFSK	15	Deamidation (N)	_DATIQAYISSGN(de)FSK_	DATIQAYISSGN(1)FSK		DATIQAYISSGN(56.51)FSK		0	1	0	0	Q3TA96;P11438	Q3TA96	Q3TA96	Lamp1	Lysosome-associated membrane glycoprotein 1	MULTI-MSMS	20150708_JYL_200ug_mb_glyco_2	2	801.89	2	801.886	1601.76	39953.2	-0.56287	-0.00045135	0.13687	0.00010976	-0.42599	-0.0003416	801.886	62.26	0.33473	62.26	62.08	62.414	0					106	28	6	0	0	0	0.00013456	1
DATIQAYISSGNFSK	15	Deamidation (N)	_DATIQAYISSGN(de)FSK_	DATIQAYISSGN(1)FSK		DATIQAYISSGN(125.5)FSK		0	1	0	0	Q3TA96;P11438	Q3TA96	Q3TA96	Lamp1	Lysosome-associated membrane glycoprotein 1	MULTI-MSMS	20150708_JYL_200ug_mb_glyco_3	3	801.89	2	801.886	1601.76	39776.7	-0.65162	-0.00052252	0.18643	0.0001495	-0.46519	-0.00037303	801.886	61.951	0.40919	61.951	61.774	62.183	0					122	43	5	0	0	0	1.5433e-33	1
DAVINAWAEDVDIR	14	Unmodified	_DAVINAWAEDVDIR_					0	0	0	0	P52480-2;P52480	P52480-2	P52480-2	Pkm	Pyruvate kinase PKM	MULTI-MSMS	20150708_JYL_200ug_mb_glyco_1	1	793.89	2	793.894	1585.77	42631.1	-0.17652	-0.00014014	3.6503	0.002898	3.4738	0.0027578	793.894	69.733	0.32989	69.733	69.609	69.939	0					50	17	4	0	0	0	0.0015121	1
DAVINAWAEDVDIR	14	Unmodified	_DAVINAWAEDVDIR_					0	0	0	0	P52480-2;P52480	P52480-2	P52480-2	Pkm	Pyruvate kinase PKM	MULTI-MSMS	20150708_JYL_200ug_mb_glyco_2	2	793.89	2	793.894	1585.77	40894.4	-0.10088	-8.0092e-05	1.6405	0.0013024	1.5396	0.0012223	793.894	69.714	0.42132	69.714	69.583	70.004	0					48	22	4	0	0	0	0.00012059	1
DAVINAWAEDVDIR	14	Unmodified	_DAVINAWAEDVDIR_					0	0	0	0	P52480-2;P52480	P52480-2	P52480-2	Pkm	Pyruvate kinase PKM	MULTI-MSMS	20150708_JYL_200ug_mb_glyco_3	3	793.89	2	793.894	1585.77	40758.2	-0.15047	-0.00011946	2.2298	0.0017702	2.0793	0.0016507	793.894	69.872	0.33576	69.872	69.726	70.061	0					51	14	4	0	0	0	2.9058e-32	1
DAVNNITAK	9	2 Deamidation (N)	_DAVN(de)N(de)ITAK_	DAVN(1)N(1)ITAK		DAVN(70.06)N(70.06)ITAK		0	2	0	0	E9Q1X8;O08532-3;O08532-2;O08532-4;O08532-5;O08532	E9Q1X8	E9Q1X8	Cacna2d1	Voltage-dependent calcium channel subunit alpha-2/delta-1;Voltage-dependent calcium channel subunit alpha-2-1;Voltage-dependent calcium channel subunit delta-1	MULTI-MSMS	20150708_JYL_200ug_mb_glyco_1	1	474.24	2	474.238	946.461	51379.5	-1.0555	-0.00050058	-0.37117	-0.00017602	-1.4267	-0.0006766	474.237	18.766	0.25665	18.766	18.606	18.863	1.9073e-06					60	22	4	0	0	0	0.00035223	1
DAVNNITAK	9	2 Deamidation (N)	_DAVN(de)N(de)ITAK_	DAVN(1)N(1)ITAK		DAVN(52.49)N(52.49)ITAK		0	2	0	0	E9Q1X8;O08532-3;O08532-2;O08532-4;O08532-5;O08532	E9Q1X8	E9Q1X8	Cacna2d1	Voltage-dependent calcium channel subunit alpha-2/delta-1;Voltage-dependent calcium channel subunit alpha-2-1;Voltage-dependent calcium channel subunit delta-1	MULTI-MSMS	20150708_JYL_200ug_mb_glyco_2	2	474.24	2	474.238	946.461	51384	-0.75912	-0.00036	-0.59842	-0.00028379	-1.3575	-0.0006438	474.237	18.686	0.33213	18.686	18.502	18.834	-1.9073e-06					76	34	4	0	0	0	0.0026031	1
DAVNNITAK	9	2 Deamidation (N)	_DAVN(de)N(de)ITAK_	DAVN(1)N(1)ITAK		DAVN(61.16)N(61.16)ITAK		0	2	0	0	E9Q1X8;O08532-3;O08532-2;O08532-4;O08532-5;O08532	E9Q1X8	E9Q1X8	Cacna2d1	Voltage-dependent calcium channel subunit alpha-2/delta-1;Voltage-dependent calcium channel subunit alpha-2-1;Voltage-dependent calcium channel subunit delta-1	MULTI-MSMS	20150708_JYL_200ug_mb_glyco_3	3	474.24	2	474.238	946.461	51830.8	-0.7431	-0.00035241	-0.48704	-0.00023097	-1.2301	-0.00058338	474.237	18.651	0.26353	18.651	18.492	18.756	0					51	19	4	0	0	0	0.0014468	1
DAVNNITAK	9	Deamidation (N)	_DAVNN(de)ITAK_	DAVN(0.156)N(0.844)ITAK		DAVN(-7.33)N(7.33)ITAK		0	1	0	0	E9Q1X8;O08532-3;O08532-2;O08532-4;O08532-5;O08532	E9Q1X8	E9Q1X8	Cacna2d1	Voltage-dependent calcium channel subunit alpha-2/delta-1;Voltage-dependent calcium channel subunit alpha-2-1;Voltage-dependent calcium channel subunit delta-1	MULTI-MSMS	20150708_JYL_200ug_mb_glyco_1	1	473.75	2	473.746	945.477	50906.3	-0.29905	-0.00014168	0.50105	0.00023737	0.20199	9.5694e-05	473.746	23.155	1.0668	23.155	22.868	23.935	0					260	81	5	0	0	0	0.0015401	1
DAVNNITAK	9	Deamidation (N)	_DAVNN(de)ITAK_	DAVN(0.154)N(0.846)ITAK		DAVN(-7.41)N(7.41)ITAK		0	1	0	0	E9Q1X8;O08532-3;O08532-2;O08532-4;O08532-5;O08532	E9Q1X8	E9Q1X8	Cacna2d1	Voltage-dependent calcium channel subunit alpha-2/delta-1;Voltage-dependent calcium channel subunit alpha-2-1;Voltage-dependent calcium channel subunit delta-1	MULTI-MSMS	20150708_JYL_200ug_mb_glyco_2	2	473.75	2	473.746	945.477	51327.2	-0.28438	-0.00013473	0.42708	0.00020233	0.1427	6.7602e-05	473.746	22.967	1.1298	22.967	22.636	23.765	0					370	101	6	0	0	0	0.0013917	1
DAVNNITAK	9	Deamidation (N)	_DAVNN(de)ITAK_	DAVN(0.162)N(0.838)ITAK		DAVN(-7.13)N(7.13)ITAK		0	1	0	0	E9Q1X8;O08532-3;O08532-2;O08532-4;O08532-5;O08532	E9Q1X8	E9Q1X8	Cacna2d1	Voltage-dependent calcium channel subunit alpha-2/delta-1;Voltage-dependent calcium channel subunit alpha-2-1;Voltage-dependent calcium channel subunit delta-1	MULTI-MSMS	20150708_JYL_200ug_mb_glyco_3	3	473.75	2	473.746	945.477	51209.7	-0.28313	-0.00013413	0.39572	0.00018747	0.1126	5.3342e-05	473.746	23.073	1.286	23.073	22.695	23.981	-1.9073e-06					391	115	5	0	0	0	0.0026408	1
DAYENITAK	9	Deamidation (N)	_DAYEN(de)ITAK_	DAYEN(1)ITAK		DAYEN(45.6)ITAK		0	1	0	0	Q91Z92	Q91Z92	Q91Z92	B3galt6	Beta-1,3-galactosyltransferase 6	MULTI-MSMS	20150708_JYL_200ug_mb_glyco_1	1	513.24	2	513.243	1024.47	49312.9	0.5992	0.00030754	0.46002	0.0002361	1.0592	0.00054364	513.243	31.001	0.2239	31.001	30.854	31.078	0					28	10	4	0	0	0	0.0041807	1
DAYENITAK	9	Deamidation (N)	_DAYEN(de)ITAK_	DAYEN(1)ITAK		DAYEN(42.34)ITAK		0	1	0	0	Q91Z92	Q91Z92	Q91Z92	B3galt6	Beta-1,3-galactosyltransferase 6	MULTI-MSMS	20150708_JYL_200ug_mb_glyco_2	2	513.24	2	513.243	1024.47	49254.8	0.20845	0.00010699	-0.35148	-0.00018039	-0.14303	-7.341e-05	513.243	31.158	0.31536	31.158	30.977	31.293	-1.9073e-06					63	27	3	0	0	0	0.0061528	1
DAYENITAK	9	Deamidation (N)	_DAYEN(de)ITAK_	DAYEN(1)ITAK		DAYEN(51.45)ITAK		0	1	0	0	Q91Z92	Q91Z92	Q91Z92	B3galt6	Beta-1,3-galactosyltransferase 6	MULTI-MSMS	20150708_JYL_200ug_mb_glyco_3	3	513.24	2	513.243	1024.47	50319.3	0.4037	0.00020719	0.1267	6.5029e-05	0.5304	0.00027222	513.243	30.858	0.22808	30.858	30.741	30.969	0					41	16	4	0	0	0	0.0026408	1
DCADVYQAGFNK	12	Deamidation (N)	_DCADVYQAGFN(de)K_	DCADVYQAGFN(1)K		DCADVYQAGFN(56.2)K		0	1	0	0	O08538	O08538	O08538	Angpt1	Angiopoietin-1	MULTI-MSMS	20150708_JYL_200ug_mb_glyco_3	3	694.79	2	694.793	1387.57	42786.6	-0.8173	-0.00056785	0.092715	6.4418e-05	-0.72458	-0.00050344	694.793	37.063	0.29016	37.063	36.962	37.252	-3.8147e-06					55	30	2	0	0	0	0.00026861	1
DCSIGQSYINSTGYR	15	Deamidation (N)	_DCSIGQSYIN(de)STGYR_	DCSIGQSYIN(1)STGYR		DCSIGQSYIN(81.99)STGYR		0	1	0	0	E9PYT6;E9QQ63;E9QQ02;E9Q203;Q1HL22;Q8VI51	E9PYT6;Q1HL22	E9PYT6	Sorcs1;Sorcs3	VPS10 domain-containing receptor SorCS3	MULTI-MSMS	20150708_JYL_200ug_mb_glyco_2	2	861.37	2	861.375	1720.74	37951.8	-0.60993	-0.00052538	0.33483	0.00028841	-0.2751	-0.00023697	861.376	49.827	0.8948	49.827	49.464	50.358	3.8147e-06					392	87	6	0	0	0	8.6665e-09	1
DCSIGQSYINSTGYR	15	Deamidation (N)	_DCSIGQSYIN(de)STGYR_	DCSIGQSYIN(1)STGYR		DCSIGQSYIN(71.55)STGYR		0	1	0	0	E9PYT6;E9QQ63;E9QQ02;E9Q203;Q1HL22;Q8VI51	E9PYT6;Q1HL22	E9PYT6	Sorcs1;Sorcs3	VPS10 domain-containing receptor SorCS3	MULTI-MSMS	20150708_JYL_200ug_mb_glyco_3	3	861.38	2	861.375	1720.74	37925.2	-0.38744	-0.00033373	0.2224	0.00019157	-0.16504	-0.00014217	861.376	49.717	1.0713	49.717	49.313	50.384	0					412	97	6	0	0	0	6.9161e-08	1
DCVECIIIHQGKPDNQTCHHQCK	23	Deamidation (N)	_DCVECIIIHQGKPDN(de)QTCHHQCK_	DCVECIIIHQGKPDN(1)QTCHHQCK		DCVECIIIHQGKPDN(56.29)QTCHHQCK		0	1	0	1	Q6PE70;G5E8F8;O70309;O70309-2	Q6PE70	Q6PE70	Itgb5	Integrin beta;Integrin beta-5	MULTI-MSMS	20150708_JYL_200ug_mb_glyco_1	1	960.76	3	960.088	2877.24	35424.9	-0.94772	-0.0009099	0.95589	0.00091773	0.0081624	7.8367e-06	960.423	39.453	0.54911	39.453	39.222	39.771	0					170	54	4	0	0	0	3.4601e-07	1
DCVECIIIHQGKPDNQTCHHQCK	23	Deamidation (N)	_DCVECIIIHQGKPDN(de)QTCHHQCK_	DCVECIIIHQGKPDN(1)QTCHHQCK		DCVECIIIHQGKPDN(80.41)QTCHHQCK		0	1	0	1	Q6PE70;G5E8F8;O70309;O70309-2	Q6PE70	Q6PE70	Itgb5	Integrin beta;Integrin beta-5	MULTI-MSMS	20150708_JYL_200ug_mb_glyco_2	2	960.42	3	960.088	2877.24	35604.4	-0.7342	-0.00070489	0.067427	6.4736e-05	-0.66677	-0.00064016	960.421	39.218	0.56965	39.218	38.931	39.501	3.8147e-06					174	53	4	0	0	0	8.8436e-12	1
DCVSCQNVSR	10	Deamidation (N)	_DCVSCQN(de)VSR_	DCVSCQN(1)VSR		DCVSCQN(100.88)VSR		0	1	0	0	Q5SVE7;Q9WVF5;Q01279	Q5SVE7	Q5SVE7	Egfr	Epidermal growth factor receptor	MULTI-MSMS	20150708_JYL_200ug_mb_glyco_1	1	613.25	2	613.25	1224.49	44627.5	-0.59082	-0.00036232	-1.0902	-0.00066859	-1.6811	-0.0010309	613.25	16.816	0.45701	16.816	16.623	17.08	0					145	34	6	0	0	0	3.5463e-12	1
DCVSCQNVSR	10	Deamidation (N)	_DCVSCQN(de)VSR_	DCVSCQN(1)VSR		DCVSCQN(60.26)VSR		0	1	0	0	Q5SVE7;Q9WVF5;Q01279	Q5SVE7	Q5SVE7	Egfr	Epidermal growth factor receptor	MULTI-MSMS	20150708_JYL_200ug_mb_glyco_2	2	613.25	2	613.25	1224.49	44324.8	-0.92579	-0.00056774	-0.58043	-0.00035595	-1.5062	-0.00092369	613.251	16.608	0.38022	16.608	16.432	16.812	0					101	25	6	0	0	0	0.00082162	1
DCVSCQNVSR	10	Deamidation (N)	_DCVSCQN(de)VSR_	DCVSCQN(1)VSR		DCVSCQN(81.02)VSR		0	1	0	0	Q5SVE7;Q9WVF5;Q01279	Q5SVE7	Q5SVE7	Egfr	Epidermal growth factor receptor	MULTI-MSMS	20150708_JYL_200ug_mb_glyco_3	3	613.25	2	613.25	1224.49	44320.6	-0.48306	-0.00029624	-0.94855	-0.0005817	-1.4316	-0.00087794	613.25	16.655	0.4038	16.655	16.441	16.845	0					129	30	6	0	0	0	1.2514e-05	1
DDAGNYTCIASNEPQGQIR	19	Deamidation (N)	_DDAGN(de)YTCIASNEPQGQIR_	DDAGN(1)YTCIASNEPQGQIR		DDAGN(105.5)YTCIASN(-105.5)EPQGQIR		0	1	0	0	Q8BKG3	Q8BKG3	Q8BKG3	Ptk7	Inactive tyrosine-protein kinase 7	MULTI-MSMS	20150708_JYL_200ug_mb_glyco_1	1	1055.46	2	1055.46	2108.91	33429.8	-0.027077	-2.8579e-05	0.086189	9.0969e-05	0.059112	6.239e-05	1055.46	40.672	0.92489	40.672	40.334	41.259	0					283	75	5	0	0	0	2.7116e-38	1
DDAGNYTCIASNEPQGQIR	19	Deamidation (N)	_DDAGN(de)YTCIASNEPQGQIR_	DDAGN(1)YTCIASNEPQGQIR		DDAGN(78.55)YTCIASN(-78.55)EPQGQIR		0	1	0	0	Q8BKG3	Q8BKG3	Q8BKG3	Ptk7	Inactive tyrosine-protein kinase 7	MULTI-MSMS	20150708_JYL_200ug_mb_glyco_2	2	1055.46	2	1055.46	2108.91	33739	-0.28897	-0.000305	0.11496	0.00012134	-0.17401	-0.00018366	1055.96	40.736	0.8875	40.736	40.275	41.162	0					263	81	4	0	0	0	1.2509e-38	1
DDAGNYTCIASNEPQGQIR	19	Deamidation (N)	_DDAGN(de)YTCIASNEPQGQIR_	DDAGN(1)YTCIASNEPQGQIR		DDAGN(139.98)YTCIASN(-139.98)EPQGQIR		0	1	0	0	Q8BKG3	Q8BKG3	Q8BKG3	Ptk7	Inactive tyrosine-protein kinase 7	MULTI-MSMS	20150708_JYL_200ug_mb_glyco_3	3	1055.46	2	1055.46	2108.91	33728.5	-0.12847	-0.00013559	0.0023224	2.4512e-06	-0.12615	-0.00013314	1055.96	40.716	1.0047	40.716	40.124	41.129	0					265	92	4	0	0	0	4.8171e-110	1
DDDGGTYTCTANTTIDSASASAVIR	25	Deamidation (N)	_DDDGGTYTCTAN(de)TTIDSASASAVIR_	DDDGGTYTCTAN(1)TTIDSASASAVIR		DDDGGTYTCTAN(60.17)TTIDSASASAVIR		0	1	0	0	Q810U4;Q810U4-3;Q810U4-2	Q810U4	Q810U4	Nrcam	Neuronal cell adhesion molecule	MULTI-MSMS	20150708_JYL_200ug_mb_glyco_1	1	1283.07	2	1282.06	2562.1	31073.1	-0.96266	-0.0012342	0.65893	0.00084479	-0.30373	-0.0003894	1282.56	55.609	1.6155	55.609	55.303	56.918	3.8147e-06					548	144	8	0	0	0	2.6231e-08	2
DDDGGTYTCTANTTIDSASASAVIR	25	Deamidation (N)	_DDDGGTYTCTAN(de)TTIDSASASAVIR_	DDDGGTYTCTAN(1)TTIDSASASAVIR		DDDGGTYTCTAN(65.21)TTIDSASASAVIR		0	1	0	0	Q810U4;Q810U4-3;Q810U4-2	Q810U4	Q810U4	Nrcam	Neuronal cell adhesion molecule	MULTI-MSMS	20150708_JYL_200ug_mb_glyco_2	2	855.38	3	855.042	2562.1	38131.1	-0.67512	-0.00057725	0.16451	0.00014066	-0.51061	-0.00043659	855.376	55.641	1.8637	55.641	55.318	57.182	0					713	175	8	0	0	0	9.4423e-09	1
DDDGGTYTCTANTTIDSASASAVIR	25	Deamidation (N)	_DDDGGTYTCTAN(de)TTIDSASASAVIR_	DDDGGTYTCTAN(1)TTIDSASASAVIR		DDDGGTYTCTAN(97.5)TTIDSASASAVIR		0	1	0	0	Q810U4;Q810U4-3;Q810U4-2	Q810U4	Q810U4	Nrcam	Neuronal cell adhesion molecule	MULTI-MSMS	20150708_JYL_200ug_mb_glyco_3	3	855.38	3	855.042	2562.1	37985.6	-0.64533	-0.00055178	0.2483	0.00021231	-0.39703	-0.00033948	855.376	55.667	2.3358	55.667	55.278	57.614	0					840	220	8	0	0	0	3.9448e-23	2
DDDGGTYTCTANTTIDSASASAVIR	25	Deamidation (N)	_DDDGGTYTCTAN(de)TTIDSASASAVIR_	DDDGGTYTCTAN(1)TTIDSASASAVIR		DDDGGTYTCTAN(91.42)TTIDSASASAVIR		0	1	0	0	Q810U4;Q810U4-3;Q810U4-2	Q810U4	Q810U4	Nrcam	Neuronal cell adhesion molecule	MULTI-MSMS	20150708_JYL_200ug_mb_glyco_3	3	1282.56	2	1282.06	2562.1	30556.1	-0.66818	-0.00085664	0.60004	0.00076929	-0.068134	-8.7352e-05	1282.56	55.664	1.7079	55.664	55.331	57.039	-3.8147e-06					697	160	8	0	0	0	1.0209e-16	2
DDDIAAIVVDNGSGMCK	17	Acetyl (Protein N-term)	_(ac)DDDIAAIVVDNGSGMCK_					1	0	0	0	B2RRX1;P60710;E9Q5F4;E9Q1F2;E9Q2D1	B2RRX1	B2RRX1	Actb	Actin, cytoplasmic 1;Actin, cytoplasmic 1, N-terminally processed	MULTI-MSMS	20150708_JYL_200ug_mb_glyco_1	1	911.9	2	911.403	1820.79	36418.1	-0.25374	-0.00023126	-0.70789	-0.00064517	-0.96163	-0.00087643	911.403	70.049	0.34393	70.049	69.817	70.161	7.6294e-06					45	18	4	0	0	0	2.0808e-05	1
DDDIAAIVVDNGSGMCK	17	Acetyl (Protein N-term)	_(ac)DDDIAAIVVDNGSGMCK_					1	0	0	0	B2RRX1;P60710;E9Q5F4;E9Q1F2;E9Q2D1	B2RRX1	B2RRX1	Actb	Actin, cytoplasmic 1;Actin, cytoplasmic 1, N-terminally processed	MULTI-MSMS	20150708_JYL_200ug_mb_glyco_2	2	911.4	2	911.403	1820.79	36994.8	-0.38434	-0.00035029	-0.60408	-0.00055056	-0.98842	-0.00090085	911.403	70.123	0.26408	70.123	69.962	70.226	0					43	13	4	0	0	0	1.2323e-05	1
DDDIAAIVVDNGSGMCK	17	Acetyl (Protein N-term)	_(ac)DDDIAAIVVDNGSGMCK_					1	0	0	0	B2RRX1;P60710;E9Q5F4;E9Q1F2;E9Q2D1	B2RRX1	B2RRX1	Actb	Actin, cytoplasmic 1;Actin, cytoplasmic 1, N-terminally processed	MULTI-MSMS	20150708_JYL_200ug_mb_glyco_3	3	911.4	2	911.403	1820.79	36702.5	-0.11215	-0.00010221	-0.52228	-0.000476	-0.63443	-0.00057822	911.403	70.213	0.29366	70.213	70.034	70.327	0					49	15	4	0	0	0	0.00010652	1
DDDIAAIVVDNGSGMCK	17	Acetyl (Protein N-term),Deamidation (N)	_(ac)DDDIAAIVVDN(de)GSGMCK_	DDDIAAIVVDN(1)GSGMCK		DDDIAAIVVDN(45.62)GSGMCK		1	1	0	0	B2RRX1;P60710;E9Q5F4;E9Q1F2;E9Q2D1	B2RRX1	B2RRX1	Actb	Actin, cytoplasmic 1;Actin, cytoplasmic 1, N-terminally processed	MULTI-MSMS	20150708_JYL_200ug_mb_glyco_2	2	911.9	2	911.895	1821.78	38858.1	0.052277	4.7671e-05	-0.7126	-0.00064982	-0.66032	-0.00060215	912.396	68.787	0.28838	68.787	68.614	68.902	0					36	13	4	0	0	0	0.00022756	1
DDDIAAIVVDNGSGMCK	17	Acetyl (Protein N-term),Deamidation (N)	_(ac)DDDIAAIVVDN(de)GSGMCK_	DDDIAAIVVDN(1)GSGMCK		DDDIAAIVVDN(56.82)GSGMCK		1	1	0	0	B2RRX1;P60710;E9Q5F4;E9Q1F2;E9Q2D1	B2RRX1	B2RRX1	Actb	Actin, cytoplasmic 1;Actin, cytoplasmic 1, N-terminally processed	MULTI-MSMS	20150708_JYL_200ug_mb_glyco_3	3	911.9	2	911.895	1821.78	38537.6	-0.40022	-0.00036496	-0.57022	-0.00051998	-0.97044	-0.00088494	911.897	68.828	0.35382	68.828	68.622	68.976	0					48	18	4	0	0	0	3.6254e-05	1
DDEFICNNSICK	12	Deamidation (N)	_DDEFICN(de)NSICK_	DDEFICN(0.81)N(0.19)SICK		DDEFICN(6.3)N(-6.3)SICK		0	1	0	0	A2API5;Q9JI18	A2API5	A2API5	Lrp1b	Low-density lipoprotein receptor-related protein 1B	MULTI-MSMS	20150708_JYL_200ug_mb_glyco_1	1	758.31	2	758.308	1514.6	40628.8	-1.2466	-0.0009453	0.35588	0.00026987	-0.89071	-0.00067543	758.309	47.215	0.55306	47.215	46.962	47.515	3.8147e-06					163	52	4	0	0	0	2.7839e-21	1
DDEFICNNSICK	12	Deamidation (N)	_DDEFICN(de)NSICK_	DDEFICN(0.845)N(0.155)SICK		DDEFICN(7.38)N(-7.38)SICK		0	1	0	0	A2API5;Q9JI18	A2API5	A2API5	Lrp1b	Low-density lipoprotein receptor-related protein 1B	MULTI-MSMS	20150708_JYL_200ug_mb_glyco_3	3	758.31	2	758.308	1514.6	40395.7	-1.0558	-0.00080065	0.25088	0.00019024	-0.80496	-0.00061041	758.309	46.874	0.49258	46.874	46.659	47.152	3.8147e-06					152	40	5	0	0	0	4.2441e-10	1
DDEPIETTGDFNTTK	15	Deamidation (N)	_DDEPIETTGDFN(de)TTK_	DDEPIETTGDFN(1)TTK		DDEPIETTGDFN(84.51)TTK		0	1	0	0	P21995	P21995	P21995	Emb	Embigin	MULTI-MSMS	20150708_JYL_200ug_mb_glyco_1	1	842.37	2	842.365	1682.72	38035.4	-0.52791	-0.00044469	-0.14878	-0.00012532	-0.67668	-0.00057001	842.365	41.568	0.79982	41.568	41.276	42.076	0					242	78	5	0	0	0	3.3878e-12	1
DDEPIETTGDFNTTK	15	Deamidation (N)	_DDEPIETTGDFN(de)TTK_	DDEPIETTGDFN(1)TTK		DDEPIETTGDFN(112.17)TTK		0	1	0	0	P21995	P21995	P21995	Emb	Embigin	MULTI-MSMS	20150708_JYL_200ug_mb_glyco_2	2	842.36	2	842.365	1682.72	38258.1	-0.64148	-0.00054036	-0.01741	-1.4665e-05	-0.65888	-0.00055502	842.365	41.44	0.60448	41.44	41.162	41.767	0					216	61	5	0	0	0	3.7193e-25	1
DDEPIETTGDFNTTK	15	Deamidation (N)	_DDEPIETTGDFN(de)TTK_	DDEPIETTGDFN(1)TTK		DDEPIETTGDFN(78.33)TTK		0	1	0	0	P21995	P21995	P21995	Emb	Embigin	MULTI-MSMS	20150708_JYL_200ug_mb_glyco_3	3	842.86	2	842.365	1682.72	38676.6	-0.92112	-0.00077592	0.3448	0.00029044	-0.57632	-0.00048547	842.365	41.297	0.63301	41.297	41.02	41.653	0					198	62	4	0	0	0	2.9897e-08	1
DDIDPERNESEPGSQR	16	Deamidation (N)	_DDIDPERN(de)ESEPGSQR_	DDIDPERN(1)ESEPGSQR		DDIDPERN(76.82)ESEPGSQR		0	1	0	1	E9Q1X8;O08532-3;O08532-2;O08532-4;O08532-5;O08532	E9Q1X8	E9Q1X8	Cacna2d1	Voltage-dependent calcium channel subunit alpha-2/delta-1;Voltage-dependent calcium channel subunit alpha-2-1;Voltage-dependent calcium channel subunit delta-1	MULTI-MSMS	20150708_JYL_200ug_mb_glyco_1	1	615.6	3	615.601	1843.78	44971.5	-0.83317	-0.0005129	0.062887	3.8713e-05	-0.77029	-0.00047419	615.602	23.19	1.0453	23.19	22.771	23.817	0					204	82	3	0	0	0	9.7967e-09	1
DDYRPTWTINQTEPVAGNYYPVNTR	25	Deamidation (N)	_DDYRPTWTIN(de)QTEPVAGNYYPVNTR_	DDYRPTWTIN(0.999)QTEPVAGN(0.001)YYPVNTR		DDYRPTWTIN(30.84)QTEPVAGN(-30.84)YYPVN(-40.2)TR		0	1	0	1	O09159	O09159	O09159	Man2b1	Lysosomal alpha-mannosidase	MULTI-MSMS	20150708_JYL_200ug_mb_glyco_2	2	991.47	3	991.133	2970.38	33758.1	-0.1227	-0.00012161	-0.55308	-0.00054817	-0.67578	-0.00066978	991.467	61.991	0.61274	61.991	61.775	62.387	3.8147e-06					250	58	6	0	0	0	2.4056e-06	1
DDYRPTWTINQTEPVAGNYYPVNTR	25	Deamidation (N)	_DDYRPTWTIN(de)QTEPVAGNYYPVNTR_	DDYRPTWTIN(1)QTEPVAGNYYPVNTR		DDYRPTWTIN(42.94)QTEPVAGN(-42.94)YYPVN(-58.54)TR		0	1	0	1	O09159	O09159	O09159	Man2b1	Lysosomal alpha-mannosidase	MULTI-MSMS	20150708_JYL_200ug_mb_glyco_3	3	991.47	3	991.133	2970.38	34038.5	-0.32138	-0.00031853	-0.49287	-0.0004885	-0.81425	-0.00080703	991.467	61.749	0.42401	61.749	61.593	62.017	0					154	39	5	0	0	0	1.3254e-08	1
DEDSSTK	7	Unmodified	_DEDSSTK_					0	0	0	0	B2RQL2	B2RQL2	B2RQL2	Stox1		MULTI-MSMS	20150708_JYL_200ug_mb_glyco_2	2	783.32	1	781.321	780.314	39447.1	-0.35977	-0.00028109	-0.079689	-6.2263e-05	-0.43946	-0.00034336	781.322	14.696	0.60933	14.696	14.48	15.09	0					101	44	3	0	0	0	0.035423	1
DEGDYFCEIQVSGANPMSSNK	21	Oxidation (M),Deamidation (N)	_DEGDYFCEIQVSGANPM(ox)SSN(de)K_	DEGDYFCEIQVSGAN(0.006)PMSSN(0.994)K	DEGDYFCEIQVSGANPM(1)SSNK	DEGDYFCEIQVSGAN(-21.91)PMSSN(21.91)K	DEGDYFCEIQVSGANPM(99.57)SSNK	0	1	1	0	P01831	P01831	P01831	Thy1	Thy-1 membrane glycoprotein	MULTI-MSMS	20150708_JYL_200ug_mb_glyco_1	1	1183.48	2	1182.98	2363.95	32304.9	-0.50566	-0.00059819	-1.1637	-0.0013767	-1.6694	-0.0019749	1183.48	55.983	1.8637	55.983	55.398	57.262	0					844	164	8	0	0	0	1.6597e-20	2
DEGDYFCEIQVSGANPMSSNK	21	Oxidation (M),Deamidation (N)	_DEGDYFCEIQVSGANPM(ox)SSN(de)K_	DEGDYFCEIQVSGAN(0.002)PMSSN(0.998)K	DEGDYFCEIQVSGANPM(1)SSNK	DEGDYFCEIQVSGAN(-27.78)PMSSN(27.78)K	DEGDYFCEIQVSGANPM(147.28)SSNK	0	1	1	0	P01831	P01831	P01831	Thy1	Thy-1 membrane glycoprotein	MULTI-MSMS	20150708_JYL_200ug_mb_glyco_1	1	1183.48	2	1182.98	2363.95	32113.1	-0.24431	-0.00028901	-0.8709	-0.0010303	-1.1152	-0.0013193	1183.48	57.764	3.312	57.764	57.225	60.537	3.8147e-06					1443	317	6	0	0	0	1.0306e-63	4
DEGDYFCEIQVSGANPMSSNK	21	Oxidation (M),Deamidation (N)	_DEGDYFCEIQVSGANPM(ox)SSN(de)K_	DEGDYFCEIQVSGAN(0.004)PMSSN(0.996)K	DEGDYFCEIQVSGANPM(1)SSNK	DEGDYFCEIQVSGAN(-23.95)PMSSN(23.95)K	DEGDYFCEIQVSGANPM(72.57)SSNK	0	1	1	0	P01831	P01831	P01831	Thy1	Thy-1 membrane glycoprotein	MULTI-MSMS	20150708_JYL_200ug_mb_glyco_1	1	1183.48	2	1182.98	2363.95	32418.5	-0.50816	-0.00060115	-0.37305	-0.00044131	-0.88121	-0.0010425	1183.48	60.757	0.56075	60.757	60.437	60.998	-3.8147e-06					234	54	5	0	0	0	3.2544e-09	1
DEGDYFCEIQVSGANPMSSNK	21	Oxidation (M),Deamidation (N)	_DEGDYFCEIQVSGANPM(ox)SSN(de)K_	DEGDYFCEIQVSGAN(0.005)PMSSN(0.995)K	DEGDYFCEIQVSGANPM(1)SSNK	DEGDYFCEIQVSGAN(-23.19)PMSSN(23.19)K	DEGDYFCEIQVSGANPM(55.74)SSNK	0	1	1	0	P01831	P01831	P01831	Thy1	Thy-1 membrane glycoprotein	MULTI-MSMS	20150708_JYL_200ug_mb_glyco_1	1	1183.48	2	1182.98	2363.95	32418.5	-0.80781	-0.00095562	-0.21088	-0.00024947	-1.0187	-0.0012051	1183.48	61.204	1.1947	61.204	60.982	62.177	3.8147e-06					454	106	5	0	0	0	2.0725e-05	1
DEGDYFCEIQVSGANPMSSNK	21	Oxidation (M),Deamidation (N)	_DEGDYFCEIQVSGANPM(ox)SSN(de)K_	DEGDYFCEIQVSGAN(0.032)PMSSN(0.968)K	DEGDYFCEIQVSGANPM(1)SSNK	DEGDYFCEIQVSGAN(-14.88)PMSSN(14.88)K	DEGDYFCEIQVSGANPM(70.45)SSNK	0	1	1	0	P01831	P01831	P01831	Thy1	Thy-1 membrane glycoprotein	MULTI-MSMS	20150708_JYL_200ug_mb_glyco_2	2	1183.48	2	1182.98	2363.95	32048.2	-0.58155	-0.00068796	-1.1537	-0.0013648	-1.7352	-0.0020528	1183.48	55.956	1.6395	55.956	55.555	57.194	0					735	149	8	0	0	0	2.5479e-07	2
DEGDYFCEIQVSGANPMSSNK	21	Oxidation (M),Deamidation (N)	_DEGDYFCEIQVSGANPM(ox)SSN(de)K_	DEGDYFCEIQVSGANPMSSN(1)K	DEGDYFCEIQVSGANPM(1)SSNK	DEGDYFCEIQVSGAN(-33.71)PMSSN(33.71)K	DEGDYFCEIQVSGANPM(166.38)SSNK	0	1	1	0	P01831	P01831	P01831	Thy1	Thy-1 membrane glycoprotein	MULTI-MSMS	20150708_JYL_200ug_mb_glyco_2	2	1183.48	2	1182.98	2363.95	32030.5	-0.52608	-0.00062234	-0.42268	-0.00050003	-0.94876	-0.0011224	1183.49	57.804	3.4581	57.804	57.125	60.583	0					1369	323	6	0	0	0	7.3721e-79	4
DEGDYFCEIQVSGANPMSSNK	21	Oxidation (M),Deamidation (N)	_DEGDYFCEIQVSGANPM(ox)SSN(de)K_	DEGDYFCEIQVSGAN(0.092)PMSSN(0.908)K	DEGDYFCEIQVSGANPM(1)SSNK	DEGDYFCEIQVSGAN(-9.92)PMSSN(9.92)K	DEGDYFCEIQVSGANPM(75.77)SSNK	0	1	1	0	P01831	P01831	P01831	Thy1	Thy-1 membrane glycoprotein	MULTI-MSMS	20150708_JYL_200ug_mb_glyco_2	2	1183.48	2	1182.98	2363.95	32162.8	0.034616	4.095e-05	-0.78925	-0.00093367	-0.75463	-0.00089272	1183.48	60.831	0.53529	60.831	60.523	61.059	0					249	56	5	0	0	0	2.2992e-09	1
DEGDYFCEIQVSGANPMSSNK	21	Oxidation (M),Deamidation (N)	_DEGDYFCEIQVSGANPM(ox)SSN(de)K_	DEGDYFCEIQVSGAN(0.031)PMSSN(0.969)K	DEGDYFCEIQVSGANPM(1)SSNK	DEGDYFCEIQVSGAN(-14.93)PMSSN(14.93)K	DEGDYFCEIQVSGANPM(46.42)SSNK	0	1	1	0	P01831	P01831	P01831	Thy1	Thy-1 membrane glycoprotein	MULTI-MSMS	20150708_JYL_200ug_mb_glyco_2	2	1183.48	2	1182.98	2363.95	32162.8	-0.24788	-0.00029324	-0.68722	-0.00081297	-0.9351	-0.0011062	1183.48	61.223	1.4212	61.223	60.983	62.404	0					476	131	5	0	0	0	7.6934e-05	1
DEGDYFCEIQVSGANPMSSNK	21	Oxidation (M),Deamidation (N)	_DEGDYFCEIQVSGANPM(ox)SSN(de)K_	DEGDYFCEIQVSGAN(0.003)PMSSN(0.997)K	DEGDYFCEIQVSGANPM(1)SSNK	DEGDYFCEIQVSGAN(-24.98)PMSSN(24.98)K	DEGDYFCEIQVSGANPM(96.88)SSNK	0	1	1	0	P01831	P01831	P01831	Thy1	Thy-1 membrane glycoprotein	MULTI-MSMS	20150708_JYL_200ug_mb_glyco_3	3	1183.48	2	1182.98	2363.95	32106.5	-0.13345	-0.00015787	-1.6001	-0.0018929	-1.7335	-0.0020507	1183.48	55.945	1.4971	55.945	55.573	57.07	0					593	138	8	0	0	0	2.2123e-20	2
DEGDYFCEIQVSGANPMSSNK	21	Oxidation (M),Deamidation (N)	_DEGDYFCEIQVSGANPM(ox)SSN(de)K_	DEGDYFCEIQVSGAN(0.105)PMSSN(0.895)K	DEGDYFCEIQVSGANPM(1)SSNK	DEGDYFCEIQVSGAN(-9.31)PMSSN(9.31)K	DEGDYFCEIQVSGANPM(44.85)SSNK	0	1	1	0	P01831	P01831	P01831	Thy1	Thy-1 membrane glycoprotein	MULTI-MSMS	20150708_JYL_200ug_mb_glyco_3	3	789.33	3	788.991	2363.95	40341.1	-0.41658	-0.00032868	-0.41808	-0.00032987	-0.83467	-0.00065855	789.325	55.929	1.1364	55.929	55.602	56.738	0					400	105	6	0	0	0	5.3868e-05	1
DEGDYFCEIQVSGANPMSSNK	21	Oxidation (M),Deamidation (N)	_DEGDYFCEIQVSGANPM(ox)SSN(de)K_	DEGDYFCEIQVSGANPMSSN(1)K	DEGDYFCEIQVSGANPM(1)SSNK	DEGDYFCEIQVSGAN(-34.91)PMSSN(34.91)K	DEGDYFCEIQVSGANPM(169.43)SSNK	0	1	1	0	P01831	P01831	P01831	Thy1	Thy-1 membrane glycoprotein	MULTI-MSMS	20150708_JYL_200ug_mb_glyco_3	3	1183.48	2	1182.98	2363.95	32017.8	-0.30213	-0.00035742	-1.1974	-0.0014165	-1.4995	-0.0017739	1183.48	57.689	3.6285	57.689	56.903	60.532	0					1259	345	6	0	0	0	2.5981e-93	4
DEGDYFCEIQVSGANPMSSNK	21	Oxidation (M),Deamidation (N)	_DEGDYFCEIQVSGANPM(ox)SSN(de)K_	DEGDYFCEIQVSGAN(0.039)PMSSN(0.961)K	DEGDYFCEIQVSGANPM(1)SSNK	DEGDYFCEIQVSGAN(-13.88)PMSSN(13.88)K	DEGDYFCEIQVSGANPM(52.09)SSNK	0	1	1	0	P01831	P01831	P01831	Thy1	Thy-1 membrane glycoprotein	MULTI-MSMS	20150708_JYL_200ug_mb_glyco_3	3	1183.48	2	1182.98	2363.95	31957.3	-0.10381	-0.00012281	-1.1551	-0.0013665	-1.2589	-0.0014893	1183.48	60.791	0.76744	60.791	60.214	60.981	0					219	79	5	0	0	0	3.8659e-05	1
DEGDYFCEIQVSGANPMSSNK	21	Deamidation (N)	_DEGDYFCEIQVSGANPMSSN(de)K_	DEGDYFCEIQVSGANPMSSN(1)K		DEGDYFCEIQVSGAN(-33.21)PMSSN(33.21)K		0	1	0	0	P01831	P01831	P01831	Thy1	Thy-1 membrane glycoprotein	MULTI-MSMS	20150708_JYL_200ug_mb_glyco_1	1	1175.49	2	1174.99	2347.96	31675.1	-0.46823	-0.00055016	-1.2808	-0.001505	-1.7491	-0.0020551	1175.49	62.806	2.6109	62.806	62.238	64.849	0					1735	326	8	0	0	0	3.2804e-78	3
DEGDYFCEIQVSGANPMSSNK	21	Deamidation (N)	_DEGDYFCEIQVSGANPMSSN(de)K_	DEGDYFCEIQVSGAN(0.001)PMSSN(0.999)K		DEGDYFCEIQVSGAN(-30.4)PMSSN(30.4)K		0	1	0	0	P01831	P01831	P01831	Thy1	Thy-1 membrane glycoprotein	MULTI-MSMS	20150708_JYL_200ug_mb_glyco_1	1	783.66	3	783.66	2347.96	39900.1	-0.42098	-0.0003299	-0.89513	-0.00070147	-1.3161	-0.0010314	783.994	62.894	2.0196	62.894	62.548	64.567	0					1070	254	7	0	0	0	5.2834e-29	3
DEGDYFCEIQVSGANPMSSNK	21	Deamidation (N)	_DEGDYFCEIQVSGANPMSSN(de)K_	DEGDYFCEIQVSGAN(0.001)PMSSN(0.999)K		DEGDYFCEIQVSGAN(-31.45)PMSSN(31.45)K		0	1	0	0	P01831	P01831	P01831	Thy1	Thy-1 membrane glycoprotein	MULTI-MSMS	20150708_JYL_200ug_mb_glyco_1	1	1175.49	2	1174.99	2347.96	31289.1	-0.60164	-0.00070692	-0.81834	-0.00096154	-1.42	-0.0016685	1175.49	65.18	1.3744	65.18	64.749	66.124	0					593	155	6	0	0	0	1.032e-28	1
DEGDYFCEIQVSGANPMSSNK	21	Deamidation (N)	_DEGDYFCEIQVSGANPMSSN(de)K_	DEGDYFCEIQVSGAN(0.002)PMSSN(0.998)K		DEGDYFCEIQVSGAN(-26.05)PMSSN(26.05)K		0	1	0	0	P01831	P01831	P01831	Thy1	Thy-1 membrane glycoprotein	MULTI-MSMS	20150708_JYL_200ug_mb_glyco_1	1	1175.49	2	1174.99	2347.96	32078.9	-0.38666	-0.00045432	-1.2348	-0.0014509	-1.6214	-0.0019052	1175.49	66.327	1.0111	66.327	66.04	67.051	7.6294e-06					407	114	5	0	0	0	2.8595e-39	1
DEGDYFCEIQVSGANPMSSNK	21	Deamidation (N)	_DEGDYFCEIQVSGANPMSSN(de)K_	DEGDYFCEIQVSGAN(0.086)PMSSN(0.914)K		DEGDYFCEIQVSGAN(-10.27)PMSSN(10.27)K		0	1	0	0	P01831	P01831	P01831	Thy1	Thy-1 membrane glycoprotein	MULTI-MSMS	20150708_JYL_200ug_mb_glyco_1	1	1174.98	2	1174.99	2347.96	28081.5	-0.3087	-0.00036271	-2.3308	-0.0027387	-2.6395	-0.0031014	1175.48	67.307	0.70428	67.307	67.182	67.886	-7.6294e-06					158	67	5	0	0	0	7.4996e-05	1
DEGDYFCEIQVSGANPMSSNK	21	Deamidation (N)	_DEGDYFCEIQVSGANPMSSN(de)K_	DEGDYFCEIQVSGAN(0.004)PMSSN(0.996)K		DEGDYFCEIQVSGAN(-24.33)PMSSN(24.33)K		0	1	0	0	P01831	P01831	P01831	Thy1	Thy-1 membrane glycoprotein	MULTI-MSMS	20150708_JYL_200ug_mb_glyco_1	1	1175.48	2	1174.99	2347.96	32081.5	-0.43747	-0.00051402	-2.6688	-0.0031358	-3.1063	-0.0036499	1175.48	68.339	0.48	68.339	68.19	68.67	0					67	36	2	0	0	0	1.2937e-09	1
DEGDYFCEIQVSGANPMSSNK	21	Deamidation (N)	_DEGDYFCEIQVSGANPMSSN(de)K_	DEGDYFCEIQVSGAN(0.03)PMSSN(0.97)K		DEGDYFCEIQVSGAN(-15.12)PMSSN(15.12)K		0	1	0	0	P01831	P01831	P01831	Thy1	Thy-1 membrane glycoprotein	MULTI-MSMS	20150708_JYL_200ug_mb_glyco_1	1	1175.49	2	1174.99	2347.96	32234.4	-0.2336	-0.00027447	-1.6263	-0.0019109	-1.8599	-0.0021854	1175.49	69.173	1.2874	69.173	68.911	70.199	0					206	79	4	0	0	0	7.4996e-05	1
DEGDYFCEIQVSGANPMSSNK	21	Deamidation (N)	_DEGDYFCEIQVSGANPMSSN(de)K_	DEGDYFCEIQVSGAN(0.031)PMSSN(0.969)K		DEGDYFCEIQVSGAN(-15)PMSSN(15)K		0	1	0	0	P01831	P01831	P01831	Thy1	Thy-1 membrane glycoprotein	MULTI-MSMS	20150708_JYL_200ug_mb_glyco_1	1	1175.49	2	1174.99	2347.96	32623.2	-0.1969	-0.00023135	-0.73671	-0.00086563	-0.93361	-0.001097	1175.49	71.325	1.5323	71.325	70.958	72.491	0					181	104	3	0	0	0	5.7391e-06	2
DEGDYFCEIQVSGANPMSSNK	21	Deamidation (N)	_DEGDYFCEIQVSGANPMSSN(de)K_	DEGDYFCEIQVSGAN(0.012)PMSSN(0.988)K		DEGDYFCEIQVSGAN(-19.1)PMSSN(19.1)K		0	1	0	0	P01831	P01831	P01831	Thy1	Thy-1 membrane glycoprotein	MULTI-MSMS	20150708_JYL_200ug_mb_glyco_1	1	1175.49	2	1174.99	2347.96	32609.5	-0.22315	-0.0002622	-0.27525	-0.00032341	-0.4984	-0.00058561	1175.49	75.61	1.1451	75.61	74.935	76.08	0					319	77	5	0	0	0	4.1185e-15	1
DEGDYFCEIQVSGANPMSSNK	21	Deamidation (N)	_DEGDYFCEIQVSGANPMSSN(de)K_	DEGDYFCEIQVSGANPMSSN(1)K		DEGDYFCEIQVSGAN(-38.2)PMSSN(38.2)K		0	1	0	0	P01831	P01831	P01831	Thy1	Thy-1 membrane glycoprotein	MULTI-MSMS	20150708_JYL_200ug_mb_glyco_2	2	1175.49	2	1174.99	2347.96	31683.5	-0.98274	-0.0011547	-0.58073	-0.00068235	-1.5635	-0.0018371	1175.49	62.886	2.4159	62.886	62.49	64.906	0					1516	293	8	0	0	0	7.8944e-64	3
DEGDYFCEIQVSGANPMSSNK	21	Deamidation (N)	_DEGDYFCEIQVSGANPMSSN(de)K_	DEGDYFCEIQVSGAN(0.001)PMSSN(0.999)K		DEGDYFCEIQVSGAN(-30.04)PMSSN(30.04)K		0	1	0	0	P01831	P01831	P01831	Thy1	Thy-1 membrane glycoprotein	MULTI-MSMS	20150708_JYL_200ug_mb_glyco_2	2	783.99	3	783.66	2347.96	39958.4	-0.54387	-0.00042621	-0.69852	-0.0005474	-1.2424	-0.00097361	783.994	62.918	1.9057	62.918	62.644	64.55	0					959	230	7	0	0	0	2.395e-21	2
DEGDYFCEIQVSGANPMSSNK	21	Deamidation (N)	_DEGDYFCEIQVSGANPMSSN(de)K_	DEGDYFCEIQVSGANPMSSN(1)K		DEGDYFCEIQVSGAN(-33.61)PMSSN(33.61)K		0	1	0	0	P01831	P01831	P01831	Thy1	Thy-1 membrane glycoprotein	MULTI-MSMS	20150708_JYL_200ug_mb_glyco_2	2	1175.49	2	1174.99	2347.96	30897.2	-0.71795	-0.00084358	-0.88791	-0.0010433	-1.6059	-0.0018869	1175.49	65.211	1.0752	65.211	64.906	65.981	0					397	113	6	0	0	0	1.3031e-20	1
DEGDYFCEIQVSGANPMSSNK	21	Deamidation (N)	_DEGDYFCEIQVSGANPMSSN(de)K_	DEGDYFCEIQVSGAN(0.022)PMSSN(0.978)K		DEGDYFCEIQVSGAN(-16.43)PMSSN(16.43)K		0	1	0	0	P01831	P01831	P01831	Thy1	Thy-1 membrane glycoprotein	MULTI-MSMS	20150708_JYL_200ug_mb_glyco_2	2	1174.98	2	1174.99	2347.96	31686.1	-0.5233	-0.00061487	-1.1709	-0.0013758	-1.6942	-0.0019907	1175.49	66.526	0.70811	66.526	66.338	67.046	0					177	72	3	0	0	0	4.8038e-05	1
DEGDYFCEIQVSGANPMSSNK	21	Deamidation (N)	_DEGDYFCEIQVSGANPMSSN(de)K_	DEGDYFCEIQVSGAN(0.001)PMSSN(0.999)K		DEGDYFCEIQVSGAN(-29.6)PMSSN(29.6)K		0	1	0	0	P01831	P01831	P01831	Thy1	Thy-1 membrane glycoprotein	MULTI-MSMS	20150708_JYL_200ug_mb_glyco_2	2	1175.49	2	1174.99	2347.96	32319.7	-0.23012	-0.00027039	0.077256	9.0774e-05	-0.15287	-0.00017962	1175.49	75.669	1.191	75.669	75.068	76.259	7.6294e-06					377	80	6	0	0	0	8.1022e-29	1
DEGDYFCEIQVSGANPMSSNK	21	Deamidation (N)	_DEGDYFCEIQVSGANPMSSN(de)K_	DEGDYFCEIQVSGAN(0.001)PMSSN(0.999)K		DEGDYFCEIQVSGAN(-32.02)PMSSN(32.02)K		0	1	0	0	P01831	P01831	P01831	Thy1	Thy-1 membrane glycoprotein	MULTI-MSMS	20150708_JYL_200ug_mb_glyco_3	3	1175.49	2	1174.99	2347.96	32009.4	-0.45601	-0.0005358	-1.1422	-0.0013421	-1.5982	-0.0018779	1175.49	62.789	2.6694	62.789	62.375	65.045	3.8147e-06					1996	317	8	0	0	0	4.4291e-129	3
DEGDYFCEIQVSGANPMSSNK	21	Deamidation (N)	_DEGDYFCEIQVSGANPMSSN(de)K_	DEGDYFCEIQVSGANPMSSN(1)K		DEGDYFCEIQVSGAN(-34.12)PMSSN(34.12)K		0	1	0	0	P01831	P01831	P01831	Thy1	Thy-1 membrane glycoprotein	MULTI-MSMS	20150708_JYL_200ug_mb_glyco_3	3	783.99	3	783.66	2347.96	39340	-0.63895	-0.00050072	-0.46362	-0.00036332	-1.1026	-0.00086404	783.994	62.857	1.0767	62.857	62.547	63.624	0					731	138	7	0	0	0	6.3932e-29	2
DEGDYFCEIQVSGANPMSSNK	21	Deamidation (N)	_DEGDYFCEIQVSGANPMSSN(de)K_	DEGDYFCEIQVSGAN(0.001)PMSSN(0.999)K		DEGDYFCEIQVSGAN(-29.61)PMSSN(29.61)K		0	1	0	0	P01831	P01831	P01831	Thy1	Thy-1 membrane glycoprotein	MULTI-MSMS	20150708_JYL_200ug_mb_glyco_3	3	783.99	3	783.66	2347.96	39467.7	-0.4427	-0.00034693	-0.75385	-0.00059077	-1.1966	-0.00093769	783.994	64.253	0.53973	64.253	64.193	64.733	0					241	59	6	0	0	0	3.0338e-14	1
DEGDYFCEIQVSGANPMSSNK	21	Deamidation (N)	_DEGDYFCEIQVSGANPMSSN(de)K_	DEGDYFCEIQVSGAN(0.011)PMSSN(0.989)K		DEGDYFCEIQVSGAN(-19.42)PMSSN(19.42)K		0	1	0	0	P01831	P01831	P01831	Thy1	Thy-1 membrane glycoprotein	MULTI-MSMS	20150708_JYL_200ug_mb_glyco_3	3	1175.48	2	1174.99	2347.96	32035.7	-0.36509	-0.00042897	-0.76885	-0.00090339	-1.1339	-0.0013324	1175.49	65.265	2.1592	65.265	64.998	67.157	0					428	234	4	0	0	0	2.738e-21	3
DEGDYFCEIQVSGANPMSSNK	21	Deamidation (N)	_DEGDYFCEIQVSGANPMSSN(de)K_	DEGDYFCEIQVSGAN(0.018)PMSSN(0.982)K		DEGDYFCEIQVSGAN(-17.31)PMSSN(17.31)K		0	1	0	0	P01831	P01831	P01831	Thy1	Thy-1 membrane glycoprotein	MULTI-MSMS	20150708_JYL_200ug_mb_glyco_3	3	1175.48	2	1174.99	2347.96	30626.8	-0.25948	-0.00030489	-2.7434	-0.0032235	-3.0029	-0.0035284	1175.48	67.847	0.38715	67.847	67.688	68.075	0					88	31	4	0	0	0	3.4238e-07	1
DEGDYFCEIQVSGANPMSSNK	21	Deamidation (N)	_DEGDYFCEIQVSGANPMSSN(de)K_	DEGDYFCEIQVSGAN(0.008)PMSSN(0.992)K		DEGDYFCEIQVSGAN(-20.96)PMSSN(20.96)K		0	1	0	0	P01831	P01831	P01831	Thy1	Thy-1 membrane glycoprotein	MULTI-MSMS	20150708_JYL_200ug_mb_glyco_3	3	1175.49	2	1174.99	2347.96	31760.2	-0.0005679	-6.6728e-07	-2.2077	-0.002594	-2.2083	-0.0025947	1174.99	70.939	1.2542	70.939	70.309	71.563	0					175	73	4	0	0	0	2.8964e-05	1
DEGDYFCEIQVSGANPMSSNK	21	Deamidation (N)	_DEGDYFCEIQVSGANPMSSN(de)K_	DEGDYFCEIQVSGAN(0.001)PMSSN(0.999)K		DEGDYFCEIQVSGAN(-31.93)PMSSN(31.93)K		0	1	0	0	P01831	P01831	P01831	Thy1	Thy-1 membrane glycoprotein	MULTI-MSMS	20150708_JYL_200ug_mb_glyco_3	3	1175.49	2	1174.99	2347.96	32313.9	-0.19691	-0.00023137	-0.16211	-0.00019047	-0.35902	-0.00042184	1175.49	75.625	1.3556	75.625	74.826	76.182	0					414	90	7	0	0	0	1.9621e-50	1
DEGDYFCEIQVSGANPMSSNK	21	Deamidation (N)	_DEGDYFCEIQVSGANPMSSN(de)K_	DEGDYFCEIQVSGAN(0.062)PMSSN(0.938)K		DEGDYFCEIQVSGAN(-11.8)PMSSN(11.8)K		0	1	0	0	P01831	P01831	P01831	Thy1	Thy-1 membrane glycoprotein	MULTI-SECPEP	20150708_JYL_200ug_mb_glyco_3	3	1175.49	2	1174.99	2347.96	32163.8	0.16376	0.00019242	-0.90758	-0.0010664	-0.74382	-0.00087397	1175.49	69.509	0.2513	69.509	69.366	69.617	0					69	19	4	0	0	0	4.1943e-05	1
DEGDYFCEIQVSGANPMSSNK	21	Deamidation (N)	_DEGDYFCEIQVSGANPMSSN(de)K_	DEGDYFCEIQVSGAN(0.062)PMSSN(0.938)K		DEGDYFCEIQVSGAN(-11.8)PMSSN(11.8)K		0	1	0	0	P01831	P01831	P01831	Thy1	Thy-1 membrane glycoprotein	MULTI-SECPEP	20150708_JYL_200ug_mb_glyco_3	3	1175.49	2	1174.99	2347.96	32163.8	0.16237	0.00019078	-1.936	-0.0022748	-1.7736	-0.002084	1174.99	69.733	0.68189	69.733	69.602	70.284	0					98	34	4	0	0	0	4.1943e-05	1
DEINCTMCQK	10	Deamidation (N)	_DEIN(de)CTMCQK_	DEIN(1)CTMCQK		DEIN(74.84)CTMCQK		0	1	0	0	Q8BUJ9-2;Q8BUJ9	Q8BUJ9-2	Q8BUJ9-2	Lrp12	Low-density lipoprotein receptor-related protein 12	MULTI-MSMS	20150708_JYL_200ug_mb_glyco_1	1	650.25	2	650.254	1298.49	44531.3	-0.76478	-0.0004973	-0.53982	-0.00035102	-1.3046	-0.00084832	650.254	24.962	0.4279	24.962	24.771	25.199	0					116	37	4	0	0	0	4.3446e-05	1
DEINCTMCQK	10	Deamidation (N)	_DEIN(de)CTMCQK_	DEIN(1)CTMCQK		DEIN(76.23)CTMCQK		0	1	0	0	Q8BUJ9-2;Q8BUJ9	Q8BUJ9-2	Q8BUJ9-2	Lrp12	Low-density lipoprotein receptor-related protein 12	MULTI-MSMS	20150708_JYL_200ug_mb_glyco_2	2	650.25	2	650.254	1298.49	45347.3	-0.71014	-0.00046177	-0.89785	-0.00058383	-1.608	-0.0010456	650.254	24.759	0.41988	24.759	24.578	24.998	1.9073e-06					106	41	3	0	0	0	3.65e-05	1
DEINCTMCQK	10	Deamidation (N)	_DEIN(de)CTMCQK_	DEIN(1)CTMCQK		DEIN(56.55)CTMCQK		0	1	0	0	Q8BUJ9-2;Q8BUJ9	Q8BUJ9-2	Q8BUJ9-2	Lrp12	Low-density lipoprotein receptor-related protein 12	MULTI-MSMS	20150708_JYL_200ug_mb_glyco_3	3	650.25	2	650.254	1298.49	43831.7	-1.0585	-0.00068827	-0.44595	-0.00028998	-1.5044	-0.00097825	650.255	24.738	0.39267	24.738	24.549	24.942	0					98	34	4	0	0	0	0.0011599	1
DEINETDIK	9	Deamidation (N)	_DEIN(de)ETDIK_	DEIN(1)ETDIK		DEIN(70.06)ETDIK		0	1	0	0	P10852;P10852-2;A0A0U1RPL8;A0A0U1RP98	P10852	P10852	Slc3a2	4F2 cell-surface antigen heavy chain	MULTI-MSMS	20150708_JYL_200ug_mb_glyco_1	1	539.25	2	539.251	1076.49	48010.4	0.49479	0.00026682	-0.1345	-7.2528e-05	0.3603	0.00019429	539.251	28.799	0.79922	28.799	28.455	29.254	0					193	64	4	0	0	0	0.00033881	1
DEINETDIK	9	Deamidation (N)	_DEIN(de)ETDIK_	DEIN(1)ETDIK		DEIN(61.16)ETDIK		0	1	0	0	P10852;P10852-2;A0A0U1RPL8;A0A0U1RP98	P10852	P10852	Slc3a2	4F2 cell-surface antigen heavy chain	MULTI-MSMS	20150708_JYL_200ug_mb_glyco_2	2	539.25	2	539.251	1076.49	48396.5	1.1812	0.00063699	-0.7649	-0.00041247	0.41634	0.00022451	539.251	28.753	0.6954	28.753	28.384	29.08	0					192	61	4	0	0	0	0.0013917	1
DFANMTSIVDITISR	15	Unmodified	_DFANMTSIVDITISR_					0	0	0	0	Q8BXA0;Q8BXA0-2	Q8BXA0	Q8BXA0	Lrfn5	Leucine-rich repeat and fibronectin type-III domain-containing protein 5	MSMS	20150708_JYL_200ug_mb_glyco_3	3	841.74	2	841.925	1681.83	NaN	NaN	NaN	NaN	NaN	NaN	NaN	NaN	76.07	1	76.07	75.57	76.57	0								0	0	0	0.0024371	1
DFAPGKPIK	9	Unmodified	_DFAPGKPIK_					0	0	0	1	Q99KI0	Q99KI0	Q99KI0	Aco2	Aconitate hydratase, mitochondrial	MULTI-SECPEP	20150708_JYL_200ug_mb_glyco_1	1	487.2	2	486.779	971.544	50149.3	-0.051954	-2.529e-05	0.27454	0.00013364	0.22259	0.00010835	486.78	25.611	0.40017	25.611	25.464	25.864	1.9073e-06					50	34	3	0	0	0	0.0027013	1
DFINYTIEER	10	Deamidation (N)	_DFIN(de)YTIEER_	DFIN(1)YTIEER		DFIN(88.6)YTIEER		0	1	0	0	E9Q4C4;E9Q6T5;E9Q2G7;Q3TPL8;P32037	E9Q4C4	E9Q4C4	Slc2a3	Solute carrier family 2, facilitated glucose transporter member 3	MULTI-MSMS	20150708_JYL_200ug_mb_glyco_1	1	650.81	2	650.806	1299.6	43608.4	0.29294	0.00019065	-0.52906	-0.00034431	-0.23612	-0.00015367	650.806	63.966	0.96378	63.966	63.585	64.549	0					404	116	5	0	0	0	7.8506e-08	1
DFINYTIEER	10	Deamidation (N)	_DFIN(de)YTIEER_	DFIN(1)YTIEER		DFIN(52.25)YTIEER		0	1	0	0	E9Q4C4;E9Q6T5;E9Q2G7;Q3TPL8;P32037	E9Q4C4	E9Q4C4	Slc2a3	Solute carrier family 2, facilitated glucose transporter member 3	MULTI-MSMS	20150708_JYL_200ug_mb_glyco_3	3	650.81	2	650.806	1299.6	43905.7	0.15833	0.00010304	-0.25838	-0.00016816	-0.10005	-6.5115e-05	650.806	63.899	0.99217	63.899	63.534	64.526	0					346	106	5	0	0	0	0.0015858	1
DFNETQIAR	9	Deamidation (N)	_DFN(de)ETQIAR_	DFN(1)ETQIAR		DFN(63.82)ETQIAR		0	1	0	0	A0A0N4SUW7;A0A0N4SV16;Q9CZ52-2;Q9CZ52	A0A0N4SUW7	A0A0N4SUW7	Antxr1	Anthrax toxin receptor 1	MULTI-MSMS	20150708_JYL_200ug_mb_glyco_1	1	547.76	2	547.759	1093.5	48793	0.096688	5.2962e-05	0.060695	3.3246e-05	0.15738	8.6208e-05	547.759	34.566	0.75109	34.566	34.11	34.862	0					179	57	4	0	0	0	0.0010775	1
DFNETQIAR	9	Deamidation (N)	_DFN(de)ETQIAR_	DFN(1)ETQIAR		DFN(61.78)ETQIAR		0	1	0	0	A0A0N4SUW7;A0A0N4SV16;Q9CZ52-2;Q9CZ52	A0A0N4SUW7	A0A0N4SUW7	Antxr1	Anthrax toxin receptor 1	MULTI-MSMS	20150708_JYL_200ug_mb_glyco_3	3	547.76	2	547.759	1093.5	48876.7	-0.20006	-0.00010958	0.26767	0.00014662	0.067613	3.7036e-05	547.759	34.283	0.54438	34.283	33.943	34.487	0					109	37	4	0	0	0	0.0013185	1
DFNPATVNYTIQK	13	Deamidation (N)	_DFNPATVN(de)YTIQK_	DFNPATVN(1)YTIQK		DFN(-34.74)PATVN(34.74)YTIQK		0	1	0	0	Q9DC42;A0A0D9SEG8;E9QMJ5;E9QJS7;Q9Z0M6-2;Q9Z0M6-3;Q9Z0M6	Q9DC42	Q9DC42	Cd97	CD97 antigen	MULTI-MSMS	20150708_JYL_200ug_mb_glyco_1	1	756.37	2	756.372	1510.73	41735.3	-1.1256	-0.00085141	0.86516	0.00065438	-0.26049	-0.00019703	756.373	51.61	0.74085	51.61	51.195	51.935	3.8147e-06					242	79	4	0	0	0	0.00042941	1
DFNPATVNYTIQK	13	Deamidation (N)	_DFNPATVN(de)YTIQK_	DFN(0.001)PATVN(0.999)YTIQK		DFN(-32.84)PATVN(32.84)YTIQK		0	1	0	0	Q9DC42;A0A0D9SEG8;E9QMJ5;E9QJS7;Q9Z0M6-2;Q9Z0M6-3;Q9Z0M6	Q9DC42	Q9DC42	Cd97	CD97 antigen	MULTI-MSMS	20150708_JYL_200ug_mb_glyco_2	2	756.37	2	756.372	1510.73	41434.2	-0.68906	-0.00052119	0.3663	0.00027706	-0.32276	-0.00024413	756.373	51.616	0.66741	51.616	51.245	51.912	0					210	70	4	0	0	0	0.00038478	1
DFNPATVNYTIQK	13	Deamidation (N)	_DFNPATVN(de)YTIQK_	DFNPATVN(1)YTIQK		DFN(-34.48)PATVN(34.48)YTIQK		0	1	0	0	Q9DC42;A0A0D9SEG8;E9QMJ5;E9QJS7;Q9Z0M6-2;Q9Z0M6-3;Q9Z0M6	Q9DC42	Q9DC42	Cd97	CD97 antigen	MULTI-MSMS	20150708_JYL_200ug_mb_glyco_3	3	756.37	2	756.372	1510.73	41089	-0.98176	-0.00074258	0.47916	0.00036242	-0.5026	-0.00038015	756.373	51.475	0.6028	51.475	51.166	51.769	0					177	58	4	0	0	0	0.00028246	1
DFTSEQIDEIIQNHTEIVFAR	21	Unmodified	_DFTSEQIDEIIQNHTEIVFAR_					0	0	0	0	A0A0G2JGX4;Q8VCE0;Q6PIC6	A0A0G2JGX4	A0A0G2JGX4	Atp1a3	Sodium/potassium-transporting ATPase subunit alpha-3	MULTI-MSMS	20150708_JYL_200ug_mb_glyco_1	1	836.08	3	835.747	2504.22	38320.5	0.084761	7.0839e-05	1.8544	0.0015498	1.9391	0.0016206	835.748	72.642	0.30444	72.642	72.512	72.816	0					63	18	5	0	0	0	4.2843e-07	1
DFVNASSK	8	Deamidation (N)	_DFVN(de)ASSK_	DFVN(1)ASSK		DFVN(49.72)ASSK		0	1	0	0	P49182	P49182	P49182	Serpind1	Heparin cofactor 2	MSMS	20150708_JYL_200ug_mb_glyco_1	1	434.71	2	434.706	867.397	NaN	NaN	NaN	NaN	NaN	NaN	NaN	NaN	20.757	1	20.757	20.257	21.257	0								0	0	0	0.00057991	1
DFVNASSK	8	Deamidation (N)	_DFVN(de)ASSK_	DFVN(1)ASSK		DFVN(43.44)ASSK		0	1	0	0	P49182	P49182	P49182	Serpind1	Heparin cofactor 2	MULTI-MSMS	20150708_JYL_200ug_mb_glyco_3	3	434.71	2	434.706	867.397	59278.5	-0.23663	-0.00010287	2.0664	0.00089826	1.8297	0.00079539	434.707	20.467	0.37325	20.467	20.275	20.648	0					50	31	2	0	0	0	0.0081452	1
DGDDEWTSVVVANVSK	16	Deamidation (N)	_DGDDEWTSVVVAN(de)VSK_	DGDDEWTSVVVAN(1)VSK		DGDDEWTSVVVAN(101.01)VSK		0	1	0	0	Q810U4;Q810U4-3;Q810U4-2	Q810U4	Q810U4	Nrcam	Neuronal cell adhesion molecule	MULTI-MSMS	20150708_JYL_200ug_mb_glyco_1	1	861.9	2	861.397	1720.78	37592.3	-0.26664	-0.00022968	-0.19394	-0.00016706	-0.46059	-0.00039675	861.397	66.536	1.232	66.536	66.245	67.477	0					430	127	4	0	0	0	2.3126e-19	1
DGDDEWTSVVVANVSK	16	Deamidation (N)	_DGDDEWTSVVVAN(de)VSK_	DGDDEWTSVVVAN(1)VSK		DGDDEWTSVVVAN(89.36)VSK		0	1	0	0	Q810U4;Q810U4-3;Q810U4-2	Q810U4	Q810U4	Nrcam	Neuronal cell adhesion molecule	MULTI-MSMS	20150708_JYL_200ug_mb_glyco_1	1	861.9	2	861.397	1720.78	39038.5	-0.28551	-0.00024594	-0.5505	-0.0004742	-0.83602	-0.00072014	861.395	68.695	0.42263	68.695	68.425	68.847	0					82	27	4	0	0	0	3.9033e-13	1
DGDDEWTSVVVANVSK	16	Deamidation (N)	_DGDDEWTSVVVAN(de)VSK_	DGDDEWTSVVVAN(1)VSK		DGDDEWTSVVVAN(91.66)VSK		0	1	0	0	Q810U4;Q810U4-3;Q810U4-2	Q810U4	Q810U4	Nrcam	Neuronal cell adhesion molecule	MULTI-MSMS	20150708_JYL_200ug_mb_glyco_2	2	861.4	2	861.397	1720.78	37547.7	-0.26125	-0.00022504	-0.058452	-5.035e-05	-0.3197	-0.00027539	861.397	66.599	1.0371	66.599	66.323	67.36	0					339	99	5	0	0	0	2.4596e-13	1
DGDDEWTSVVVANVSK	16	Deamidation (N)	_DGDDEWTSVVVAN(de)VSK_	DGDDEWTSVVVAN(1)VSK		DGDDEWTSVVVAN(114.63)VSK		0	1	0	0	Q810U4;Q810U4-3;Q810U4-2	Q810U4	Q810U4	Nrcam	Neuronal cell adhesion molecule	MULTI-MSMS	20150708_JYL_200ug_mb_glyco_3	3	861.4	2	861.397	1720.78	37894	-0.28119	-0.00024222	-0.2165	-0.0001865	-0.4977	-0.00042872	861.397	66.431	1.5184	66.431	66.122	67.64	0					526	153	4	0	0	0	2.1379e-27	2
DGDDEWTSVVVANVSK	16	Deamidation (N)	_DGDDEWTSVVVAN(de)VSK_	DGDDEWTSVVVAN(1)VSK		DGDDEWTSVVVAN(90.56)VSK		0	1	0	0	Q810U4;Q810U4-3;Q810U4-2	Q810U4	Q810U4	Nrcam	Neuronal cell adhesion molecule	MULTI-MSMS	20150708_JYL_200ug_mb_glyco_3	3	861.4	2	861.397	1720.78	38576.9	-0.32457	-0.00027959	0.040446	3.484e-05	-0.28413	-0.00024475	861.395	68.72	0.53027	68.72	68.49	69.021	0					88	31	5	0	0	0	3.1479e-13	1
DGEAFEMNGTEDGR	14	Deamidation (N)	_DGEAFEMN(de)GTEDGR_	DGEAFEMN(1)GTEDGR		DGEAFEMN(65.04)GTEDGR		0	1	0	0	P70232;P70232-2	P70232	P70232	Chl1	Neural cell adhesion molecule L1-like protein;Processed neural cell adhesion molecule L1-like protein	MULTI-MSMS	20150708_JYL_200ug_mb_glyco_1	1	764.8	2	764.796	1527.58	40584.5	-0.849	-0.00064931	-0.40786	-0.00031193	-1.2569	-0.00096124	764.796	35.785	1.0854	35.785	35.442	36.528	0					339	102	5	0	0	0	2.2854e-05	1
DGEAFEMNGTEDGR	14	Deamidation (N)	_DGEAFEMN(de)GTEDGR_	DGEAFEMN(1)GTEDGR		DGEAFEMN(40.94)GTEDGR		0	1	0	0	P70232;P70232-2	P70232	P70232	Chl1	Neural cell adhesion molecule L1-like protein;Processed neural cell adhesion molecule L1-like protein	MULTI-MSMS	20150708_JYL_200ug_mb_glyco_1	1	764.8	2	764.796	1527.58	43267.5	-0.77895	-0.00059574	0.27908	0.00021344	-0.49986	-0.00038229	764.797	37.607	0.32993	37.607	37.376	37.706	0					42	24	2	0	0	0	0.0022548	1
DGEAFEMNGTEDGR	14	Deamidation (N)	_DGEAFEMN(de)GTEDGR_	DGEAFEMN(1)GTEDGR		DGEAFEMN(119.87)GTEDGR		0	1	0	0	P70232;P70232-2	P70232	P70232	Chl1	Neural cell adhesion molecule L1-like protein;Processed neural cell adhesion molecule L1-like protein	MULTI-MSMS	20150708_JYL_200ug_mb_glyco_2	2	764.8	2	764.796	1527.58	40545.7	-0.72875	-0.00055735	-0.33016	-0.00025251	-1.0589	-0.00080985	764.796	35.461	0.97922	35.461	35.151	36.13	0					267	95	5	0	0	0	6.1425e-33	1
DGEAFEMNGTEDGR	14	Deamidation (N)	_DGEAFEMN(de)GTEDGR_	DGEAFEMN(1)GTEDGR		DGEAFEMN(85.91)GTEDGR		0	1	0	0	P70232;P70232-2	P70232	P70232	Chl1	Neural cell adhesion molecule L1-like protein;Processed neural cell adhesion molecule L1-like protein	MULTI-MSMS	20150708_JYL_200ug_mb_glyco_3	3	764.8	2	764.796	1527.58	40726.2	-1.1305	-0.00086462	0.083287	6.3698e-05	-1.0472	-0.00080092	764.797	35.259	1.0814	35.259	34.995	36.076	0					310	108	5	0	0	0	5.5528e-12	1
DGEAFEMNGTEDGR	14	Oxidation (M),Deamidation (N)	_DGEAFEM(ox)N(de)GTEDGR_	DGEAFEMN(1)GTEDGR	DGEAFEM(1)NGTEDGR	DGEAFEMN(56.57)GTEDGR	DGEAFEM(56.57)NGTEDGR	0	1	1	0	P70232;P70232-2	P70232	P70232	Chl1	Neural cell adhesion molecule L1-like protein;Processed neural cell adhesion molecule L1-like protein	MULTI-MSMS	20150708_JYL_200ug_mb_glyco_2	2	772.79	2	772.794	1543.57	42455.9	-1.1673	-0.00090205	-0.89627	-0.00069264	-2.0635	-0.0015947	772.793	24.574	0.36967	24.574	24.382	24.751	-1.9073e-06					88	32	4	0	0	0	0.00024157	1
DGFFGISASDPR	12	Unmodified	_DGFFGISASDPR_					0	0	0	0	Q61292	Q61292	Q61292	Lamb2	Laminin subunit beta-2	MSMS	20150708_JYL_200ug_mb_glyco_2	2	423.53	3	423.535	1267.58	NaN	NaN	NaN	NaN	NaN	NaN	NaN	NaN	10.001	1	10.001	9.5008	10.501	0								0	0	0	0.045194	1
DGGIPSIQSNATVR	14	Deamidation (N)	_DGGIPSIQSN(de)ATVR_	DGGIPSIQSN(1)ATVR		DGGIPSIQSN(68.04)ATVR		0	1	0	0	E9Q5E1;Q80TF3;A2AGW4	E9Q5E1	E9Q5E1	Pcdh19	Protocadherin-19	MULTI-MSMS	20150708_JYL_200ug_mb_glyco_1	1	708.36	2	708.36	1414.71	42485.9	-0.51747	-0.00036655	0.22434	0.00015891	-0.29313	-0.00020764	708.36	44.273	1.0113	44.273	43.533	44.544	0					313	96	4	0	0	0	1.2116e-05	1
DGKPIINDSR	10	Deamidation (N)	_DGKPIIN(de)DSR_	DGKPIIN(1)DSR		DGKPIIN(81.62)DSR		0	1	0	1	B2RSY3;Q640R3	B2RSY3	B2RSY3	Hepacam	Hepatocyte cell adhesion molecule	MULTI-MSMS	20150708_JYL_200ug_mb_glyco_1	1	558.29	2	558.288	1114.56	46559	-1.4571	-0.00081351	-0.33438	-0.00018668	-1.7915	-0.0010002	558.288	18.769	0.37555	18.769	18.606	18.982	0					101	40	4	0	0	0	0.00010903	1
DGKPIINDSR	10	Deamidation (N)	_DGKPIIN(de)DSR_	DGKPIIN(1)DSR		DGKPIIN(45.43)DSR		0	1	0	1	B2RSY3;Q640R3	B2RSY3	B2RSY3	Hepacam	Hepatocyte cell adhesion molecule	MULTI-MSMS	20150708_JYL_200ug_mb_glyco_1	1	558.29	2	558.288	1114.56	47302.3	0.21551	0.00012032	0.013362	7.4599e-06	0.22887	0.00012778	558.288	21.267	2.7253	21.267	20.482	23.207	0					884	260	6	0	0	0	0.032674	1
DGKPIINDSR	10	Deamidation (N)	_DGKPIIN(de)DSR_	DGKPIIN(1)DSR		DGKPIIN(54.78)DSR		0	1	0	1	B2RSY3;Q640R3	B2RSY3	B2RSY3	Hepacam	Hepatocyte cell adhesion molecule	MULTI-MSMS	20150708_JYL_200ug_mb_glyco_1	1	558.29	2	558.288	1114.56	46755.4	-1.1141	-0.00062198	0.94477	0.00052745	-0.16932	-9.4529e-05	558.289	23.739	1.1285	23.739	23.293	24.422	0					305	99	5	0	0	0	0.01537	1
DGKPIINDSR	10	Deamidation (N)	_DGKPIIN(de)DSR_	DGKPIIN(1)DSR		DGKPIIN(45.43)DSR		0	1	0	1	B2RSY3;Q640R3	B2RSY3	B2RSY3	Hepacam	Hepatocyte cell adhesion molecule	MULTI-MSMS	20150708_JYL_200ug_mb_glyco_2	2	558.29	2	558.288	1114.56	46805.6	-0.2573	-0.00014365	0.65415	0.0003652	0.39685	0.00022155	558.289	20.986	2.6843	20.986	20.206	22.89	0					889	262	5	0	0	0	0.032674	2
DGQGVPITGNVTTSQMANER	20	Deamidation (N)	_DGQGVPITGN(de)VTTSQMANER_	DGQGVPITGN(0.999)VTTSQMAN(0.001)ER		DGQGVPITGN(29.29)VTTSQMAN(-29.29)ER		0	1	0	0	A6MDC5;Q8VE98	A6MDC5	A6MDC5	Cd276	CD276 antigen	MULTI-MSMS	20150708_JYL_200ug_mb_glyco_1	1	1038.99	2	1038.49	2074.96	34546.3	-0.036423	-3.7824e-05	0.064539	6.7023e-05	0.028117	2.9199e-05	1038.49	43.617	0.39454	43.617	43.386	43.78	0					103	33	4	0	0	0	5.2529e-05	1
DGQGVPITGNVTTSQMANER	20	Deamidation (N)	_DGQGVPITGN(de)VTTSQMANER_	DGQGVPITGN(0.984)VTTSQMAN(0.016)ER		DGQGVPITGN(17.82)VTTSQMAN(-17.82)ER		0	1	0	0	A6MDC5;Q8VE98	A6MDC5	A6MDC5	Cd276	CD276 antigen	MULTI-MSMS	20150708_JYL_200ug_mb_glyco_2	2	1038.99	2	1038.49	2074.96	34322	-0.31824	-0.00033049	0.51379	0.00053357	0.19555	0.00020308	1038.99	43.765	0.3048	43.765	43.608	43.913	0					79	29	4	0	0	0	0.00017801	1
DGQGVPITGNVTTSQMANER	20	Deamidation (N)	_DGQGVPITGN(de)VTTSQMANER_	DGQGVPITGN(0.995)VTTSQMAN(0.005)ER		DGQGVPITGN(23.42)VTTSQMAN(-23.42)ER		0	1	0	0	A6MDC5;Q8VE98	A6MDC5	A6MDC5	Cd276	CD276 antigen	MULTI-MSMS	20150708_JYL_200ug_mb_glyco_3	3	1038.99	2	1038.49	2074.96	35203.2	-0.0039482	-4.1002e-06	-0.66336	-0.00068889	-0.6673	-0.00069299	1038.99	43.505	0.40359	43.505	43.365	43.769	0					92	36	3	0	0	0	0.00023909	1
DGQIIPSSNYSNIK	14	Deamidation (N)	_DGQIIPSSN(de)YSNIK_	DGQIIPSSN(0.514)YSN(0.486)IK		DGQIIPSSN(0.25)YSN(-0.25)IK		0	1	0	0	A0A0A6YWU2;E9Q589;A0A0A6YY47;E9QB01;A0A0A6YY91;P13595-4;P13595-3;P13595-2;P13595	A0A0A6YWU2	A0A0A6YWU2	Ncam1	Neural cell adhesion molecule 1	MULTI-MSMS	20150708_JYL_200ug_mb_glyco_1	1	768.88	2	768.881	1535.75	39934.7	-0.20348	-0.00015645	1.2513	0.00096212	1.0479	0.00080568	768.881	45.774	0.46247	45.774	45.496	45.958	0					188	46	5	0	0	0	1.0801e-05	1
DGQIIPSSNYSNIK	14	Deamidation (N)	_DGQIIPSSN(de)YSNIK_	DGQIIPSSN(0.758)YSN(0.242)IK		DGQIIPSSN(4.95)YSN(-4.95)IK		0	1	0	0	A0A0A6YWU2;E9Q589;A0A0A6YY47;E9QB01;A0A0A6YY91;P13595-4;P13595-3;P13595-2;P13595	A0A0A6YWU2	A0A0A6YWU2	Ncam1	Neural cell adhesion molecule 1	MULTI-MSMS	20150708_JYL_200ug_mb_glyco_1	1	768.88	2	768.881	1535.75	40077.8	-0.36582	-0.00028127	0.58528	0.00045001	0.21946	0.00016874	768.882	46.19	1.1787	46.19	45.947	47.126	3.8147e-06					618	123	7	0	0	0	0.00014145	1
DGQIIPSSNYSNIK	14	Deamidation (N)	_DGQIIPSSNYSN(de)IK_	DGQIIPSSN(0.482)YSN(0.518)IK		DGQIIPSSN(-0.31)YSN(0.31)IK		0	1	0	0	A0A0A6YWU2;E9Q589;A0A0A6YY47;E9QB01;A0A0A6YY91;P13595-4;P13595-3;P13595-2;P13595	A0A0A6YWU2	A0A0A6YWU2	Ncam1	Neural cell adhesion molecule 1	MULTI-MSMS	20150708_JYL_200ug_mb_glyco_1	1	768.88	2	768.881	1535.75	39934.6	-0.77632	-0.0005969	-0.6723	-0.00051692	-1.4486	-0.0011138	768.88	47.857	0.9061	47.857	47.592	48.498	3.8147e-06					398	103	5	0	0	0	3.7506e-05	1
DGQIIPSSNYSNIK	14	Deamidation (N)	_DGQIIPSSN(de)YSNIK_	DGQIIPSSN(0.628)YSN(0.372)IK		DGQIIPSSN(2.27)YSN(-2.27)IK		0	1	0	0	A0A0A6YWU2;E9Q589;A0A0A6YY47;E9QB01;A0A0A6YY91;P13595-4;P13595-3;P13595-2;P13595	A0A0A6YWU2	A0A0A6YWU2	Ncam1	Neural cell adhesion molecule 1	MULTI-MSMS	20150708_JYL_200ug_mb_glyco_2	2	768.88	2	768.881	1535.75	40167.9	-0.23202	-0.0001784	0.55788	0.00042894	0.32585	0.00025054	768.881	46.37	1.0979	46.37	46.092	47.19	0					558	109	7	0	0	0	2.7698e-05	1
DGQIIPSSNYSNIK	14	Deamidation (N)	_DGQIIPSSNYSN(de)IK_	DGQIIPSSN(0.424)YSN(0.576)IK		DGQIIPSSN(-1.32)YSN(1.32)IK		0	1	0	0	A0A0A6YWU2;E9Q589;A0A0A6YY47;E9QB01;A0A0A6YY91;P13595-4;P13595-3;P13595-2;P13595	A0A0A6YWU2	A0A0A6YWU2	Ncam1	Neural cell adhesion molecule 1	MULTI-MSMS	20150708_JYL_200ug_mb_glyco_2	2	768.88	2	768.881	1535.75	39649.5	-0.38048	-0.00029254	-0.93246	-0.00071695	-1.3129	-0.0010095	768.88	48.087	0.99269	48.087	47.732	48.725	0					352	104	5	0	0	0	4.4301e-12	1
DGQIIPSSNYSNIK	14	Deamidation (N)	_DGQIIPSSN(de)YSNIK_	DGQIIPSSN(0.626)YSN(0.374)IK		DGQIIPSSN(2.23)YSN(-2.23)IK		0	1	0	0	A0A0A6YWU2;E9Q589;A0A0A6YY47;E9QB01;A0A0A6YY91;P13595-4;P13595-3;P13595-2;P13595	A0A0A6YWU2	A0A0A6YWU2	Ncam1	Neural cell adhesion molecule 1	MULTI-MSMS	20150708_JYL_200ug_mb_glyco_3	3	768.88	2	768.881	1535.75	39803.2	-0.50489	-0.0003882	0.75318	0.0005791	0.24829	0.0001909	768.882	46.033	1.1955	46.033	45.802	46.998	0					642	129	7	0	0	0	1.0558e-05	2
DGQIIPSSNYSNIK	14	Deamidation (N)	_DGQIIPSSN(de)YSNIK_	DGQIIPSSN(0.853)YSN(0.147)IK		DGQIIPSSN(7.62)YSN(-7.62)IK		0	1	0	0	A0A0A6YWU2;E9Q589;A0A0A6YY47;E9QB01;A0A0A6YY91;P13595-4;P13595-3;P13595-2;P13595	A0A0A6YWU2	A0A0A6YWU2	Ncam1	Neural cell adhesion molecule 1	MULTI-MSMS	20150708_JYL_200ug_mb_glyco_3	3	768.88	2	768.881	1535.75	39968.8	-0.73604	-0.00056593	-0.28603	-0.00021992	-1.0221	-0.00078585	768.881	48.098	0.97811	48.098	47.558	48.536	-3.8147e-06					446	116	5	0	0	0	2.2854e-05	1
DGQQNISIIYTEPGASQTQTGASFR	25	Deamidation (N)	_DGQQN(de)ISIIYTEPGASQTQTGASFR_	DGQQN(1)ISIIYTEPGASQTQTGASFR		DGQQN(42.79)ISIIYTEPGASQTQTGASFR		0	1	0	0	E9QPX1;P39061-2;P39061-1;P39061	E9QPX1	E9QPX1	Col18a1	Collagen alpha-1(XVIII) chain;Endostatin	MULTI-MSMS	20150708_JYL_200ug_mb_glyco_1	1	891.09	3	890.76	2669.26	36798.1	-0.89065	-0.00079336	1.0532	0.00093811	0.1625	0.00014475	891.095	61.034	0.54504	61.034	60.778	61.323	-3.8147e-06					220	48	6	0	0	0	3.4979e-06	1
DGQQNISIIYTEPGASQTQTGASFR	25	Deamidation (N)	_DGQQN(de)ISIIYTEPGASQTQTGASFR_	DGQQN(1)ISIIYTEPGASQTQTGASFR		DGQQN(53.48)ISIIYTEPGASQTQTGASFR		0	1	0	0	E9QPX1;P39061-2;P39061-1;P39061	E9QPX1	E9QPX1	Col18a1	Collagen alpha-1(XVIII) chain;Endostatin	MULTI-MSMS	20150708_JYL_200ug_mb_glyco_2	2	891.09	3	890.76	2669.26	37712.7	0.15412	0.00013728	0.069011	6.1473e-05	0.22313	0.00019875	891.094	61.148	0.46589	61.148	60.934	61.399	0					176	39	6	0	0	0	2.6073e-07	1
[truncated: 6,018 more rows]
[truncated: 16 more columns]

## Sheet: EXP1-pep
Sequence	N-term cleavage window	C-term cleavage window	Amino acid before	First amino acid	Second amino acid	Second last amino acid	Last amino acid	Amino acid after	A Count	R Count	N Count	D Count	C Count	Q Count	E Count	G Count	H Count	I Count	L Count	K Count	M Count	F Count	P Count	S Count	T Count	W Count	Y Count	V Count	U Count	Length	Missed cleavages	Mass	Proteins	Leading razor protein	Start position	End position	Gene names	Protein names	Unique (Groups)	Unique (Proteins)	Charges	PEP	Score	Experiment 1	Experiment 2	Experiment 3	Intensity	Intensity 1	Intensity 2
[truncated: 1,760 more rows]
[truncated: 12 more columns]

[truncated: 5 more sheets: EXP1-N-glyco, EXP2-pep, EXP2-N-glyco, EXP3-pep, EXP3-N-glyco]
