# Supplementary material for: Integrated proteomic and N-glycoproteomic analyses of doxorubicin sensitive and resistant ovarian cancer cells reveal glycoprotein alteration in protein abundance and glycosylation
Source: Oncotarget. 2017 Jan 6;8(8):13413–27. doi: 10.18632/oncotarget.14542 (PMC5355108; doi:10.18632/oncotarget.14542)
Supplement: Supplementary file 5 [file oncotarget-08-13413-s005.xlsx]

## Sheet: ADR-PSMS-TOTAL
Sequence	Length	Modifications	Modified sequence	Deamidation (N) Probabilities	Oxidation (M) Probabilities	Deamidation (N) Score Diffs	Oxidation (M) Score Diffs	Acetyl (Protein N-term)	Deamidation (N)	Oxidation (M)	Missed cleavages	Proteins	Leading Proteins	Leading Razor Protein	Gene Names	Protein Names	Type	Raw file	Fraction	Experiment	MS/MS m/z	Charge	m/z	Mass	Resolution	Uncalibrated - Calibrated m/z [ppm]	Uncalibrated - Calibrated m/z [Da]	Mass Error [ppm]	Mass Error [Da]	Uncalibrated Mass Error [ppm]	Uncalibrated Mass Error [Da]	Max intensity m/z 0	Retention time	Retention length	Calibrated retention time	Calibrated retention time start	Calibrated retention time finish	Retention time calibration	Match time difference	Match m/z difference	Match q-value	Match score	Number of data points	Number of scans	Number of isotopic peaks	PIF	Fraction of total spectrum	Base peak fraction	PEP
AACAVKPQEVQMVNGTITNPINGK	24	Oxidation (M),2 Deamidation (N)	_AACAVKPQEVQM(ox)VN(de)GTITNPIN(de)GK_	AACAVKPQEVQMVN(0.971)GTITN(0.105)PIN(0.924)GK	AACAVKPQEVQM(1)VNGTITNPINGK	AACAVKPQEVQMVN(14.93)GTITN(-10.72)PIN(10.72)GK	AACAVKPQEVQM(42.86)VNGTITNPINGK	0	2	1	1	P11717;S4R328	P11717	P11717	IGF2R	Cation-independent mannose-6-phosphate receptor	MULTI-MSMS	20150912_ADR_200ug_GLYCO1	1	1	853.76	3	853.424	2557.25	38581.7	-0.54241	-0.00046291	-0.27324	-0.00023319	-0.81565	-0.00069609	853.758	47.623	0.60257	47.623	47.263	47.865	-3.8147e-06					153	56	4	0	0	0	2.2685e-05
AACAVKPQEVQMVNGTITNPINGK	24	Oxidation (M),2 Deamidation (N)	_AACAVKPQEVQM(ox)VN(de)GTITNPIN(de)GK_	AACAVKPQEVQMVN(0.992)GTITN(0.077)PIN(0.932)GK	AACAVKPQEVQM(1)VNGTITNPINGK	AACAVKPQEVQMVN(20.45)GTITN(-11.31)PIN(11.31)GK	AACAVKPQEVQM(49.12)VNGTITNPINGK	0	2	1	1	P11717;S4R328	P11717	P11717	IGF2R	Cation-independent mannose-6-phosphate receptor	MULTI-MSMS	20150912_ADR_200ug_GLYCO3	3	1	853.76	3	853.424	2557.25	38071.3	-0.91476	-0.00078068	0.29367	0.00025062	-0.6211	-0.00053006	853.759	45.281	0.61915	45.281	44.939	45.559	3.8147e-06					207	47	6	0	0	0	2.9463e-06
AACAVKPQEVQMVNGTITNPINGK	24	Deamidation (N)	_AACAVKPQEVQMVN(de)GTITNPINGK_	AACAVKPQEVQMVN(0.997)GTITN(0.003)PINGK		AACAVKPQEVQMVN(25.08)GTITN(-25.08)PIN(-41.98)GK		0	1	0	1	P11717;S4R328	P11717	P11717	IGF2R	Cation-independent mannose-6-phosphate receptor	MULTI-MSMS	20150912_ADR_200ug_GLYCO1	1	1	847.77	3	847.765	2540.27	38529.8	-0.63768	-0.0005406	-0.26473	-0.00022443	-0.90241	-0.00076503	848.099	53.277	0.59105	53.277	52.95	53.541	0					228	49	6	0	0	0	2.4718e-26
AACAVKPQEVQMVNGTITNPINGK	24	2 Deamidation (N)	_AACAVKPQEVQMVN(de)GTITNPIN(de)GK_	AACAVKPQEVQMVN(0.941)GTITN(0.162)PIN(0.897)GK		AACAVKPQEVQMVN(11.53)GTITN(-9.11)PIN(9.11)GK		0	2	0	1	P11717;S4R328	P11717	P11717	IGF2R	Cation-independent mannose-6-phosphate receptor	MULTI-MSMS	20150912_ADR_200ug_GLYCO3	3	1	848.43	3	848.093	2541.26	38626.3	-1.0394	-0.00088155	0.38525	0.00032673	-0.6542	-0.00055482	848.428	52.61	0.52658	52.61	52.245	52.772	3.8147e-06					133	38	6	0	0	0	2.4735e-05
AACAVKPQEVQMVNGTITNPINGK	24	2 Deamidation (N)	_AACAVKPQEVQMVN(de)GTITNPIN(de)GK_	AACAVKPQEVQMVN(0.986)GTITN(0.09)PIN(0.923)GK		AACAVKPQEVQMVN(18.25)GTITN(-10.74)PIN(10.74)GK		0	2	0	1	P11717;S4R328	P11717	P11717	IGF2R	Cation-independent mannose-6-phosphate receptor	MULTI-MSMS	20150912_ADR_200ug_GLYCO3	3	1	848.43	3	848.093	2541.26	38582.9	-1.0669	-0.00090483	-0.29047	-0.00024634	-1.3574	-0.0011512	848.427	54.225	0.64329	54.225	53.957	54.6	-3.8147e-06					253	60	6	0	0	0	4.521e-08
AAENFTIIVK	10	Deamidation (N)	_AAEN(de)FTIIVK_	AAEN(1)FTIIVK		AAEN(41.4)FTIIVK		0	1	0	0	F6SFZ6;Q99571;Q99571-2;F5H1M6;Q99571-3	F6SFZ6	F6SFZ6	P2RX4	P2X purinoceptor 4	MULTI-MSMS	20150912_ADR_200ug_GLYCO2	2	1	553.81	2	553.808	1105.6	48766.4	0.30548	0.00016917	0.32047	0.00017748	0.62594	0.00034665	553.808	60.203	0.47229	60.203	59.974	60.446	-3.8147e-06					103	40	3	0	0	0	0.0086668
AAENFTIIVK	10	Deamidation (N)	_AAEN(de)FTIIVK_	AAEN(1)FTIIVK		AAEN(48.28)FTIIVK		0	1	0	0	F6SFZ6;Q99571;Q99571-2;F5H1M6;Q99571-3	F6SFZ6	F6SFZ6	P2RX4	P2X purinoceptor 4	MULTI-MSMS	20150912_ADR_200ug_GLYCO3	3	1	553.81	2	553.808	1105.6	48521.1	0.21107	0.00011689	1.123	0.00062194	1.3341	0.00073883	553.809	59.484	0.81789	59.484	59.191	60.009	0					180	67	4	0	0	0	0.0046151
AAFDDAIAEIDTISEESYK	19	Unmodified	_AAFDDAIAEIDTISEESYK_					0	0	0	0	P62258-2;P62258;K7EM20	P62258-2	P62258-2	YWHAE	14-3-3 protein epsilon	MULTI-MSMS	20150912_ADR_200ug_GLYCO3	3	1	1044.99	2	1044.49	2086.96	33538.2	0.17467	0.00018244	0.25964	0.00027119	0.43431	0.00045363	1044.99	74.261	0.22569	74.261	74.134	74.36	0					52	14	5	0	0	0	0.0059665
AAGNTSESQSCAR	13	Deamidation (N)	_AAGN(de)TSESQSCAR_	AAGN(1)TSESQSCAR		AAGN(69.34)TSESQSCAR		0	1	0	0	Q86WC4	Q86WC4	Q86WC4	OSTM1	Osteopetrosis-associated transmembrane protein 1	MULTI-MSMS	20150912_ADR_200ug_GLYCO1	1	1	670.28	2	670.281	1338.55	43476	-0.64271	-0.0004308	-0.17283	-0.00011585	-0.81554	-0.00054664	670.281	9.8695	0.1924	9.8695	9.7923	9.9847	0					50	15	5	0	0	0	5.1418e-06
AAGNTSESQSCAR	13	Deamidation (N)	_AAGN(de)TSESQSCAR_	AAGN(1)TSESQSCAR		AAGN(96.46)TSESQSCAR		0	1	0	0	Q86WC4	Q86WC4	Q86WC4	OSTM1	Osteopetrosis-associated transmembrane protein 1	MULTI-MSMS	20150912_ADR_200ug_GLYCO3	3	1	670.28	2	670.281	1338.55	42661.4	-0.36082	-0.00024185	-0.18293	-0.00012262	-0.54375	-0.00036446	670.281	10.041	0.29003	10.041	9.8925	10.183	0					107	33	4	0	0	0	1.0747e-12
AAIPSAIDTNSSK	13	Deamidation (N)	_AAIPSAIDTN(de)SSK_	AAIPSAIDTN(1)SSK		AAIPSAIDTN(73.93)SSK		0	1	0	0	Q08380	Q08380	Q08380	LGALS3BP	Galectin-3-binding protein	MULTI-MSMS	20150912_ADR_200ug_GLYCO1	1	1	638.32	2	638.325	1274.64	43916.1	-0.15809	-0.00010091	-0.052452	-3.3481e-05	-0.21054	-0.0001344	638.326	34.859	1.1971	34.859	34.438	35.635	0					359	89	7	0	0	0	3.1599e-06
AAIPSAIDTNSSK	13	Deamidation (N)	_AAIPSAIDTN(de)SSK_	AAIPSAIDTN(1)SSK		AAIPSAIDTN(48.47)SSK		0	1	0	0	Q08380	Q08380	Q08380	LGALS3BP	Galectin-3-binding protein	MULTI-MSMS	20150912_ADR_200ug_GLYCO2	2	1	638.32	2	638.325	1274.64	43733.6	-0.291	-0.00018575	0.31017	0.00019799	0.019177	1.2241e-05	638.326	35.144	0.9541	35.144	34.743	35.697	0					336	72	6	0	0	0	0.00064772
AAIPSAIDTNSSK	13	Deamidation (N)	_AAIPSAIDTN(de)SSK_	AAIPSAIDTN(1)SSK		AAIPSAIDTN(62.53)SSK		0	1	0	0	Q08380	Q08380	Q08380	LGALS3BP	Galectin-3-binding protein	MULTI-MSMS	20150912_ADR_200ug_GLYCO3	3	1	638.33	2	638.325	1274.64	43809.2	-0.32535	-0.00020768	0.40707	0.00025984	0.081716	5.2161e-05	638.326	35.169	1.1129	35.169	34.766	35.879	0					365	84	7	0	0	0	9.8154e-06
AAISWSNGNGTASCR	15	Deamidation (N)	_AAISWSNGN(de)GTASCR_	AAISWSN(0.246)GN(0.754)GTASCR		AAISWSN(-4.86)GN(4.86)GTASCR		0	1	0	0	A0A087WTK0;A0A087WVC6;Q12913;Q12913-2	A0A087WTK0	A0A087WTK0	PTPRJ	Receptor-type tyrosine-protein phosphatase eta	MULTI-MSMS	20150912_ADR_200ug_GLYCO1	1	1	776.84	2	776.844	1551.67	35350.1	-0.76073	-0.00059097	-0.73247	-0.00056902	-1.4932	-0.00116	776.844	37.427	0.32172	37.427	37.253	37.575	0					63	32	3	0	0	0	3.1748e-07
AAISWSNGNGTASCR	15	Deamidation (N)	_AAISWSNGN(de)GTASCR_	AAISWSN(0.073)GN(0.927)GTASCR		AAISWSN(-11.04)GN(11.04)GTASCR		0	1	0	0	A0A087WTK0;A0A087WVC6;Q12913;Q12913-2	A0A087WTK0	A0A087WTK0	PTPRJ	Receptor-type tyrosine-protein phosphatase eta	MULTI-MSMS	20150912_ADR_200ug_GLYCO2	2	1	776.84	2	776.844	1551.67	33207.4	-0.65462	-0.00050854	1.4384	0.0011174	0.78376	0.00060886	776.844	37.63	0.33136	37.63	37.453	37.784	0					53	29	3	0	0	0	3.2235e-07
AAISWSNGNGTASCR	15	Deamidation (N)	_AAISWSNGN(de)GTASCR_	AAISWSN(0.197)GN(0.803)GTASCR		AAISWSN(-6.1)GN(6.1)GTASCR		0	1	0	0	A0A087WTK0;A0A087WVC6;Q12913;Q12913-2	A0A087WTK0	A0A087WTK0	PTPRJ	Receptor-type tyrosine-protein phosphatase eta	MULTI-MSMS	20150912_ADR_200ug_GLYCO3	3	1	776.84	2	776.844	1551.67	35009.6	-0.80205	-0.00062307	-0.98646	-0.00076633	-1.7885	-0.0013894	776.845	37.597	0.29364	37.597	37.465	37.758	0					50	26	4	0	0	0	0.00046789
AANGSIR	7	Deamidation (N)	_AAN(de)GSIR_	AAN(1)GSIR		AAN(104.45)GSIR		0	1	0	0	P11279-2;P11279	P11279-2	P11279-2	LAMP1	Lysosome-associated membrane glycoprotein 1	MULTI-MSMS	20150912_ADR_200ug_GLYCO1	1	1	345.18	2	345.182	688.35	60813.5	-0.38845	-0.00013408	0.45676	0.00015766	0.068311	2.358e-05	345.183	11.918	0.18233	11.918	11.819	12.001	9.5367e-07					17	11	2	0	0	0	0.0011197
AANGSIR	7	Deamidation (N)	_AAN(de)GSIR_	AAN(1)GSIR		AAN(71.34)GSIR		0	1	0	0	P11279-2;P11279	P11279-2	P11279-2	LAMP1	Lysosome-associated membrane glycoprotein 1	MULTI-MSMS	20150912_ADR_200ug_GLYCO3	3	1	345.18	2	345.182	688.35	62312.2	-0.44726	-0.00015439	0.26997	9.3188e-05	-0.17729	-6.1199e-05	345.183	12.179	0.15372	12.179	12.085	12.239	-9.5367e-07					17	14	2	0	0	0	0.010086
AANYTSSINIPDK	13	Deamidation (N)	_AAN(de)YTSSINIPDK_	AAN(0.998)YTSSIN(0.002)IPDK		AAN(26.69)YTSSIN(-26.69)IPDK		0	1	0	0	E9PFD9;Q92854-2;Q92854	E9PFD9	E9PFD9	SEMA4D	Semaphorin-4D	MULTI-MSMS	20150912_ADR_200ug_GLYCO3	3	1	697.84	2	697.844	1393.67	43474.4	-0.24635	-0.00017191	1.2348	0.00086172	0.98849	0.00068981	697.844	44.825	0.45618	44.825	44.621	45.077	0					87	41	3	0	0	0	0.00064772
AAPAPQEATATFNSTADR	18	Deamidation (N)	_AAPAPQEATATFN(de)STADR_	AAPAPQEATATFN(1)STADR		AAPAPQEATATFN(69.08)STADR		0	1	0	0	J3QQX6;J3QRQ1;P13598;J3QRT5;J3QKR4	J3QQX6	J3QQX6	ICAM2	Intercellular adhesion molecule 2	MULTI-MSMS	20150912_ADR_200ug_GLYCO1	1	1	910.43	2	910.426	1818.84	37167.2	-0.92344	-0.00084072	0.6024	0.00054844	-0.32104	-0.00029228	910.427	39.428	0.70782	39.428	39.059	39.767	0					218	57	5	0	0	0	1.0761e-10
AAPAPQEATATFNSTADR	18	Deamidation (N)	_AAPAPQEATATFN(de)STADR_	AAPAPQEATATFN(1)STADR		AAPAPQEATATFN(67.65)STADR		0	1	0	0	J3QQX6;J3QRQ1;P13598;J3QRT5;J3QKR4	J3QQX6	J3QQX6	ICAM2	Intercellular adhesion molecule 2	MULTI-MSMS	20150912_ADR_200ug_GLYCO2	2	1	910.43	2	910.426	1818.84	36928.5	-1.0813	-0.00098445	0.68191	0.00062083	-0.3994	-0.00036362	910.427	39.526	0.57213	39.526	39.232	39.804	0					168	44	5	0	0	0	1.3082e-10
AAPAPQEATATFNSTADR	18	Deamidation (N)	_AAPAPQEATATFN(de)STADR_	AAPAPQEATATFN(1)STADR		AAPAPQEATATFN(55.44)STADR		0	1	0	0	J3QQX6;J3QRQ1;P13598;J3QRT5;J3QKR4	J3QQX6	J3QQX6	ICAM2	Intercellular adhesion molecule 2	MULTI-MSMS	20150912_ADR_200ug_GLYCO3	3	1	910.43	2	910.426	1818.84	37037.3	-1.0906	-0.00099292	0.613	0.0005581	-0.4776	-0.00043482	910.427	39.585	0.46334	39.585	39.319	39.783	0					129	33	5	0	0	0	1.6852e-05
AAQEEYVK	8	Unmodified	_AAQEEYVK_					0	0	0	0	J3KPS3;P04075;P04075-2;H3BQN4;H3BR68	J3KPS3	J3KPS3	ALDOA	Fructose-bisphosphate aldolase A	MULTI-MSMS	20150912_ADR_200ug_GLYCO1	1	1	469.24	2	469.235	936.455	52385	0.038579	1.8103e-05	0.53108	0.0002492	0.56966	0.0002673	469.235	17.371	0.37188	17.371	17.199	17.57	0					50	20	3	0	0	0	0.03767
AAQEEYVK	8	Unmodified	_AAQEEYVK_					0	0	0	0	J3KPS3;P04075;P04075-2;H3BQN4;H3BR68	J3KPS3	J3KPS3	ALDOA	Fructose-bisphosphate aldolase A	MULTI-SECPEP	20150912_ADR_200ug_GLYCO2	2	1	468.76	2	469.235	936.455	51167.7	0.020333	9.5407e-06	0.14452	6.7813e-05	0.16485	7.7354e-05	469.235	17.658	0.34142	17.658	17.515	17.857	1.9073e-06					40	17	3	0	0	0	1.7603e-12
AASAAGAAGSAGGSSGAAGAAGGGAGAGTRPGDGGTASAGAAGPGAATK	49	Unmodified	_AASAAGAAGSAGGSSGAAGAAGGGAGAGTRPGDGGTASAGAAGPGAATK_					0	0	0	1	Q9UKY7-2;Q9UKY7	Q9UKY7-2	Q9UKY7-2	CDV3	Protein CDV3 homolog	MULTI-MSMS	20150912_ADR_200ug_GLYCO1	1	1	918.69	4	918.185	3668.71	36683.7	-0.8415	-0.00077265	0.077357	7.1028e-05	-0.76414	-0.00070163	918.436	23.756	0.6114	23.756	23.484	24.095	0					202	47	6	0	0	0	0.014096
AASAAGAAGSAGGSSGAAGAAGGGAGAGTRPGDGGTASAGAAGPGAATK	49	Unmodified	_AASAAGAAGSAGGSSGAAGAAGGGAGAGTRPGDGGTASAGAAGPGAATK_					0	0	0	1	Q9UKY7-2;Q9UKY7	Q9UKY7-2	Q9UKY7-2	CDV3	Protein CDV3 homolog	MULTI-MSMS	20150912_ADR_200ug_GLYCO2	2	1	918.69	4	918.185	3668.71	36712.5	-0.93951	-0.00086264	0.0090839	8.3407e-06	-0.93042	-0.0008543	918.436	23.953	0.66481	23.953	23.699	24.364	0					201	55	6	0	0	0	7.7152e-15
AASAAGAAGSAGGSSGAAGAAGGGAGAGTRPGDGGTASAGAAGPGAATK	49	Unmodified	_AASAAGAAGSAGGSSGAAGAAGGGAGAGTRPGDGGTASAGAAGPGAATK_					0	0	0	1	Q9UKY7-2;Q9UKY7	Q9UKY7-2	Q9UKY7-2	CDV3	Protein CDV3 homolog	MULTI-MSMS	20150912_ADR_200ug_GLYCO3	3	1	918.69	4	918.185	3668.71	36771	-0.82337	-0.000756	0.11163	0.00010249	-0.71174	-0.00065351	918.687	24.175	0.78463	24.175	23.834	24.619	-1.9073e-06					254	56	6	0	0	0	2.8154e-15
AASAAGAAGSAGGSSGAAGAAGGGAGAGTRPGDGGTASAGAAGPGAATK	49	Unmodified	_AASAAGAAGSAGGSSGAAGAAGGGAGAGTRPGDGGTASAGAAGPGAATK_					0	0	0	1	Q9UKY7-2;Q9UKY7	Q9UKY7-2	Q9UKY7-2	CDV3	Protein CDV3 homolog	MULTI-MSMS	20150912_ADR_200ug_GLYCO3	3	1	1224.25	3	1223.91	3668.71	31542.7	-0.60859	-0.00074487	0.10994	0.00013456	-0.49865	-0.00061031	1224.25	24.168	0.88128	24.168	23.834	24.716	0					283	64	7	0	0	0	0.00032513
AAVPDAVGK	9	Unmodified	_AAVPDAVGK_					0	0	0	0	M0R116;A0A0A0MT26;P13637;P13637-2;P13637-3;H0Y7C1;B1AKY9;P05023-2;P05023-3;P50993;P05023-4;P05023	M0R116	M0R116	ATP1A3;ATP1A2;ATP1A1	Sodium/potassium-transporting ATPase subunit alpha-3;Sodium/potassium-transporting ATPase subunit alpha-1;Sodium/potassium-transporting ATPase subunit alpha-2	MULTI-SECPEP	20150912_ADR_200ug_GLYCO3	3	1	413.87	2	414.235	826.455	55117.3	-0.08699	-3.6034e-05	0.26687	0.00011055	0.17988	7.4511e-05	414.235	20.327	0.30109	20.327	20.165	20.466	0					37	16	3	0	0	0	0.022739
AAVPSGASTGIYEAIEIR	18	Unmodified	_AAVPSGASTGIYEAIEIR_					0	0	0	0	P06733;K7EM90;P13929-3;P13929-2;P13929;F5H1C3;E5RI09;E5RG95;K7EPM1;K7EKN2;E5RGZ4;F5H0C8;P09104-2;P09104	P06733	P06733	ENO1;ENO3;ENO2	Alpha-enolase;Enolase;Beta-enolase;Gamma-enolase	MULTI-MSMS	20150912_ADR_200ug_GLYCO3	3	1	902.97	2	902.976	1803.94	38832.4	-0.50553	-0.00045648	0.19606	0.00017704	-0.30946	-0.00027944	902.975	68.448	0.33909	68.448	68.325	68.664	0					77	27	5	0	0	0	0.00045868
ACMNETR	7	Deamidation (N)	_ACMN(de)ETR_	ACMN(1)ETR		ACMN(40.27)ETR		0	1	0	0	B4DKB2;P42892-3;P42892-2;P42892-4;P42892;E9PJG1	B4DKB2	B4DKB2	ECE1	Endothelin-converting enzyme 1	MULTI-MSMS	20150912_ADR_200ug_GLYCO3	3	1	441.68	2	441.676	881.337	53298.1	-0.013118	-5.7939e-06	0.51952	0.00022946	0.5064	0.00022367	441.676	13.228	0.19144	13.228	13.148	13.34	0					19	14	2	0	0	0	0.035543
ACVIHGTDIK	10	Unmodified	_ACVIHGTDIK_					0	0	0	0	M0R116;A0A0A0MT26;P13637;P13637-2;P13637-3	M0R116	M0R116	ATP1A3	Sodium/potassium-transporting ATPase subunit alpha-3	MULTI-SECPEP	20150912_ADR_200ug_GLYCO3	3	1	557.31	2	557.29	1112.56	47524.8	-0.068821	-3.8353e-05	2.0392	0.0011364	1.9703	0.001098	557.291	25.116	0.51191	25.116	24.751	25.263	0					77	39	3	0	0	0	0.024102
ADDCAIPYIGAICYCDIFCNR	21	Deamidation (N)	_ADDCAIPYIGAICYCDIFCN(de)R_	ADDCAIPYIGAICYCDIFCN(1)R		ADDCAIPYIGAICYCDIFCN(44.64)R		0	1	0	0	Q9GZM7-3;Q9GZM7	Q9GZM7-3	Q9GZM7-3	TINAGL1	Tubulointerstitial nephritis antigen-like	MULTI-MSMS	20150912_ADR_200ug_GLYCO3	3	1	1285.04	2	1284.54	2567.06	30928.3	-0.082224	-0.00010562	-1.0206	-0.001311	-1.1028	-0.0014166	1285.04	74.793	0.25912	74.793	74.646	74.905	7.6294e-06					76	17	6	0	0	0	0.00010706
ADQITEEQIAEFK	13	Acetyl (Protein N-term)	_(ac)ADQITEEQIAEFK_					1	0	0	0	F8WBR5;M0QZ52;G3V479;H0Y7A7;P62158	F8WBR5	F8WBR5	CALM2;CALM3;CALM1	Calmodulin	MULTI-MSMS	20150912_ADR_200ug_GLYCO3	3	1	782.38	2	782.38	1562.75	40801.6	-0.12479	-9.7636e-05	0.59466	0.00046525	0.46986	0.00036761	782.381	64.099	0.41739	64.099	63.906	64.324	0					116	37	4	0	0	0	1.0001e-05
AEAVGETITIPGIVSADNGTYTCEASNK	28	Deamidation (N)	_AEAVGETITIPGIVSADN(de)GTYTCEASNK_	AEAVGETITIPGIVSADN(0.835)GTYTCEASN(0.165)K		AEAVGETITIPGIVSADN(7.05)GTYTCEASN(-7.05)K		0	1	0	0	Q8NFZ8	Q8NFZ8	Q8NFZ8	CADM4	Cell adhesion molecule 4	MULTI-MSMS	20150912_ADR_200ug_GLYCO3	3	1	1435.68	2	1435.17	2868.33	29387.3	-0.62127	-0.00089164	2.039	0.0029263	1.4177	0.0020347	1435.68	68.079	0.30805	68.079	67.887	68.195	0					63	17	5	0	0	0	4.1131e-06
AEFNITIIHPK	11	Deamidation (N)	_AEFN(de)ITIIHPK_	AEFN(1)ITIIHPK		AEFN(58.17)ITIIHPK		0	1	0	0	P15144	P15144	P15144	ANPEP	Aminopeptidase N	MULTI-MSMS	20150912_ADR_200ug_GLYCO3	3	1	642.35	2	642.353	1282.69	44639.8	-0.061108	-3.9253e-05	0.83026	0.00053332	0.76916	0.00049407	642.354	57.354	0.55795	57.354	57.056	57.614	0					174	51	5	0	0	0	0.00035058
AENQVNVTCQVR	12	Deamidation (N)	_AENQVN(de)VTCQVR_	AENQVN(1)VTCQVR		AEN(-38.47)QVN(38.47)VTCQVR		0	1	0	0	H3BQ21;Q5TFQ8;P78324-4;P78324;P78324-2;H3BSK5	H3BQ21	H3BQ21	SIRPB1;SIRPA	Signal-regulatory protein beta-1 isoform 3;Tyrosine-protein phosphatase non-receptor type substrate 1	MULTI-MSMS	20150912_ADR_200ug_GLYCO2	2	1	709.84	2	709.838	1417.66	39428.2	-1.2506	-0.00088775	-1.3908	-0.00098722	-2.6414	-0.001875	709.838	26.888	0.31472	26.888	26.697	27.012	0					90	24	6	0	0	0	0.00014224
AENQVNVTCQVR	12	Deamidation (N)	_AENQVN(de)VTCQVR_	AEN(0.001)QVN(0.999)VTCQVR		AEN(-32.38)QVN(32.38)VTCQVR		0	1	0	0	H3BQ21;Q5TFQ8;P78324-4;P78324;P78324-2;H3BSK5	H3BQ21	H3BQ21	SIRPB1;SIRPA	Signal-regulatory protein beta-1 isoform 3;Tyrosine-protein phosphatase non-receptor type substrate 1	MULTI-MSMS	20150912_ADR_200ug_GLYCO3	3	1	709.84	2	709.838	1417.66	39467.1	-0.86303	-0.00061261	-2.5243	-0.0017918	-3.3873	-0.0024044	709.837	27.055	0.33266	27.055	26.852	27.185	0					110	25	6	0	0	0	0.00012549
AEPPINASASDQGEK	15	Deamidation (N)	_AEPPIN(de)ASASDQGEK_	AEPPIN(1)ASASDQGEK		AEPPIN(76.82)ASASDQGEK		0	1	0	0	Q9Y4L1;A0A087X054	Q9Y4L1	Q9Y4L1	HYOU1	Hypoxia up-regulated protein 1	MULTI-MSMS	20150912_ADR_200ug_GLYCO1	1	1	757.85	2	757.852	1513.69	39485.2	-0.58727	-0.00044507	-0.10302	-7.8076e-05	-0.6903	-0.00052314	757.852	23.907	2.0814	23.907	23.182	25.264	-1.9073e-06					725	160	7	0	0	0	2.0521e-07
AEPPINASASDQGEK	15	Deamidation (N)	_AEPPIN(de)ASASDQGEK_	AEPPIN(1)ASASDQGEK		AEPPIN(88.77)ASASDQGEK		0	1	0	0	Q9Y4L1;A0A087X054	Q9Y4L1	Q9Y4L1	HYOU1	Hypoxia up-regulated protein 1	MULTI-MSMS	20150912_ADR_200ug_GLYCO2	2	1	757.85	2	757.852	1513.69	40003.8	-0.65841	-0.00049898	-0.09758	-7.3951e-05	-0.75599	-0.00057293	757.852	24.144	1.997	24.144	23.518	25.515	0					682	160	6	0	0	0	7.7277e-10
AEPPINASASDQGEK	15	Deamidation (N)	_AEPPIN(de)ASASDQGEK_	AEPPIN(1)ASASDQGEK		AEPPIN(76.82)ASASDQGEK		0	1	0	0	Q9Y4L1;A0A087X054	Q9Y4L1	Q9Y4L1	HYOU1	Hypoxia up-regulated protein 1	MULTI-MSMS	20150912_ADR_200ug_GLYCO3	3	1	757.85	2	757.852	1513.69	39926.3	-0.81238	-0.00061567	-0.042666	-3.2335e-05	-0.85505	-0.000648	757.852	24.243	1.9239	24.243	23.685	25.609	0					686	146	7	0	0	0	2.0521e-07
AFAINCSWR	9	Deamidation (N)	_AFAIN(de)CSWR_	AFAIN(1)CSWR		AFAIN(55.06)CSWR		0	1	0	0	F2Z333	F2Z333	F2Z333	C1orf233	Fibronectin type-III domain-containing transmembrane protein C1orf233	MULTI-MSMS	20150912_ADR_200ug_GLYCO3	3	1	563.26	2	563.261	1124.51	39001.8	0.33344	0.00018781	2.3677	0.0013336	2.7011	0.0015214	563.263	56.975	0.48018	56.975	56.755	57.235	0					91	43	3	0	0	0	0.0038812
AFGIVECVICTCNVTK	16	Deamidation (N)	_AFGIVECVICTCN(de)VTK_	AFGIVECVICTCN(1)VTK		AFGIVECVICTCN(62.81)VTK		0	1	0	0	Q9BU40-3;Q9BU40;Q9BU40-2;Q9BU40-6;Q9BU40-5;Q9BU40-4	Q9BU40-3	Q9BU40-3	CHRDL1	Chordin-like protein 1	MULTI-MSMS	20150912_ADR_200ug_GLYCO1	1	1	936.44	2	936.439	1870.86	36089.6	-0.38995	-0.00036516	0.75467	0.0007067	0.36472	0.00034154	936.439	69.984	0.29354	69.984	69.844	70.137	0					39	16	3	0	0	0	5.0126e-06
AFGIVECVICTCNVTK	16	Deamidation (N)	_AFGIVECVICTCN(de)VTK_	AFGIVECVICTCN(1)VTK		AFGIVECVICTCN(48.9)VTK		0	1	0	0	Q9BU40-3;Q9BU40;Q9BU40-2;Q9BU40-6;Q9BU40-5;Q9BU40-4	Q9BU40-3	Q9BU40-3	CHRDL1	Chordin-like protein 1	MULTI-MSMS	20150912_ADR_200ug_GLYCO2	2	1	936.94	2	936.439	1870.86	35933.9	-0.46219	-0.00043281	1.3967	0.0013079	0.93453	0.00087513	936.44	69.999	0.25961	69.999	69.886	70.146	0					28	11	3	0	0	0	0.00043069
AFGIVECVICTCNVTK	16	Deamidation (N)	_AFGIVECVICTCN(de)VTK_	AFGIVECVICTCN(1)VTK		AFGIVECVICTCN(83.54)VTK		0	1	0	0	Q9BU40-3;Q9BU40;Q9BU40-2;Q9BU40-6;Q9BU40-5;Q9BU40-4	Q9BU40-3	Q9BU40-3	CHRDL1	Chordin-like protein 1	MULTI-MSMS	20150912_ADR_200ug_GLYCO3	3	1	936.44	2	936.439	1870.86	36087.2	0.23026	0.00021563	-0.32412	-0.00030352	-0.093859	-8.7893e-05	936.438	69.872	0.2785	69.872	69.743	70.021	0					45	17	3	0	0	0	3.1055e-11
AFHNEAQVNPERK	13	Unmodified	_AFHNEAQVNPERK_					0	0	0	1	F5H282;E7EQR6;P17987	F5H282	F5H282	TCP1	T-complex protein 1 subunit alpha	MSMS	20150912_ADR_200ug_GLYCO3	3	1	513.93	3	513.927	1538.76	NaN	NaN	NaN	NaN	NaN	NaN	NaN	NaN	17.759	1	17.759	17.259	18.259	0								0	0	0	0.028612
AFNSTIPTMAQMEK	14	Deamidation (N)	_AFN(de)STIPTMAQMEK_	AFN(1)STIPTMAQMEK		AFN(65.37)STIPTMAQMEK		0	1	0	0	H0YDW7;P16070-11;P16070-10;P16070-16;P16070-9;P16070-17;P16070-6;P16070-4;P16070-3;P16070-7;P16070-5;P16070;E9PKC6;Q86UZ1;H0YDX6;H0YD13;H0Y2P0;H0Y5E4;P16070-19;P16070-15;P16070-18;P16070-12;P16070-14;P16070-13;P16070-8;H0YCV9	H0YDW7;H0YCV9	H0YDW7	CD44	CD44 antigen	MULTI-MSMS	20150912_ADR_200ug_GLYCO1	1	1	785.37	2	785.368	1568.72	39077	-0.0075016	-5.8915e-06	-0.55027	-0.00043216	-0.55777	-0.00043806	785.368	59.293	1.1791	59.293	58.659	59.838	0					512	100	7	0	0	0	5.3641e-06
AFNSTIPTMAQMEK	14	Deamidation (N)	_AFN(de)STIPTMAQMEK_	AFN(1)STIPTMAQMEK		AFN(78.69)STIPTMAQMEK		0	1	0	0	H0YDW7;P16070-11;P16070-10;P16070-16;P16070-9;P16070-17;P16070-6;P16070-4;P16070-3;P16070-7;P16070-5;P16070;E9PKC6;Q86UZ1;H0YDX6;H0YD13;H0Y2P0;H0Y5E4;P16070-19;P16070-15;P16070-18;P16070-12;P16070-14;P16070-13;P16070-8;H0YCV9	H0YDW7;H0YCV9	H0YDW7	CD44	CD44 antigen	MULTI-MSMS	20150912_ADR_200ug_GLYCO2	2	1	785.37	2	785.368	1568.72	39231.5	-0.19392	-0.0001523	-0.45272	-0.00035555	-0.64664	-0.00050785	785.368	59.444	1.2406	59.444	58.743	59.984	0					544	111	6	0	0	0	8.337e-07
AFNSTIPTMAQMEK	14	Deamidation (N)	_AFN(de)STIPTMAQMEK_	AFN(1)STIPTMAQMEK		AFN(75.76)STIPTMAQMEK		0	1	0	0	H0YDW7;P16070-11;P16070-10;P16070-16;P16070-9;P16070-17;P16070-6;P16070-4;P16070-3;P16070-7;P16070-5;P16070;E9PKC6;Q86UZ1;H0YDX6;H0YD13;H0Y2P0;H0Y5E4;P16070-19;P16070-15;P16070-18;P16070-12;P16070-14;P16070-13;P16070-8;H0YCV9	H0YDW7;H0YCV9	H0YDW7	CD44	CD44 antigen	MULTI-MSMS	20150912_ADR_200ug_GLYCO3	3	1	785.37	2	785.368	1568.72	39201.3	-0.47222	-0.00037086	-0.065275	-5.1265e-05	-0.53749	-0.00042213	785.369	58.749	1.1858	58.749	58.114	59.3	0					544	102	6	0	0	0	1.2635e-06
AFNSTIPTMAQMEK	14	Oxidation (M),Deamidation (N)	_AFN(de)STIPTM(ox)AQMEK_	AFN(1)STIPTMAQMEK	AFNSTIPTM(0.993)AQM(0.007)EK	AFN(48.4)STIPTMAQMEK	AFNSTIPTM(21.63)AQM(-21.63)EK	0	1	1	0	H0YDW7;P16070-11;P16070-10;P16070-16;P16070-9;P16070-17;P16070-6;P16070-4;P16070-3;P16070-7;P16070-5;P16070;E9PKC6;Q86UZ1;H0YDX6;H0YD13;H0Y2P0;H0Y5E4;P16070-19;P16070-15;P16070-18;P16070-12;P16070-14;P16070-13;P16070-8;H0YCV9	H0YDW7;H0YCV9	H0YDW7	CD44	CD44 antigen	MULTI-MSMS	20150912_ADR_200ug_GLYCO2	2	1	793.37	2	793.365	1584.72	39621.5	-0.40659	-0.00032258	-0.099958	-7.9303e-05	-0.50655	-0.00040188	793.366	45.562	1.1872	45.562	45.042	46.23	0					481	100	7	0	0	0	0.0054847
AFNSTIPTMAQMEK	14	Oxidation (M),Deamidation (N)	_AFN(de)STIPTMAQM(ox)EK_	AFN(1)STIPTMAQMEK	AFNSTIPTM(0.014)AQM(0.986)EK	AFN(53.04)STIPTMAQMEK	AFNSTIPTM(-18.61)AQM(18.61)EK	0	1	1	0	H0YDW7;P16070-11;P16070-10;P16070-16;P16070-9;P16070-17;P16070-6;P16070-4;P16070-3;P16070-7;P16070-5;P16070;E9PKC6;Q86UZ1;H0YDX6;H0YD13;H0Y2P0;H0Y5E4;P16070-19;P16070-15;P16070-18;P16070-12;P16070-14;P16070-13;P16070-8;H0YCV9	H0YDW7;H0YCV9	H0YDW7	CD44	CD44 antigen	MULTI-MSMS	20150912_ADR_200ug_GLYCO2	2	1	793.37	2	793.365	1584.72	38957.1	-0.35971	-0.00028538	0.61149	0.00048513	0.25178	0.00019975	793.368	47.958	1.4925	47.958	47.455	48.947	0					578	129	7	0	0	0	0.0026795
AFNSTIPTMAQMEK	14	Oxidation (M),Deamidation (N)	_AFN(de)STIPTM(ox)AQMEK_	AFN(1)STIPTMAQMEK	AFNSTIPTM(0.997)AQM(0.003)EK	AFN(69.05)STIPTMAQMEK	AFNSTIPTM(25.73)AQM(-25.73)EK	0	1	1	0	H0YDW7;P16070-11;P16070-10;P16070-16;P16070-9;P16070-17;P16070-6;P16070-4;P16070-3;P16070-7;P16070-5;P16070;E9PKC6;Q86UZ1;H0YDX6;H0YD13;H0Y2P0;H0Y5E4;P16070-19;P16070-15;P16070-18;P16070-12;P16070-14;P16070-13;P16070-8;H0YCV9	H0YDW7;H0YCV9	H0YDW7	CD44	CD44 antigen	MULTI-MSMS	20150912_ADR_200ug_GLYCO3	3	1	793.37	2	793.365	1584.72	39267.3	-0.42309	-0.00033567	0.1134	8.9965e-05	-0.3097	-0.0002457	793.366	45.397	1.1658	45.397	44.883	46.049	0					439	94	7	0	0	0	2.4245e-05
AFSNSSYVINPTTGEIVFDPISASDTGEYSCEAR	34	Deamidation (N)	_AFSN(de)SSYVINPTTGEIVFDPISASDTGEYSCEAR_	AFSN(0.957)SSYVIN(0.043)PTTGEIVFDPISASDTGEYSCEAR		AFSN(13.49)SSYVIN(-13.49)PTTGEIVFDPISASDTGEYSCEAR		0	1	0	0	A0A087WY82;Q9Y624-2;Q9Y624	A0A087WY82	A0A087WY82	F11R	Junctional adhesion molecule A	MULTI-MSMS	20150912_ADR_200ug_GLYCO1	1	1	1229.89	3	1229.22	3684.64	31030.4	-0.11544	-0.0001419	1.0892	0.0013389	0.97378	0.001197	1229.89	72.004	0.285	72.004	71.855	72.14	0					83	13	8	0	0	0	1.8664e-09
AFSNSSYVINPTTGEIVFDPISASDTGEYSCEAR	34	Deamidation (N)	_AFSN(de)SSYVINPTTGEIVFDPISASDTGEYSCEAR_	AFSN(0.996)SSYVIN(0.004)PTTGEIVFDPISASDTGEYSCEAR		AFSN(24.08)SSYVIN(-24.08)PTTGEIVFDPISASDTGEYSCEAR		0	1	0	0	A0A087WY82;Q9Y624-2;Q9Y624	A0A087WY82	A0A087WY82	F11R	Junctional adhesion molecule A	MULTI-MSMS	20150912_ADR_200ug_GLYCO2	2	1	1229.89	3	1229.22	3684.64	31130.3	0.01587	1.9508e-05	0.87751	0.0010787	0.89338	0.0010982	1229.56	72.04	0.38477	72.04	71.76	72.144	0					91	19	7	0	0	0	9.2762e-18
AFSNSSYVINPTTGEIVFDPISASDTGEYSCEAR	34	Deamidation (N)	_AFSN(de)SSYVINPTTGEIVFDPISASDTGEYSCEAR_	AFSN(1)SSYVINPTTGEIVFDPISASDTGEYSCEAR		AFSN(34.61)SSYVIN(-34.61)PTTGEIVFDPISASDTGEYSCEAR		0	1	0	0	A0A087WY82;Q9Y624-2;Q9Y624	A0A087WY82	A0A087WY82	F11R	Junctional adhesion molecule A	MULTI-MSMS	20150912_ADR_200ug_GLYCO3	3	1	1229.89	3	1229.22	3684.64	30678.4	-0.13756	-0.00016909	0.6715	0.00082542	0.53394	0.00065633	1229.89	71.948	0.33105	71.948	71.729	72.06	0					87	21	9	0	0	0	6.0434e-51
AFSTIIVNVSGK	12	Deamidation (N)	_AFSTIIVN(de)VSGK_	AFSTIIVN(1)VSGK		AFSTIIVN(46.07)VSGK		0	1	0	0	A0A087WXD1;Q96T83	A0A087WXD1	A0A087WXD1	SLC9A7	Sodium/hydrogen exchanger 7	MULTI-MSMS	20150912_ADR_200ug_GLYCO1	1	1	618.85	2	618.845	1235.68	45708.4	-0.12718	-7.8702e-05	-0.44555	-0.00027573	-0.57273	-0.00035443	618.845	65.492	0.34809	65.492	65.298	65.647	7.6294e-06					47	28	2	0	0	0	0.0021626
AFSTIIVNVSGK	12	Deamidation (N)	_AFSTIIVN(de)VSGK_	AFSTIIVN(1)VSGK		AFSTIIVN(45.28)VSGK		0	1	0	0	A0A087WXD1;Q96T83	A0A087WXD1	A0A087WXD1	SLC9A7	Sodium/hydrogen exchanger 7	MULTI-MSMS	20150912_ADR_200ug_GLYCO2	2	1	619.35	2	618.845	1235.68	46285.3	-0.45868	-0.00028385	-0.38139	-0.00023602	-0.84008	-0.00051988	618.845	65.707	0.3101	65.707	65.54	65.85	0					56	25	3	0	0	0	0.0023325
AFSTIIVNVSGK	12	Deamidation (N)	_AFSTIIVN(de)VSGK_	AFSTIIVN(1)VSGK		AFSTIIVN(51.73)VSGK		0	1	0	0	A0A087WXD1;Q96T83	A0A087WXD1	A0A087WXD1	SLC9A7	Sodium/hydrogen exchanger 7	MULTI-MSMS	20150912_ADR_200ug_GLYCO3	3	1	618.85	2	618.845	1235.68	44978.9	0.1442	8.9235e-05	-0.51259	-0.00031721	-0.36839	-0.00022798	618.845	65.183	0.40112	65.183	65.009	65.41	0					98	36	3	0	0	0	0.0010743
AGAINATYK	9	Deamidation (N)	_AGAIN(de)ATYK_	AGAIN(1)ATYK		AGAIN(70.03)ATYK		0	1	0	0	Q8N441	Q8N441	Q8N441	FGFRL1	Fibroblast growth factor receptor-like 1	MULTI-MSMS	20150912_ADR_200ug_GLYCO1	1	1	455.24	2	455.237	908.46	52312	0.096667	4.4006e-05	0.28357	0.00012909	0.38024	0.0001731	455.238	22.154	0.72757	22.154	21.841	22.569	-1.9073e-06					156	56	4	0	0	0	0.0019961
AGAINATYK	9	Deamidation (N)	_AGAIN(de)ATYK_	AGAIN(1)ATYK		AGAIN(46.82)ATYK		0	1	0	0	Q8N441	Q8N441	Q8N441	FGFRL1	Fibroblast growth factor receptor-like 1	MULTI-MSMS	20150912_ADR_200ug_GLYCO2	2	1	455.24	2	455.237	908.46	52323.1	0.50497	0.00022988	-0.045089	-2.0526e-05	0.45988	0.00020936	455.237	22.525	0.5967	22.525	22.229	22.826	0					142	46	4	0	0	0	0.0078773
AGAINATYK	9	Deamidation (N)	_AGAIN(de)ATYK_	AGAIN(1)ATYK		AGAIN(59.91)ATYK		0	1	0	0	Q8N441	Q8N441	Q8N441	FGFRL1	Fibroblast growth factor receptor-like 1	MULTI-MSMS	20150912_ADR_200ug_GLYCO3	3	1	455.24	2	455.237	908.46	52261.4	-0.078603	-3.5783e-05	0.58269	0.00026526	0.50409	0.00022948	455.238	22.565	0.65935	22.565	22.265	22.924	0					163	52	4	0	0	0	0.0030491
AGFEAVENGTVCR	13	Deamidation (N)	_AGFEAVEN(de)GTVCR_	AGFEAVEN(1)GTVCR		AGFEAVEN(74.99)GTVCR		0	1	0	0	P29323-2;P29323-3;P29323;Q6NVW1;B1AKC9	P29323-2	P29323-2	EPHB2	Ephrin type-B receptor 2	MULTI-MSMS	20150912_ADR_200ug_GLYCO1	1	1	705.82	2	705.82	1409.62	41639.5	-0.57914	-0.00040877	-0.087108	-6.1482e-05	-0.66625	-0.00047025	705.82	40.739	1.4771	40.739	40.581	42.058	0					289	119	7	0	0	0	2.7014e-06
AGFEAVENGTVCR	13	Deamidation (N)	_AGFEAVEN(de)GTVCR_	AGFEAVEN(1)GTVCR		AGFEAVEN(122.39)GTVCR		0	1	0	0	P29323-2;P29323-3;P29323;Q6NVW1;B1AKC9	P29323-2	P29323-2	EPHB2	Ephrin type-B receptor 2	MULTI-MSMS	20150912_ADR_200ug_GLYCO2	2	1	705.82	2	705.82	1409.62	41214.2	-0.59084	-0.00041702	-0.057195	-4.037e-05	-0.64803	-0.00045739	705.82	40.769	1.934	40.769	40.549	42.483	3.8147e-06					417	156	6	0	0	0	5.0416e-26
AGFEAVENGTVCR	13	Deamidation (N)	_AGFEAVEN(de)GTVCR_	AGFEAVEN(1)GTVCR		AGFEAVEN(77.18)GTVCR		0	1	0	0	P29323-2;P29323-3;P29323;Q6NVW1;B1AKC9	P29323-2	P29323-2	EPHB2	Ephrin type-B receptor 2	MULTI-MSMS	20150912_ADR_200ug_GLYCO3	3	1	705.82	2	705.82	1409.62	41702.8	-0.56665	-0.00039995	-0.12761	-9.0068e-05	-0.69426	-0.00049002	705.82	40.694	1.6894	40.694	40.497	42.186	0					417	146	6	0	0	0	1.9781e-06
AGHFQNTSSPSAR	13	Deamidation (N)	_AGHFQN(de)TSSPSAR_	AGHFQN(1)TSSPSAR		AGHFQN(74.39)TSSPSAR		0	1	0	0	F5H627;F5H6F8;F5H2E7;P36941-2;P36941	F5H627	F5H627	MIF4GD;LTBR	Tumor necrosis factor receptor superfamily member 3	MULTI-MSMS	20150912_ADR_200ug_GLYCO1	1	1	454.21	3	454.213	1359.62	52043.4	-0.52205	-0.00023712	0.23904	0.00010858	-0.28301	-0.00012855	454.213	15.553	0.63887	15.553	15.084	15.723	0					64	22	6	0	0	0	1.3056e-06
AGHFQNTSSPSAR	13	Deamidation (N)	_AGHFQN(de)TSSPSAR_	AGHFQN(1)TSSPSAR		AGHFQN(57.43)TSSPSAR		0	1	0	0	F5H627;F5H6F8;F5H2E7;P36941-2;P36941	F5H627	F5H627	MIF4GD;LTBR	Tumor necrosis factor receptor superfamily member 3	MULTI-MSMS	20150912_ADR_200ug_GLYCO2	2	1	680.81	2	680.816	1359.62	42344.8	-0.78898	-0.00053715	-0.31185	-0.00021231	-1.1008	-0.00074946	680.816	15.951	0.571	15.951	15.651	16.222	-9.5367e-07					129	33	5	0	0	0	6.7382e-05
AGHFQNTSSPSAR	13	Deamidation (N)	_AGHFQN(de)TSSPSAR_	AGHFQN(1)TSSPSAR		AGHFQN(70.54)TSSPSAR		0	1	0	0	F5H627;F5H6F8;F5H2E7;P36941-2;P36941	F5H627	F5H627	MIF4GD;LTBR	Tumor necrosis factor receptor superfamily member 3	MULTI-MSMS	20150912_ADR_200ug_GLYCO2	2	1	454.21	3	454.213	1359.62	51693.2	0.089238	4.0533e-05	-0.37495	-0.00017031	-0.28571	-0.00012977	454.213	15.958	0.48189	15.958	15.685	16.167	9.5367e-07					107	27	5	0	0	0	2.0409e-06
AGHFQNTSSPSAR	13	Deamidation (N)	_AGHFQN(de)TSSPSAR_	AGHFQN(1)TSSPSAR		AGHFQN(50.91)TSSPSAR		0	1	0	0	F5H627;F5H6F8;F5H2E7;P36941-2;P36941	F5H627	F5H627	MIF4GD;LTBR	Tumor necrosis factor receptor superfamily member 3	MULTI-MSMS	20150912_ADR_200ug_GLYCO3	3	1	454.21	3	454.213	1359.62	51654.2	-0.41075	-0.00018657	-0.059159	-2.6871e-05	-0.46991	-0.00021344	454.213	16.011	0.37834	16.011	15.816	16.194	-1.9073e-06					70	17	6	0	0	0	0.00016354
AGHFQNTSSPSAR	13	Deamidation (N)	_AGHFQN(de)TSSPSAR_	AGHFQN(1)TSSPSAR		AGHFQN(51.73)TSSPSAR		0	1	0	0	F5H627;F5H6F8;F5H2E7;P36941-2;P36941	F5H627	F5H627	MIF4GD;LTBR	Tumor necrosis factor receptor superfamily member 3	MULTI-MSMS	20150912_ADR_200ug_GLYCO3	3	1	680.81	2	680.816	1359.62	42684.9	-0.66643	-0.00045372	-0.39119	-0.00026633	-1.0576	-0.00072004	680.816	16.003	0.45254	16.003	15.799	16.251	0					82	21	5	0	0	0	0.00033283
AGHGQIAQIGGVIIIAGGNR	20	Deamidation (N)	_AGHGQIAQIGGVIIIAGGN(de)R_	AGHGQIAQIGGVIIIAGGN(1)R		AGHGQIAQIGGVIIIAGGN(60.76)R		0	1	0	0	B4DS77-3;B4DS77	B4DS77-3	B4DS77-3	SHISA9	Protein shisa-9	MULTI-MSMS	20150912_ADR_200ug_GLYCO3	3	1	635.36	3	635.022	1902.04	44700.8	0.24222	0.00015382	-0.12116	-7.6938e-05	0.12107	7.6879e-05	635.356	69.877	0.25913	69.877	69.743	70.002	0					34	15	3	0	0	0	7.0764e-08
AGIQFPVGR	9	Unmodified	_AGIQFPVGR_					0	0	0	0	C9J0D1;Q71UI9-5;Q71UI9-2;Q99878;Q96KK5;Q71UI9;P0C0S5;Q9BTM1;Q16777;Q93077;Q8IUE6;Q7L7L0;Q6FI13;P20671;P0C0S8;P04908;Q96QV6;P16104;Q9BTM1-2	C9J0D1	C9J0D1	H2AFV;HIST1H2AJ;HIST1H2AH;H2AFZ;H2AFJ;HIST2H2AC;HIST1H2AC;HIST2H2AB;HIST3H2A;HIST2H2AA3;HIST1H2AD;HIST1H2AG;HIST1H2AB;HIST1H2AA;H2AFX	Histone H2A;Histone H2A.V;Histone H2A type 1-J;Histone H2A type 1-H;Histone H2A.Z;Histone H2A.J;Histone H2A type 2-C;Histone H2A type 1-C;Histone H2A type 2-B;Histone H2A type 3;Histone H2A type 2-A;Histone H2A type 1-D;Histone H2A type 1;Histone H2A type 1-B/E;Histone H2A type 1-A;Histone H2AX	MULTI-MSMS	20150912_ADR_200ug_GLYCO1	1	1	472.77	2	472.769	943.524	51023.9	0.50263	0.00023763	-0.12449	-5.8854e-05	0.37814	0.00017877	472.769	48.867	0.60731	48.867	48.591	49.198	0					112	46	3	0	0	0	0.030772
AGIQFPVGR	9	Unmodified	_AGIQFPVGR_					0	0	0	0	C9J0D1;Q71UI9-5;Q71UI9-2;Q99878;Q96KK5;Q71UI9;P0C0S5;Q9BTM1;Q16777;Q93077;Q8IUE6;Q7L7L0;Q6FI13;P20671;P0C0S8;P04908;Q96QV6;P16104;Q9BTM1-2	C9J0D1	C9J0D1	H2AFV;HIST1H2AJ;HIST1H2AH;H2AFZ;H2AFJ;HIST2H2AC;HIST1H2AC;HIST2H2AB;HIST3H2A;HIST2H2AA3;HIST1H2AD;HIST1H2AG;HIST1H2AB;HIST1H2AA;H2AFX	Histone H2A;Histone H2A.V;Histone H2A type 1-J;Histone H2A type 1-H;Histone H2A.Z;Histone H2A.J;Histone H2A type 2-C;Histone H2A type 1-C;Histone H2A type 2-B;Histone H2A type 3;Histone H2A type 2-A;Histone H2A type 1-D;Histone H2A type 1;Histone H2A type 1-B/E;Histone H2A type 1-A;Histone H2AX	MULTI-MSMS	20150912_ADR_200ug_GLYCO3	3	1	472.77	2	472.769	943.524	50952.7	0.66053	0.00031228	-0.14516	-6.8628e-05	0.51537	0.00024365	472.769	48.854	0.66506	48.854	48.529	49.194	0					137	54	3	0	0	0	0.030772
AGNCSWEAHPGNR	13	Acetyl (Protein N-term),Deamidation (N)	_(ac)AGN(de)CSWEAHPGNR_	AGN(1)CSWEAHPGNR		AGN(43.52)CSWEAHPGN(-43.52)R		1	1	0	0	F5H5R4;Q96AM1	F5H5R4	F5H5R4	MRGPRF	Mas-related G-protein coupled receptor member F	MULTI-MSMS	20150912_ADR_200ug_GLYCO1	1	1	749.81	2	749.81	1497.61	39930.8	-0.38716	-0.0002903	0.13773	0.00010327	-0.24942	-0.00018702	749.81	30.939	0.58015	30.939	30.684	31.264	0					174	44	5	0	0	0	0.00072104
AGNCSWEAHPGNR	13	Acetyl (Protein N-term),Deamidation (N)	_(ac)AGN(de)CSWEAHPGNR_	AGN(1)CSWEAHPGNR		AGN(63.86)CSWEAHPGN(-63.86)R		1	1	0	0	F5H5R4;Q96AM1	F5H5R4	F5H5R4	MRGPRF	Mas-related G-protein coupled receptor member F	MULTI-MSMS	20150912_ADR_200ug_GLYCO3	3	1	749.81	2	749.81	1497.61	39954.3	-0.2978	-0.00022329	-0.19956	-0.00014963	-0.49736	-0.00037292	749.81	31.556	0.51336	31.556	31.281	31.795	0					136	28	6	0	0	0	4.5209e-06
AGPNGTIFVADAYK	14	Deamidation (N)	_AGPN(de)GTIFVADAYK_	AGPN(1)GTIFVADAYK		AGPN(68.04)GTIFVADAYK		0	1	0	0	H0Y512;Q9HDC9-2;Q9HDC9	H0Y512	H0Y512	APMAP	Adipocyte plasma membrane-associated protein	MULTI-MSMS	20150912_ADR_200ug_GLYCO1	1	1	712.86	2	712.856	1423.7	41488.9	-0.34103	-0.00024311	0.20102	0.0001433	-0.14001	-9.9807e-05	712.857	55.92	0.88749	55.92	55.439	56.327	0					262	68	6	0	0	0	3.0451e-06
AGPNGTIFVADAYK	14	Deamidation (N)	_AGPN(de)GTIFVADAYK_	AGPN(1)GTIFVADAYK		AGPN(68.04)GTIFVADAYK		0	1	0	0	H0Y512;Q9HDC9-2;Q9HDC9	H0Y512	H0Y512	APMAP	Adipocyte plasma membrane-associated protein	MULTI-MSMS	20150912_ADR_200ug_GLYCO2	2	1	712.86	2	712.856	1423.7	41354.9	-0.32136	-0.00022908	0.29039	0.00020701	-0.030962	-2.2072e-05	712.857	56.203	0.67249	56.203	55.879	56.551	0					187	48	5	0	0	0	3.0451e-06
AGPNGTIFVADAYK	14	Deamidation (N)	_AGPN(de)GTIFVADAYK_	AGPN(1)GTIFVADAYK		AGPN(84.75)GTIFVADAYK		0	1	0	0	H0Y512;Q9HDC9-2;Q9HDC9	H0Y512	H0Y512	APMAP	Adipocyte plasma membrane-associated protein	MULTI-MSMS	20150912_ADR_200ug_GLYCO3	3	1	713.36	2	712.856	1423.7	40777.8	-0.26986	-0.00019237	0.25415	0.00018117	-0.015711	-1.12e-05	712.857	55.63	0.71236	55.63	55.291	56.004	3.8147e-06					200	54	5	0	0	0	8.2634e-09
AGQPATAFSQQDIIDGAVIYSHNGSISPR	29	Deamidation (N)	_AGQPATAFSQQDIIDGAVIYSHN(de)GSISPR_	AGQPATAFSQQDIIDGAVIYSHN(1)GSISPR		AGQPATAFSQQDIIDGAVIYSHN(79.21)GSISPR		0	1	0	0	Q6UVK1	Q6UVK1	Q6UVK1	CSPG4	Chondroitin sulfate proteoglycan 4	MULTI-MSMS	20150912_ADR_200ug_GLYCO1	1	1	1001.49	3	1001.16	3000.46	34984.7	-0.15503	-0.00015521	0.12304	0.00012318	-0.031995	-3.2033e-05	1001.49	68.943	0.64249	68.943	68.783	69.425	0					176	40	8	0	0	0	2.9802e-26
AGQPATAFSQQDIIDGAVIYSHNGSISPR	29	Deamidation (N)	_AGQPATAFSQQDIIDGAVIYSHN(de)GSISPR_	AGQPATAFSQQDIIDGAVIYSHN(1)GSISPR		AGQPATAFSQQDIIDGAVIYSHN(60.03)GSISPR		0	1	0	0	Q6UVK1	Q6UVK1	Q6UVK1	CSPG4	Chondroitin sulfate proteoglycan 4	MULTI-MSMS	20150912_ADR_200ug_GLYCO2	2	1	1001.83	3	1001.16	3000.46	35026.7	-0.25184	-0.00025213	-0.026425	-2.6456e-05	-0.27827	-0.00027859	1001.49	68.974	0.44653	68.974	68.812	69.259	7.6294e-06					154	28	8	0	0	0	2.0997e-14
AGQPATAFSQQDIIDGAVIYSHNGSISPR	29	Deamidation (N)	_AGQPATAFSQQDIIDGAVIYSHN(de)GSISPR_	AGQPATAFSQQDIIDGAVIYSHN(1)GSISPR		AGQPATAFSQQDIIDGAVIYSHN(67.37)GSISPR		0	1	0	0	Q6UVK1	Q6UVK1	Q6UVK1	CSPG4	Chondroitin sulfate proteoglycan 4	MULTI-MSMS	20150912_ADR_200ug_GLYCO3	3	1	1001.5	3	1001.16	3000.46	35204.7	0.36186	0.00036228	0.17667	0.00017687	0.53852	0.00053915	1001.49	68.889	0.63935	68.889	68.68	69.32	0					170	34	9	0	0	0	5.0197e-20
AGQPATAFSQQDIIDGAVIYSHNGSISPR	29	Deamidation (N)	_AGQPATAFSQQDIIDGAVIYSHN(de)GSISPR_	AGQPATAFSQQDIIDGAVIYSHN(1)GSISPR		AGQPATAFSQQDIIDGAVIYSHN(73.94)GSISPR		0	1	0	0	Q6UVK1	Q6UVK1	Q6UVK1	CSPG4	Chondroitin sulfate proteoglycan 4	MULTI-MSMS	20150912_ADR_200ug_GLYCO3	3	1	1501.74	2	1501.24	3000.46	28898.4	-0.35277	-0.00052959	0.37149	0.0005577	0.018722	2.8106e-05	1501.74	68.891	0.29974	68.891	68.736	69.036	0					60	17	5	0	0	0	2.4493e-20
AGQVFIEEIGNHK	13	Unmodified	_AGQVFIEEIGNHK_					0	0	0	0	P09543-2;P09543	P09543-2	P09543-2	CNP	2,3-cyclic-nucleotide 3-phosphodiesterase	MULTI-MSMS	20150912_ADR_200ug_GLYCO3	3	1	721.38	2	721.375	1440.74	42715.4	-0.55234	-0.00039845	-0.25783	-0.00018599	-0.81017	-0.00058444	721.877	52.679	0.47901	52.679	52.318	52.797	0					59	33	3	0	0	0	0.022954
AGYDNAHSAPSIGMVSNGSTIINHTSDR	28	2 Deamidation (N)	_AGYDNAHSAPSIGMVSN(de)GSTIIN(de)HTSDR_	AGYDNAHSAPSIGMVSN(1)GSTIIN(1)HTSDR		AGYDN(-38.34)AHSAPSIGMVSN(38.34)GSTIIN(60.3)HTSDR		0	2	0	0	H0YA38;P50443	H0YA38	H0YA38	SLC26A2	Sulfate transporter	MULTI-MSMS	20150912_ADR_200ug_GLYCO1	1	1	719.58	4	719.329	2873.29	41241.8	-0.30743	-0.00022115	0.054198	3.8986e-05	-0.25323	-0.00018216	719.58	56.359	0.40201	56.359	56.163	56.565	0					170	34	7	0	0	0	3.1787e-14
AGYDNAHSAPSIGMVSNGSTIINHTSDR	28	2 Deamidation (N)	_AGYDNAHSAPSIGMVSN(de)GSTIIN(de)HTSDR_	AGYDNAHSAPSIGMVSN(1)GSTIIN(1)HTSDR		AGYDN(-53.7)AHSAPSIGMVSN(53.7)GSTIIN(68.27)HTSDR		0	2	0	0	H0YA38;P50443	H0YA38	H0YA38	SLC26A2	Sulfate transporter	MULTI-MSMS	20150912_ADR_200ug_GLYCO3	3	1	719.58	4	719.329	2873.29	41630.2	-0.30795	-0.00022151	0.21906	0.00015757	-0.088888	-6.394e-05	719.58	55.926	0.43245	55.926	55.721	56.154	3.8147e-06					151	33	6	0	0	0	3.8958e-20
AGYDNAHSAPSIGMVSNGSTIINHTSDR	28	2 Deamidation (N)	_AGYDNAHSAPSIGMVSN(de)GSTIIN(de)HTSDR_	AGYDNAHSAPSIGMVSN(1)GSTIIN(1)HTSDR		AGYDN(-75.57)AHSAPSIGMVSN(75.57)GSTIIN(97.95)HTSDR		0	2	0	0	H0YA38;P50443	H0YA38	H0YA38	SLC26A2	Sulfate transporter	MULTI-MSMS	20150912_ADR_200ug_GLYCO3	3	1	959.1	3	958.77	2873.29	35240.5	-0.10902	-0.00010453	-0.56247	-0.00053928	-0.67149	-0.00064381	959.104	55.932	0.43748	55.932	55.737	56.174	0					147	34	6	0	0	0	2.7686e-41
AHAAQVTCVAASPHK	15	Unmodified	_AHAAQVTCVAASPHK_					0	0	0	0	H0Y711;Q9BQA1	H0Y711	H0Y711	WDR77	Methylosome protein 50	MULTI-MSMS	20150912_ADR_200ug_GLYCO1	1	1	516.6	3	516.596	1546.77	49421.4	-0.51816	-0.00026768	0.62667	0.00032373	0.1085	5.6053e-05	516.597	16.138	0.41663	16.138	15.92	16.337	0					66	22	4	0	0	0	0.014613
AHCVWIECPIPDAPVVTNVTVK	22	Deamidation (N)	_AHCVWIECPIPDAPVVTN(de)VTVK_	AHCVWIECPIPDAPVVTN(1)VTVK		AHCVWIECPIPDAPVVTN(43.84)VTVK		0	1	0	0	P26006;P26006-1	P26006	P26006	ITGA3	Integrin alpha-3;Integrin alpha-3 heavy chain;Integrin alpha-3 light chain	MULTI-MSMS	20150912_ADR_200ug_GLYCO2	2	1	836.42	3	836.087	2505.24	37990.1	-0.48945	-0.00040922	0.39467	0.00032998	-0.09478	-7.9245e-05	836.422	68.43	0.39562	68.43	68.235	68.631	0					115	23	7	0	0	0	4.3198e-05
AHCVWIECPIPDAPVVTNVTVK	22	Deamidation (N)	_AHCVWIECPIPDAPVVTN(de)VTVK_	AHCVWIECPIPDAPVVTN(1)VTVK		AHCVWIECPIPDAPVVTN(106)VTVK		0	1	0	0	P26006;P26006-1	P26006	P26006	ITGA3	Integrin alpha-3;Integrin alpha-3 heavy chain;Integrin alpha-3 light chain	MULTI-MSMS	20150912_ADR_200ug_GLYCO3	3	1	1254.13	2	1253.63	2505.24	30527.2	-0.13172	-0.00016512	-0.40274	-0.00050489	-0.53446	-0.00067001	1254.13	68.355	0.3758	68.355	68.18	68.556	0					144	28	7	0	0	0	2.8781e-37
AIAAIDAFAINMTR	14	Deamidation (N)	_AIAAIDAFAIN(de)MTR_	AIAAIDAFAIN(1)MTR		AIAAIDAFAIN(69.92)MTR		0	1	0	0	Q9NS84	Q9NS84	Q9NS84	CHST7	Carbohydrate sulfotransferase 7	MULTI-MSMS	20150912_ADR_200ug_GLYCO3	3	1	739.89	2	739.887	1477.76	41868.7	-0.058035	-4.2939e-05	0.53275	0.00039418	0.47472	0.00035124	739.887	73.955	0.2138	73.955	73.816	74.03	0					40	14	4	0	0	0	2.6117e-06
AIAGIVYNASGSEHCYDIYR	20	Deamidation (N)	_AIAGIVYN(de)ASGSEHCYDIYR_	AIAGIVYN(1)ASGSEHCYDIYR		AIAGIVYN(57.37)ASGSEHCYDIYR		0	1	0	0	Q9UHL4	Q9UHL4	Q9UHL4	DPP7	Dipeptidyl peptidase 2	MULTI-MSMS	20150912_ADR_200ug_GLYCO3	3	1	754.35	3	754.016	2259.03	40414	-0.62248	-0.00046936	0.86973	0.00065579	0.24725	0.00018643	754.351	61.16	0.45814	61.16	60.944	61.402	0					134	35	4	0	0	0	1.0872e-06
AIANSIACQGK	11	Unmodified	_AIANSIACQGK_					0	0	0	0	J3KPS3;P04075;P04075-2;H3BR68	J3KPS3	J3KPS3	ALDOA	Fructose-bisphosphate aldolase A	MULTI-MSMS	20150912_ADR_200ug_GLYCO1	1	1	566.79	2	566.793	1131.57	44983.9	-0.32753	-0.00018564	0.060498	3.429e-05	-0.26703	-0.00015135	566.793	26.101	0.37468	26.101	25.926	26.301	0					61	25	4	0	0	0	0.023952
AIANSIACQGK	11	Unmodified	_AIANSIACQGK_					0	0	0	0	J3KPS3;P04075;P04075-2;H3BR68	J3KPS3	J3KPS3	ALDOA	Fructose-bisphosphate aldolase A	MULTI-MSMS	20150912_ADR_200ug_GLYCO2	2	1	566.79	2	566.793	1131.57	44395.7	-0.66163	-0.00037501	1.0215	0.00057896	0.35984	0.00020395	566.793	26.352	0.34459	26.352	26.2	26.545	0					66	26	3	0	0	0	0.023952
AIANSIACQGK	11	Unmodified	_AIANSIACQGK_					0	0	0	0	J3KPS3;P04075;P04075-2;H3BR68	J3KPS3	J3KPS3	ALDOA	Fructose-bisphosphate aldolase A	MULTI-MSMS	20150912_ADR_200ug_GLYCO3	3	1	566.79	2	566.793	1131.57	45107	-0.34744	-0.00019693	1.3595	0.00077053	1.012	0.0005736	566.794	26.5	0.33432	26.5	26.327	26.662	0					54	20	4	0	0	0	0.023952
AIGFENATQAIGR	13	Deamidation (N)	_AIGFEN(de)ATQAIGR_	AIGFEN(1)ATQAIGR		AIGFEN(69.03)ATQAIGR		0	1	0	0	Q08380;K7ESM3;K7EKQ5;K7EP36;K7ES75;K7EN99;K7ERZ6;K7EJD3	Q08380	Q08380	LGALS3BP	Galectin-3-binding protein	MULTI-MSMS	20150912_ADR_200ug_GLYCO1	1	1	674.85	2	674.846	1347.68	43019.3	0.025409	1.7147e-05	-0.083241	-5.6175e-05	-0.057833	-3.9028e-05	674.847	57.364	0.80382	57.364	57.091	57.895	0					317	66	7	0	0	0	5.2779e-06
AIGFENATQAIGR	13	Deamidation (N)	_AIGFEN(de)ATQAIGR_	AIGFEN(1)ATQAIGR		AIGFEN(78.32)ATQAIGR		0	1	0	0	Q08380;K7ESM3;K7EKQ5;K7EP36;K7ES75;K7EN99;K7ERZ6;K7EJD3	Q08380	Q08380	LGALS3BP	Galectin-3-binding protein	MULTI-MSMS	20150912_ADR_200ug_GLYCO2	2	1	674.85	2	674.846	1347.68	43192.1	-0.21195	-0.00014304	0.06993	4.7192e-05	-0.14202	-9.5844e-05	674.847	57.586	0.95016	57.586	57.278	58.228	0					341	78	7	0	0	0	1.6642e-06
AIGFENATQAIGR	13	Deamidation (N)	_AIGFEN(de)ATQAIGR_	AIGFEN(1)ATQAIGR		AIGFEN(96.82)ATQAIGR		0	1	0	0	Q08380;K7ESM3;K7EKQ5;K7EP36;K7ES75;K7EN99;K7ERZ6;K7EJD3	Q08380	Q08380	LGALS3BP	Galectin-3-binding protein	MULTI-MSMS	20150912_ADR_200ug_GLYCO3	3	1	674.85	2	674.846	1347.68	42954.4	-0.029784	-2.01e-05	-0.023455	-1.5828e-05	-0.053239	-3.5928e-05	674.847	56.974	0.79566	56.974	56.678	57.474	-3.8147e-06					334	72	6	0	0	0	9.9786e-13
AIHAINVTWR	10	Deamidation (N)	_AIHAIN(de)VTWR_	AIHAIN(1)VTWR		AIHAIN(49.3)VTWR		0	1	0	0	H0YA68;E9PCD7;Q9Y2E5-2;Q9Y2E5	H0YA68	H0YA68	MAN2B2	Epididymis-specific alpha-mannosidase	MULTI-MSMS	20150912_ADR_200ug_GLYCO3	3	1	591.33	2	591.325	1180.64	47585.2	-0.006748	-3.9903e-06	0.1873	0.00011076	0.18055	0.00010676	591.325	52.541	0.41991	52.541	52.283	52.703	0					64	29	3	0	0	0	0.0040293
AIINISK	7	Deamidation (N)	_AIIN(de)ISK_	AIIN(1)ISK		AIIN(40.27)ISK		0	1	0	0	Q9H9K5	Q9H9K5	Q9H9K5	ERVMER34-1	Endogenous retrovirus group MER34 member 1 Env polyprotein	MULTI-MSMS	20150912_ADR_200ug_GLYCO3	3	1	380.23	2	380.234	758.454	55117.9	-0.47604	-0.00018101	0.15428	5.8663e-05	-0.32176	-0.00012234	380.234	38.355	0.27456	38.355	38.253	38.527	0					44	24	2	0	0	0	0.035543
AIITNVSSVAIGSR	14	Deamidation (N)	_AIITN(de)VSSVAIGSR_	AIITN(1)VSSVAIGSR		AIITN(71.28)VSSVAIGSR		0	1	0	0	Q7Z7M0-2;Q7Z7M0	Q7Z7M0-2	Q7Z7M0-2	MEGF8	Multiple epidermal growth factor-like domains protein 8	MULTI-MSMS	20150912_ADR_200ug_GLYCO3	3	1	694.89	2	694.891	1387.77	44425.4	-0.13345	-9.2734e-05	-0.024678	-1.7148e-05	-0.15813	-0.00010988	694.891	62.513	0.28819	62.513	62.334	62.622	0					62	25	3	0	0	0	2.2976e-06
AIIVDIEPGTMDSVR	15	Unmodified	_AIIVDIEPGTMDSVR_					0	0	0	0	Q5JP53;P07437;Q9BVA1;Q13885;A0A0B4J269;Q13509;G3V5W4;G3V2R8;G3V3R4;G3V2N6	Q5JP53	Q5JP53	TUBB;TUBB2B;TUBB2A;TUBB3	Tubulin beta chain;Tubulin beta-2B chain;Tubulin beta-2A chain;Tubulin beta-3 chain	MULTI-MSMS	20150912_ADR_200ug_GLYCO3	3	1	808.42	2	808.422	1614.83	39334.7	-0.35592	-0.00028773	0.94419	0.0007633	0.58827	0.00047557	808.423	65.044	0.28587	65.044	64.858	65.144	0					80	27	4	0	0	0	0.042349
AIMNGSESR	9	Deamidation (N)	_AIMN(de)GSESR_	AIMN(1)GSESR		AIMN(44.32)GSESR		0	1	0	0	I3L192;A0A087X2B5;P35613-2;P35613;R4GMX5;A0A087WUV8;P35613-3;P35613-4	I3L192	I3L192	BSG	Basigin	MULTI-MSMS	20150912_ADR_200ug_GLYCO1	1	1	483.22	2	483.221	964.428	52007.8	0.24161	0.00011675	-1.0081	-0.00048715	-0.76653	-0.0003704	483.221	18.051	0.58864	18.051	17.848	18.437	0					60	30	4	0	0	0	0.010222
AIMNGSESR	9	Deamidation (N)	_AIMN(de)GSESR_	AIMN(1)GSESR		AIMN(93.65)GSESR		0	1	0	0	I3L192;A0A087X2B5;P35613-2;P35613;R4GMX5;A0A087WUV8;P35613-3;P35613-4	I3L192	I3L192	BSG	Basigin	MULTI-MSMS	20150912_ADR_200ug_GLYCO1	1	1	483.22	2	483.221	964.428	48352.9	-0.0043989	-2.1256e-06	-0.4518	-0.00021832	-0.4562	-0.00022045	483.222	19.082	0.866	19.082	18.823	19.689	0					264	69	6	0	0	0	0.00027093
AIMNGSESR	9	Deamidation (N)	_AIMN(de)GSESR_	AIMN(1)GSESR		AIMN(135.71)GSESR		0	1	0	0	I3L192;A0A087X2B5;P35613-2;P35613;R4GMX5;A0A087WUV8;P35613-3;P35613-4	I3L192	I3L192	BSG	Basigin	MULTI-MSMS	20150912_ADR_200ug_GLYCO2	2	1	483.22	2	483.221	964.428	49362.5	0.095288	4.6045e-05	-0.45256	-0.00021869	-0.35727	-0.00017264	483.222	19.435	0.83899	19.435	19.037	19.876	0					195	57	6	0	0	0	1.2127e-25
AIMNGSESR	9	Deamidation (N)	_AIMN(de)GSESR_	AIMN(1)GSESR		AIMN(53.76)GSESR		0	1	0	0	I3L192;A0A087X2B5;P35613-2;P35613;R4GMX5;A0A087WUV8;P35613-3;P35613-4	I3L192	I3L192	BSG	Basigin	MULTI-MSMS	20150912_ADR_200ug_GLYCO3	3	1	483.22	2	483.221	964.428	51133.6	0.22555	0.00010899	-0.86992	-0.00042036	-0.64437	-0.00031137	483.221	18.247	0.66292	18.247	17.982	18.645	0					96	41	4	0	0	0	0.0041358
AIMNGSESR	9	Oxidation (M),Deamidation (N)	_AIM(ox)N(de)GSESR_	AIMN(1)GSESR	AIM(1)NGSESR	AIMN(64.84)GSESR	AIM(64.84)NGSESR	0	1	1	0	I3L192;A0A087X2B5;P35613-2;P35613;R4GMX5;A0A087WUV8;P35613-3;P35613-4	I3L192	I3L192	BSG	Basigin	MULTI-MSMS	20150912_ADR_200ug_GLYCO3	3	1	491.22	2	491.219	980.423	49048.6	0.085181	4.1843e-05	0.004758	2.3372e-06	0.089939	4.418e-05	491.219	12.401	0.37383	12.401	12.223	12.596	0					108	32	4	0	0	0	0.021618
AINAHIR	7	Deamidation (N)	_AIN(de)AHIR_	AIN(1)AHIR		AIN(54.53)AHIR		0	1	0	0	Q86WU2-2;Q86WU2	Q86WU2-2	Q86WU2-2	LDHD	Probable D-lactate dehydrogenase, mitochondrial	MSMS	20150912_ADR_200ug_GLYCO3	3	1	398.23	2	398.227	794.44	NaN	NaN	NaN	NaN	NaN	NaN	NaN	NaN	18.519	1	18.519	18.019	19.019	0								0	0	0	0.00011514
AINTSQIK	8	Deamidation (N)	_AIN(de)TSQIK_	AIN(1)TSQIK		AIN(51.06)TSQIK		0	1	0	0	Q5SXQ3;Q8IYK4	Q5SXQ3	Q5SXQ3	COLGALT2	Procollagen galactosyltransferase 2	MULTI-MSMS	20150912_ADR_200ug_GLYCO2	2	1	438.25	2	438.245	874.476	53070.7	-0.1016	-4.4524e-05	0.28998	0.00012708	0.18838	8.2557e-05	438.245	24.746	0.35382	24.746	24.597	24.951	0					61	25	3	0	0	0	0.0058819
AINTSQIK	8	Deamidation (N)	_AIN(de)TSQIK_	AIN(1)TSQIK		AIN(42.6)TSQIK		0	1	0	0	Q5SXQ3;Q8IYK4	Q5SXQ3	Q5SXQ3	COLGALT2	Procollagen galactosyltransferase 2	MULTI-MSMS	20150912_ADR_200ug_GLYCO3	3	1	438.25	2	438.245	874.476	53296	-0.058149	-2.5483e-05	0.21666	9.4952e-05	0.15851	6.9468e-05	438.245	24.857	0.37421	24.857	24.707	25.081	0					66	28	3	0	0	0	0.016555
AIQIEEERK	9	Unmodified	_AIQIEEERK_					0	0	0	1	E7EQR4;P15311	E7EQR4	E7EQR4	EZR	Ezrin	MULTI-SECPEP	20150912_ADR_200ug_GLYCO1	1	1	558.69	2	558.306	1114.6	47766.4	0.045455	2.5378e-05	0.31164	0.00017399	0.35709	0.00019937	558.307	23.081	0.56295	23.081	22.767	23.33	0					72	35	3	0	0	0	0.024096
AIQWNAGSGGIPENETTFAR	20	Deamidation (N)	_AIQWNAGSGGIPEN(de)ETTFAR_	AIQWNAGSGGIPEN(1)ETTFAR		AIQWN(-36.08)AGSGGIPEN(36.08)ETTFAR		0	1	0	0	P51689-2;P51689-3;P51689	P51689-2	P51689-2	ARSD	Arylsulfatase D	MULTI-MSMS	20150912_ADR_200ug_GLYCO3	3	1	1061.01	2	1060.51	2119	34019.4	-0.3225	-0.00034202	1.0586	0.0011227	0.73613	0.00078067	1061.01	60.718	0.49575	60.718	60.539	61.035	0					147	44	4	0	0	0	6.1501e-06
AISNISIR	8	Deamidation (N)	_AISN(de)ISIR_	AISN(1)ISIR		AISN(121.85)ISIR		0	1	0	0	O15031;E2PU09;A6QRH1	O15031	O15031	PLXNB2	Plexin-B2	MULTI-MSMS	20150912_ADR_200ug_GLYCO1	1	1	437.75	2	437.753	873.492	52209.5	0.16544	7.242e-05	-0.5122	-0.00022422	-0.34677	-0.0001518	437.753	41.414	0.53906	41.414	41.203	41.742	0					161	44	5	0	0	0	1.8541e-11
AISNISIR	8	Deamidation (N)	_AISN(de)ISIR_	AISN(1)ISIR		AISN(89.7)ISIR		0	1	0	0	O15031;E2PU09;A6QRH1	O15031	O15031	PLXNB2	Plexin-B2	MULTI-MSMS	20150912_ADR_200ug_GLYCO2	2	1	437.75	2	437.753	873.492	52831.2	0.2965	0.00012979	-0.35236	-0.00015425	-0.055863	-2.4454e-05	437.753	41.449	0.66051	41.449	41.19	41.851	0					198	54	5	0	0	0	0.0010299
AISNISIR	8	Deamidation (N)	_AISN(de)ISIR_	AISN(1)ISIR		AISN(110.12)ISIR		0	1	0	0	O15031;E2PU09;A6QRH1	O15031	O15031	PLXNB2	Plexin-B2	MULTI-MSMS	20150912_ADR_200ug_GLYCO3	3	1	437.75	2	437.753	873.492	51961.4	0.21978	9.6208e-05	-0.45291	-0.00019826	-0.23313	-0.00010205	437.753	41.507	0.55698	41.507	41.293	41.85	0					177	50	5	0	0	0	6.4821e-07
AISPNSTISSAPK	13	Deamidation (N)	_AISPN(de)STISSAPK_	AISPN(1)STISSAPK		AISPN(82.07)STISSAPK		0	1	0	0	B0QY60;Q9UH99-3;Q9UH99;Q9UH99-2	B0QY60	B0QY60	SUN2	SUN domain-containing protein 2	MULTI-MSMS	20150912_ADR_200ug_GLYCO2	2	1	637.34	2	637.335	1272.66	44201.3	-0.18171	-0.00011581	0.689	0.00043912	0.50729	0.00032332	637.336	31.742	0.73361	31.742	31.353	32.086	0					186	52	5	0	0	0	1.2111e-13
AISPNSTISSAPK	13	Deamidation (N)	_AISPN(de)STISSAPK_	AISPN(1)STISSAPK		AISPN(72.89)STISSAPK		0	1	0	0	B0QY60;Q9UH99-3;Q9UH99;Q9UH99-2	B0QY60	B0QY60	SUN2	SUN domain-containing protein 2	MULTI-MSMS	20150912_ADR_200ug_GLYCO3	3	1	637.34	2	637.335	1272.66	43949.6	-0.052583	-3.3513e-05	0.34185	0.00021787	0.28927	0.00018436	637.336	31.928	0.69536	31.928	31.543	32.238	0					179	46	5	0	0	0	5.3873e-09
AISQQNVSMDIATFMK	16	Deamidation (N)	_AISQQN(de)VSMDIATFMK_	AISQQN(1)VSMDIATFMK		AISQQN(68.48)VSMDIATFMK		0	1	0	0	H3BMA1;H3BUX1;Q13421-4;Q13421-3;Q13421;Q13421-2	H3BMA1	H3BMA1	MSLN	Mesothelin;Megakaryocyte-potentiating factor;Mesothelin, cleaved form	MULTI-MSMS	20150912_ADR_200ug_GLYCO1	1	1	892.93	2	892.932	1783.85	36375.4	-0.28262	-0.00025236	-1.1996	-0.0010711	-1.4822	-0.0013235	892.93	71.526	0.38333	71.526	71.247	71.63	0					80	26	7	0	0	0	5.42e-09
AISQQNVSMDIATFMK	16	Deamidation (N)	_AISQQN(de)VSMDIATFMK_	AISQQN(1)VSMDIATFMK		AISQQN(75.02)VSMDIATFMK		0	1	0	0	H3BMA1;H3BUX1;Q13421-4;Q13421-3;Q13421;Q13421-2	H3BMA1	H3BMA1	MSLN	Mesothelin;Megakaryocyte-potentiating factor;Mesothelin, cleaved form	MULTI-MSMS	20150912_ADR_200ug_GLYCO3	3	1	892.93	2	892.932	1783.85	35889.7	-0.44612	-0.00039836	-0.40699	-0.00036342	-0.85312	-0.00076177	892.931	71.372	0.29777	71.372	71.231	71.529	0					95	17	7	0	0	0	8.4032e-10
AISQQNVSMDIATFMK	16	Oxidation (M),Deamidation (N)	_AISQQN(de)VSMDIATFM(ox)K_	AISQQN(1)VSMDIATFMK	AISQQNVSM(0.001)DIATFM(0.999)K	AISQQN(54.28)VSMDIATFMK	AISQQNVSM(-28.92)DIATFM(28.92)K	0	1	1	0	H3BMA1;H3BUX1;Q13421-4;Q13421-3;Q13421;Q13421-2	H3BMA1	H3BMA1	MSLN	Mesothelin;Megakaryocyte-potentiating factor;Mesothelin, cleaved form	MSMS	20150912_ADR_200ug_GLYCO1	1	1	900.93	2	900.929	1799.84	NaN	NaN	NaN	NaN	NaN	NaN	NaN	NaN	63.757	1	63.757	63.257	64.257	0								0	0	0	3.2331e-10
AISQQNVSMDIATFMK	16	Oxidation (M),Deamidation (N)	_AISQQN(de)VSMDIATFM(ox)K_	AISQQN(1)VSMDIATFMK	AISQQNVSM(0.003)DIATFM(0.997)K	AISQQN(77.13)VSMDIATFMK	AISQQNVSM(-25.02)DIATFM(25.02)K	0	1	1	0	H3BMA1;H3BUX1;Q13421-4;Q13421-3;Q13421;Q13421-2	H3BMA1	H3BMA1	MSLN	Mesothelin;Megakaryocyte-potentiating factor;Mesothelin, cleaved form	MULTI-MSMS	20150912_ADR_200ug_GLYCO3	3	1	900.93	2	900.929	1799.84	36512.5	-0.49452	-0.00044553	1.023	0.00092161	0.52843	0.00047608	900.929	63.299	0.47813	63.299	63.139	63.617	3.8147e-06					101	39	4	0	0	0	2.4244e-09
AISQQNVSMDIATFMK	16	Oxidation (M),Deamidation (N)	_AISQQN(de)VSM(ox)DIATFMK_	AISQQN(1)VSMDIATFMK	AISQQNVSM(1)DIATFMK	AISQQN(79.39)VSMDIATFMK	AISQQNVSM(33.95)DIATFM(-33.95)K	0	1	1	0	H3BMA1;H3BUX1;Q13421-4;Q13421-3;Q13421;Q13421-2	H3BMA1	H3BMA1	MSLN	Mesothelin;Megakaryocyte-potentiating factor;Mesothelin, cleaved form	MULTI-MSMS	20150912_ADR_200ug_GLYCO3	3	1	901.43	2	900.929	1799.84	37668.3	-0.39878	-0.00035928	0.6333	0.00057056	0.23451	0.00021128	901.43	69.978	0.32381	69.978	69.868	70.191	0					95	31	5	0	0	0	1.663e-09
AIVATPGKK	9	Unmodified	_AIVATPGKK_					0	0	0	1	P19338;C9JYW2;C9JLB1;C9J1H7;C9JWL1	P19338	P19338	NCL	Nucleolin	MULTI-MSMS	20150912_ADR_200ug_GLYCO1	1	1	442.78	2	442.782	883.549	56129.8	-0.41194	-0.0001824	1.0141	0.00044901	0.60213	0.00026661	442.782	16.163	0.38767	16.163	15.899	16.287	0					34	19	2	0	0	0	0.03092
AIVCSQPGINCTVK	14	Deamidation (N)	_AIVCSQPGIN(de)CTVK_	AIVCSQPGIN(1)CTVK		AIVCSQPGIN(40.28)CTVK		0	1	0	0	Q96F46-2;Q96F46	Q96F46-2	Q96F46-2	IL17RA	Interleukin-17 receptor A	MULTI-MSMS	20150912_ADR_200ug_GLYCO1	1	1	775.38	2	774.381	1546.75	40208	-0.58881	-0.00045596	0.036651	2.8382e-05	-0.55216	-0.00042758	774.382	39.184	0.9393	39.184	38.871	39.81	3.8147e-06					298	76	5	0	0	0	0.0016854
AIVNFTR	7	Deamidation (N)	_AIVN(de)FTR_	AIVN(1)FTR		AIVN(117.93)FTR		0	1	0	0	P98160;Q5SZJ2	P98160	P98160	HSPG2	Basement membrane-specific heparan sulfate proteoglycan core protein;Endorepellin;LG3 peptide	MULTI-MSMS	20150912_ADR_200ug_GLYCO1	1	1	411.23	2	411.229	820.444	54416.6	0.067853	2.7903e-05	-0.065675	-2.7008e-05	0.0021778	8.9557e-07	411.229	43.46	0.55392	43.46	43.152	43.706	0					146	48	4	0	0	0	4.9435e-07
AIVNFTR	7	Deamidation (N)	_AIVN(de)FTR_	AIVN(1)FTR		AIVN(132.09)FTR		0	1	0	0	P98160;Q5SZJ2	P98160	P98160	HSPG2	Basement membrane-specific heparan sulfate proteoglycan core protein;Endorepellin;LG3 peptide	MULTI-MSMS	20150912_ADR_200ug_GLYCO2	2	1	411.23	2	411.229	820.444	53716.8	0.097425	4.0064e-05	-0.01078	-4.4329e-06	0.086645	3.5631e-05	411.229	43.746	0.49173	43.746	43.493	43.984	3.8147e-06					120	40	4	0	0	0	6.7998e-16
AIVNFTR	7	Deamidation (N)	_AIVN(de)FTR_	AIVN(1)FTR		AIVN(116.54)FTR		0	1	0	0	P98160;Q5SZJ2	P98160	P98160	HSPG2	Basement membrane-specific heparan sulfate proteoglycan core protein;Endorepellin;LG3 peptide	MULTI-MSMS	20150912_ADR_200ug_GLYCO3	3	1	411.23	2	411.229	820.444	54281	0.19057	7.8368e-05	-0.25934	-0.00010665	-0.068765	-2.8278e-05	411.229	43.593	0.44647	43.593	43.347	43.794	0					104	34	4	0	0	0	1.5706e-06
AKPQGQWAEDVIGNK	15	Deamidation (N)	_AKPQGQWAEDVIGN(de)K_	AKPQGQWAEDVIGN(1)K		AKPQGQWAEDVIGN(55.34)K		0	1	0	1	H0Y615;A0A0G2JK11;Q96QC4;Q29983-2;Q29983	H0Y615	H0Y615	MICA	MHC class I polypeptide-related sequence A	MULTI-MSMS	20150912_ADR_200ug_GLYCO3	3	1	547.95	3	547.946	1640.82	47862.7	0.62302	0.00034138	-0.44275	-0.0002426	0.18027	9.8777e-05	547.946	48.317	0.3723	48.317	48.166	48.539	0					104	30	4	0	0	0	0.00013245
AKPQGQWAEDVIGNK	15	Deamidation (N)	_AKPQGQWAEDVIGN(de)K_	AKPQGQWAEDVIGN(1)K		AKPQGQWAEDVIGN(65.47)K		0	1	0	1	H0Y615;A0A0G2JK11;Q96QC4;Q29983-2;Q29983	H0Y615	H0Y615	MICA	MHC class I polypeptide-related sequence A	MULTI-MSMS	20150912_ADR_200ug_GLYCO3	3	1	821.41	2	821.415	1640.82	38769.2	-0.072176	-5.9286e-05	-0.32251	-0.00026492	-0.39469	-0.0003242	821.414	48.335	0.3723	48.335	48.166	48.539	0					100	30	4	0	0	0	0.00019222
AMNTSQVEAIGIQMIPGYR	19	Deamidation (N)	_AMN(de)TSQVEAIGIQMIPGYR_	AMN(1)TSQVEAIGIQMIPGYR		AMN(107.98)TSQVEAIGIQMIPGYR		0	1	0	0	M0QX72;Q8NBJ5	M0QX72	M0QX72	COLGALT1	Procollagen galactosyltransferase 1	MULTI-MSMS	20150912_ADR_200ug_GLYCO3	3	1	1040.52	2	1040.51	2079.01	34297.1	0.1016	0.00010572	1.0108	0.0010517	1.1124	0.0011574	1041.02	71.21	0.25989	71.21	71.08	71.339	-7.6294e-06					42	12	5	0	0	0	7.8635e-30
AMSSNETAAYK	11	Oxidation (M),Deamidation (N)	_AM(ox)SSN(de)ETAAYK_	AMSSN(1)ETAAYK	AM(1)SSNETAAYK	AMSSN(59.2)ETAAYK	AM(59.2)SSNETAAYK	0	1	1	0	Q8TCJ2	Q8TCJ2	Q8TCJ2	STT3B	Dolichyl-diphosphooligosaccharide--protein glycosyltransferase subunit STT3B	MULTI-MSMS	20150912_ADR_200ug_GLYCO1	1	1	595.25	2	595.256	1188.5	44837.5	-0.58835	-0.00035022	-0.85991	-0.00051187	-1.4483	-0.00086209	595.255	15.263	0.62981	15.263	14.908	15.537	0					72	23	5	0	0	0	0.0021433
AMSSNETAAYK	11	Oxidation (M),Deamidation (N)	_AM(ox)SSN(de)ETAAYK_	AMSSN(1)ETAAYK	AM(1)SSNETAAYK	AMSSN(68.54)ETAAYK	AM(68.54)SSNETAAYK	0	1	1	0	Q8TCJ2	Q8TCJ2	Q8TCJ2	STT3B	Dolichyl-diphosphooligosaccharide--protein glycosyltransferase subunit STT3B	MULTI-MSMS	20150912_ADR_200ug_GLYCO2	2	1	595.26	2	595.256	1188.5	45687.8	-0.26732	-0.00015912	-1.8364	-0.0010931	-2.1037	-0.0012523	595.255	15.34	0.64748	15.34	15.105	15.753	9.5367e-07					121	33	6	0	0	0	0.0026234
AMSSNETAAYK	11	Oxidation (M),Deamidation (N)	_AM(ox)SSN(de)ETAAYK_	AMSSN(1)ETAAYK	AM(1)SSNETAAYK	AMSSN(60.26)ETAAYK	AM(60.26)SSNETAAYK	0	1	1	0	Q8TCJ2	Q8TCJ2	Q8TCJ2	STT3B	Dolichyl-diphosphooligosaccharide--protein glycosyltransferase subunit STT3B	MULTI-MSMS	20150912_ADR_200ug_GLYCO3	3	1	595.25	2	595.256	1188.5	45023.4	-0.43551	-0.00025924	-1.5232	-0.00090668	-1.9587	-0.0011659	595.255	15.459	0.45861	15.459	15.206	15.664	0					105	25	5	0	0	0	0.0022167
AMSSNETAAYK	11	Deamidation (N)	_AMSSN(de)ETAAYK_	AMSSN(1)ETAAYK		AMSSN(60.26)ETAAYK		0	1	0	0	Q8TCJ2	Q8TCJ2	Q8TCJ2	STT3B	Dolichyl-diphosphooligosaccharide--protein glycosyltransferase subunit STT3B	MULTI-MSMS	20150912_ADR_200ug_GLYCO1	1	1	587.26	2	587.258	1172.5	45155.6	-0.36082	-0.00021189	-1.2618	-0.000741	-1.6226	-0.00095289	587.258	20.008	0.84342	20.008	19.689	20.533	0					235	55	7	0	0	0	0.00025726
AMSSNETAAYK	11	Deamidation (N)	_AMSSN(de)ETAAYK_	AMSSN(1)ETAAYK		AMSSN(60.26)ETAAYK		0	1	0	0	Q8TCJ2	Q8TCJ2	Q8TCJ2	STT3B	Dolichyl-diphosphooligosaccharide--protein glycosyltransferase subunit STT3B	MULTI-MSMS	20150912_ADR_200ug_GLYCO2	2	1	587.26	2	587.258	1172.5	44437.9	0.20285	0.00011912	-4.1827	-0.0024563	-3.9799	-0.0023372	587.257	20.105	0.60778	20.105	19.876	20.483	0					139	37	6	0	0	0	0.00025726
AMSSNETAAYK	11	Deamidation (N)	_AMSSN(de)ETAAYK_	AMSSN(1)ETAAYK		AMSSN(68.54)ETAAYK		0	1	0	0	Q8TCJ2	Q8TCJ2	Q8TCJ2	STT3B	Dolichyl-diphosphooligosaccharide--protein glycosyltransferase subunit STT3B	MULTI-MSMS	20150912_ADR_200ug_GLYCO3	3	1	587.26	2	587.258	1172.5	44212	-0.14762	-8.6689e-05	-1.4367	-0.0008437	-1.5843	-0.00093039	587.258	20.303	0.73434	20.303	19.984	20.718	0					170	39	6	0	0	0	0.00030447
ANASEGTSPNCTGHCAHPR	19	2 Deamidation (N)	_AN(de)ASEGTSPN(de)CTGHCAHPR_	AN(1)ASEGTSPN(1)CTGHCAHPR		AN(67.65)ASEGTSPN(67.65)CTGHCAHPR		0	2	0	0	P78357	P78357	P78357	CNTNAP1	Contactin-associated protein 1	MULTI-MSMS	20150912_ADR_200ug_GLYCO1	1	1	507.21	4	507.209	2024.81	49254	0.032134	1.6299e-05	-0.36766	-0.00018648	-0.33552	-0.00017018	507.209	12.613	0.36424	12.613	12.463	12.827	0					58	16	7	0	0	0	3.6038e-11
ANASEGTSPNCTGHCAHPR	19	2 Deamidation (N)	_AN(de)ASEGTSPN(de)CTGHCAHPR_	AN(1)ASEGTSPN(1)CTGHCAHPR		AN(126.84)ASEGTSPN(126.84)CTGHCAHPR		0	2	0	0	P78357	P78357	P78357	CNTNAP1	Contactin-associated protein 1	MULTI-MSMS	20150912_ADR_200ug_GLYCO1	1	1	1013.41	2	1013.41	2024.81	34540.5	-0.46062	-0.0004668	-0.79078	-0.00080139	-1.2514	-0.0012682	1013.41	12.612	0.16291	12.612	12.548	12.711	0					27	6	6	0	0	0	8.179e-46
ANASEGTSPNCTGHCAHPR	19	2 Deamidation (N)	_AN(de)ASEGTSPN(de)CTGHCAHPR_	AN(1)ASEGTSPN(1)CTGHCAHPR		AN(45)ASEGTSPN(45)CTGHCAHPR		0	2	0	0	P78357	P78357	P78357	CNTNAP1	Contactin-associated protein 1	MULTI-MSMS	20150912_ADR_200ug_GLYCO2	2	1	507.21	4	507.209	2024.81	49087.9	-0.19935	-0.00010111	-0.26913	-0.00013651	-0.46848	-0.00023762	507.209	12.859	0.40351	12.859	12.703	13.107	0					108	22	7	0	0	0	3.6227e-05
ANASEGTSPNCTGHCAHPR	19	2 Deamidation (N)	_AN(de)ASEGTSPN(de)CTGHCAHPR_	AN(1)ASEGTSPN(1)CTGHCAHPR		AN(76.59)ASEGTSPN(76.59)CTGHCAHPR		0	2	0	0	P78357	P78357	P78357	CNTNAP1	Contactin-associated protein 1	MULTI-MSMS	20150912_ADR_200ug_GLYCO2	2	1	1013.41	2	1013.41	2024.81	34644.2	-0.70914	-0.00071865	-0.52408	-0.00053111	-1.2332	-0.0012498	1013.91	12.856	0.29538	12.856	12.719	13.014	0					91	17	7	0	0	0	1.0448e-15
ANASEGTSPNCTGHCAHPR	19	2 Deamidation (N)	_AN(de)ASEGTSPN(de)CTGHCAHPR_	AN(1)ASEGTSPN(1)CTGHCAHPR		AN(41.51)ASEGTSPN(41.51)CTGHCAHPR		0	2	0	0	P78357	P78357	P78357	CNTNAP1	Contactin-associated protein 1	MULTI-MSMS	20150912_ADR_200ug_GLYCO3	3	1	507.21	4	507.209	2024.81	48879.2	-0.17454	-8.8527e-05	-0.7684	-0.00038974	-0.94294	-0.00047827	507.209	13.278	0.37029	13.278	13.116	13.486	-9.5367e-07					112	25	6	0	0	0	5.2754e-05
ANATIEVK	8	Deamidation (N)	_AN(de)ATIEVK_	AN(1)ATIEVK		AN(87.48)ATIEVK		0	1	0	0	Q9UFM8;Q9Y639-3;Q9Y639-1;Q9Y639-4;Q9Y639-5;Q9Y639	Q9UFM8	Q9UFM8	DKFZp566H1924;NPTN	Neuroplastin	MULTI-MSMS	20150912_ADR_200ug_GLYCO1	1	1	423.73	2	423.732	845.449	53621.4	-0.18561	-7.8647e-05	0.33044	0.00014002	0.14483	6.137e-05	423.732	21.269	0.78285	21.269	21.006	21.789	0					157	54	4	0	0	0	0.00086246
ANATIEVK	8	Deamidation (N)	_AN(de)ATIEVK_	AN(1)ATIEVK		AN(66.69)ATIEVK		0	1	0	0	Q9UFM8;Q9Y639-3;Q9Y639-1;Q9Y639-4;Q9Y639-5;Q9Y639	Q9UFM8	Q9UFM8	DKFZp566H1924;NPTN	Neuroplastin	MULTI-MSMS	20150912_ADR_200ug_GLYCO2	2	1	423.73	2	423.732	845.449	53360.6	0.28055	0.00011888	-0.2873	-0.00012174	-0.0067438	-2.8576e-06	423.732	21.654	0.91408	21.654	21.315	22.229	0					188	67	4	0	0	0	0.0051765
ANDTSYIR	8	Deamidation (N)	_AN(de)DTSYIR_	AN(1)DTSYIR		AN(87.48)DTSYIR		0	1	0	0	P20774	P20774	P20774	OGN	Mimecan	MULTI-MSMS	20150912_ADR_200ug_GLYCO1	1	1	470.72	2	470.722	939.43	50295.1	0.14724	6.9309e-05	0.04682	2.2039e-05	0.19406	9.1348e-05	470.722	23.858	0.39269	23.858	23.672	24.065	-1.9073e-06					50	31	2	0	0	0	0.00086246
ANDTSYIR	8	Deamidation (N)	_AN(de)DTSYIR_	AN(1)DTSYIR		AN(76.06)DTSYIR		0	1	0	0	P20774	P20774	P20774	OGN	Mimecan	MULTI-MSMS	20150912_ADR_200ug_GLYCO2	2	1	470.72	2	470.722	939.43	51714.2	0.15016	7.0686e-05	0.20205	9.511e-05	0.35222	0.0001658	470.722	24.203	0.46782	24.203	23.965	24.433	0					81	37	3	0	0	0	0.0037667
ANESRIEEADQIYR	14	Deamidation (N)	_AN(de)ESRIEEADQIYR_	AN(1)ESRIEEADQIYR		AN(46.8)ESRIEEADQIYR		0	1	0	1	Q6ZXV5-2;Q6ZXV5	Q6ZXV5-2	Q6ZXV5-2	TMTC3	Transmembrane and TPR repeat-containing protein 3	MULTI-MSMS	20150912_ADR_200ug_GLYCO1	1	1	565.6	3	565.604	1693.79	40812.3	0.080281	4.5407e-05	-2.7531	-0.0015572	-2.6728	-0.0015118	565.603	41.202	0.29949	41.202	41.064	41.364	0					47	24	3	0	0	0	0.00050469
ANESRIEEADQIYR	14	Deamidation (N)	_AN(de)ESRIEEADQIYR_	AN(1)ESRIEEADQIYR		AN(49.48)ESRIEEADQIYR		0	1	0	1	Q6ZXV5-2;Q6ZXV5	Q6ZXV5-2	Q6ZXV5-2	TMTC3	Transmembrane and TPR repeat-containing protein 3	MULTI-MSMS	20150912_ADR_200ug_GLYCO2	2	1	565.6	3	565.604	1693.79	42453.9	0.24392	0.00013796	-0.90862	-0.00051392	-0.6647	-0.00037595	565.604	41.512	0.28183	41.512	41.414	41.695	0					55	23	3	0	0	0	0.00033317
ANESRIEEADQIYR	14	Deamidation (N)	_AN(de)ESRIEEADQIYR_	AN(1)ESRIEEADQIYR		AN(56.57)ESRIEEADQIYR		0	1	0	1	Q6ZXV5-2;Q6ZXV5	Q6ZXV5-2	Q6ZXV5-2	TMTC3	Transmembrane and TPR repeat-containing protein 3	MULTI-MSMS	20150912_ADR_200ug_GLYCO3	3	1	565.6	3	565.604	1693.79	45568.6	0.026586	1.5037e-05	0.28272	0.00015991	0.30931	0.00017494	565.604	41.307	0.29373	41.307	41.152	41.446	3.8147e-06					60	25	4	0	0	0	7.716e-05
ANGTVQVVSPR	11	Deamidation (N)	_AN(de)GTVQVVSPR_	AN(1)GTVQVVSPR		AN(43.9)GTVQVVSPR		0	1	0	0	P82987-2;P82987	P82987-2	P82987-2	ADAMTSL3	ADAMTS-like protein 3	MULTI-MSMS	20150912_ADR_200ug_GLYCO1	1	1	564.8	2	564.804	1127.59	47691	-0.20009	-0.00011301	0.2649	0.00014962	0.064808	3.6604e-05	564.804	24.897	0.76844	24.897	24.408	25.177	0					149	59	3	0	0	0	0.0041163
ANGTVQVVSPR	11	Deamidation (N)	_AN(de)GTVQVVSPR_	AN(1)GTVQVVSPR		AN(41.68)GTVQVVSPR		0	1	0	0	P82987-2;P82987	P82987-2	P82987-2	ADAMTSL3	ADAMTS-like protein 3	MULTI-MSMS	20150912_ADR_200ug_GLYCO2	2	1	564.8	2	564.804	1127.59	47980.9	-0.31913	-0.00018025	0.34662	0.00019577	0.027482	1.5522e-05	564.804	25.181	0.78161	25.181	24.723	25.504	0					167	60	4	0	0	0	0.0047501
ANHSGAVVIIK	11	Deamidation (N)	_AN(de)HSGAVVIIK_	AN(1)HSGAVVIIK		AN(44.54)HSGAVVIIK		0	1	0	0	P23229-7;P23229-4;P23229-2;P23229-5;P23229-3;P23229-6;P23229;P23229-9;C9JXX7	P23229-7	P23229-7	ITGA6	Integrin alpha-6;Integrin alpha-6 heavy chain;Integrin alpha-6 light chain;Processed integrin alpha-6	MULTI-MSMS	20150912_ADR_200ug_GLYCO1	1	1	555.32	2	555.319	1108.62	47401	0.23543	0.00013074	0.4645	0.00025795	0.69993	0.00038869	555.319	33.046	0.48504	33.046	32.824	33.309	0					106	42	4	0	0	0	0.0039312
ANHSGAVVIIK	11	Deamidation (N)	_AN(de)HSGAVVIIK_	AN(1)HSGAVVIIK		AN(68.54)HSGAVVIIK		0	1	0	0	P23229-7;P23229-4;P23229-2;P23229-5;P23229-3;P23229-6;P23229;P23229-9;C9JXX7	P23229-7	P23229-7	ITGA6	Integrin alpha-6;Integrin alpha-6 heavy chain;Integrin alpha-6 light chain;Processed integrin alpha-6	MULTI-MSMS	20150912_ADR_200ug_GLYCO2	2	1	555.32	2	555.319	1108.62	47694.3	0.34853	0.00019354	0.61988	0.00034423	0.96841	0.00053778	555.32	33.453	0.39641	33.453	33.291	33.688	0					69	27	4	0	0	0	0.00030447
ANHSGAVVIIK	11	Deamidation (N)	_AN(de)HSGAVVIIK_	AN(1)HSGAVVIIK		AN(78.9)HSGAVVIIK		0	1	0	0	P23229-7;P23229-4;P23229-2;P23229-5;P23229-3;P23229-6;P23229;P23229-9;C9JXX7	P23229-7	P23229-7	ITGA6	Integrin alpha-6;Integrin alpha-6 heavy chain;Integrin alpha-6 light chain;Processed integrin alpha-6	MULTI-MSMS	20150912_ADR_200ug_GLYCO3	3	1	555.32	2	555.319	1108.62	47357.4	0.41321	0.00022947	-0.19853	-0.00011025	0.21468	0.00011922	555.319	33.659	0.44299	33.659	33.482	33.925	0					71	25	4	0	0	0	0.00016479
ANIQFGDNGTTISAVSNK	18	Deamidation (N)	_ANIQFGDN(de)GTTISAVSNK_	ANIQFGDN(1)GTTISAVSNK		AN(-53.67)IQFGDN(41.06)GTTISAVSN(-41.06)K		0	1	0	0	Q14108	Q14108	Q14108	SCARB2	Lysosome membrane protein 2	MULTI-MSMS	20150912_ADR_200ug_GLYCO1	1	1	919.45	2	919.45	1836.89	36601.3	-0.50893	-0.00046794	-0.43421	-0.00039923	-0.94314	-0.00086717	919.45	48.476	1.4472	48.476	48.062	49.509	0					555	119	7	0	0	0	2.9431e-11
ANIQFGDNGTTISAVSNK	18	Deamidation (N)	_ANIQFGDN(de)GTTISAVSNK_	ANIQFGDN(1)GTTISAVSNK		AN(-103.06)IQFGDN(50.05)GTTISAVSN(-50.05)K		0	1	0	0	Q14108	Q14108	Q14108	SCARB2	Lysosome membrane protein 2	MULTI-MSMS	20150912_ADR_200ug_GLYCO2	2	1	919.45	2	919.45	1836.89	36271.7	-0.82493	-0.00075848	-0.12332	-0.00011338	-0.94824	-0.00087186	919.45	48.778	2.0113	48.778	48.421	50.433	0					629	167	7	0	0	0	5.3917e-52
ANIQFGDNGTTISAVSNK	18	Deamidation (N)	_ANIQFGDN(de)GTTISAVSNK_	ANIQFGDN(1)GTTISAVSNK		AN(-81.34)IQFGDN(60.68)GTTISAVSN(-60.68)K		0	1	0	0	Q14108	Q14108	Q14108	SCARB2	Lysosome membrane protein 2	MULTI-MSMS	20150912_ADR_200ug_GLYCO3	3	1	919.45	2	919.45	1836.89	36503.9	-0.3035	-0.00027906	-0.4652	-0.00042773	-0.76871	-0.00070679	919.45	48.295	1.2944	48.295	47.991	49.285	0					527	105	6	0	0	0	1.7938e-29
ANIQFGDNGTTISAVSNK	18	Deamidation (N)	_ANIQFGDN(de)GTTISAVSNK_	ANIQFGDN(0.998)GTTISAVSN(0.002)K		AN(-33.85)IQFGDN(26.83)GTTISAVSN(-26.83)K		0	1	0	0	Q14108	Q14108	Q14108	SCARB2	Lysosome membrane protein 2	MULTI-MSMS	20150912_ADR_200ug_GLYCO3	3	1	919.95	2	919.45	1836.89	36716.5	-0.20681	-0.00019015	-1.1257	-0.001035	-1.3325	-0.0012252	919.45	49.721	2.1875	49.721	49.285	51.473	3.8147e-06					428	177	4	0	0	0	2.3686e-05
ANISGGVWK	9	Deamidation (N)	_AN(de)ISGGVWK_	AN(1)ISGGVWK		AN(45.6)ISGGVWK		0	1	0	0	P08581;P08581-2;P08581-3;C9JKM5	P08581	P08581	MET	Hepatocyte growth factor receptor	MULTI-MSMS	20150912_ADR_200ug_GLYCO2	2	1	466.75	2	466.745	931.476	50466.2	0.26852	0.00012533	-0.4805	-0.00022427	-0.21198	-9.8939e-05	466.745	40.644	0.41079	40.644	40.453	40.864	3.8147e-06					88	29	6	0	0	0	0.0090219
ANISGGVWK	9	Deamidation (N)	_AN(de)ISGGVWK_	AN(1)ISGGVWK		AN(49.06)ISGGVWK		0	1	0	0	P08581;P08581-2;P08581-3;C9JKM5	P08581	P08581	MET	Hepatocyte growth factor receptor	MULTI-MSMS	20150912_ADR_200ug_GLYCO3	3	1	466.75	2	466.745	931.476	51312.4	-0.043154	-2.0142e-05	0.013607	6.351e-06	-0.029547	-1.3791e-05	466.745	40.65	0.65823	40.65	40.416	41.075	0					145	52	4	0	0	0	0.0057763
ANITVVIIR	9	Deamidation (N)	_AN(de)ITVVIIR_	AN(1)ITVVIIR		AN(56.43)ITVVIIR		0	1	0	0	P05362;K7EKL8	P05362	P05362	ICAM1	Intercellular adhesion molecule 1	MULTI-MSMS	20150912_ADR_200ug_GLYCO1	1	1	500.31	2	500.313	998.612	50176.5	0.38161	0.00019093	-0.01423	-7.1193e-06	0.36738	0.00018381	500.313	63.269	1.6397	63.269	62.519	64.159	-3.8147e-06					324	147	4	0	0	0	0.0036149
ANITVVIIR	9	Deamidation (N)	_AN(de)ITVVIIR_	AN(1)ITVVIIR		AN(74.46)ITVVIIR		0	1	0	0	P05362;K7EKL8	P05362	P05362	ICAM1	Intercellular adhesion molecule 1	MULTI-MSMS	20150912_ADR_200ug_GLYCO2	2	1	500.31	2	500.313	998.612	49947.8	0.22767	0.0001139	0.16138	8.0743e-05	0.38905	0.00019465	500.313	63.416	1.1825	63.416	62.984	64.166	0					325	104	4	0	0	0	0.0015962
ANITVVIIR	9	Deamidation (N)	_AN(de)ITVVIIR_	AN(1)ITVVIIR		AN(123.35)ITVVIIR		0	1	0	0	P05362;K7EKL8	P05362	P05362	ICAM1	Intercellular adhesion molecule 1	MULTI-MSMS	20150912_ADR_200ug_GLYCO3	3	1	500.31	2	500.313	998.612	49893.4	0.28745	0.00014382	0.065569	3.2805e-05	0.35302	0.00017662	500.313	62.906	2.9228	62.906	62.086	65.009	-3.8147e-06					535	259	5	0	0	0	3.016e-12
ANITWSVK	8	Deamidation (N)	_AN(de)ITWSVK_	AN(1)ITWSVK		AN(46.46)ITWSVK		0	1	0	0	O00754-2;O00754	O00754-2	O00754-2	MAN2B1	Lysosomal alpha-mannosidase;Lysosomal alpha-mannosidase A peptide;Lysosomal alpha-mannosidase B peptide;Lysosomal alpha-mannosidase C peptide;Lysosomal alpha-mannosidase D peptide;Lysosomal alpha-mannosidase E peptide	MULTI-MSMS	20150912_ADR_200ug_GLYCO1	1	1	460.25	2	460.248	918.481	52171.8	0.36063	0.00016598	-0.49839	-0.00022938	-0.13776	-6.3402e-05	460.248	45.967	0.58537	45.967	45.662	46.248	0					145	48	4	0	0	0	0.01106
ANITWSVK	8	Deamidation (N)	_AN(de)ITWSVK_	AN(1)ITWSVK		AN(42.31)ITWSVK		0	1	0	0	O00754-2;O00754	O00754-2	O00754-2	MAN2B1	Lysosomal alpha-mannosidase;Lysosomal alpha-mannosidase A peptide;Lysosomal alpha-mannosidase B peptide;Lysosomal alpha-mannosidase C peptide;Lysosomal alpha-mannosidase D peptide;Lysosomal alpha-mannosidase E peptide	MULTI-MSMS	20150912_ADR_200ug_GLYCO2	2	1	460.25	2	460.248	918.481	51979	0.35778	0.00016467	-0.76745	-0.00035322	-0.40966	-0.00018855	460.247	46.286	0.58605	46.286	45.975	46.561	-3.8147e-06					155	51	4	0	0	0	0.016964
ANITWSVK	8	Deamidation (N)	_AN(de)ITWSVK_	AN(1)ITWSVK		AN(60.02)ITWSVK		0	1	0	0	O00754-2;O00754	O00754-2	O00754-2	MAN2B1	Lysosomal alpha-mannosidase;Lysosomal alpha-mannosidase A peptide;Lysosomal alpha-mannosidase B peptide;Lysosomal alpha-mannosidase C peptide;Lysosomal alpha-mannosidase D peptide;Lysosomal alpha-mannosidase E peptide	MULTI-MSMS	20150912_ADR_200ug_GLYCO3	3	1	460.25	2	460.248	918.481	51824	0.04789	2.2041e-05	-0.44069	-0.00020282	-0.3928	-0.00018078	460.248	46.131	0.58011	46.131	45.857	46.438	0					145	50	4	0	0	0	0.0051953
ANNSWFQSIIR	11	Deamidation (N)	_AN(de)NSWFQSIIR_	AN(0.628)N(0.372)SWFQSIIR		AN(2.27)N(-2.27)SWFQSIIR		0	1	0	0	Q92542-2;Q92542;H0Y6T7	Q92542-2	Q92542-2	NCSTN	Nicastrin	MULTI-MSMS	20150912_ADR_200ug_GLYCO1	1	1	669.83	2	668.836	1335.66	42930.8	0.20332	0.00013599	-0.63163	-0.00042245	-0.42831	-0.00028647	668.836	71.668	0.38441	71.668	71.471	71.855	0					114	26	6	0	0	0	0.00030447
ANNSWFQSIIR	11	Deamidation (N)	_AN(de)NSWFQSIIR_	AN(0.989)N(0.011)SWFQSIIR		AN(19.43)N(-19.43)SWFQSIIR		0	1	0	0	Q92542-2;Q92542;H0Y6T7	Q92542-2	Q92542-2	NCSTN	Nicastrin	MULTI-MSMS	20150912_ADR_200ug_GLYCO2	2	1	668.84	2	668.836	1335.66	42740.4	0.14184	9.4867e-05	-0.43583	-0.0002915	-0.29399	-0.00019663	668.836	71.631	0.37867	71.631	71.455	71.833	-7.6294e-06					122	33	5	0	0	0	2.0274e-11
ANNSWFQSIIR	11	Deamidation (N)	_AN(de)NSWFQSIIR_	AN(0.971)N(0.029)SWFQSIIR		AN(15.31)N(-15.31)SWFQSIIR		0	1	0	0	Q92542-2;Q92542;H0Y6T7	Q92542-2	Q92542-2	NCSTN	Nicastrin	MULTI-MSMS	20150912_ADR_200ug_GLYCO3	3	1	669.33	2	668.836	1335.66	43456.7	0.049512	3.3116e-05	-0.072189	-4.8282e-05	-0.022676	-1.5167e-05	668.836	71.522	0.2729	71.522	71.382	71.655	0					80	22	5	0	0	0	2.0661e-19
ANSTSTER	8	Deamidation (N)	_AN(de)STSTER_	AN(1)STSTER		AN(96.67)STSTER		0	1	0	0	P43121	P43121	P43121	MCAM	Cell surface glycoprotein MUC18	MULTI-MSMS	20150912_ADR_200ug_GLYCO1	1	1	433.7	2	433.696	865.378	52667	-0.48404	-0.00020993	0.66049	0.00028645	0.17645	7.6526e-05	433.696	6.7278	0.17606	6.7278	6.6443	6.8204	0					68	23	4	0	0	0	0.00081325
ANSTSTER	8	Deamidation (N)	_AN(de)STSTER_	AN(1)STSTER		AN(65.22)STSTER		0	1	0	0	P43121	P43121	P43121	MCAM	Cell surface glycoprotein MUC18	MULTI-MSMS	20150912_ADR_200ug_GLYCO2	2	1	433.7	2	433.696	865.378	53133.4	0.22745	9.8644e-05	-0.12107	-5.2508e-05	0.10638	4.6135e-05	433.696	6.7895	0.15504	6.7895	6.7109	6.8659	0					72	22	4	0	0	0	0.0051806
ANSTSTER	8	Deamidation (N)	_AN(de)STSTER_	AN(1)STSTER		AN(94.85)STSTER		0	1	0	0	P43121	P43121	P43121	MCAM	Cell surface glycoprotein MUC18	MULTI-MSMS	20150912_ADR_200ug_GLYCO3	3	1	433.7	2	433.696	865.378	53576.8	0.22392	9.7112e-05	-0.19133	-8.2981e-05	0.032582	1.4131e-05	433.696	6.7076	0.17008	6.7076	6.6248	6.7949	0					76	24	4	0	0	0	0.0010315
ANTSAIAVPSPVSNSASAR	19	Deamidation (N)	_AN(de)TSAIAVPSPVSNSASAR_	AN(1)TSAIAVPSPVSNSASAR		AN(70.37)TSAIAVPSPVSN(-70.37)SASAR		0	1	0	0	P55268	P55268	P55268	LAMB2	Laminin subunit beta-2	MULTI-MSMS	20150912_ADR_200ug_GLYCO3	3	1	900.96	2	900.958	1799.9	37464.2	-0.74942	-0.00067519	0.17392	0.0001567	-0.5755	-0.0005185	900.958	42.901	1.2862	42.901	42.122	43.408	0					336	110	4	0	0	0	4.4569e-11
ANTSQPGVIQGGAVYICPWGASPTQCTPIEFDSK	34	Deamidation (N)	_AN(de)TSQPGVIQGGAVYICPWGASPTQCTPIEFDSK_	AN(1)TSQPGVIQGGAVYICPWGASPTQCTPIEFDSK		AN(48.39)TSQPGVIQGGAVYICPWGASPTQCTPIEFDSK		0	1	0	0	P08648;H0YHL9	P08648	P08648	ITGA5	Integrin alpha-5;Integrin alpha-5 heavy chain;Integrin alpha-5 light chain	MULTI-MSMS	20150912_ADR_200ug_GLYCO3	3	1	1214.24	3	1213.24	3636.69	31903.6	-0.05701	-6.9167e-05	0.1444	0.00017519	0.087391	0.00010603	1213.57	71.148	0.41573	71.148	70.967	71.382	0					87	20	9	0	0	0	4.9302e-10
ANTTQPGIVEGGQVIK	16	Deamidation (N)	_AN(de)TTQPGIVEGGQVIK_	AN(1)TTQPGIVEGGQVIK		AN(46.89)TTQPGIVEGGQVIK		0	1	0	0	P06756-3;P06756-2;P06756	P06756-3	P06756-3	ITGAV	Integrin alpha-V;Integrin alpha-V heavy chain;Integrin alpha-V light chain	MULTI-MSMS	20150912_ADR_200ug_GLYCO3	3	1	538.29	3	538.29	1611.85	48512.9	0.29652	0.00015961	0.21656	0.00011657	0.51308	0.00027619	538.29	41.508	0.40321	41.508	41.325	41.728	3.8147e-06					98	36	3	0	0	0	0.00021974
ANYTIIK	7	Deamidation (N)	_AN(de)YTIIK_	AN(1)YTIIK		AN(70)YTIIK		0	1	0	0	Q02487-2;Q02487	Q02487-2	Q02487-2	DSC2	Desmocollin-2	MULTI-MSMS	20150912_ADR_200ug_GLYCO2	2	1	412.23	2	412.232	822.449	54388	-0.1096	-4.5182e-05	0.097508	4.0196e-05	-0.012096	-4.9862e-06	412.232	37.655	0.60458	37.655	37.375	37.98	0					124	51	3	0	0	0	0.010643
ANYTIIK	7	Deamidation (N)	_AN(de)YTIIK_	AN(1)YTIIK		AN(48.56)YTIIK		0	1	0	0	Q02487-2;Q02487	Q02487-2	Q02487-2	DSC2	Desmocollin-2	MULTI-MSMS	20150912_ADR_200ug_GLYCO3	3	1	412.23	2	412.232	822.449	54417.4	-0.2284	-9.4153e-05	0.20975	8.6467e-05	-0.018646	-7.6866e-06	412.232	37.67	0.48029	37.67	37.457	37.937	0					100	39	3	0	0	0	0.020209
APDSNCSNIIITTR	14	Deamidation (N)	_APDSN(de)CSNIIITTR_	APDSN(0.809)CSN(0.191)IIITTR		APDSN(6.26)CSN(-6.26)IIITTR		0	1	0	0	Q69YM1;A2RU67	Q69YM1	Q69YM1	DKFZp762C0813;KIAA1467	Uncharacterized protein KIAA1467	MULTI-MSMS	20150912_ADR_200ug_GLYCO1	1	1	781.88	2	781.878	1561.74	40033.7	-0.35582	-0.00027821	-0.19254	-0.00015054	-0.54836	-0.00042875	781.878	44.232	0.71339	44.232	43.837	44.55	0					239	59	6	0	0	0	0.00029698
APDSNCSNIIITTR	14	Deamidation (N)	_APDSN(de)CSNIIITTR_	APDSN(0.999)CSN(0.001)IIITTR		APDSN(30.01)CSN(-30.01)IIITTR		0	1	0	0	Q69YM1;A2RU67	Q69YM1	Q69YM1	DKFZp762C0813;KIAA1467	Uncharacterized protein KIAA1467	MULTI-MSMS	20150912_ADR_200ug_GLYCO2	2	1	781.88	2	781.878	1561.74	40068	-0.45307	-0.00035425	-0.29407	-0.00022993	-0.74714	-0.00058418	781.878	44.408	0.77077	44.408	44.011	44.782	0					261	64	6	0	0	0	1.7416e-13
APDSNCSNIIITTR	14	Deamidation (N)	_APDSN(de)CSNIIITTR_	APDSN(0.999)CSN(0.001)IIITTR		APDSN(28.36)CSN(-28.36)IIITTR		0	1	0	0	Q69YM1;A2RU67	Q69YM1	Q69YM1	DKFZp762C0813;KIAA1467	Uncharacterized protein KIAA1467	MULTI-MSMS	20150912_ADR_200ug_GLYCO3	3	1	781.88	2	781.878	1561.74	39882.1	-0.3495	-0.00027327	-0.38165	-0.0002984	-0.73115	-0.00057167	781.878	44.265	0.62992	44.265	43.978	44.608	0					231	55	5	0	0	0	8.6903e-18
APDTANITTAAIFR	14	Deamidation (N)	_APDTAN(de)ITTAAIFR_	APDTAN(1)ITTAAIFR		APDTAN(40.94)ITTAAIFR		0	1	0	0	Q9NS84	Q9NS84	Q9NS84	CHST7	Carbohydrate sulfotransferase 7	MULTI-MSMS	20150912_ADR_200ug_GLYCO1	1	1	731.88	2	731.88	1461.75	41058.8	-0.50546	-0.00036994	0.68174	0.00049895	0.17627	0.00012901	731.881	64.623	0.41281	64.623	64.392	64.805	0					107	38	3	0	0	0	0.001492
APDTANITTAAIFR	14	Deamidation (N)	_APDTAN(de)ITTAAIFR_	APDTAN(1)ITTAAIFR		APDTAN(77.78)ITTAAIFR		0	1	0	0	Q9NS84	Q9NS84	Q9NS84	CHST7	Carbohydrate sulfotransferase 7	MULTI-MSMS	20150912_ADR_200ug_GLYCO3	3	1	731.88	2	731.88	1461.75	42371.9	-0.14707	-0.00010764	0.59315	0.00043411	0.44608	0.00032648	731.88	64.233	0.46088	64.233	64.015	64.476	0					113	40	4	0	0	0	9.6801e-07
APQHVVNHIPPYTNVSIK	18	Deamidation (N)	_APQHVVNHIPPYTN(de)VSIK_	APQHVVNHIPPYTN(1)VSIK		APQHVVN(-36.94)HIPPYTN(36.94)VSIK		0	1	0	0	Q5TG12;E9PGC5;Q15262;Q15262-2;Q15262-3;Q15262-4	Q5TG12	Q5TG12	PTPRK	Receptor-type tyrosine-protein phosphatase kappa	MULTI-MSMS	20150912_ADR_200ug_GLYCO3	3	1	672.7	3	672.362	2014.06	43371.6	-0.26173	-0.00017598	0.36802	0.00024744	0.10629	7.1465e-05	672.696	46.239	0.8145	46.239	45.941	46.756	0					243	73	4	0	0	0	2.6885e-07
APQQQPPPQQPPPPQPPPQQPPPPPSYSPAR	31	Unmodified	_APQQQPPPQQPPPPQPPPQQPPPPPSYSPAR_					0	0	0	0	M0R3F1;A0A0A0MRA5;B7Z4B8;Q9BUJ2-5;Q9BUJ2-3;Q9BUJ2-4;Q9BUJ2-2;Q9BUJ2	M0R3F1	M0R3F1	HNRNPUL1	Heterogeneous nuclear ribonucleoprotein U-like protein 1	MULTI-MSMS	20150912_ADR_200ug_GLYCO1	1	1	833.43	4	832.927	3327.68	39492.2	-0.87108	-0.00072555	0.075752	6.3096e-05	-0.79533	-0.00066245	833.178	38.942	1.7629	38.942	38.273	40.036	3.8147e-06					444	142	6	0	0	0	0.033779
APQQQPPPQQPPPPQPPPQQPPPPPSYSPAR	31	Unmodified	_APQQQPPPQQPPPPQPPPQQPPPPPSYSPAR_					0	0	0	0	M0R3F1;A0A0A0MRA5;B7Z4B8;Q9BUJ2-5;Q9BUJ2-3;Q9BUJ2-4;Q9BUJ2-2;Q9BUJ2	M0R3F1	M0R3F1	HNRNPUL1	Heterogeneous nuclear ribonucleoprotein U-like protein 1	MULTI-MSMS	20150912_ADR_200ug_GLYCO3	3	1	833.18	4	832.927	3327.68	38831.7	-0.92063	-0.00076681	0.34772	0.00028963	-0.57291	-0.00047719	833.178	38.898	3.0965	38.898	37.474	40.571	0					1258	255	7	0	0	0	3.7999e-06
APQQQPPPQQPPPPQPPPQQPPPPPSYSPAR	31	Unmodified	_APQQQPPPQQPPPPQPPPQQPPPPPSYSPAR_					0	0	0	0	M0R3F1;A0A0A0MRA5;B7Z4B8;Q9BUJ2-5;Q9BUJ2-3;Q9BUJ2-4;Q9BUJ2-2;Q9BUJ2	M0R3F1	M0R3F1	HNRNPUL1	Heterogeneous nuclear ribonucleoprotein U-like protein 1	MULTI-MSMS	20150912_ADR_200ug_GLYCO3	3	1	1110.57	3	1110.23	3327.68	33386.4	-0.64664	-0.00071792	0.69568	0.00077236	0.049038	5.4443e-05	1110.57	38.863	2.8651	38.863	37.654	40.519	0					1160	234	7	0	0	0	7.6814e-12
AQDPAAATASSPSTPDPASAPSTTPASPATPAQPSTSGSASSDAGSGSR	49	Unmodified	_AQDPAAATASSPSTPDPASAPSTTPASPATPAQPSTSGSASSDAGSGSR_					0	0	0	0	Q9NRR5	Q9NRR5	Q9NRR5	UBQLN4	Ubiquilin-4	MULTI-MSMS	20150912_ADR_200ug_GLYCO3	3	1	1471.68	3	1471.01	4410	29095.3	-0.96577	-0.0014206	0.83149	0.0012231	-0.13427	-0.00019752	1471.68	35.352	0.6237	35.352	34.965	35.589	0					191	46	6	0	0	0	0.042668
AQDPAAATASSPSTPDPASAPSTTPASPATPAQPSTSGSASSDAGSGSR	49	Unmodified	_AQDPAAATASSPSTPDPASAPSTTPASPATPAQPSTSGSASSDAGSGSR_					0	0	0	0	Q9NRR5	Q9NRR5	Q9NRR5	UBQLN4	Ubiquilin-4	MULTI-MSMS	20150912_ADR_200ug_GLYCO3	3	1	1104.01	4	1103.51	4410	32893	-0.36912	-0.00040733	0.54357	0.00059984	0.17445	0.00019251	1104.01	35.399	0.71033	35.399	34.93	35.64	0					241	52	6	0	0	0	0.012404
AQFTFFNK	8	Deamidation (N)	_AQFTFFN(de)K_	AQFTFFN(1)K		AQFTFFN(41.45)K		0	1	0	0	Q86SQ4-2;Q86SQ4;Q86SQ4-4;Q86SQ4-3	Q86SQ4-2	Q86SQ4-2	GPR126	G-protein coupled receptor 126	MULTI-MSMS	20150912_ADR_200ug_GLYCO2	2	1	502.25	2	502.248	1002.48	49423.8	0.30249	0.00015193	-0.42039	-0.00021114	-0.1179	-5.9215e-05	502.248	60.038	0.47568	60.038	59.786	60.261	-3.8147e-06					106	41	4	0	0	0	0.018241
AQFTFFNK	8	Deamidation (N)	_AQFTFFN(de)K_	AQFTFFN(1)K		AQFTFFN(46.13)K		0	1	0	0	Q86SQ4-2;Q86SQ4;Q86SQ4-4;Q86SQ4-3	Q86SQ4-2	Q86SQ4-2	GPR126	G-protein coupled receptor 126	MULTI-MSMS	20150912_ADR_200ug_GLYCO3	3	1	502.25	2	502.248	1002.48	50046.9	-0.088562	-4.448e-05	0.27579	0.00013851	0.18723	9.4034e-05	502.248	59.155	0.4766	59.155	58.862	59.339	0					115	41	4	0	0	0	0.011534
AQHEDQVEQYKK	12	Unmodified	_AQHEDQVEQYKK_					0	0	0	1	Q3BDU5;P02545-2;P02545-6;P02545-3;P02545;Q5TCI8;H0YAB0;P02545-5;P02545-4	Q3BDU5	Q3BDU5	LMNA	Prelamin-A/C;Lamin-A/C	MULTI-MSMS	20150912_ADR_200ug_GLYCO1	1	1	501.58	3	501.579	1501.72	49522.9	0.2106	0.00010563	-0.67443	-0.00033828	-0.46383	-0.00023265	501.579	14.184	0.2106	14.184	14.084	14.294	9.5367e-07					22	8	3	0	0	0	0.0011811
AQHEDQVEQYKK	12	Unmodified	_AQHEDQVEQYKK_					0	0	0	1	Q3BDU5;P02545-2;P02545-6;P02545-3;P02545;Q5TCI8;H0YAB0;P02545-5;P02545-4	Q3BDU5	Q3BDU5	LMNA	Prelamin-A/C;Lamin-A/C	MULTI-MSMS	20150912_ADR_200ug_GLYCO1	1	1	751.87	2	751.865	1501.72	41206	-0.47788	-0.0003593	2.3677	0.0017802	1.8898	0.0014209	751.869	14.184	0.14016	14.184	14.101	14.242	0					18	5	4	0	0	0	0.00013269
AQHEDQVEQYKK	12	Unmodified	_AQHEDQVEQYKK_					0	0	0	1	Q3BDU5;P02545-2;P02545-6;P02545-3;P02545;Q5TCI8;H0YAB0;P02545-5;P02545-4	Q3BDU5	Q3BDU5	LMNA	Prelamin-A/C;Lamin-A/C	MULTI-MSMS	20150912_ADR_200ug_GLYCO2	2	1	501.58	3	501.579	1501.72	49109.1	-0.29675	-0.00014884	-0.47355	-0.00023752	-0.7703	-0.00038636	501.579	14.431	0.66678	14.431	14.073	14.74	-9.5367e-07					41	26	4	0	0	0	6.9919e-05
AQHEDQVEQYKK	12	Unmodified	_AQHEDQVEQYKK_					0	0	0	1	Q3BDU5;P02545-2;P02545-6;P02545-3;P02545;Q5TCI8;H0YAB0;P02545-5;P02545-4	Q3BDU5	Q3BDU5	LMNA	Prelamin-A/C;Lamin-A/C	MULTI-MSMS	20150912_ADR_200ug_GLYCO2	2	1	751.87	2	751.865	1501.72	40929.4	-0.88965	-0.00066889	1.7586	0.0013223	0.86899	0.00065336	751.867	14.442	0.16147	14.442	14.351	14.513	0					16	5	4	0	0	0	8.5174e-07
AQHEDQVEQYKK	12	Unmodified	_AQHEDQVEQYKK_					0	0	0	1	Q3BDU5;P02545-2;P02545-6;P02545-3;P02545;Q5TCI8;H0YAB0;P02545-5;P02545-4	Q3BDU5	Q3BDU5	LMNA	Prelamin-A/C;Lamin-A/C	MULTI-MSMS	20150912_ADR_200ug_GLYCO3	3	1	501.58	3	501.579	1501.72	50093.4	-0.25052	-0.00012566	0.097907	4.9108e-05	-0.15261	-7.6547e-05	501.579	14.459	0.22591	14.459	14.341	14.567	0					25	8	4	0	0	0	6.746e-05
AQHEDQVEQYKK	12	Unmodified	_AQHEDQVEQYKK_					0	0	0	1	Q3BDU5;P02545-2;P02545-6;P02545-3;P02545;Q5TCI8;H0YAB0;P02545-5;P02545-4	Q3BDU5	Q3BDU5	LMNA	Prelamin-A/C;Lamin-A/C	MULTI-MSMS	20150912_ADR_200ug_GLYCO3	3	1	751.87	2	751.865	1501.72	41360.2	-0.74872	-0.00056293	0.23697	0.00017817	-0.51174	-0.00038476	751.866	14.458	0.16471	14.458	14.363	14.528	0					16	5	4	0	0	0	0.00013269
AQHNDSEQTQSPQQPGSR	18	Deamidation (N)	_AQHN(de)DSEQTQSPQQPGSR_	AQHN(1)DSEQTQSPQQPGSR		AQHN(47.08)DSEQTQSPQQPGSR		0	1	0	0	O60565	O60565	O60565	GREM1	Gremlin-1	MULTI-MSMS	20150912_ADR_200ug_GLYCO1	1	1	666.3	3	665.963	1994.87	43696.6	-0.37114	-0.00024717	0.76037	0.00050638	0.38922	0.00025921	666.298	12.608	0.25132	12.608	12.431	12.682	-9.5367e-07					41	13	5	0	0	0	2.8988e-05
AQIFANTVDNAR	12	Unmodified	_AQIFANTVDNAR_					0	0	0	0	F8VZY9;P05783	F8VZY9	F8VZY9	KRT18	Keratin, type I cytoskeletal 18	MULTI-MSMS	20150912_ADR_200ug_GLYCO3	3	1	660.84	2	660.339	1318.66	45336.6	-0.61546	-0.00040641	0.17233	0.0001138	-0.44313	-0.00029262	660.339	39.326	0.39291	39.326	39.182	39.575	0					94	35	3	0	0	0	0.0019556
AQPGTMSNGTETR	13	Deamidation (N)	_AQPGTMSN(de)GTETR_	AQPGTMSN(1)GTETR		AQPGTMSN(49.3)GTETR		0	1	0	0	Q9UGT4	Q9UGT4	Q9UGT4	SUSD2	Sushi domain-containing protein 2	MULTI-MSMS	20150912_ADR_200ug_GLYCO3	3	1	675.8	2	675.801	1349.59	42853.2	-0.59572	-0.00040259	0.87308	0.00059003	0.27737	0.00018744	675.802	16.498	0.49755	16.498	16.326	16.824	0					86	30	4	0	0	0	0.00052259
AQQIIANSTAIEEAMIQEQQR	21	Deamidation (N)	_AQQIIAN(de)STAIEEAMIQEQQR_	AQQIIAN(1)STAIEEAMIQEQQR		AQQIIAN(49.77)STAIEEAMIQEQQR		0	1	0	0	O15230	O15230	O15230	LAMA5	Laminin subunit alpha-5	MULTI-MSMS	20150912_ADR_200ug_GLYCO1	1	1	792.06	3	791.729	2372.16	39952.4	-0.06112	-4.839e-05	-0.007195	-5.6965e-06	-0.068315	-5.4087e-05	792.063	70.594	0.23495	70.594	70.467	70.702	0					62	13	5	0	0	0	3.3899e-06
AQQIIANSTAIEEAMIQEQQR	21	Deamidation (N)	_AQQIIAN(de)STAIEEAMIQEQQR_	AQQIIAN(1)STAIEEAMIQEQQR		AQQIIAN(42.64)STAIEEAMIQEQQR		0	1	0	0	O15230	O15230	O15230	LAMA5	Laminin subunit alpha-5	MULTI-MSMS	20150912_ADR_200ug_GLYCO2	2	1	792.06	3	791.729	2372.16	40049.6	-0.0049686	-3.9338e-06	0.068137	5.3946e-05	0.063169	5.0012e-05	792.063	70.62	0.20708	70.62	70.499	70.706	7.6294e-06					57	13	5	0	0	0	6.4362e-05
AQQIIANSTAIEEAMIQEQQR	21	Deamidation (N)	_AQQIIAN(de)STAIEEAMIQEQQR_	AQQIIAN(1)STAIEEAMIQEQQR		AQQIIAN(88.28)STAIEEAMIQEQQR		0	1	0	0	O15230	O15230	O15230	LAMA5	Laminin subunit alpha-5	MULTI-MSMS	20150912_ADR_200ug_GLYCO3	3	1	792.06	3	791.729	2372.16	39365.2	-0.12652	-0.00010017	0.21753	0.00017222	0.091006	7.2052e-05	792.063	70.51	0.25126	70.51	70.374	70.626	0					50	13	6	0	0	0	3.9407e-20
AQQIIANSTAIEEAMIQEQQR	21	Deamidation (N)	_AQQIIAN(de)STAIEEAMIQEQQR_	AQQIIAN(1)STAIEEAMIQEQQR		AQQIIAN(89.83)STAIEEAMIQEQQR		0	1	0	0	O15230	O15230	O15230	LAMA5	Laminin subunit alpha-5	MULTI-MSMS	20150912_ADR_200ug_GLYCO3	3	1	1187.59	2	1187.09	2372.16	31868.8	-0.078641	-9.3354e-05	0.47115	0.00055929	0.39251	0.00046594	1187.59	70.503	0.21342	70.503	70.374	70.588	0					34	9	5	0	0	0	5.9174e-20
AQTIAMNVTNFWK	13	Oxidation (M),Deamidation (N)	_AQTIAM(ox)N(de)VTNFWK_	AQTIAMN(0.986)VTN(0.014)FWK	AQTIAM(1)NVTNFWK	AQTIAMN(18.53)VTN(-18.53)FWK	AQTIAM(44.51)NVTNFWK	0	1	1	0	A0A0G2JHB5;A0A0G2JH91;F5H7Q8;X6R344;A0A0G2JNW8;A0A0G2JH58;Q29980-2;Q29980	A0A0G2JHB5	A0A0G2JHB5	MICB	MHC class I polypeptide-related sequence B	MULTI-MSMS	20150912_ADR_200ug_GLYCO2	2	1	770.88	2	770.877	1539.74	39736.9	0.068862	5.3084e-05	-0.027977	-2.1567e-05	0.040884	3.1517e-05	770.877	71.988	0.46295	71.988	71.791	72.253	0					78	24	5	0	0	0	0.01071
AQTIAMNVTNFWK	13	Oxidation (M),Deamidation (N)	_AQTIAM(ox)N(de)VTNFWK_	AQTIAMN(1)VTNFWK	AQTIAM(1)NVTNFWK	AQTIAMN(33.59)VTN(-33.59)FWK	AQTIAM(97.69)NVTNFWK	0	1	1	0	A0A0G2JHB5;A0A0G2JH91;F5H7Q8;X6R344;A0A0G2JNW8;A0A0G2JH58;Q29980-2;Q29980	A0A0G2JHB5	A0A0G2JHB5	MICB	MHC class I polypeptide-related sequence B	MULTI-MSMS	20150912_ADR_200ug_GLYCO3	3	1	770.88	2	770.877	1539.74	39609.6	-0.27975	-0.00021565	-0.46721	-0.00036016	-0.74697	-0.00057582	770.877	71.005	0.46204	71.005	70.877	71.339	0					92	25	6	0	0	0	6.9792e-12
AQTIAMNVTNFWK	13	Oxidation (M),Deamidation (N)	_AQTIAM(ox)N(de)VTNFWK_	AQTIAMN(0.999)VTN(0.001)FWK	AQTIAM(1)NVTNFWK	AQTIAMN(30.04)VTN(-30.04)FWK	AQTIAM(105.03)NVTNFWK	0	1	1	0	A0A0G2JHB5;A0A0G2JH91;F5H7Q8;X6R344;A0A0G2JNW8;A0A0G2JH58;Q29980-2;Q29980	A0A0G2JHB5	A0A0G2JHB5	MICB	MHC class I polypeptide-related sequence B	MULTI-MSMS	20150912_ADR_200ug_GLYCO3	3	1	770.88	2	770.877	1539.74	40054.8	-0.30017	-0.00023139	0.60989	0.00047015	0.30972	0.00023876	770.877	71.798	0.32863	71.798	71.655	71.984	0					55	21	3	0	0	0	1.8077e-16
AQTIAMNVTNFWK	13	Deamidation (N)	_AQTIAMN(de)VTNFWK_	AQTIAMN(0.99)VTN(0.01)FWK		AQTIAMN(19.79)VTN(-19.79)FWK		0	1	0	0	A0A0G2JHB5;A0A0G2JH91;F5H7Q8;X6R344;A0A0G2JNW8;A0A0G2JH58;Q29980-2;Q29980	A0A0G2JHB5	A0A0G2JHB5	MICB	MHC class I polypeptide-related sequence B	MULTI-MSMS	20150912_ADR_200ug_GLYCO3	3	1	762.88	2	762.879	1523.74	40638.1	-0.38893	-0.00029671	-0.64009	-0.00048831	-1.029	-0.00078502	762.879	72.177	0.30881	72.177	72.078	72.387	0					115	32	5	0	0	0	9.8086e-21
ASFNHFDRDHSGTIGPEEFK	20	Unmodified	_ASFNHFDRDHSGTIGPEEFK_					0	0	0	1	P12814;P12814-3	P12814	P12814	ACTN1	Alpha-actinin-1	MULTI-MSMS	20150912_ADR_200ug_GLYCO3	3	1	573.77	4	573.517	2290.04	47767.7	0.081425	4.6699e-05	0.65377	0.00037495	0.73519	0.00042164	573.769	42.895	0.47948	42.895	42.684	43.164	0					120	41	4	0	0	0	0.028861
ASGVAVSDGVIK	12	Acetyl (Protein N-term)	_(ac)ASGVAVSDGVIK_					1	0	0	0	E9PP50;P23528;E9PS23	E9PP50	E9PP50	CFL1	Cofilin-1	MULTI-MSMS	20150912_ADR_200ug_GLYCO2	2	1	572.81	2	572.814	1143.61	46699.2	0.24685	0.0001414	0.040101	2.297e-05	0.28696	0.00016437	572.814	45.421	0.51194	45.421	45.183	45.695	3.8147e-06					98	39	4	0	0	0	3.8234e-06
ASGVAVSDGVIK	12	Acetyl (Protein N-term)	_(ac)ASGVAVSDGVIK_					1	0	0	0	E9PP50;P23528;E9PS23	E9PP50	E9PP50	CFL1	Cofilin-1	MULTI-MSMS	20150912_ADR_200ug_GLYCO3	3	1	572.81	2	572.814	1143.61	46778.7	-0.021724	-1.2444e-05	0.43608	0.00024979	0.41435	0.00023735	572.814	45.329	0.45978	45.329	45.117	45.577	0					109	34	4	0	0	0	0.00014592
ASSDIQVK	8	Acetyl (Protein N-term)	_(ac)ASSDIQVK_					1	0	0	0	A2A2D0;P16949;P16949-2	A2A2D0	A2A2D0	STMN1	Stathmin	MULTI-SECPEP	20150912_ADR_200ug_GLYCO1	1	1	889.34	1	889.463	888.455	36276.9	-0.988	-0.00087879	-1.5457	-0.0013749	-2.5337	-0.0022537	889.462	27.32	0.31243	27.32	27.151	27.463	0					34	25	2	0	0	0	0.014559
ASVDVFGNR	9	Deamidation (N)	_ASVDVFGN(de)R_	ASVDVFGN(1)R		ASVDVFGN(46.46)R		0	1	0	0	K7EMG4;A8MVW0	K7EMG4	K7EMG4	FAM171A2	Protein FAM171A2	MULTI-MSMS	20150912_ADR_200ug_GLYCO2	2	1	483.24	2	483.238	964.461	51678.8	0.13281	6.4178e-05	0.56548	0.00027326	0.69829	0.00033744	483.238	40.349	0.39867	40.349	40.171	40.569	0					119	37	4	0	0	0	0.0082168
ATCAPQHGAPGPGPADASK	19	Unmodified	_ATCAPQHGAPGPGPADASK_					0	0	0	0	A0A087WWY3;Q5HY54;Q60FE5;P21333-2;P21333	A0A087WWY3	A0A087WWY3	FLNA	Filamin-A	MULTI-MSMS	20150912_ADR_200ug_GLYCO3	3	1	597.28	3	597.281	1788.82	46653.7	-0.38234	-0.00022836	-0.0035218	-2.1035e-06	-0.38586	-0.00023047	597.281	16.239	0.31933	16.239	16.075	16.395	0					38	12	4	0	0	0	0.011827
ATDGDIGDNGTVR	13	Deamidation (N)	_ATDGDIGDN(de)GTVR_	ATDGDIGDN(1)GTVR		ATDGDIGDN(48.53)GTVR		0	1	0	0	Q6V0I7-3;Q6V0I7	Q6V0I7-3	Q6V0I7-3	FAT4	Protocadherin Fat 4	MULTI-MSMS	20150912_ADR_200ug_GLYCO2	2	1	646.29	2	646.292	1290.57	42740.9	-0.18168	-0.00011742	-0.23542	-0.00015215	-0.41711	-0.00026957	646.291	22.621	0.36308	22.621	22.423	22.786	0					72	24	4	0	0	0	0.00063863
ATISTIAVAVNR	12	Deamidation (N)	_ATISTIAVAVN(de)R_	ATISTIAVAVN(1)R		ATISTIAVAVN(86.11)R		0	1	0	0	C9JZF7;G5E9W2;Q9P2E5-2;Q9P2E5	C9JZF7	C9JZF7	CHPF2	Chondroitin sulfate glucuronyltransferase	MULTI-MSMS	20150912_ADR_200ug_GLYCO3	3	1	608.85	2	608.848	1215.68	45630.3	-0.16259	-9.8994e-05	0.062176	3.7856e-05	-0.10042	-6.1138e-05	608.849	53.742	0.3885	53.742	53.511	53.9	3.8147e-06					85	35	3	0	0	0	1.3011e-06
ATNATIDPR	9	Deamidation (N)	_ATN(de)ATIDPR_	ATN(1)ATIDPR		ATN(74.46)ATIDPR		0	1	0	0	P25116	P25116	P25116	F2R	Proteinase-activated receptor 1	MULTI-MSMS	20150912_ADR_200ug_GLYCO1	1	1	480.24	2	480.243	958.472	50679.4	-0.19919	-9.566e-05	0.13363	6.4174e-05	-0.065564	-3.1486e-05	480.243	20.014	0.73033	20.014	19.603	20.334	0					150	46	4	0	0	0	0.0015962
ATNATIDPR	9	Deamidation (N)	_ATN(de)ATIDPR_	ATN(1)ATIDPR		ATN(86.9)ATIDPR		0	1	0	0	P25116	P25116	P25116	F2R	Proteinase-activated receptor 1	MULTI-MSMS	20150912_ADR_200ug_GLYCO2	2	1	480.24	2	480.243	958.472	50108.4	0.24807	0.00011914	-0.28221	-0.00013553	-0.034134	-1.6392e-05	480.243	20.081	0.67418	20.081	19.793	20.467	0					142	43	5	0	0	0	0.00019956
ATNATIDPR	9	Deamidation (N)	_ATN(de)ATIDPR_	ATN(1)ATIDPR		ATN(63.82)ATIDPR		0	1	0	0	P25116	P25116	P25116	F2R	Proteinase-activated receptor 1	MULTI-MSMS	20150912_ADR_200ug_GLYCO3	3	1	480.24	2	480.243	958.472	49877.3	0.24457	0.00011745	-0.093825	-4.5059e-05	0.15074	7.2392e-05	480.243	20.294	0.75604	20.294	19.869	20.625	0					144	40	5	0	0	0	0.0026211
ATQAIVIAPTR	11	Unmodified	_ATQAIVIAPTR_					0	0	0	0	J3QKZ9;J3QLN6;J3KS25;J3QR64;J3KTB5;J3QL43;J3QS69;J3KT12;P60842-2;P60842	J3QKZ9	J3QKZ9	EIF4A1	Eukaryotic initiation factor 4A-I	MSMS	20150912_ADR_200ug_GLYCO3	3	1	570.84	2	570.84	1139.67	NaN	NaN	NaN	NaN	NaN	NaN	NaN	NaN	39.869	1	39.869	39.369	40.369	0								0	0	0	0.021562
AVDSIVPIGR	10	Unmodified	_AVDSIVPIGR_					0	0	0	0	K7ENJ4;K7ERX7;K7EK77;P25705-2;P25705;P25705-3	K7ENJ4	K7ENJ4	ATP5A1	ATP synthase subunit alpha, mitochondrial	MULTI-MSMS	20150912_ADR_200ug_GLYCO3	3	1	513.8	2	513.801	1025.59	51080.2	0.19546	0.00010043	0.84407	0.00043368	1.0395	0.00053411	513.801	47.532	0.36702	47.532	47.325	47.692	0					48	30	2	0	0	0	0.020513
AVFPSIVGR	9	Unmodified	_AVFPSIVGR_					0	0	0	0	P63267;P68133;P68032;P62736;A6NL76;P63267-2;F8WB63;B8ZZJ2;C9JFL5;F6UVQ4;F6QUT6;C9JUM1;F8WCH0;P60709;P63261;G5E9R0;E7EVS6;I3L3I0;I3L1U9;I3L4N8;Q6S8J3;C9JTX5;C9JZR7;K7EM38;I3L3R2;J3KT65;A5A3E0;P0CG38	P63267;P60709	P60709	ACTG2;ACTA1;ACTC1;ACTA2;ACTB;ACTG1;POTEE;POTEF;POTEI	Actin, gamma-enteric smooth muscle;Actin, alpha skeletal muscle;Actin, alpha cardiac muscle 1;Actin, aortic smooth muscle;Actin, cytoplasmic 1;Actin, cytoplasmic 1, N-terminally processed;Actin, cytoplasmic 2;Actin, cytoplasmic 2, N-terminally processed;POTE ankyrin domain family member E;POTE ankyrin domain family member F;POTE ankyrin domain family member I	MULTI-MSMS	20150912_ADR_200ug_GLYCO3	3	1	473.28	2	473.279	944.544	50901.1	0.19214	9.0938e-05	-0.90602	-0.0004288	-0.71387	-0.00033786	473.279	52.884	0.78604	52.884	52.48	53.266	-3.8147e-06					97	61	2	0	0	0	0.037682
AVFPSIVGRPR	11	Unmodified	_AVFPSIVGRPR_					0	0	0	1	P63267;P68133;P68032;P62736;A6NL76;P63267-2;F8WB63;B8ZZJ2;C9JFL5;F6UVQ4;F6QUT6;C9JUM1;F8WCH0;P60709;P63261;G5E9R0;E7EVS6;I3L3I0;I3L1U9;I3L4N8;Q6S8J3;C9JTX5;C9JZR7;K7EM38;I3L3R2;J3KT65;A5A3E0;P0CG38	P63267;P60709	P60709	ACTG2;ACTA1;ACTC1;ACTA2;ACTB;ACTG1;POTEE;POTEF;POTEI	Actin, gamma-enteric smooth muscle;Actin, alpha skeletal muscle;Actin, alpha cardiac muscle 1;Actin, aortic smooth muscle;Actin, cytoplasmic 1;Actin, cytoplasmic 1, N-terminally processed;Actin, cytoplasmic 2;Actin, cytoplasmic 2, N-terminally processed;POTE ankyrin domain family member E;POTE ankyrin domain family member F;POTE ankyrin domain family member I	MULTI-MSMS	20150912_ADR_200ug_GLYCO1	1	1	599.86	2	599.856	1197.7	46405.4	0.10854	6.5106e-05	-0.042114	-2.5263e-05	0.066422	3.9843e-05	599.856	46.657	0.67356	46.657	46.234	46.908	0					136	77	3	0	0	0	0.0026089
AVFPSIVGRPR	11	Unmodified	_AVFPSIVGRPR_					0	0	0	1	P63267;P68133;P68032;P62736;A6NL76;P63267-2;F8WB63;B8ZZJ2;C9JFL5;F6UVQ4;F6QUT6;C9JUM1;F8WCH0;P60709;P63261;G5E9R0;E7EVS6;I3L3I0;I3L1U9;I3L4N8;Q6S8J3;C9JTX5;C9JZR7;K7EM38;I3L3R2;J3KT65;A5A3E0;P0CG38	P63267;P60709	P60709	ACTG2;ACTA1;ACTC1;ACTA2;ACTB;ACTG1;POTEE;POTEF;POTEI	Actin, gamma-enteric smooth muscle;Actin, alpha skeletal muscle;Actin, alpha cardiac muscle 1;Actin, aortic smooth muscle;Actin, cytoplasmic 1;Actin, cytoplasmic 1, N-terminally processed;Actin, cytoplasmic 2;Actin, cytoplasmic 2, N-terminally processed;POTE ankyrin domain family member E;POTE ankyrin domain family member F;POTE ankyrin domain family member I	MSMS	20150912_ADR_200ug_GLYCO2	2	1	599.86	2	599.856	1197.7	NaN	NaN	NaN	NaN	NaN	NaN	NaN	NaN	46.893	1	46.893	46.393	47.393	3.8147e-06								0	0	0	0.035029
AVFVDIEPTVIDEIR	15	Unmodified	_AVFVDIEPTVIDEIR_					0	0	0	0	P68366-2;P68366;C9JDL2;C9JEV8;C9JQ00;C9JJQ8	P68366-2	P68366-2	TUBA4A	Tubulin alpha-4A chain	MULTI-MSMS	20150912_ADR_200ug_GLYCO3	3	1	858.47	2	858.464	1714.91	39597.3	-0.56712	-0.00048685	1.5302	0.0013136	0.96306	0.00082676	858.967	71.959	0.1629	71.959	71.861	72.024	0					30	9	4	0	0	0	7.1252e-06
AVFVDIEPTVIDEVR	15	Unmodified	_AVFVDIEPTVIDEVR_					0	0	0	0	P68363;F8VRZ4;F8VS66;F8VQQ4;F8VVB9;F5H5D3;P68363-2;Q71U36-2;Q9BQE3;Q71U36;F8VX09;F8VWV9;F8VRK0	P68363	P68363	TUBA1B;TUBA1A;TUBA1C;KLK9	Tubulin alpha-1B chain;Tubulin alpha-1A chain;Tubulin alpha-1C chain	MULTI-MSMS	20150912_ADR_200ug_GLYCO3	3	1	851.46	2	851.457	1700.9	38419.6	-0.63522	-0.00054086	1.415	0.0012048	0.77982	0.00066398	851.458	70.314	0.2529	70.314	70.191	70.444	7.6294e-06					60	16	5	0	0	0	0.0021239
AVGNSTFAIACIQR	14	Deamidation (N)	_AVGN(de)STFAIACIQR_	AVGN(1)STFAIACIQR		AVGN(60.16)STFAIACIQR		0	1	0	0	Q96AE7-2;Q96AE7	Q96AE7-2	Q96AE7-2	TTC17	Tetratricopeptide repeat protein 17	MULTI-MSMS	20150912_ADR_200ug_GLYCO2	2	1	754.88	2	754.88	1507.75	40077.8	-0.26683	-0.00020143	0.68465	0.00051683	0.41782	0.0003154	754.88	58.254	0.53331	58.254	58.074	58.607	0					124	44	4	0	0	0	1.1512e-05
AVGNSTFAIACIQR	14	Deamidation (N)	_AVGN(de)STFAIACIQR_	AVGN(1)STFAIACIQR		AVGN(107.65)STFAIACIQR		0	1	0	0	Q96AE7-2;Q96AE7	Q96AE7-2	Q96AE7-2	TTC17	Tetratricopeptide repeat protein 17	MULTI-MSMS	20150912_ADR_200ug_GLYCO3	3	1	754.88	2	754.88	1507.75	41125	-0.3873	-0.00029237	1.9979	0.0015082	1.6106	0.0012158	754.88	57.63	0.55135	57.63	57.33	57.882	0					145	51	5	0	0	0	5.3079e-18
AVIFCISEDKK	11	Unmodified	_AVIFCISEDKK_					0	0	0	1	E9PP50;P23528;G3V1A4;E9PK25;E9PLJ3;E9PS23;E9PQB7	E9PP50	E9PP50	CFL1	Cofilin-1	MULTI-SECPEP	20150912_ADR_200ug_GLYCO3	3	1	655.66	2	655.345	1308.67	46359.9	-0.15575	-0.00010207	-0.48883	-0.00032035	-0.64458	-0.00042242	655.344	47.614	0.32603	47.614	47.475	47.801	-3.8147e-06					44	27	2	0	0	0	0.014782
AVIVNGTECIIAR	13	Deamidation (N)	_AVIVN(de)GTECIIAR_	AVIVN(1)GTECIIAR		AVIVN(41.23)GTECIIAR		0	1	0	0	J3KQS7;A0A087WZG2;Q04912-5;Q04912-2;Q04912	J3KQS7	J3KQS7	MST1R	Macrophage-stimulating protein receptor;Macrophage-stimulating protein receptor alpha chain;Macrophage-stimulating protein receptor beta chain	MULTI-MSMS	20150912_ADR_200ug_GLYCO3	3	1	708.88	2	708.879	1415.74	41962.3	-0.17637	-0.00012502	0.12516	8.8726e-05	-0.051204	-3.6298e-05	708.88	57.073	0.50009	57.073	56.949	57.449	0					125	47	4	0	0	0	0.0018002
AVIVNNITTGER	12	Deamidation (N)	_AVIVNN(de)ITTGER_	AVIVN(0.158)N(0.842)ITTGER		AVIVN(-7.26)N(7.26)ITTGER		0	1	0	0	Q8NBJ4-2;Q8NBJ4;C9JYM4	Q8NBJ4-2	Q8NBJ4-2	GOLM1	Golgi membrane protein 1	MULTI-MSMS	20150912_ADR_200ug_GLYCO1	1	1	644.35	2	644.349	1286.68	43546.1	-0.22941	-0.00014782	0.22211	0.00014312	-0.0072947	-4.7003e-06	644.349	41.911	0.78121	41.911	41.658	42.44	0					245	69	5	0	0	0	5.2079e-05
AVIVNNITTGER	12	Deamidation (N)	_AVIVNN(de)ITTGER_	AVIVN(0.181)N(0.819)ITTGER		AVIVN(-6.57)N(6.57)ITTGER		0	1	0	0	Q8NBJ4-2;Q8NBJ4;C9JYM4	Q8NBJ4-2	Q8NBJ4-2	GOLM1	Golgi membrane protein 1	MULTI-MSMS	20150912_ADR_200ug_GLYCO2	2	1	644.35	2	644.349	1286.68	43360.6	-0.33624	-0.00021666	0.37435	0.00024121	0.03811	2.4556e-05	644.349	42.101	0.76351	42.101	41.828	42.592	0					201	62	5	0	0	0	0.00083537
AVIVNNITTGER	12	Deamidation (N)	_AVIVNN(de)ITTGER_	AVIVN(0.148)N(0.852)ITTGER		AVIVN(-7.59)N(7.59)ITTGER		0	1	0	0	Q8NBJ4-2;Q8NBJ4;C9JYM4	Q8NBJ4-2	Q8NBJ4-2	GOLM1	Golgi membrane protein 1	MULTI-MSMS	20150912_ADR_200ug_GLYCO3	3	1	644.35	2	644.349	1286.68	43573.6	-0.21267	-0.00013703	0.23077	0.00014869	0.018101	1.1663e-05	644.349	42.035	0.56048	42.035	41.813	42.373	0					185	47	5	0	0	0	4.8963e-11
AVIVNNITTGER	12	2 Deamidation (N)	_AVIVN(de)N(de)ITTGER_	AVIVN(1)N(1)ITTGER		AVIVN(53.45)N(53.45)ITTGER		0	2	0	0	Q8NBJ4-2;Q8NBJ4;C9JYM4	Q8NBJ4-2	Q8NBJ4-2	GOLM1	Golgi membrane protein 1	MULTI-MSMS	20150912_ADR_200ug_GLYCO1	1	1	644.84	2	644.841	1287.67	44628.5	-0.16264	-0.00010487	0.29656	0.00019123	0.13392	8.636e-05	644.84	44.977	0.39347	44.977	44.765	45.159	0					81	28	4	0	0	0	0.00050467
AVIVNNITTGER	12	2 Deamidation (N)	_AVIVN(de)N(de)ITTGER_	AVIVN(1)N(1)ITTGER		AVIVN(53.45)N(53.45)ITTGER		0	2	0	0	Q8NBJ4-2;Q8NBJ4;C9JYM4	Q8NBJ4-2	Q8NBJ4-2	GOLM1	Golgi membrane protein 1	MULTI-MSMS	20150912_ADR_200ug_GLYCO2	2	1	644.84	2	644.841	1287.67	43361.5	-0.38562	-0.00024866	0.51026	0.00032904	0.12464	8.0376e-05	644.84	45.182	0.38985	45.182	45.033	45.423	-3.8147e-06					92	31	4	0	0	0	0.00050467
AVIVNNITTGER	12	2 Deamidation (N)	_AVIVN(de)N(de)ITTGER_	AVIVN(1)N(1)ITTGER		AVIVN(62.09)N(62.09)ITTGER		0	2	0	0	Q8NBJ4-2;Q8NBJ4;C9JYM4	Q8NBJ4-2	Q8NBJ4-2	GOLM1	Golgi membrane protein 1	MULTI-MSMS	20150912_ADR_200ug_GLYCO3	3	1	644.84	2	644.841	1287.67	43496.9	-0.61746	-0.00039816	0.27818	0.00017938	-0.33928	-0.00021878	644.841	39.846	0.53424	39.846	39.528	40.062	0					97	31	4	0	0	0	7.9298e-05
AVIVNNITTGER	12	2 Deamidation (N)	_AVIVN(de)N(de)ITTGER_	AVIVN(1)N(1)ITTGER		AVIVN(40.48)N(40.48)ITTGER		0	2	0	0	Q8NBJ4-2;Q8NBJ4;C9JYM4	Q8NBJ4-2	Q8NBJ4-2	GOLM1	Golgi membrane protein 1	MULTI-MSMS	20150912_ADR_200ug_GLYCO3	3	1	645.34	2	644.841	1287.67	43637.9	-0.25093	-0.00016181	0.27522	0.00017748	0.024289	1.5662e-05	644.841	45.054	0.35135	45.054	44.883	45.234	0					77	29	3	0	0	0	0.0023614
AVSSFDPEIDISNQSGR	17	Deamidation (N)	_AVSSFDPEIDISN(de)QSGR_	AVSSFDPEIDISN(1)QSGR		AVSSFDPEIDISN(57.53)QSGR		0	1	0	0	E7EPS8;P28827;P28827-2	E7EPS8	E7EPS8	PTPRM	Receptor-type tyrosine-protein phosphatase mu	MULTI-MSMS	20150912_ADR_200ug_GLYCO2	2	1	912.43	2	911.926	1821.84	36367.4	-0.67098	-0.00061189	0.80222	0.00073157	0.13124	0.00011968	911.927	56.311	0.5779	56.311	56.008	56.585	3.8147e-06					159	41	5	0	0	0	3.0768e-05
AVSSFDPEIDISNQSGR	17	Deamidation (N)	_AVSSFDPEIDISN(de)QSGR_	AVSSFDPEIDISN(1)QSGR		AVSSFDPEIDISN(64.45)QSGR		0	1	0	0	E7EPS8;P28827;P28827-2	E7EPS8	E7EPS8	PTPRM	Receptor-type tyrosine-protein phosphatase mu	MULTI-MSMS	20150912_ADR_200ug_GLYCO3	3	1	911.93	2	911.926	1821.84	37023.6	-0.56643	-0.00051654	0.55945	0.00051018	-0.0069747	-6.3604e-06	911.927	55.754	0.48511	55.754	55.501	55.986	0					131	32	5	0	0	0	1.5849e-06
AVTEQGAEISNEER	14	Unmodified	_AVTEQGAEISNEER_					0	0	0	0	E9PG15;P27348	E9PG15	E9PG15	YWHAQ	14-3-3 protein theta	MULTI-MSMS	20150912_ADR_200ug_GLYCO3	3	1	766.86	2	766.863	1531.71	42307.3	-0.95812	-0.00073475	-0.30998	-0.00023771	-1.2681	-0.00097246	766.863	25.529	0.30941	25.529	25.41	25.719	0					37	22	2	0	0	0	0.020202
AVVGVVAGGGR	11	Unmodified	_AVVGVVAGGGR_					0	0	0	0	E9PP36;E9PKZ0;E9PKU4;P62917	E9PP36	E9PP36	RPL8	60S ribosomal protein L8	MULTI-SECPEP	20150912_ADR_200ug_GLYCO2	2	1	472.25	2	471.28	940.545	56432.4	-0.51654	-0.00024344	-0.55405	-0.00026111	-1.0706	-0.00050455	471.28	25.921	0.19341	25.921	25.817	26.01	-1.9073e-06					18	14	2	0	0	0	0.037954
AYIIPAPPAPGNASESEEDR	20	Deamidation (N)	_AYIIPAPPAPGN(de)ASESEEDR_	AYIIPAPPAPGN(1)ASESEEDR		AYIIPAPPAPGN(72.36)ASESEEDR		0	1	0	0	B3KWK7;A6XND1;A6XND0;P17936	B3KWK7	B3KWK7	IGFBP3	Insulin-like growth factor-binding protein 3	MULTI-MSMS	20150912_ADR_200ug_GLYCO1	1	1	1043.49	2	1042.99	2083.97	34450.4	-0.1572	-0.00016396	0.35716	0.00037251	0.19996	0.00020855	1043.49	53.082	2.1077	53.082	52.105	54.213	0					757	178	7	0	0	0	1.8967e-11
AYIIPAPPAPGNASESEEDR	20	Deamidation (N)	_AYIIPAPPAPGN(de)ASESEEDR_	AYIIPAPPAPGN(1)ASESEEDR		AYIIPAPPAPGN(77.08)ASESEEDR		0	1	0	0	B3KWK7;A6XND1;A6XND0;P17936	B3KWK7	B3KWK7	IGFBP3	Insulin-like growth factor-binding protein 3	MULTI-MSMS	20150912_ADR_200ug_GLYCO2	2	1	1043.49	2	1042.99	2083.97	34507.9	-0.35937	-0.00037482	0.27132	0.00028299	-0.088049	-9.1835e-05	1043.49	53.252	2.049	53.252	52.428	54.477	0					809	175	7	0	0	0	8.4463e-16
AYIIPAPPAPGNASESEEDR	20	Deamidation (N)	_AYIIPAPPAPGN(de)ASESEEDR_	AYIIPAPPAPGN(1)ASESEEDR		AYIIPAPPAPGN(40.43)ASESEEDR		0	1	0	0	B3KWK7;A6XND1;A6XND0;P17936	B3KWK7	B3KWK7	IGFBP3	Insulin-like growth factor-binding protein 3	MULTI-MSMS	20150912_ADR_200ug_GLYCO3	3	1	695.66	3	695.664	2083.97	42174.9	-0.39988	-0.00027818	0.57604	0.00040073	0.17617	0.00012255	695.999	52.891	0.99981	52.891	52.48	53.48	0					295	78	5	0	0	0	0.00010872
AYIIPAPPAPGNASESEEDR	20	Deamidation (N)	_AYIIPAPPAPGN(de)ASESEEDR_	AYIIPAPPAPGN(1)ASESEEDR		AYIIPAPPAPGN(84.58)ASESEEDR		0	1	0	0	B3KWK7;A6XND1;A6XND0;P17936	B3KWK7	B3KWK7	IGFBP3	Insulin-like growth factor-binding protein 3	MULTI-MSMS	20150912_ADR_200ug_GLYCO3	3	1	1043.49	2	1042.99	2083.97	34002.2	-0.34292	-0.00035766	0.37539	0.00039153	0.032466	3.3861e-05	1043.49	52.897	1.7966	52.897	52.083	53.879	0					612	147	7	0	0	0	1.2627e-18
CATVTENATGDIATSR	16	Deamidation (N)	_CATVTEN(de)ATGDIATSR_	CATVTEN(1)ATGDIATSR		CATVTEN(42.31)ATGDIATSR		0	1	0	0	K7EKC8;K7EM91;O43291	K7EKC8	K7EKC8	SPINT2	Kunitz-type protease inhibitor 2	MULTI-SECPEP	20150912_ADR_200ug_GLYCO1	1	1	835.34	2	834.381	1666.75	38866.3	-0.58392	-0.00048721	-1.5988	-0.001334	-2.1827	-0.0018212	834.38	35.034	0.75383	35.034	34.777	35.531	0					188	59	5	0	0	0	0.00056842
CATVTENATGDIATSR	16	Deamidation (N)	_CATVTEN(de)ATGDIATSR_	CATVTEN(1)ATGDIATSR		CATVTEN(61.96)ATGDIATSR		0	1	0	0	K7EKC8;K7EM91;O43291	K7EKC8	K7EKC8	SPINT2	Kunitz-type protease inhibitor 2	MULTI-SECPEP	20150912_ADR_200ug_GLYCO2	2	1	835.34	2	834.381	1666.75	37943.3	-0.53328	-0.00044496	-1.2058	-0.0010061	-1.7391	-0.0014511	834.38	35.199	0.69776	35.199	34.974	35.672	0					149	50	5	0	0	0	7.6807e-12
CATVTENATGDIATSR	16	Deamidation (N)	_CATVTEN(de)ATGDIATSR_	CATVTEN(1)ATGDIATSR		CATVTEN(67.68)ATGDIATSR		0	1	0	0	K7EKC8;K7EM91;O43291	K7EKC8	K7EKC8	SPINT2	Kunitz-type protease inhibitor 2	MULTI-MSMS	20150912_ADR_200ug_GLYCO3	3	1	834.38	2	834.381	1666.75	37907.1	-0.6889	-0.00057481	-0.53798	-0.00044888	-1.2269	-0.0010237	834.38	35.264	0.71523	35.264	35.002	35.717	0					160	51	4	0	0	0	5.9775e-09
CCDVFECVNDTK	12	Deamidation (N)	_CCDVFECVN(de)DTK_	CCDVFECVN(1)DTK		CCDVFECVN(51.73)DTK		0	1	0	0	Q9NZV1	Q9NZV1	Q9NZV1	CRIM1	Cysteine-rich motor neuron 1 protein;Processed cysteine-rich motor neuron 1 protein	MULTI-MSMS	20150912_ADR_200ug_GLYCO1	1	1	774.3	2	774.294	1546.57	40176.5	-0.28119	-0.00021773	0.15601	0.0001208	-0.12518	-9.6928e-05	774.295	45.252	0.36385	45.252	45.064	45.427	3.8147e-06					91	26	5	0	0	0	0.0010743
CCDVFECVNDTK	12	Deamidation (N)	_CCDVFECVN(de)DTK_	CCDVFECVN(1)DTK		CCDVFECVN(50.22)DTK		0	1	0	0	Q9NZV1	Q9NZV1	Q9NZV1	CRIM1	Cysteine-rich motor neuron 1 protein;Processed cysteine-rich motor neuron 1 protein	MULTI-MSMS	20150912_ADR_200ug_GLYCO2	2	1	774.29	2	774.294	1546.57	40077.3	-0.45792	-0.00035457	0.26586	0.00020585	-0.19206	-0.00014871	774.295	45.528	0.37115	45.528	45.324	45.695	0					117	28	5	0	0	0	0.001283
CCDVFECVNDTK	12	Deamidation (N)	_CCDVFECVN(de)DTK_	CCDVFECVN(1)DTK		CCDVFECVN(72.7)DTK		0	1	0	0	Q9NZV1	Q9NZV1	Q9NZV1	CRIM1	Cysteine-rich motor neuron 1 protein;Processed cysteine-rich motor neuron 1 protein	MULTI-MSMS	20150912_ADR_200ug_GLYCO3	3	1	774.29	2	774.294	1546.57	40129.8	-0.53399	-0.00041347	0.48304	0.00037402	-0.050949	-3.945e-05	774.295	45.306	0.39538	45.306	45.077	45.472	-3.8147e-06					93	28	4	0	0	0	0.00013069
CCGAANYTDWEK	12	Deamidation (N)	_CCGAAN(de)YTDWEK_	CCGAAN(1)YTDWEK		CCGAAN(46.88)YTDWEK		0	1	0	0	F8VV56;F8W022;F8VWK8;P08962-3;P08962-2;P08962	F8VV56	F8VV56	CD63	CD63 antigen	MULTI-MSMS	20150912_ADR_200ug_GLYCO1	1	1	738.28	2	738.282	1474.55	41155.4	-0.95721	-0.00070669	0.18444	0.00013617	-0.77277	-0.00057052	738.282	37.566	0.49815	37.566	37.381	37.879	0					153	44	5	0	0	0	0.0019882
CCGAANYTDWEK	12	Deamidation (N)	_CCGAAN(de)YTDWEK_	CCGAAN(1)YTDWEK		CCGAAN(77.18)YTDWEK		0	1	0	0	F8VV56;F8W022;F8VWK8;P08962-3;P08962-2;P08962	F8VV56	F8VV56	CD63	CD63 antigen	MULTI-MSMS	20150912_ADR_200ug_GLYCO1	1	1	738.28	2	738.282	1474.55	40795.4	-0.53936	-0.0003982	-0.66555	-0.00049137	-1.2049	-0.00088956	738.283	41.88	1.5654	41.88	41.577	43.142	0					619	134	8	0	0	0	0.00010098
CCGAANYTDWEK	12	Deamidation (N)	_CCGAAN(de)YTDWEK_	CCGAAN(1)YTDWEK		CCGAAN(55.26)YTDWEK		0	1	0	0	F8VV56;F8W022;F8VWK8;P08962-3;P08962-2;P08962	F8VV56	F8VV56	CD63	CD63 antigen	MULTI-MSMS	20150912_ADR_200ug_GLYCO2	2	1	738.28	2	738.282	1474.55	41113.6	-0.74101	-0.00054707	0.15991	0.00011806	-0.5811	-0.00042901	738.282	37.72	0.48148	37.72	37.499	37.98	0					146	39	5	0	0	0	0.0005837
CCGAANYTDWEK	12	Deamidation (N)	_CCGAAN(de)YTDWEK_	CCGAAN(1)YTDWEK		CCGAAN(86.77)YTDWEK		0	1	0	0	F8VV56;F8W022;F8VWK8;P08962-3;P08962-2;P08962	F8VV56	F8VV56	CD63	CD63 antigen	MULTI-MSMS	20150912_ADR_200ug_GLYCO2	2	1	738.28	2	738.282	1474.55	40259	-0.47629	-0.00035164	-0.68582	-0.00050633	-1.1621	-0.00085797	738.283	42.091	1.8144	42.091	41.663	43.478	0					608	154	8	0	0	0	1.1745e-06
CCGAANYTDWEK	12	Deamidation (N)	_CCGAAN(de)YTDWEK_	CCGAAN(1)YTDWEK		CCGAAN(46.88)YTDWEK		0	1	0	0	F8VV56;F8W022;F8VWK8;P08962-3;P08962-2;P08962	F8VV56	F8VV56	CD63	CD63 antigen	MULTI-MSMS	20150912_ADR_200ug_GLYCO3	3	1	738.28	2	738.282	1474.55	41420.6	-0.73869	-0.00054536	-0.049987	-3.6904e-05	-0.78867	-0.00058226	738.282	37.675	0.43036	37.675	37.487	37.918	0					124	35	4	0	0	0	0.0019882
CCGAANYTDWEK	12	Deamidation (N)	_CCGAAN(de)YTDWEK_	CCGAAN(1)YTDWEK		CCGAAN(92.54)YTDWEK		0	1	0	0	F8VV56;F8W022;F8VWK8;P08962-3;P08962-2;P08962	F8VV56	F8VV56	CD63	CD63 antigen	MULTI-MSMS	20150912_ADR_200ug_GLYCO3	3	1	1477.56	1	1475.56	1474.55	29068	-0.83918	-0.0012383	-0.054577	-8.0532e-05	-0.89376	-0.0013188	1475.56	41.847	0.75829	41.847	41.673	42.431	0					243	64	5	0	0	0	0.00012918
CCGAANYTDWEK	12	Deamidation (N)	_CCGAAN(de)YTDWEK_	CCGAAN(1)YTDWEK		CCGAAN(60.16)YTDWEK		0	1	0	0	F8VV56;F8W022;F8VWK8;P08962-3;P08962-2;P08962	F8VV56	F8VV56	CD63	CD63 antigen	MULTI-MSMS	20150912_ADR_200ug_GLYCO3	3	1	738.28	2	738.282	1474.55	40563.9	-0.37696	-0.0002783	-0.79892	-0.00058983	-1.1759	-0.00086813	738.282	41.852	1.7172	41.852	41.51	43.227	0					623	149	7	0	0	0	0.00012487
CCGVSNYTDWFEVYNATR	18	2 Deamidation (N)	_CCGVSN(de)YTDWFEVYN(de)ATR_	CCGVSN(1)YTDWFEVYN(1)ATR		CCGVSN(66.15)YTDWFEVYN(66.15)ATR		0	2	0	0	E9PSH3;E9PN41;A8MVV6;J3KNL1;J3KQ42;O14817	E9PSH3	E9PSH3	TSPAN4	Tetraspanin-4	MULTI-MSMS	20150912_ADR_200ug_GLYCO1	1	1	1122.95	2	1122.45	2242.89	32905.4	0.088689	9.955e-05	-0.031758	-3.5647e-05	0.056931	6.3902e-05	1122.96	71.74	0.38583	71.74	71.63	72.016	0					94	22	7	0	0	0	4.4431e-08
CCGVSNYTDWFEVYNATR	18	2 Deamidation (N)	_CCGVSN(de)YTDWFEVYN(de)ATR_	CCGVSN(1)YTDWFEVYN(1)ATR		CCGVSN(66.15)YTDWFEVYN(66.15)ATR		0	2	0	0	E9PSH3;E9PN41;A8MVV6;J3KNL1;J3KQ42;O14817	E9PSH3	E9PSH3	TSPAN4	Tetraspanin-4	MULTI-MSMS	20150912_ADR_200ug_GLYCO2	2	1	1122.96	2	1122.45	2242.89	32955	0.0088732	9.9598e-06	-0.22649	-0.00025422	-0.21762	-0.00024426	1122.96	71.718	0.39807	71.718	71.581	71.979	0					142	28	7	0	0	0	4.4431e-08
CCGVSNYTDWFEVYNATR	18	2 Deamidation (N)	_CCGVSN(de)YTDWFEVYN(de)ATR_	CCGVSN(1)YTDWFEVYN(1)ATR		CCGVSN(102.5)YTDWFEVYN(102.5)ATR		0	2	0	0	E9PSH3;E9PN41;A8MVV6;J3KNL1;J3KQ42;O14817	E9PSH3	E9PSH3	TSPAN4	Tetraspanin-4	MULTI-MSMS	20150912_ADR_200ug_GLYCO3	3	1	1122.96	2	1122.45	2242.89	33500.5	-0.025709	-2.8857e-05	-0.26042	-0.00029231	-0.28613	-0.00032116	1122.96	71.616	0.46822	71.616	71.481	71.949	0					158	35	7	0	0	0	2.642e-29
CCGVSNYTDWFEVYNATR	18	2 Deamidation (N)	_CCGVSN(de)YTDWFEVYN(de)ATR_	CCGVSN(1)YTDWFEVYN(1)ATR		CCGVSN(55.69)YTDWFEVYN(55.69)ATR		0	2	0	0	E9PSH3;E9PN41;A8MVV6;J3KNL1;J3KQ42;O14817	E9PSH3	E9PSH3	TSPAN4	Tetraspanin-4	MULTI-MSMS	20150912_ADR_200ug_GLYCO3	3	1	748.97	3	748.638	2242.89	40834.1	-0.17213	-0.00012886	0.39306	0.00029426	0.22093	0.0001654	748.973	71.609	0.26189	71.609	71.492	71.754	0					82	22	5	0	0	0	7.745e-06
CCGVSNYTDWFEVYNATR	18	2 Deamidation (N)	_CCGVSN(de)YTDWFEVYN(de)ATR_	CCGVSN(1)YTDWFEVYN(1)ATR		CCGVSN(46.49)YTDWFEVYN(46.49)ATR		0	2	0	0	E9PSH3;E9PN41;A8MVV6;J3KNL1;J3KQ42;O14817	E9PSH3	E9PSH3	TSPAN4	Tetraspanin-4	MULTI-MSMS	20150912_ADR_200ug_GLYCO3	3	1	1122.46	2	1122.45	2242.89	33030.9	0.14805	0.00016618	-0.65291	-0.00073286	-0.50486	-0.00056668	1122.96	75.269	0.54548	75.269	75.133	75.678	0					156	41	5	0	0	0	4.2228e-05
CDQCEENYFYNR	12	Deamidation (N)	_CDQCEENYFYN(de)R_	CDQCEENYFYN(1)R		CDQCEEN(-43.76)YFYN(43.76)R		0	1	0	0	P11047	P11047	P11047	LAMC1	Laminin subunit gamma-1	MULTI-MSMS	20150912_ADR_200ug_GLYCO1	1	1	849.81	2	849.812	1697.61	38036	-0.68694	-0.00058377	-0.54568	-0.00046372	-1.2326	-0.0010475	849.812	43.072	0.58639	43.072	42.838	43.424	0					212	46	6	0	0	0	4.8963e-11
CDQCEENYFYNR	12	Deamidation (N)	_CDQCEENYFYN(de)R_	CDQCEEN(0.002)YFYN(0.998)R		CDQCEEN(-27.29)YFYN(27.29)R		0	1	0	0	P11047	P11047	P11047	LAMC1	Laminin subunit gamma-1	MULTI-MSMS	20150912_ADR_200ug_GLYCO1	1	1	849.81	2	849.812	1697.61	38157.2	-0.54013	-0.00045901	-0.36681	-0.00031172	-0.90694	-0.00077073	849.812	55.067	0.48608	55.067	54.795	55.281	0					150	36	5	0	0	0	0.0005837
CDQCEENYFYNR	12	Deamidation (N)	_CDQCEENYFYN(de)R_	CDQCEEN(0.003)YFYN(0.997)R		CDQCEEN(-25.39)YFYN(25.39)R		0	1	0	0	P11047	P11047	P11047	LAMC1	Laminin subunit gamma-1	MULTI-MSMS	20150912_ADR_200ug_GLYCO2	2	1	850.31	2	849.812	1697.61	37225.7	-0.75025	-0.00063757	-0.426	-0.00036202	-1.1762	-0.00099959	849.812	43.401	0.5856	43.401	43.114	43.699	0					242	53	6	0	0	0	0.0018091
CDQCEENYFYNR	12	Deamidation (N)	_CDQCEENYFYN(de)R_	CDQCEENYFYN(1)R		CDQCEEN(-34.15)YFYN(34.15)R		0	1	0	0	P11047	P11047	P11047	LAMC1	Laminin subunit gamma-1	MULTI-MSMS	20150912_ADR_200ug_GLYCO2	2	1	850.31	2	849.812	1697.61	38305.4	-0.56235	-0.00047789	-0.32324	-0.0002747	-0.88559	-0.00075258	849.812	55.33	0.48423	55.33	55.108	55.592	-3.8147e-06					152	36	5	0	0	0	5.8388e-10
CDQCEENYFYNR	12	Deamidation (N)	_CDQCEENYFYN(de)R_	CDQCEENYFYN(1)R		CDQCEEN(-43.76)YFYN(43.76)R		0	1	0	0	P11047	P11047	P11047	LAMC1	Laminin subunit gamma-1	MULTI-MSMS	20150912_ADR_200ug_GLYCO3	3	1	849.81	2	849.812	1697.61	37551	-0.87544	-0.00074396	-0.17404	-0.0001479	-1.0495	-0.00089186	849.812	43.187	0.54546	43.187	42.9	43.446	0					214	43	6	0	0	0	4.8963e-11
CDQCEENYFYNR	12	Deamidation (N)	_CDQCEENYFYN(de)R_	CDQCEENYFYN(1)R		CDQCEEN(-34.15)YFYN(34.15)R		0	1	0	0	P11047	P11047	P11047	LAMC1	Laminin subunit gamma-1	MULTI-MSMS	20150912_ADR_200ug_GLYCO3	3	1	849.81	2	849.812	1697.61	38515.9	-0.98845	-0.00084	0.14847	0.00012617	-0.83998	-0.00071382	849.812	54.68	0.51341	54.68	54.435	54.948	0					154	46	4	0	0	0	5.8388e-10
CEAANGTEACVCGGAFVGPR	20	Deamidation (N)	_CEAAN(de)GTEACVCGGAFVGPR_	CEAAN(1)GTEACVCGGAFVGPR		CEAAN(41.51)GTEACVCGGAFVGPR		0	1	0	0	P46531	P46531	P46531	NOTCH1	Neurogenic locus notch homolog protein 1;Notch 1 extracellular truncation;Notch 1 intracellular domain	MULTI-MSMS	20150912_ADR_200ug_GLYCO2	2	1	1042.43	2	1042.44	2082.86	34477.6	-0.48205	-0.00050251	-0.47761	-0.00049788	-0.95966	-0.0010004	1042.44	43.733	0.80702	43.733	43.503	44.31	3.8147e-06					152	64	4	0	0	0	0.00014802
CECQDGENQSVYQNICR	17	Deamidation (N)	_CECQDGEN(de)QSVYQNICR_	CECQDGEN(0.999)QSVYQN(0.001)ICR		CECQDGEN(32.6)QSVYQN(-32.6)ICR		0	1	0	0	H7C5U2;P18084;V9GZ57	H7C5U2	H7C5U2	ITGB5	Integrin beta;Integrin beta-5	MULTI-MSMS	20150912_ADR_200ug_GLYCO1	1	1	1081.42	2	1080.92	2159.83	33828.1	-0.36668	-0.00039635	-1.1164	-0.0012067	-1.483	-0.001603	1081.42	40.266	0.3762	40.266	40.097	40.474	-3.8147e-06					147	39	5	0	0	0	4.3367e-06
CECQDGENQSVYQNICR	17	Deamidation (N)	_CECQDGEN(de)QSVYQNICR_	CECQDGEN(0.999)QSVYQN(0.001)ICR		CECQDGEN(30.91)QSVYQN(-30.91)ICR		0	1	0	0	H7C5U2;P18084;V9GZ57	H7C5U2	H7C5U2	ITGB5	Integrin beta;Integrin beta-5	MULTI-MSMS	20150912_ADR_200ug_GLYCO2	2	1	1081.42	2	1080.92	2159.83	34221.3	-0.57246	-0.00061879	-1.0141	-0.0010962	-1.5866	-0.001715	1081.42	40.285	0.36553	40.285	40.11	40.475	0					138	36	5	0	0	0	3.8934e-06
CECQDGENQSVYQNICR	17	Deamidation (N)	_CECQDGEN(de)QSVYQNICR_	CECQDGEN(1)QSVYQNICR		CECQDGEN(67)QSVYQN(-67)ICR		0	1	0	0	H7C5U2;P18084;V9GZ57	H7C5U2	H7C5U2	ITGB5	Integrin beta;Integrin beta-5	MULTI-MSMS	20150912_ADR_200ug_GLYCO3	3	1	1081.42	2	1080.92	2159.83	34083.8	-0.59563	-0.00064383	-0.87749	-0.0009485	-1.4731	-0.0015923	1081.42	40.192	0.30855	40.192	40.028	40.336	0					96	25	6	0	0	0	9.535e-24
CEPTFVNTSR	10	Deamidation (N)	_CEPTFVN(de)TSR_	CEPTFVN(1)TSR		CEPTFVN(61.34)TSR		0	1	0	0	E5RG10;C9JRQ8;A0A0C4DFP8;Q5HYA8-3;Q5HYA8	E5RG10	E5RG10	TMEM67	Meckelin	MULTI-MSMS	20150912_ADR_200ug_GLYCO1	1	1	606.27	2	606.272	1210.53	44986.5	0.02869	1.7394e-05	-0.42638	-0.0002585	-0.39769	-0.00024111	606.271	32.411	0.53284	32.411	32.156	32.689	0					85	50	2	0	0	0	0.0013762
CEPTFVNTSR	10	Deamidation (N)	_CEPTFVN(de)TSR_	CEPTFVN(1)TSR		CEPTFVN(70.94)TSR		0	1	0	0	E5RG10;C9JRQ8;A0A0C4DFP8;Q5HYA8-3;Q5HYA8	E5RG10	E5RG10	TMEM67	Meckelin	MULTI-MSMS	20150912_ADR_200ug_GLYCO3	3	1	606.27	2	606.272	1210.53	44591.8	0.29289	0.00017757	-0.89241	-0.00054104	-0.59952	-0.00036347	606.271	32.829	0.46816	32.829	32.587	33.056	0					66	37	2	0	0	0	0.00076499
CGHIPRPNITQSCQIR	16	Deamidation (N)	_CGHIPRPN(de)ITQSCQIR_	CGHIPRPN(1)ITQSCQIR		CGHIPRPN(43.59)ITQSCQIR		0	1	0	1	Q6UY14;Q6UY14-3;Q6UY14-2;A0A087WTI5	Q6UY14	Q6UY14	ADAMTSL4	ADAMTS-like protein 4	MULTI-MSMS	20150912_ADR_200ug_GLYCO2	2	1	646.99	3	646.653	1936.94	43977.4	-0.48442	-0.00031325	-0.40565	-0.00026231	-0.89007	-0.00057557	646.653	37.251	1.478	37.251	36.133	37.611	0					329	138	4	0	0	0	0.00038421
CGHIPRPNITQSCQIR	16	Deamidation (N)	_CGHIPRPN(de)ITQSCQIR_	CGHIPRPN(1)ITQSCQIR		CGHIPRPN(65.37)ITQSCQIR		0	1	0	1	Q6UY14;Q6UY14-3;Q6UY14-2;A0A087WTI5	Q6UY14	Q6UY14	ADAMTSL4	ADAMTS-like protein 4	MULTI-MSMS	20150912_ADR_200ug_GLYCO3	3	1	646.65	3	646.653	1936.94	43508.6	-0.52799	-0.00034142	-0.22311	-0.00014427	-0.7511	-0.0004857	646.653	37.193	1.6981	37.193	36	37.698	0					460	161	3	0	0	0	1.3076e-06
CGISQSQGNISHVDWFSVHK	20	Deamidation (N)	_CGISQSQGN(de)ISHVDWFSVHK_	CGISQSQGN(1)ISHVDWFSVHK		CGISQSQGN(59.59)ISHVDWFSVHK		0	1	0	0	P43121	P43121	P43121	MCAM	Cell surface glycoprotein MUC18	MULTI-MSMS	20150912_ADR_200ug_GLYCO3	3	1	572.77	4	572.519	2286.05	45413.6	0.09413	5.3891e-05	-0.04875	-2.791e-05	0.04538	2.5981e-05	572.77	57.792	0.58616	57.792	57.528	58.114	0					256	48	7	0	0	0	8.026e-08
CGISQSQGNISHVDWFSVHK	20	Deamidation (N)	_CGISQSQGN(de)ISHVDWFSVHK_	CGISQSQGN(1)ISHVDWFSVHK		CGISQSQGN(143.04)ISHVDWFSVHK		0	1	0	0	P43121	P43121	P43121	MCAM	Cell surface glycoprotein MUC18	MULTI-MSMS	20150912_ADR_200ug_GLYCO3	3	1	1144.53	2	1144.03	2286.05	32495.8	-0.20566	-0.00023528	0.25034	0.0002864	0.044686	5.1123e-05	1144.53	57.778	0.35156	57.778	57.627	57.979	0					134	28	6	0	0	0	3.5132e-62
CGNMSEAFR	9	Deamidation (N)	_CGN(de)MSEAFR_	CGN(1)MSEAFR		CGN(72.33)MSEAFR		0	1	0	0	C9JVN1;P08582-2;P08582	C9JVN1	C9JVN1	MFI2	Melanotransferrin	MULTI-MSMS	20150912_ADR_200ug_GLYCO1	1	1	536.71	2	536.713	1071.41	47149.8	0.20504	0.00011005	0.17974	9.6468e-05	0.38478	0.00020652	536.714	32.584	0.29641	32.584	32.467	32.764	0					72	28	3	0	0	0	0.0017891
CGNMSEAFR	9	Deamidation (N)	_CGN(de)MSEAFR_	CGN(1)MSEAFR		CGN(52.73)MSEAFR		0	1	0	0	C9JVN1;P08582-2;P08582	C9JVN1	C9JVN1	MFI2	Melanotransferrin	MULTI-MSMS	20150912_ADR_200ug_GLYCO2	2	1	536.71	2	536.713	1071.41	48105.5	0.26397	0.00014168	-0.5738	-0.00030797	-0.30983	-0.00016629	536.713	32.999	0.33978	32.999	32.847	33.186	0					93	34	4	0	0	0	0.0043365
CGNMSEAFR	9	Deamidation (N)	_CGN(de)MSEAFR_	CGN(1)MSEAFR		CGN(78.82)MSEAFR		0	1	0	0	C9JVN1;P08582-2;P08582	C9JVN1	C9JVN1	MFI2	Melanotransferrin	MULTI-MSMS	20150912_ADR_200ug_GLYCO3	3	1	536.71	2	536.713	1071.41	49111.2	0.53741	0.00028844	-0.77884	-0.00041801	-0.24143	-0.00012958	536.713	33.073	0.37267	33.073	32.909	33.282	0					91	36	3	0	0	0	0.0010064
CGNMSEAFR	9	Oxidation (M),Deamidation (N)	_CGN(de)M(ox)SEAFR_	CGN(1)MSEAFR	CGNM(1)SEAFR	CGN(60.83)MSEAFR	CGNM(60.83)SEAFR	0	1	1	0	C9JVN1;P08582-2;P08582	C9JVN1	C9JVN1	MFI2	Melanotransferrin	MULTI-MSMS	20150912_ADR_200ug_GLYCO2	2	1	544.71	2	544.71	1087.41	47932.1	0.078906	4.2981e-05	0.24951	0.00013591	0.32842	0.00017889	544.711	20.422	0.47973	20.422	20.193	20.673	0					95	38	3	0	0	0	0.025404
CGNMSEAFR	9	Oxidation (M),Deamidation (N)	_CGN(de)M(ox)SEAFR_	CGN(1)MSEAFR	CGNM(1)SEAFR	CGN(53.75)MSEAFR	CGNM(53.75)SEAFR	0	1	1	0	C9JVN1;P08582-2;P08582	C9JVN1	C9JVN1	MFI2	Melanotransferrin	MULTI-MSMS	20150912_ADR_200ug_GLYCO3	3	1	544.71	2	544.71	1087.41	48063.2	0.19326	0.00010527	-0.37092	-0.00020204	-0.17765	-9.6769e-05	544.711	20.521	0.39198	20.521	20.364	20.756	0					64	19	4	0	0	0	0.035644
CGPINVTIAAEACR	14	Deamidation (N)	_CGPIN(de)VTIAAEACR_	CGPIN(1)VTIAAEACR		CGPIN(40.94)VTIAAEACR		0	1	0	0	Q7LGC8	Q7LGC8	Q7LGC8	CHST3	Carbohydrate sulfotransferase 3	MULTI-MSMS	20150912_ADR_200ug_GLYCO3	3	1	766.86	2	766.863	1531.71	42585.4	-0.472	-0.00036196	-0.15738	-0.00012069	-0.62938	-0.00048265	766.862	55.631	0.50157	55.631	55.415	55.917	0					81	33	3	0	0	0	0.001492
CHAGYIGDNCNCSTDISTCR	20	Deamidation (N)	_CHAGYIGDNCN(de)CSTDISTCR_	CHAGYIGDN(0.071)CN(0.929)CSTDISTCR		CHAGYIGDN(-11.19)CN(11.19)CSTDISTCR		0	1	0	0	H7C5U2;P18084;V9GZ57	H7C5U2	H7C5U2	ITGB5	Integrin beta;Integrin beta-5	MULTI-MSMS	20150912_ADR_200ug_GLYCO3	3	1	788.3	3	787.97	2360.89	39413.8	-0.1536	-0.00012103	-1.0053	-0.00079213	-1.1589	-0.00091316	787.97	32.193	0.52662	32.193	32.015	32.541	-3.8147e-06					199	49	7	0	0	0	6.6415e-12
CHAGYIGDNCNCSTDISTCR	20	Deamidation (N)	_CHAGYIGDN(de)CNCSTDISTCR_	CHAGYIGDN(0.5)CN(0.5)CSTDISTCR		CHAGYIGDN(0)CN(0)CSTDISTCR		0	1	0	0	H7C5U2;P18084;V9GZ57	H7C5U2	H7C5U2	ITGB5	Integrin beta;Integrin beta-5	MULTI-MSMS	20150912_ADR_200ug_GLYCO3	3	1	1182.45	2	1181.45	2360.89	31492.5	-0.092535	-0.00010933	-3.1267	-0.0036941	-3.2193	-0.0038034	1182.45	32.182	0.37879	32.182	32.023	32.402	0					153	35	6	0	0	0	4.156e-05
CHEGNGTFECGACR	14	Deamidation (N)	_CHEGN(de)GTFECGACR_	CHEGN(1)GTFECGACR		CHEGN(102.73)GTFECGACR		0	1	0	0	P05556-2;P05556;P05556-5;P05556-4;P05556-3	P05556-2	P05556-2	ITGB1	Integrin beta-1	MULTI-MSMS	20150912_ADR_200ug_GLYCO1	1	1	552.54	3	552.538	1654.59	46399.5	-0.39315	-0.00021723	-0.26566	-0.00014679	-0.65881	-0.00036402	552.539	20.341	1.0768	20.341	20.138	21.215	0					288	68	7	0	0	0	7.2137e-18
CHEGNGTFECGACR	14	Deamidation (N)	_CHEGN(de)GTFECGACR_	CHEGN(1)GTFECGACR		CHEGN(184.98)GTFECGACR		0	1	0	0	P05556-2;P05556;P05556-5;P05556-4;P05556-3	P05556-2	P05556-2	ITGB1	Integrin beta-1	MULTI-MSMS	20150912_ADR_200ug_GLYCO1	1	1	828.3	2	828.303	1654.59	38763.1	-1.05	-0.00086973	-0.38377	-0.00031787	-1.4338	-0.0011876	828.304	20.331	1.0204	20.331	20.148	21.168	0					268	64	8	0	0	0	2.5339e-108
CHEGNGTFECGACR	14	Deamidation (N)	_CHEGN(de)GTFECGACR_	CHEGN(1)GTFECGACR		CHEGN(47.62)GTFECGACR		0	1	0	0	P05556-2;P05556;P05556-5;P05556-4;P05556-3	P05556-2	P05556-2	ITGB1	Integrin beta-1	MULTI-MSMS	20150912_ADR_200ug_GLYCO2	2	1	552.87	3	552.538	1654.59	46580.2	0.12548	6.933e-05	-0.98256	-0.0005429	-0.85708	-0.00047357	552.538	20.572	1.2702	20.572	20.228	21.499	1.9073e-06					499	111	7	0	0	0	0.00031586
CHEGNGTFECGACR	14	Deamidation (N)	_CHEGN(de)GTFECGACR_	CHEGN(1)GTFECGACR		CHEGN(111.12)GTFECGACR		0	1	0	0	P05556-2;P05556;P05556-5;P05556-4;P05556-3	P05556-2	P05556-2	ITGB1	Integrin beta-1	MULTI-MSMS	20150912_ADR_200ug_GLYCO2	2	1	828.3	2	828.303	1654.59	38314.6	-0.58501	-0.00048456	-0.93525	-0.00077467	-1.5203	-0.0012592	828.304	20.591	1.0895	20.591	20.303	21.392	0					432	97	7	0	0	0	6.0096e-21
CHEGNGTFECGACR	14	Deamidation (N)	_CHEGN(de)GTFECGACR_	CHEGN(1)GTFECGACR		CHEGN(66)GTFECGACR		0	1	0	0	P05556-2;P05556;P05556-5;P05556-4;P05556-3	P05556-2	P05556-2	ITGB1	Integrin beta-1	MULTI-MSMS	20150912_ADR_200ug_GLYCO3	3	1	552.54	3	552.538	1654.59	46875.8	0.17749	9.8072e-05	-0.94907	-0.0005244	-0.77158	-0.00042633	552.539	20.729	1.0038	20.729	20.444	21.447	0					266	64	8	0	0	0	2.0395e-06
CHEGNGTFECGACR	14	Deamidation (N)	_CHEGN(de)GTFECGACR_	CHEGN(1)GTFECGACR		CHEGN(128.54)GTFECGACR		0	1	0	0	P05556-2;P05556;P05556-5;P05556-4;P05556-3	P05556-2	P05556-2	ITGB1	Integrin beta-1	MULTI-MSMS	20150912_ADR_200ug_GLYCO3	3	1	828.3	2	828.303	1654.59	38609.5	-0.57564	-0.0004768	-1.1901	-0.00098579	-1.7658	-0.0014626	828.303	20.728	0.94765	20.728	20.466	21.414	0					247	61	8	0	0	0	4.8577e-33
CIIQEICQCRPGEGNCSCCK	20	Deamidation (N)	_CIIQEICQCRPGEGN(de)CSCCK_	CIIQEICQCRPGEGN(1)CSCCK		CIIQEICQCRPGEGN(57.37)CSCCK		0	1	0	1	J3QS03;Q9GZX9-2;Q9GZX9	J3QS03	J3QS03	TWSG1	Twisted gastrulation protein homolog 1	MULTI-MSMS	20150912_ADR_200ug_GLYCO1	1	1	844.68	3	844.007	2529	36852.8	-0.61444	-0.0005186	0.20849	0.00017597	-0.40596	-0.00034263	844.343	65.272	0.31384	65.272	65.098	65.411	0					86	24	5	0	0	0	1.5559e-06
CIIQEICQCRPGEGNCSCCK	20	Deamidation (N)	_CIIQEICQCRPGEGN(de)CSCCK_	CIIQEICQCRPGEGN(1)CSCCK		CIIQEICQCRPGEGN(47.73)CSCCK		0	1	0	1	J3QS03;Q9GZX9-2;Q9GZX9	J3QS03	J3QS03	TWSG1	Twisted gastrulation protein homolog 1	MULTI-MSMS	20150912_ADR_200ug_GLYCO3	3	1	844.67	3	844.007	2529	36783.7	-0.64519	-0.00054454	-2.1915	-0.0018496	-2.8366	-0.0023942	844.34	48.168	0.54955	48.168	47.917	48.466	3.8147e-06					147	44	6	0	0	0	3.2608e-05
CIIQEICQCRPGEGNCSCCK	20	Deamidation (N)	_CIIQEICQCRPGEGN(de)CSCCK_	CIIQEICQCRPGEGN(1)CSCCK		CIIQEICQCRPGEGN(64.7)CSCCK		0	1	0	1	J3QS03;Q9GZX9-2;Q9GZX9	J3QS03	J3QS03	TWSG1	Twisted gastrulation protein homolog 1	MULTI-MSMS	20150912_ADR_200ug_GLYCO3	3	1	844.34	3	844.007	2529	37967.4	-0.59414	-0.00050146	-0.61785	-0.00052147	-1.212	-0.0010229	844.342	64.988	0.2943	64.988	64.829	65.124	0					107	28	5	0	0	0	3.9006e-08
CINQSICEK	9	Deamidation (N)	_CIN(de)QSICEK_	CIN(1)QSICEK		CIN(63.18)QSICEK		0	1	0	0	O75882-3;O75882-2;O75882	O75882-3	O75882-3	ATRN	Attractin	MULTI-MSMS	20150912_ADR_200ug_GLYCO1	1	1	576.76	2	576.755	1151.5	45453.3	0.024025	1.3856e-05	-0.38643	-0.00022288	-0.36241	-0.00020902	576.755	23.777	0.49562	23.777	23.472	23.968	0					141	37	5	0	0	0	0.0026903
CINQSICEK	9	Deamidation (N)	_CIN(de)QSICEK_	CIN(1)QSICEK		CIN(61.56)QSICEK		0	1	0	0	O75882-3;O75882-2;O75882	O75882-3	O75882-3	ATRN	Attractin	MULTI-MSMS	20150912_ADR_200ug_GLYCO3	3	1	576.75	2	576.755	1151.5	44901.3	-0.2225	-0.00012833	-0.73209	-0.00042223	-0.95458	-0.00055056	576.755	24.179	0.39986	24.179	23.98	24.38	0					123	32	5	0	0	0	0.0028682
CIQHFYGPNHEHCFNR	16	Deamidation (N)	_CIQHFYGPNHEHCFN(de)R_	CIQHFYGPNHEHCFN(1)R		CIQHFYGPN(-38.98)HEHCFN(38.98)R		0	1	0	0	P08581;P08581-2;P08581-3	P08581	P08581	MET	Hepatocyte growth factor receptor	MULTI-MSMS	20150912_ADR_200ug_GLYCO3	3	1	706.63	3	706.3	2115.88	41858.3	-0.25379	-0.00017925	-0.77467	-0.00054715	-1.0285	-0.00072641	706.635	33.973	0.43025	33.973	33.796	34.226	0					110	25	6	0	0	0	4.7172e-07
CIQPIIDGTNR	11	Deamidation (N)	_CIQPIIDGTN(de)R_	CIQPIIDGTN(1)R		CIQPIIDGTN(60.26)R		0	1	0	0	O15072	O15072	O15072	ADAMTS3	A disintegrin and metalloproteinase with thrombospondin motifs 3	MULTI-MSMS	20150912_ADR_200ug_GLYCO2	2	1	644.32	2	644.322	1286.63	45199.2	-0.37678	-0.00024277	0.53095	0.0003421	0.15417	9.9338e-05	644.323	45.827	0.38212	45.827	45.695	46.077	3.8147e-06					92	34	4	0	0	0	0.00025726
CISPDVTPCFCTINFTIEK	19	Deamidation (N)	_CISPDVTPCFCTIN(de)FTIEK_	CISPDVTPCFCTIN(1)FTIEK		CISPDVTPCFCTIN(65.81)FTIEK		0	1	0	0	Q9NV96	Q9NV96	Q9NV96	TMEM30A	Cell cycle control protein 50A	MULTI-MSMS	20150912_ADR_200ug_GLYCO3	3	1	1152.52	2	1152.02	2302.03	32517.2	-0.041491	-4.7798e-05	-0.90089	-0.0010378	-0.94238	-0.0010856	1152.52	70.865	0.33232	70.865	70.713	71.046	0					94	21	6	0	0	0	6.5392e-08
CITCEPGWNGTK	12	Deamidation (N)	_CITCEPGWN(de)GTK_	CITCEPGWN(1)GTK		CITCEPGWN(86.77)GTK		0	1	0	0	A0A087WVE7;A0A096LNX8;Q96GP6-2;Q96GP6	A0A087WVE7	A0A087WVE7	SCARF2	Scavenger receptor class F member 2	MULTI-MSMS	20150912_ADR_200ug_GLYCO2	2	1	712.3	2	712.303	1422.59	41060.7	-0.82231	-0.00058574	-0.28872	-0.00020566	-1.111	-0.00079139	712.303	37.983	0.93043	37.983	37.671	38.602	3.8147e-06					257	78	5	0	0	0	1.1745e-06
CITCEPGWNGTK	12	Deamidation (N)	_CITCEPGWN(de)GTK_	CITCEPGWN(1)GTK		CITCEPGWN(44.51)GTK		0	1	0	0	A0A087WVE7;A0A096LNX8;Q96GP6-2;Q96GP6	A0A087WVE7	A0A087WVE7	SCARF2	Scavenger receptor class F member 2	MULTI-MSMS	20150912_ADR_200ug_GLYCO2	2	1	712.3	2	712.303	1422.59	41069.2	-0.31493	-0.00022433	0.12328	8.7816e-05	-0.19165	-0.00013651	712.303	58.445	0.63477	58.445	58.177	58.812	-3.8147e-06					142	56	4	0	0	0	0.002498
CITCEPGWNGTK	12	Deamidation (N)	_CITCEPGWN(de)GTK_	CITCEPGWN(1)GTK		CITCEPGWN(72.29)GTK		0	1	0	0	A0A087WVE7;A0A096LNX8;Q96GP6-2;Q96GP6	A0A087WVE7	A0A087WVE7	SCARF2	Scavenger receptor class F member 2	MULTI-MSMS	20150912_ADR_200ug_GLYCO3	3	1	712.3	2	712.303	1422.59	40960.1	-0.74575	-0.0005312	0.49456	0.00035228	-0.25119	-0.00017892	712.303	37.999	0.9412	37.999	37.685	38.626	0					239	76	5	0	0	0	0.000132
CIYGEAYPACSPGNTSTAEEEICR	24	Deamidation (N)	_CIYGEAYPACSPGN(de)TSTAEEEICR_	CIYGEAYPACSPGN(1)TSTAEEEICR		CIYGEAYPACSPGN(58.95)TSTAEEEICR		0	1	0	0	O76024	O76024	O76024	WFS1	Wolframin	MULTI-MSMS	20150912_ADR_200ug_GLYCO1	1	1	913.04	3	912.712	2735.11	36747.5	-0.64155	-0.00058555	-1.7566	-0.0016033	-2.3982	-0.0021888	913.045	66.513	0.4236	66.513	66.334	66.758	0					177	45	5	0	0	0	6.4885e-11
CIYGEAYPACSPGNTSTAEEEICR	24	Deamidation (N)	_CIYGEAYPACSPGN(de)TSTAEEEICR_	CIYGEAYPACSPGN(1)TSTAEEEICR		CIYGEAYPACSPGN(64.59)TSTAEEEICR		0	1	0	0	O76024	O76024	O76024	WFS1	Wolframin	MULTI-MSMS	20150912_ADR_200ug_GLYCO2	2	1	913.05	3	912.712	2735.11	36599.3	-0.86592	-0.00079034	-1.9101	-0.0017434	-2.776	-0.0025337	913.045	66.683	0.30407	66.683	66.544	66.848	0					138	32	5	0	0	0	2.0392e-11
CIYGEAYPACSPGNTSTAEEEICR	24	Deamidation (N)	_CIYGEAYPACSPGN(de)TSTAEEEICR_	CIYGEAYPACSPGN(1)TSTAEEEICR		CIYGEAYPACSPGN(49.87)TSTAEEEICR		0	1	0	0	O76024	O76024	O76024	WFS1	Wolframin	MULTI-MSMS	20150912_ADR_200ug_GLYCO3	3	1	1369.07	2	1368.56	2735.11	29952.8	-0.772	-0.0010565	-0.32831	-0.00044931	-1.1003	-0.0015058	1369.57	66.455	0.38917	66.455	66.264	66.653	0					160	36	5	0	0	0	1.2088e-06
CNASSQFICSSGR	13	Deamidation (N)	_CN(de)ASSQFICSSGR_	CN(1)ASSQFICSSGR		CN(64.1)ASSQFICSSGR		0	1	0	0	Q07954	Q07954	Q07954	LRP1	Prolow-density lipoprotein receptor-related protein 1;Low-density lipoprotein receptor-related protein 1 85 kDa subunit;Low-density lipoprotein receptor-related protein 1 515 kDa subunit;Low-density lipoprotein receptor-related protein 1 intracellular domain	MULTI-MSMS	20150912_ADR_200ug_GLYCO2	2	1	737.81	2	737.806	1473.6	40880.6	-0.47763	-0.0003524	-0.53924	-0.00039785	-1.0169	-0.00075025	737.806	35.877	0.58687	35.877	35.672	36.259	0					176	54	4	0	0	0	8.5486e-06
CNASSQFICSSGR	13	Deamidation (N)	_CN(de)ASSQFICSSGR_	CN(1)ASSQFICSSGR		CN(62.29)ASSQFICSSGR		0	1	0	0	Q07954	Q07954	Q07954	LRP1	Prolow-density lipoprotein receptor-related protein 1;Low-density lipoprotein receptor-related protein 1 85 kDa subunit;Low-density lipoprotein receptor-related protein 1 515 kDa subunit;Low-density lipoprotein receptor-related protein 1 intracellular domain	MULTI-MSMS	20150912_ADR_200ug_GLYCO3	3	1	737.8	2	737.806	1473.6	41126.6	-0.59074	-0.00043585	-0.53272	-0.00039304	-1.1235	-0.0008289	737.806	35.898	0.45824	35.898	35.694	36.152	0					122	36	4	0	0	0	1.0009e-05
CNGSGTYVCGICECSPGYIGTR	22	Deamidation (N)	_CN(de)GSGTYVCGICECSPGYIGTR_	CN(1)GSGTYVCGICECSPGYIGTR		CN(64.59)GSGTYVCGICECSPGYIGTR		0	1	0	0	H7C5U2;P18084;V9GZ57	H7C5U2	H7C5U2	ITGB5	Integrin beta;Integrin beta-5	MULTI-MSMS	20150912_ADR_200ug_GLYCO1	1	1	1235.5	2	1235	2467.99	31780	-0.57532	-0.00071052	-0.033838	-4.179e-05	-0.60916	-0.00075231	1235.5	53.625	0.50312	53.625	53.388	53.891	3.8147e-06					226	40	8	0	0	0	1.5261e-10
CNGSGTYVCGICECSPGYIGTR	22	Deamidation (N)	_CN(de)GSGTYVCGICECSPGYIGTR_	CN(1)GSGTYVCGICECSPGYIGTR		CN(63.38)GSGTYVCGICECSPGYIGTR		0	1	0	0	H7C5U2;P18084;V9GZ57	H7C5U2	H7C5U2	ITGB5	Integrin beta;Integrin beta-5	MULTI-MSMS	20150912_ADR_200ug_GLYCO2	2	1	1235.5	2	1235	2467.99	31530.9	-0.38048	-0.00046989	-0.56326	-0.00069563	-0.94374	-0.0011655	1235.5	53.824	0.50693	53.824	53.576	54.083	-3.8147e-06					216	38	7	0	0	0	2.2427e-10
CNGSGTYVCGICECSPGYIGTR	22	Deamidation (N)	_CN(de)GSGTYVCGICECSPGYIGTR_	CN(1)GSGTYVCGICECSPGYIGTR		CN(41.67)GSGTYVCGICECSPGYIGTR		0	1	0	0	H7C5U2;P18084;V9GZ57	H7C5U2	H7C5U2	ITGB5	Integrin beta;Integrin beta-5	MULTI-MSMS	20150912_ADR_200ug_GLYCO2	2	1	824	3	823.669	2467.99	39266.6	-0.46498	-0.00038299	0.27088	0.00022311	-0.1941	-0.00015988	824.004	53.825	0.51966	53.825	53.547	54.066	-3.8147e-06					198	40	7	0	0	0	5.8262e-05
CNGSGTYVCGICECSPGYIGTR	22	Deamidation (N)	_CN(de)GSGTYVCGICECSPGYIGTR_	CN(1)GSGTYVCGICECSPGYIGTR		CN(63.38)GSGTYVCGICECSPGYIGTR		0	1	0	0	H7C5U2;P18084;V9GZ57	H7C5U2	H7C5U2	ITGB5	Integrin beta;Integrin beta-5	MULTI-MSMS	20150912_ADR_200ug_GLYCO3	3	1	1235.5	2	1235	2467.99	31854.8	-0.60415	-0.00074612	-0.5177	-0.00063935	-1.1218	-0.0013855	1235.5	53.339	0.36959	53.339	53.175	53.544	0					157	29	7	0	0	0	2.2427e-10
CNGSGTYVCGICECSPGYIGTR	22	Deamidation (N)	_CN(de)GSGTYVCGICECSPGYIGTR_	CN(1)GSGTYVCGICECSPGYIGTR		CN(42.86)GSGTYVCGICECSPGYIGTR		0	1	0	0	H7C5U2;P18084;V9GZ57	H7C5U2	H7C5U2	ITGB5	Integrin beta;Integrin beta-5	MULTI-MSMS	20150912_ADR_200ug_GLYCO3	3	1	1235.5	2	1235	2467.99	31156.3	-0.50213	-0.00062014	-0.28087	-0.00034688	-0.78301	-0.00096701	1235.5	61.69	0.46396	61.69	61.484	61.948	3.8147e-06					156	37	5	0	0	0	0.00011329
CNTTDVSVANGTAEIIHTEHIWYPR	25	2 Deamidation (N)	_CN(de)TTDVSVAN(de)GTAEIIHTEHIWYPR_	CN(1)TTDVSVAN(1)GTAEIIHTEHIWYPR		CN(72.4)TTDVSVAN(72.4)GTAEIIHTEHIWYPR		0	2	0	0	Q9UGH3	Q9UGH3	Q9UGH3	SLC23A2	Solute carrier family 23 member 2	MULTI-MSMS	20150912_ADR_200ug_GLYCO3	3	1	722.84	4	722.34	2885.33	41517.8	0.14987	0.00010825	-0.66681	-0.00048166	-0.51694	-0.00037341	722.59	69.588	0.40156	69.588	69.295	69.697	0					135	29	6	0	0	0	2.4454e-19
CNTTHCIVR	9	Deamidation (N)	_CN(de)TTHCIVR_	CN(1)TTHCIVR		CN(70.03)TTHCIVR		0	1	0	0	J3JS74;F2Z3C9;P15509-8;P15509-4;P15509-3;P15509-5;P15509;P15509-2;P15509-7	J3JS74	J3JS74	CSF2RA	Granulocyte-macrophage colony-stimulating factor receptor subunit alpha	MULTI-MSMS	20150912_ADR_200ug_GLYCO2	2	1	581.26	2	581.261	1160.51	45552.9	-0.06399	-3.7195e-05	-0.96425	-0.00056048	-1.0282	-0.00059767	581.261	18.501	0.58182	18.501	18.157	18.739	0					156	37	6	0	0	0	0.0019961
CNTTHCIVR	9	Deamidation (N)	_CN(de)TTHCIVR_	CN(1)TTHCIVR		CN(62.46)TTHCIVR		0	1	0	0	J3JS74;F2Z3C9;P15509-8;P15509-4;P15509-3;P15509-5;P15509;P15509-2;P15509-7	J3JS74	J3JS74	CSF2RA	Granulocyte-macrophage colony-stimulating factor receptor subunit alpha	MULTI-MSMS	20150912_ADR_200ug_GLYCO3	3	1	581.26	2	581.261	1160.51	45590.3	-0.24102	-0.00014009	-1.0622	-0.00061744	-1.3033	-0.00075753	581.26	18.597	0.78637	18.597	18.054	18.84	0					175	54	5	0	0	0	0.0027693
CNTTQGNEVTSIIR	14	Deamidation (N)	_CN(de)TTQGNEVTSIIR_	CN(1)TTQGNEVTSIIR		CN(55.45)TTQGN(-55.45)EVTSIIR		0	1	0	0	P05186-2;P05186-3;P05186	P05186-2	P05186-2	ALPL	Alkaline phosphatase, tissue-nonspecific isozyme	MULTI-MSMS	20150912_ADR_200ug_GLYCO2	2	1	797.38	2	797.38	1592.75	39469.9	-0.35658	-0.00028433	-0.18605	-0.00014835	-0.54263	-0.00043268	797.381	48.953	0.37101	48.953	48.796	49.167	0					87	33	3	0	0	0	2.1357e-06
CPIYGVATINGSSIAISR	18	Deamidation (N)	_CPIYGVATIN(de)GSSIAISR_	CPIYGVATIN(1)GSSIAISR		CPIYGVATIN(84.38)GSSIAISR		0	1	0	0	Q7Z7N9;G3V185	Q7Z7N9	Q7Z7N9	TMEM179B	Transmembrane protein 179B	MULTI-MSMS	20150912_ADR_200ug_GLYCO1	1	1	940.99	2	940.483	1878.95	36490.3	-0.60131	-0.00056552	-0.068538	-6.4459e-05	-0.66985	-0.00062998	940.483	67.224	0.32631	67.224	67.056	67.383	0					65	17	5	0	0	0	3.7315e-18
CPIYGVATINGSSIAISR	18	Deamidation (N)	_CPIYGVATIN(de)GSSIAISR_	CPIYGVATIN(1)GSSIAISR		CPIYGVATIN(56.82)GSSIAISR		0	1	0	0	Q7Z7N9;G3V185	Q7Z7N9	Q7Z7N9	TMEM179B	Transmembrane protein 179B	MULTI-MSMS	20150912_ADR_200ug_GLYCO2	2	1	940.49	2	940.483	1878.95	36747.3	-0.69818	-0.00065663	-0.094099	-8.8498e-05	-0.79228	-0.00074513	940.984	67.252	0.26737	67.252	67.116	67.384	0					68	15	5	0	0	0	9.7786e-06
CPIYGVATINGSSIAISR	18	Deamidation (N)	_CPIYGVATIN(de)GSSIAISR_	CPIYGVATIN(1)GSSIAISR		CPIYGVATIN(84.38)GSSIAISR		0	1	0	0	Q7Z7N9;G3V185	Q7Z7N9	Q7Z7N9	TMEM179B	Transmembrane protein 179B	MULTI-MSMS	20150912_ADR_200ug_GLYCO3	3	1	940.99	2	940.483	1878.95	36468.3	-0.34499	-0.00032446	0.17944	0.00016876	-0.16555	-0.0001557	940.984	67.157	0.30026	67.157	67.004	67.304	0					59	16	5	0	0	0	3.7315e-18
CPIYGVATINGSSIAISR	18	Deamidation (N)	_CPIYGVATIN(de)GSSIAISR_	CPIYGVATIN(1)GSSIAISR		CPIYGVATIN(52.81)GSSIAISR		0	1	0	0	Q7Z7N9;G3V185	Q7Z7N9	Q7Z7N9	TMEM179B	Transmembrane protein 179B	MULTI-MSMS	20150912_ADR_200ug_GLYCO3	3	1	940.99	2	940.483	1878.95	35773.2	0.17411	0.00016375	0.86599	0.00081445	1.0401	0.0009782	940.985	74.478	0.31982	74.478	74.348	74.668	0					56	19	4	0	0	0	3.0295e-05
CQEAINATCK	10	Deamidation (N)	_CQEAIN(de)ATCK_	CQEAIN(1)ATCK		CQEAIN(46.35)ATCK		0	1	0	0	P78536-2;P78536	P78536-2	P78536-2	ADAM17	Disintegrin and metalloproteinase domain-containing protein 17	MULTI-MSMS	20150912_ADR_200ug_GLYCO1	1	1	598.26	2	598.258	1194.5	45719.8	0.10962	6.5584e-05	2.5287	0.0015128	2.6383	0.0015784	598.259	34.64	0.40211	34.64	34.469	34.871	0					42	26	2	0	0	0	0.0057284
CQEAINATCK	10	Deamidation (N)	_CQEAIN(de)ATCK_	CQEAIN(1)ATCK		CQEAIN(58.13)ATCK		0	1	0	0	P78536-2;P78536	P78536-2	P78536-2	ADAM17	Disintegrin and metalloproteinase domain-containing protein 17	MULTI-MSMS	20150912_ADR_200ug_GLYCO2	2	1	598.26	2	598.258	1194.5	44508.3	-0.29654	-0.00017741	-0.00099386	-5.9458e-07	-0.29753	-0.000178	598.258	17.935	0.40985	17.935	17.73	18.139	0					99	23	6	0	0	0	0.0016967
CQEAINATCK	10	Deamidation (N)	_CQEAIN(de)ATCK_	CQEAIN(1)ATCK		CQEAIN(76.33)ATCK		0	1	0	0	P78536-2;P78536	P78536-2	P78536-2	ADAM17	Disintegrin and metalloproteinase domain-containing protein 17	MULTI-MSMS	20150912_ADR_200ug_GLYCO3	3	1	598.26	2	598.258	1194.5	45215	-0.20721	-0.00012397	-0.38632	-0.00023112	-0.59353	-0.00035509	598.258	17.886	0.51017	17.886	17.694	18.204	0					50	19	4	0	0	0	0.00051656
CRNYSIIIDQPDK	13	Deamidation (N)	_CRN(de)YSIIIDQPDK_	CRN(1)YSIIIDQPDK		CRN(68.28)YSIIIDQPDK		0	1	0	1	Q9NY97-2;Q9NY97	Q9NY97-2	Q9NY97-2	B3GNT2	UDP-GlcNAc:betaGal beta-1,3-N-acetylglucosaminyltransferase 2	MULTI-MSMS	20150912_ADR_200ug_GLYCO1	1	1	541.6	3	541.6	1621.78	47992	0.14279	7.7333e-05	-0.17273	-9.3552e-05	-0.029946	-1.6219e-05	541.6	45.439	0.3147	45.439	45.282	45.597	0					68	25	3	0	0	0	3.539e-06
CRNYSIIIDQPDK	13	Deamidation (N)	_CRN(de)YSIIIDQPDK_	CRN(1)YSIIIDQPDK		CRN(80.96)YSIIIDQPDK		0	1	0	1	Q9NY97-2;Q9NY97	Q9NY97-2	Q9NY97-2	B3GNT2	UDP-GlcNAc:betaGal beta-1,3-N-acetylglucosaminyltransferase 2	MULTI-MSMS	20150912_ADR_200ug_GLYCO3	3	1	541.6	3	541.6	1621.78	47708.3	0.29459	0.00015955	-0.27772	-0.00015042	0.016865	9.1339e-06	541.6	45.624	0.4756	45.624	45.367	45.842	0					114	37	4	0	0	0	5.9246e-07
CTIIDAINVTR	11	Deamidation (N)	_CTIIDAIN(de)VTR_	CTIIDAIN(1)VTR		CTIIDAIN(44.61)VTR		0	1	0	0	P15848-2;P15848	P15848-2	P15848-2	ARSB	Arylsulfatase B	MULTI-MSMS	20150912_ADR_200ug_GLYCO2	2	1	638.83	2	638.832	1275.65	42666.3	-0.31759	-0.00020289	-0.079007	-5.0472e-05	-0.3966	-0.00025336	638.832	63.871	0.46945	63.871	63.637	64.107	3.8147e-06					117	37	4	0	0	0	0.0039114
CTIIDAINVTR	11	Deamidation (N)	_CTIIDAIN(de)VTR_	CTIIDAIN(1)VTR		CTIIDAIN(68.54)VTR		0	1	0	0	P15848-2;P15848	P15848-2	P15848-2	ARSB	Arylsulfatase B	MULTI-MSMS	20150912_ADR_200ug_GLYCO3	3	1	638.83	2	638.832	1275.65	44219.1	0.089294	5.7044e-05	-0.33645	-0.00021493	-0.24716	-0.00015789	638.832	63.329	0.38686	63.329	63.157	63.544	3.8147e-06					98	32	4	0	0	0	0.00030447
CTNISEGVISVR	12	Deamidation (N)	_CTN(de)ISEGVISVR_	CTN(1)ISEGVISVR		CTN(70.09)ISEGVISVR		0	1	0	0	Q93063;Q93063-2;Q93063-3	Q93063	Q93063	EXT2	Exostosin-2	MULTI-MSMS	20150912_ADR_200ug_GLYCO1	1	1	668.33	2	668.332	1334.65	42843.8	-0.066986	-4.4769e-05	0.39177	0.00026183	0.32478	0.00021706	668.333	49.682	0.48161	49.682	49.452	49.934	0					128	44	4	0	0	0	0.00013891
CTNISEGVISVR	12	Deamidation (N)	_CTN(de)ISEGVISVR_	CTN(1)ISEGVISVR		CTN(70.09)ISEGVISVR		0	1	0	0	Q93063;Q93063-2;Q93063-3	Q93063	Q93063	EXT2	Exostosin-2	MULTI-MSMS	20150912_ADR_200ug_GLYCO2	2	1	668.33	2	668.332	1334.65	43637.2	-0.28002	-0.00018715	0.47782	0.00031934	0.1978	0.00013219	668.333	49.939	0.52278	49.939	49.736	50.259	0					110	41	4	0	0	0	0.00013891
CTNISEGVISVR	12	Deamidation (N)	_CTN(de)ISEGVISVR_	CTN(1)ISEGVISVR		CTN(68)ISEGVISVR		0	1	0	0	Q93063;Q93063-2;Q93063-3	Q93063	Q93063	EXT2	Exostosin-2	MULTI-MSMS	20150912_ADR_200ug_GLYCO3	3	1	668.33	2	668.332	1334.65	43238.6	0.21102	0.00014103	-0.2391	-0.0001598	-0.028077	-1.8765e-05	668.332	49.662	0.501	49.662	49.472	49.973	0					132	44	4	0	0	0	0.00014549
CTSQHIINR	9	Deamidation (N)	_CTSQHIIN(de)R_	CTSQHIIN(1)R		CTSQHIIN(78.15)R		0	1	0	0	B4DNJ1;B4DN26;E7ESF4;P00750-4;P00750-3;P00750	B4DNJ1	B4DNJ1	PLAT	Tissue-type plasminogen activator;Tissue-type plasminogen activator chain A;Tissue-type plasminogen activator chain B	MULTI-MSMS	20150912_ADR_200ug_GLYCO1	1	1	565.27	2	565.275	1128.53	46326	-0.33976	-0.00019206	-0.47517	-0.0002686	-0.81493	-0.00046066	565.275	20.591	0.38636	20.591	20.38	20.766	-1.9073e-06					96	30	4	0	0	0	0.0011093
CTSQHIINR	9	Deamidation (N)	_CTSQHIIN(de)R_	CTSQHIIN(1)R		CTSQHIIN(67.9)R		0	1	0	0	B4DNJ1;B4DN26;E7ESF4;P00750-4;P00750-3;P00750	B4DNJ1	B4DNJ1	PLAT	Tissue-type plasminogen activator;Tissue-type plasminogen activator chain A;Tissue-type plasminogen activator chain B	MULTI-MSMS	20150912_ADR_200ug_GLYCO3	3	1	565.27	2	565.275	1128.53	46559.1	0.014274	8.0685e-06	-0.88321	-0.00049926	-0.86894	-0.00049119	565.274	21.114	0.34033	21.114	20.955	21.295	0					87	25	4	0	0	0	0.0021882
CTSQHIINR	9	Deamidation (N)	_CTSQHIIN(de)R_	CTSQHIIN(1)R		CTSQHIIN(40.88)R		0	1	0	0	B4DNJ1;B4DN26;E7ESF4;P00750-4;P00750-3;P00750	B4DNJ1	B4DNJ1	PLAT	Tissue-type plasminogen activator;Tissue-type plasminogen activator chain A;Tissue-type plasminogen activator chain B	MULTI-MSMS	20150912_ADR_200ug_GLYCO3	3	1	377.18	3	377.185	1128.53	60827.2	-0.21709	-8.1885e-05	-1.4142	-0.00053342	-1.6313	-0.0006153	377.185	21.125	0.29728	21.125	20.969	21.267	0					55	23	3	0	0	0	0.0063478
CVAFNGSVK	9	Deamidation (N)	_CVAFN(de)GSVK_	CVAFN(1)GSVK		CVAFN(65.16)GSVK		0	1	0	0	F6SFZ6;Q99571;Q99571-2	F6SFZ6	F6SFZ6	P2RX4	P2X purinoceptor 4	MULTI-MSMS	20150912_ADR_200ug_GLYCO2	2	1	491.74	2	491.737	981.459	49772.3	0.43576	0.00021428	-0.26167	-0.00012867	0.17409	8.5608e-05	491.737	30.853	1.0135	30.853	30.351	31.364	0					219	85	4	0	0	0	0.0024742
CVAFNGSVK	9	Deamidation (N)	_CVAFN(de)GSVK_	CVAFN(1)GSVK		CVAFN(54.54)GSVK		0	1	0	0	F6SFZ6;Q99571;Q99571-2	F6SFZ6	F6SFZ6	P2RX4	P2X purinoceptor 4	MULTI-MSMS	20150912_ADR_200ug_GLYCO3	3	1	491.74	2	491.737	981.459	49693.7	0.38745	0.00019053	-0.28956	-0.00014239	0.097895	4.8138e-05	491.737	31.009	1.3321	31.009	30.715	32.048	0					244	90	5	0	0	0	0.0039833
CVASVPSIPGINR	13	Deamidation (N)	_CVASVPSIPGIN(de)R_	CVASVPSIPGIN(1)R		CVASVPSIPGIN(79.49)R		0	1	0	0	P43121;P43121-2	P43121	P43121	MCAM	Cell surface glycoprotein MUC18	MULTI-MSMS	20150912_ADR_200ug_GLYCO1	1	1	685.86	2	685.858	1369.7	42284.8	-0.057661	-3.9547e-05	-0.20446	-0.00014023	-0.26212	-0.00017978	685.859	57.822	1.8029	57.822	56.656	58.459	-3.8147e-06					644	155	6	0	0	0	1.3424e-06
CVASVPSIPGINR	13	Deamidation (N)	_CVASVPSIPGIN(de)R_	CVASVPSIPGIN(1)R		CVASVPSIPGIN(89.3)R		0	1	0	0	P43121;P43121-2	P43121	P43121	MCAM	Cell surface glycoprotein MUC18	MULTI-MSMS	20150912_ADR_200ug_GLYCO2	2	1	685.86	2	685.858	1369.7	42269.5	-0.3921	-0.00026893	0.11465	7.8631e-05	-0.27746	-0.0001903	685.859	57.944	1.7051	57.944	56.825	58.53	0					599	144	6	0	0	0	6.8184e-09
CVASVPSIPGINR	13	Deamidation (N)	_CVASVPSIPGIN(de)R_	CVASVPSIPGIN(1)R		CVASVPSIPGIN(40.48)R		0	1	0	0	P43121;P43121-2	P43121	P43121	MCAM	Cell surface glycoprotein MUC18	MULTI-MSMS	20150912_ADR_200ug_GLYCO2	2	1	685.86	2	685.858	1369.7	42032.1	-0.32808	-0.00022502	-0.57598	-0.00039504	-0.90406	-0.00062006	685.858	69.568	0.76565	69.568	69.057	69.822	0					218	56	5	0	0	0	0.0021077
CVASVPSIPGINR	13	Deamidation (N)	_CVASVPSIPGIN(de)R_	CVASVPSIPGIN(1)R		CVASVPSIPGIN(89.3)R		0	1	0	0	P43121;P43121-2	P43121	P43121	MCAM	Cell surface glycoprotein MUC18	MULTI-MSMS	20150912_ADR_200ug_GLYCO3	3	1	685.86	2	685.858	1369.7	42283.3	-0.01564	-1.0727e-05	-0.22105	-0.00015161	-0.23669	-0.00016234	685.859	57.498	1.6079	57.498	56.323	57.93	0					632	143	6	0	0	0	6.8184e-09
CVSNESQSIDDNIGVCWQEVGADIVCSHPR	30	Deamidation (N)	_CVSN(de)ESQSIDDNIGVCWQEVGADIVCSHPR_	CVSN(0.903)ESQSIDDN(0.097)IGVCWQEVGADIVCSHPR		CVSN(9.67)ESQSIDDN(-9.67)IGVCWQEVGADIVCSHPR		0	1	0	0	A0A0C4DH07;Q8N2S1-2;Q8N2S1-3;Q8N2S1;M0QYE9;M0QZX0;F8WAA0;Q8N2S1-4	A0A0C4DH07	A0A0C4DH07	LTBP4	Latent-transforming growth factor beta-binding protein 4	MULTI-MSMS	20150912_ADR_200ug_GLYCO3	3	1	1145.17	3	1144.83	3431.48	32123.6	-0.0024033	-2.7514e-06	-0.73074	-0.00083657	-0.73314	-0.00083932	1145.17	71.19	0.29559	71.19	71.066	71.362	0					46	14	6	0	0	0	8.7037e-12
CVYEAICNTTSECPPPVITR	20	Deamidation (N)	_CVYEAICN(de)TTSECPPPVITR_	CVYEAICN(1)TTSECPPPVITR		CVYEAICN(45.35)TTSECPPPVITR		0	1	0	0	O15031	O15031	O15031	PLXNB2	Plexin-B2	MULTI-MSMS	20150912_ADR_200ug_GLYCO1	1	1	1185.04	2	1184.53	2367.05	31714.8	-0.30116	-0.00035673	0.48035	0.00056899	0.17919	0.00021226	1185.04	55.692	0.88741	55.692	55.4	56.288	-3.8147e-06					305	68	6	0	0	0	8.8538e-05
CVYEAICNTTSECPPPVITR	20	Deamidation (N)	_CVYEAICN(de)TTSECPPPVITR_	CVYEAICN(1)TTSECPPPVITR		CVYEAICN(49.77)TTSECPPPVITR		0	1	0	0	O15031	O15031	O15031	PLXNB2	Plexin-B2	MULTI-MSMS	20150912_ADR_200ug_GLYCO2	2	1	1184.54	2	1184.53	2367.05	31785.8	-0.29277	-0.0003468	0.52344	0.00062003	0.23067	0.00027324	1185.04	55.89	0.76159	55.89	55.671	56.433	0					239	57	6	0	0	0	1.9953e-05
CVYEAICNTTSECPPPVITR	20	Deamidation (N)	_CVYEAICN(de)TTSECPPPVITR_	CVYEAICN(1)TTSECPPPVITR		CVYEAICN(56.04)TTSECPPPVITR		0	1	0	0	O15031	O15031	O15031	PLXNB2	Plexin-B2	MULTI-MSMS	20150912_ADR_200ug_GLYCO2	2	1	790.36	3	790.025	2367.05	39624.2	-0.19642	-0.00015518	-0.40982	-0.00032377	-0.60624	-0.00047895	790.36	55.893	0.80059	55.893	55.592	56.393	0					256	60	6	0	0	0	2.1534e-06
CVYEAICNTTSECPPPVITR	20	Deamidation (N)	_CVYEAICN(de)TTSECPPPVITR_	CVYEAICN(1)TTSECPPPVITR		CVYEAICN(113.54)TTSECPPPVITR		0	1	0	0	O15031	O15031	O15031	PLXNB2	Plexin-B2	MULTI-MSMS	20150912_ADR_200ug_GLYCO3	3	1	1185.03	2	1184.53	2367.05	32218.8	-0.18357	-0.00021745	-0.89212	-0.0010567	-1.0757	-0.0012742	1185.04	55.452	0.67066	55.452	55.261	55.932	0					241	50	6	0	0	0	8.6824e-38
CVYEAICNTTSECPPPVITR	20	Deamidation (N)	_CVYEAICN(de)TTSECPPPVITR_	CVYEAICN(1)TTSECPPPVITR		CVYEAICN(50.87)TTSECPPPVITR		0	1	0	0	O15031	O15031	O15031	PLXNB2	Plexin-B2	MULTI-MSMS	20150912_ADR_200ug_GLYCO3	3	1	790.03	3	790.025	2367.05	40178.4	-0.22208	-0.00017545	-0.56922	-0.0004497	-0.7913	-0.00062515	790.36	55.422	0.69071	55.422	55.261	55.952	-3.8147e-06					221	52	7	0	0	0	6.2958e-06
CVYEAICNTTSECPPPVITR	20	Deamidation (N)	_CVYEAICN(de)TTSECPPPVITR_	CVYEAICN(1)TTSECPPPVITR		CVYEAICN(60.62)TTSECPPPVITR		0	1	0	0	O15031	O15031	O15031	PLXNB2	Plexin-B2	MULTI-MSMS	20150912_ADR_200ug_GLYCO3	3	1	1185.04	2	1184.53	2367.05	31275.5	0.35591	0.00042159	-0.66233	-0.00078455	-0.30642	-0.00036297	1185.04	69.453	0.62404	69.453	69.226	69.85	0					144	39	5	0	0	0	1.6393e-07
DAAAITNR	8	Deamidation (N)	_DAAAITN(de)R_	DAAAITN(1)R		DAAAITN(114.5)R		0	1	0	0	Q7LGC8	Q7LGC8	Q7LGC8	CHST3	Carbohydrate sulfotransferase 3	MULTI-MSMS	20150912_ADR_200ug_GLYCO1	1	1	416.71	2	416.712	831.409	53882.8	-0.021414	-8.9236e-06	-0.051483	-2.1453e-05	-0.072897	-3.0377e-05	416.712	18.18	0.40082	18.18	17.992	18.393	0					45	20	3	0	0	0	3.1235e-07
DAAAITNR	8	Deamidation (N)	_DAAAITN(de)R_	DAAAITN(1)R		DAAAITN(127.02)R		0	1	0	0	Q7LGC8	Q7LGC8	Q7LGC8	CHST3	Carbohydrate sulfotransferase 3	MULTI-MSMS	20150912_ADR_200ug_GLYCO2	2	1	416.71	2	416.712	831.409	53766.9	-0.22167	-9.2373e-05	0.46184	0.00019246	0.24017	0.00010008	416.712	18.512	0.47305	18.512	18.266	18.739	0					83	31	4	0	0	0	4.1436e-13
DAAAITNR	8	Deamidation (N)	_DAAAITN(de)R_	DAAAITN(1)R		DAAAITN(113.71)R		0	1	0	0	Q7LGC8	Q7LGC8	Q7LGC8	CHST3	Carbohydrate sulfotransferase 3	MULTI-MSMS	20150912_ADR_200ug_GLYCO3	3	1	416.71	2	416.712	831.409	54214.8	-0.13854	-5.7732e-05	0.13537	5.6408e-05	-0.0031766	-1.3237e-06	416.712	18.479	0.50385	18.479	18.243	18.747	0					101	37	4	0	0	0	3.7299e-07
DADACNATNWIEYMFNK	17	Oxidation (M),Deamidation (N)	_DADACN(de)ATNWIEYM(ox)FNK_	DADACN(0.794)ATN(0.206)WIEYMFNK	DADACNATNWIEYM(1)FNK	DADACN(5.85)ATN(-5.85)WIEYMFN(-36.13)K	DADACNATNWIEYM(47.55)FNK	0	1	1	0	O15118	O15118	O15118	NPC1	Niemann-Pick C1 protein	MULTI-MSMS	20150912_ADR_200ug_GLYCO1	1	1	1040.93	2	1040.42	2078.83	34668.1	0.032888	3.4217e-05	0.70487	0.00073337	0.73776	0.00076758	1041.43	69.011	0.4518	69.011	68.841	69.293	0					106	27	6	0	0	0	0.0022246
DAGTIAGINVIR	12	Unmodified	_DAGTIAGINVIR_					0	0	0	0	E9PKE3;P11142-2;P11142;E9PI65;E9PQQ4;E9PQK7;E9PK54;E9PLF4;E9PN89	E9PKE3	E9PKE3	HSPA8	Heat shock cognate 71 kDa protein	MULTI-MSMS	20150912_ADR_200ug_GLYCO3	3	1	600.34	2	600.341	1198.67	53323.7	-0.0077146	-4.6314e-06	-2.1372	-0.001283	-2.1449	-0.0012877	600.339	58.426	0.31034	58.426	58.259	58.569	0					54	23	3	0	0	0	0.0021965
DAGVGFPEYQEEDNSTYNFR	20	Deamidation (N)	_DAGVGFPEYQEEDN(de)STYNFR_	DAGVGFPEYQEEDN(0.922)STYN(0.078)FR		DAGVGFPEYQEEDN(10.73)STYN(-10.73)FR		0	1	0	0	P11717	P11717	P11717	IGF2R	Cation-independent mannose-6-phosphate receptor	MULTI-MSMS	20150912_ADR_200ug_GLYCO1	1	1	1170.49	2	1169.99	2337.97	32014.2	-0.15986	-0.00018704	-0.38888	-0.00045498	-0.54874	-0.00064202	1170.49	60.444	1.6004	60.444	60.108	61.709	0					581	138	7	0	0	0	9.5915e-12
DAGVGFPEYQEEDNSTYNFR	20	Deamidation (N)	_DAGVGFPEYQEEDN(de)STYNFR_	DAGVGFPEYQEEDN(0.998)STYN(0.002)FR		DAGVGFPEYQEEDN(26.56)STYN(-26.56)FR		0	1	0	0	P11717	P11717	P11717	IGF2R	Cation-independent mannose-6-phosphate receptor	MULTI-MSMS	20150912_ADR_200ug_GLYCO2	2	1	1170.49	2	1169.99	2337.97	31944.2	-0.28124	-0.00032905	-0.14676	-0.00017171	-0.42801	-0.00050077	1170.49	60.477	1.4099	60.477	60.103	61.513	0					483	119	8	0	0	0	1.6042e-23
DAGVGFPEYQEEDNSTYNFR	20	Deamidation (N)	_DAGVGFPEYQEEDN(de)STYNFR_	DAGVGFPEYQEEDN(0.998)STYN(0.002)FR		DAGVGFPEYQEEDN(27.59)STYN(-27.59)FR		0	1	0	0	P11717	P11717	P11717	IGF2R	Cation-independent mannose-6-phosphate receptor	MULTI-MSMS	20150912_ADR_200ug_GLYCO3	3	1	1170.49	2	1169.99	2337.97	32145.9	-0.39764	-0.00046524	0.19373	0.00022666	-0.20392	-0.00023858	1170.49	59.853	0.86712	59.853	59.538	60.405	3.8147e-06					385	75	7	0	0	0	1.9535e-19
DAGVVCTNETR	11	Deamidation (N)	_DAGVVCTN(de)ETR_	DAGVVCTN(1)ETR		DAGVVCTN(102.4)ETR		0	1	0	0	Q08380;K7ESM3;K7EKQ5;K7EP36;K7EJY8	Q08380	Q08380	LGALS3BP	Galectin-3-binding protein	MULTI-MSMS	20150912_ADR_200ug_GLYCO1	1	1	611.77	2	611.772	1221.53	44567.4	-0.49114	-0.00030046	-0.33818	-0.00020689	-0.82932	-0.00050735	611.773	19.151	1.0258	19.151	18.865	19.891	0					288	78	7	0	0	0	2.5287e-11
DAGVVCTNETR	11	Deamidation (N)	_DAGVVCTN(de)ETR_	DAGVVCTN(1)ETR		DAGVVCTN(47.71)ETR		0	1	0	0	Q08380;K7ESM3;K7EKQ5;K7EP36;K7EJY8	Q08380	Q08380	LGALS3BP	Galectin-3-binding protein	MULTI-MSMS	20150912_ADR_200ug_GLYCO1	1	1	611.77	2	611.772	1221.53	44951.8	-0.4911	-0.00030044	-0.24536	-0.0001501	-0.73646	-0.00045054	611.772	21.128	0.47747	21.128	20.837	21.314	0					74	27	5	0	0	0	0.0030235
DAGVVCTNETR	11	Deamidation (N)	_DAGVVCTN(de)ETR_	DAGVVCTN(1)ETR		DAGVVCTN(81.92)ETR		0	1	0	0	Q08380;K7ESM3;K7EKQ5;K7EP36;K7EJY8	Q08380	Q08380	LGALS3BP	Galectin-3-binding protein	MULTI-MSMS	20150912_ADR_200ug_GLYCO2	2	1	611.77	2	611.772	1221.53	44283.2	-0.4428	-0.00027089	-0.33589	-0.00020549	-0.77869	-0.00047638	611.772	19.447	0.77071	19.447	19.216	19.987	0					172	50	7	0	0	0	7.4744e-05
DAGVVCTNETR	11	Deamidation (N)	_DAGVVCTN(de)ETR_	DAGVVCTN(1)ETR		DAGVVCTN(65.18)ETR		0	1	0	0	Q08380;K7ESM3;K7EKQ5;K7EP36;K7EJY8	Q08380	Q08380	LGALS3BP	Galectin-3-binding protein	MULTI-MSMS	20150912_ADR_200ug_GLYCO2	2	1	611.77	2	611.772	1221.53	45552.2	-0.21628	-0.00013231	-0.44505	-0.00027227	-0.66133	-0.00040458	611.772	21.499	0.49995	21.499	21.164	21.664	-1.9073e-06					103	43	3	0	0	0	0.00029697
DAGVVCTNETR	11	Deamidation (N)	_DAGVVCTN(de)ETR_	DAGVVCTN(1)ETR		DAGVVCTN(91.96)ETR		0	1	0	0	Q08380;K7ESM3;K7EKQ5;K7EP36;K7EJY8	Q08380	Q08380	LGALS3BP	Galectin-3-binding protein	MULTI-MSMS	20150912_ADR_200ug_GLYCO3	3	1	611.77	2	611.772	1221.53	43883.7	-0.28904	-0.00017682	-0.57187	-0.00034985	-0.86091	-0.00052668	611.772	19.402	0.87602	19.402	19.182	20.058	0					220	58	6	0	0	0	3.7837e-07
DAGVVCTNETR	11	Deamidation (N)	_DAGVVCTN(de)ETR_	DAGVVCTN(1)ETR		DAGVVCTN(40.52)ETR		0	1	0	0	Q08380;K7ESM3;K7EKQ5;K7EP36;K7EJY8	Q08380	Q08380	LGALS3BP	Galectin-3-binding protein	MULTI-MSMS	20150912_ADR_200ug_GLYCO3	3	1	611.77	2	611.772	1221.53	43362.5	-0.19441	-0.00011893	-0.58783	-0.00035962	-0.78224	-0.00047855	611.772	20.37	0.58821	20.37	20.058	20.646	0					56	31	3	0	0	0	0.0059179
DAGVVCTNETR	11	Deamidation (N)	_DAGVVCTN(de)ETR_	DAGVVCTN(1)ETR		DAGVVCTN(63.47)ETR		0	1	0	0	Q08380;K7ESM3;K7EKQ5;K7EP36;K7EJY8	Q08380	Q08380	LGALS3BP	Galectin-3-binding protein	MULTI-MSMS	20150912_ADR_200ug_GLYCO3	3	1	611.77	2	611.772	1221.53	44984.1	-0.084696	-5.1815e-05	-0.94793	-0.00057991	-1.0326	-0.00063173	611.772	21.31	0.36747	21.31	21.099	21.466	0					53	23	3	0	0	0	0.00028321
DAINVSQAWR	10	Deamidation (N)	_DAIN(de)VSQAWR_	DAIN(1)VSQAWR		DAIN(73.5)VSQAWR		0	1	0	0	Q8NCG5	Q8NCG5	Q8NCG5	CHST4	Carbohydrate sulfotransferase 4	MULTI-MSMS	20150912_ADR_200ug_GLYCO1	1	1	580.79	2	580.788	1159.56	46662.8	0.29411	0.00017081	0.65714	0.00038166	0.95125	0.00055248	580.789	51.243	0.47894	51.243	51.032	51.511	0					70	39	2	0	0	0	0.00065243
DAINVSQAWR	10	Deamidation (N)	_DAIN(de)VSQAWR_	DAIN(1)VSQAWR		DAIN(80.71)VSQAWR		0	1	0	0	Q8NCG5	Q8NCG5	Q8NCG5	CHST4	Carbohydrate sulfotransferase 4	MULTI-MSMS	20150912_ADR_200ug_GLYCO2	2	1	580.79	2	580.788	1159.56	45611.3	0.36551	0.00021228	0.25629	0.00014885	0.6218	0.00036113	580.789	51.562	0.37747	51.562	51.39	51.767	0					51	26	2	0	0	0	0.00024125
DASINIENMQFIHNGTYICDVK	22	Deamidation (N)	_DASINIENMQFIHN(de)GTYICDVK_	DASINIEN(0.004)MQFIHN(0.996)GTYICDVK		DASIN(-48.49)IEN(-24.33)MQFIHN(24.33)GTYICDVK		0	1	0	0	Q9UEL6;O95297-3;O95297-2;O95297	Q9UEL6	Q9UEL6	MPZL1	Myelin protein zero-like protein 1	MULTI-MSMS	20150912_ADR_200ug_GLYCO3	3	1	1292.6	2	1292.1	2582.18	30396.6	-0.3495	-0.00045159	-0.25623	-0.00033107	-0.60573	-0.00078266	1292.6	68.005	0.32496	68.005	67.87	68.195	0					57	18	5	0	0	0	1.2563e-25
DASSFIAEWQNITK	14	Deamidation (N)	_DASSFIAEWQN(de)ITK_	DASSFIAEWQN(1)ITK		DASSFIAEWQN(47.04)ITK		0	1	0	0	F5GZS6;J3KPF3;P08195-2;P08195-3;P08195;P08195-4	F5GZS6	F5GZS6	SLC3A2	4F2 cell-surface antigen heavy chain	MULTI-MSMS	20150912_ADR_200ug_GLYCO1	1	1	537.93	3	537.595	1609.76	48309.2	0.6969	0.00037465	-0.43184	-0.00023216	0.26506	0.00014249	537.595	73.857	0.29085	73.857	73.72	74.011	0					103	26	5	0	0	0	0.00034192
DASSFIAEWQNITK	14	Deamidation (N)	_DASSFIAEWQN(de)ITK_	DASSFIAEWQN(1)ITK		DASSFIAEWQN(102.5)ITK		0	1	0	0	F5GZS6;J3KPF3;P08195-2;P08195-3;P08195;P08195-4	F5GZS6	F5GZS6	SLC3A2	4F2 cell-surface antigen heavy chain	MULTI-MSMS	20150912_ADR_200ug_GLYCO2	2	1	805.89	2	805.888	1609.76	39309.8	0.2163	0.00017432	-0.79664	-0.000642	-0.58033	-0.00046768	805.889	73.795	0.9894	73.795	73.596	74.585	0					343	84	8	0	0	0	1.6854e-17
DASSFIAEWQNITK	14	Deamidation (N)	_DASSFIAEWQN(de)ITK_	DASSFIAEWQN(1)ITK		DASSFIAEWQN(41.5)ITK		0	1	0	0	F5GZS6;J3KPF3;P08195-2;P08195-3;P08195;P08195-4	F5GZS6	F5GZS6	SLC3A2	4F2 cell-surface antigen heavy chain	MULTI-MSMS	20150912_ADR_200ug_GLYCO2	2	1	537.93	3	537.595	1609.76	47924.8	0.70116	0.00037694	-0.30417	-0.00016352	0.39699	0.00021342	537.595	73.8	0.23976	73.8	73.688	73.928	0					73	19	5	0	0	0	0.00058923
DASSFIAEWQNITK	14	Deamidation (N)	_DASSFIAEWQN(de)ITK_	DASSFIAEWQN(1)ITK		DASSFIAEWQN(46.32)ITK		0	1	0	0	F5GZS6;J3KPF3;P08195-2;P08195-3;P08195;P08195-4	F5GZS6	F5GZS6	SLC3A2	4F2 cell-surface antigen heavy chain	MULTI-MSMS	20150912_ADR_200ug_GLYCO3	3	1	806.39	2	805.888	1609.76	40727.7	-0.40902	-0.00032963	0.21433	0.00017273	-0.19469	-0.0001569	805.889	72.618	0.183	72.618	72.507	72.69	0					40	17	3	0	0	0	0.00084759
DASSFIAEWQNITK	14	Deamidation (N)	_DASSFIAEWQN(de)ITK_	DASSFIAEWQN(1)ITK		DASSFIAEWQN(108.58)ITK		0	1	0	0	F5GZS6;J3KPF3;P08195-2;P08195-3;P08195;P08195-4	F5GZS6	F5GZS6	SLC3A2	4F2 cell-surface antigen heavy chain	MULTI-MSMS	20150912_ADR_200ug_GLYCO3	3	1	805.89	2	805.888	1609.76	39348.8	-0.34155	-0.00027525	-0.097356	-7.8458e-05	-0.4389	-0.00035371	805.889	73.567	1.4696	73.567	73.401	74.871	0					350	101	7	0	0	0	3.2111e-18
DASSFIAEWQNITK	14	Deamidation (N)	_DASSFIAEWQN(de)ITK_	DASSFIAEWQN(1)ITK		DASSFIAEWQN(55.98)ITK		0	1	0	0	F5GZS6;J3KPF3;P08195-2;P08195-3;P08195;P08195-4	F5GZS6	F5GZS6	SLC3A2	4F2 cell-surface antigen heavy chain	MULTI-MSMS	20150912_ADR_200ug_GLYCO3	3	1	537.59	3	537.595	1609.76	47854.6	0.64995	0.00034941	-0.3963	-0.00021305	0.25365	0.00013636	537.595	73.576	0.3257	73.576	73.459	73.784	7.6294e-06					74	24	4	0	0	0	6.7827e-05
DASSFIAEWQNITK	14	Deamidation (N)	_DASSFIAEWQN(de)ITK_	DASSFIAEWQN(1)ITK		DASSFIAEWQN(71.28)ITK		0	1	0	0	F5GZS6;J3KPF3;P08195-2;P08195-3;P08195;P08195-4	F5GZS6	F5GZS6	SLC3A2	4F2 cell-surface antigen heavy chain	MULTI-MSMS	20150912_ADR_200ug_GLYCO3	3	1	805.89	2	805.888	1609.76	39315.3	-0.22404	-0.00018055	0.20161	0.00016247	-0.022435	-1.808e-05	805.889	75.307	0.62231	75.307	75.077	75.699	0					105	46	5	0	0	0	2.2976e-06
DASVGYISIIDADYDRK	17	Unmodified	_DASVGYISIIDADYDRK_					0	0	0	1	Q8TDX9-2;Q8TDX9	Q8TDX9-2	Q8TDX9-2	PKD1L1	Polycystic kidney disease protein 1-like 1	MULTI-MSMS	20150912_ADR_200ug_GLYCO3	3	1	950.97	2	950.968	1899.92	34952	0.15395	0.00014641	0.67894	0.00064565	0.8329	0.00079206	951.47	74.455	0.92252	74.455	74.315	75.237	0					161	65	5	0	0	0	0.0093102
DATGNVNDTIVTEITNCTSAACK	23	2 Deamidation (N)	_DATGNVN(de)DTIVTEITN(de)CTSAACK_	DATGNVN(1)DTIVTEITN(1)CTSAACK		DATGN(-38.75)VN(38.75)DTIVTEITN(115.25)CTSAACK		0	2	0	0	G3XAL9;P55011-3;P55011	G3XAL9	G3XAL9	SLC12A2	Solute carrier family 12 member 2	MULTI-MSMS	20150912_ADR_200ug_GLYCO1	1	1	1229.54	2	1229.04	2456.07	31368.9	-0.40399	-0.00049652	0.038834	4.7729e-05	-0.36515	-0.00044879	1229.54	68.66	0.41646	68.66	68.385	68.802	0					124	26	7	0	0	0	2.4766e-64
DATGNVNDTIVTEITNCTSAACK	23	2 Deamidation (N)	_DATGNVN(de)DTIVTEITN(de)CTSAACK_	DATGN(0.01)VN(0.99)DTIVTEITN(1)CTSAACK		DATGN(-19.78)VN(19.78)DTIVTEITN(63.97)CTSAACK		0	2	0	0	G3XAL9;P55011-3;P55011	G3XAL9	G3XAL9	SLC12A2	Solute carrier family 12 member 2	MULTI-MSMS	20150912_ADR_200ug_GLYCO1	1	1	820.03	3	819.697	2456.07	39172.5	-0.34291	-0.00028108	0.28446	0.00023317	-0.058451	-4.7912e-05	820.031	68.663	0.35828	68.663	68.443	68.802	0					105	23	6	0	0	0	2.0298e-26
DATGNVNDTIVTEITNCTSAACK	23	2 Deamidation (N)	_DATGNVN(de)DTIVTEITN(de)CTSAACK_	DATGN(0.003)VN(0.997)DTIVTEITN(1)CTSAACK		DATGN(-25.8)VN(25.8)DTIVTEITN(68.31)CTSAACK		0	2	0	0	G3XAL9;P55011-3;P55011	G3XAL9	G3XAL9	SLC12A2	Solute carrier family 12 member 2	MULTI-MSMS	20150912_ADR_200ug_GLYCO2	2	1	1229.54	2	1229.04	2456.07	30763.7	-0.29728	-0.00036537	-0.67935	-0.00083495	-0.97663	-0.0012003	1229.54	68.668	0.40044	68.668	68.412	68.812	0					107	24	6	0	0	0	4.406e-21
DATGNVNDTIVTEITNCTSAACK	23	2 Deamidation (N)	_DATGNVN(de)DTIVTEITN(de)CTSAACK_	DATGN(0.052)VN(0.948)DTIVTEITN(1)CTSAACK		DATGN(-12.63)VN(12.63)DTIVTEITN(47.77)CTSAACK		0	2	0	0	G3XAL9;P55011-3;P55011	G3XAL9	G3XAL9	SLC12A2	Solute carrier family 12 member 2	MULTI-MSMS	20150912_ADR_200ug_GLYCO2	2	1	820.03	3	819.697	2456.07	38915.3	-0.35552	-0.00029142	-0.00054116	-4.4359e-07	-0.35606	-0.00029186	820.031	68.651	0.4443	68.651	68.412	68.856	-7.6294e-06					121	28	7	0	0	0	1.976e-14
DATGNVNDTIVTEITNCTSAACK	23	2 Deamidation (N)	_DATGNVN(de)DTIVTEITN(de)CTSAACK_	DATGN(0.006)VN(0.994)DTIVTEITN(1)CTSAACK		DATGN(-22.08)VN(22.08)DTIVTEITN(101.51)CTSAACK		0	2	0	0	G3XAL9;P55011-3;P55011	G3XAL9	G3XAL9	SLC12A2	Solute carrier family 12 member 2	MULTI-MSMS	20150912_ADR_200ug_GLYCO3	3	1	819.7	3	819.697	2456.07	39588.8	0.024798	2.0327e-05	0.6384	0.0005233	0.6632	0.00054362	820.03	68.506	0.36019	68.506	68.339	68.699	0					120	28	7	0	0	0	1.8206e-64
DATGNVNDTIVTEITNCTSAACK	23	2 Deamidation (N)	_DATGNVN(de)DTIVTEITN(de)CTSAACK_	DATGN(0.001)VN(0.999)DTIVTEITN(1)CTSAACK		DATGN(-32.12)VN(32.12)DTIVTEITN(139.74)CTSAACK		0	2	0	0	G3XAL9;P55011-3;P55011	G3XAL9	G3XAL9	SLC12A2	Solute carrier family 12 member 2	MULTI-MSMS	20150912_ADR_200ug_GLYCO3	3	1	1229.54	2	1229.04	2456.07	31275.5	-0.0033296	-4.0922e-06	0.49472	0.00060804	0.49139	0.00060394	1229.54	68.512	0.45866	68.512	68.287	68.746	0					159	35	8	0	0	0	2.271e-112
DATNVGDEGGFAPNIIENK	19	Unmodified	_DATNVGDEGGFAPNIIENK_					0	0	0	0	P06733;P06733-2	P06733	P06733	ENO1	Alpha-enolase	MULTI-MSMS	20150912_ADR_200ug_GLYCO2	2	1	980.97	2	980.966	1959.92	36160.7	-0.36336	-0.00035644	-0.10107	-9.9145e-05	-0.46443	-0.00045559	981.467	58.065	0.29893	58.065	57.915	58.214	3.8147e-06					75	27	3	0	0	0	4.1484e-07
DAVNNITAK	9	Deamidation (N)	_DAVNN(de)ITAK_	DAVN(0.165)N(0.835)ITAK		DAVN(-7.05)N(7.05)ITAK		0	1	0	0	P54289-4;P54289-5;P54289-3;P54289-2;P54289	P54289-4	P54289-4	CACNA2D1	Voltage-dependent calcium channel subunit alpha-2/delta-1;Voltage-dependent calcium channel subunit alpha-2-1;Voltage-dependent calcium channel subunit delta-1	MULTI-MSMS	20150912_ADR_200ug_GLYCO1	1	1	473.75	2	473.746	945.477	51690.8	0.20279	9.6069e-05	0.095349	4.5171e-05	0.29814	0.00014124	473.746	23.54	0.44527	23.54	23.307	23.753	0					77	30	3	0	0	0	0.0047983
DAVNNITAK	9	Deamidation (N)	_DAVNN(de)ITAK_	DAVN(0.173)N(0.827)ITAK		DAVN(-6.79)N(6.79)ITAK		0	1	0	0	P54289-4;P54289-5;P54289-3;P54289-2;P54289	P54289-4	P54289-4	CACNA2D1	Voltage-dependent calcium channel subunit alpha-2/delta-1;Voltage-dependent calcium channel subunit alpha-2-1;Voltage-dependent calcium channel subunit delta-1	MULTI-MSMS	20150912_ADR_200ug_GLYCO2	2	1	473.75	2	473.746	945.477	51908.3	0.27101	0.00012839	0.02541	1.2038e-05	0.29642	0.00014043	473.746	23.831	0.45093	23.831	23.605	24.056	-1.9073e-06					92	34	3	0	0	0	0.01208
DAVNNITAK	9	Deamidation (N)	_DAVNN(de)ITAK_	DAVN(0.173)N(0.827)ITAK		DAVN(-6.79)N(6.79)ITAK		0	1	0	0	P54289-4;P54289-5;P54289-3;P54289-2;P54289	P54289-4	P54289-4	CACNA2D1	Voltage-dependent calcium channel subunit alpha-2/delta-1;Voltage-dependent calcium channel subunit alpha-2-1;Voltage-dependent calcium channel subunit delta-1	MULTI-MSMS	20150912_ADR_200ug_GLYCO3	3	1	473.75	2	473.746	945.477	51738.4	0.11134	5.2747e-05	0.059699	2.8282e-05	0.17104	8.1029e-05	473.746	23.966	0.51182	23.966	23.685	24.197	0					88	31	4	0	0	0	0.01208
DAVTYTEHAK	10	Unmodified	_DAVTYTEHAK_					0	0	0	0	P62805	P62805	P62805	HIST1H4A	Histone H4	MULTI-MSMS	20150912_ADR_200ug_GLYCO1	1	1	567.78	2	567.775	1133.54	45153.8	-0.11732	-6.6612e-05	1.3247	0.00075214	1.2074	0.00068553	567.776	17.482	0.45404	17.482	17.245	17.7	0					98	27	4	0	0	0	0.035925
DAVTYTEHAK	10	Unmodified	_DAVTYTEHAK_					0	0	0	0	P62805	P62805	P62805	HIST1H4A	Histone H4	MULTI-MSMS	20150912_ADR_200ug_GLYCO2	2	1	567.78	2	567.775	1133.54	45669.8	-0.077972	-4.4271e-05	0.37236	0.00021142	0.29439	0.00016715	567.775	17.814	0.41162	17.814	17.604	18.016	0					79	23	5	0	0	0	3.9543e-06
DAVTYTEHAK	10	Unmodified	_DAVTYTEHAK_					0	0	0	0	P62805	P62805	P62805	HIST1H4A	Histone H4	MULTI-MSMS	20150912_ADR_200ug_GLYCO3	3	1	567.78	2	567.775	1133.54	45619.8	-0.17889	-0.00010157	0.42106	0.00023907	0.24216	0.00013749	567.775	17.811	0.39922	17.811	17.583	17.982	0					38	14	4	0	0	0	0.0036852
DAYENITAK	9	Deamidation (N)	_DAYEN(de)ITAK_	DAYEN(1)ITAK		DAYEN(52.73)ITAK		0	1	0	0	Q96L58	Q96L58	Q96L58	B3GALT6	Beta-1,3-galactosyltransferase 6	MULTI-MSMS	20150912_ADR_200ug_GLYCO1	1	1	513.24	2	513.243	1024.47	48636.2	0.2566	0.0001317	-0.21965	-0.00011273	0.036956	1.8967e-05	513.242	32.356	0.92689	32.356	32.006	32.933	0					167	89	5	0	0	0	0.0043365
DAYENITAK	9	Deamidation (N)	_DAYEN(de)ITAK_	DAYEN(1)ITAK		DAYEN(61.78)ITAK		0	1	0	0	Q96L58	Q96L58	Q96L58	B3GALT6	Beta-1,3-galactosyltransferase 6	MULTI-MSMS	20150912_ADR_200ug_GLYCO2	2	1	513.24	2	513.243	1024.47	48731.8	0.25753	0.00013218	0.53434	0.00027424	0.79187	0.00040642	513.243	32.712	0.48797	32.712	32.372	32.86	0					98	40	4	0	0	0	0.0028441
DCSCIPQNISSGFGHATAGK	20	Deamidation (N)	_DCSCIPQN(de)ISSGFGHATAGK_	DCSCIPQN(1)ISSGFGHATAGK		DCSCIPQN(43.16)ISSGFGHATAGK		0	1	0	0	Q96BD0-2;Q96BD0-4;Q96BD0	Q96BD0-2	Q96BD0-2	SLCO4A1	Solute carrier organic anion transporter family member 4A1	MULTI-MSMS	20150912_ADR_200ug_GLYCO3	3	1	703.64	3	703.311	2106.91	42471.8	-0.11116	-7.818e-05	-0.50582	-0.00035575	-0.61698	-0.00043393	703.645	51.009	0.43484	51.009	50.766	51.2	0					147	32	6	0	0	0	5.4019e-05
DCVECIIIHSGKPDNQTCHSICR	23	Deamidation (N)	_DCVECIIIHSGKPDN(de)QTCHSICR_	DCVECIIIHSGKPDN(1)QTCHSICR		DCVECIIIHSGKPDN(43.84)QTCHSICR		0	1	0	1	H7C5U2;P18084	H7C5U2	H7C5U2	ITGB5	Integrin beta;Integrin beta-5	MULTI-MSMS	20150912_ADR_200ug_GLYCO3	3	1	701.06	4	700.812	2799.22	41721.6	0.078268	5.4851e-05	-2.4529	-0.001719	-2.3746	-0.0016642	701.063	49.038	0.89697	49.038	48.684	49.581	0					434	76	8	0	0	0	3.0269e-05
DCVSNGSIGCPVR	13	Deamidation (N)	_DCVSN(de)GSIGCPVR_	DCVSN(1)GSIGCPVR		DCVSN(94.12)GSIGCPVR		0	1	0	0	K4DI83;Q9HCN3	K4DI83	K4DI83	TMEM8A	Transmembrane protein 8A	MULTI-MSMS	20150912_ADR_200ug_GLYCO1	1	1	711.31	2	711.311	1420.61	41356.2	-0.42897	-0.00030513	-0.088502	-6.2952e-05	-0.51747	-0.00036808	711.312	32.313	0.56316	32.313	32.014	32.577	0					202	53	5	0	0	0	1.5808e-12
DCVSNGSIGCPVR	13	Deamidation (N)	_DCVSN(de)GSIGCPVR_	DCVSN(1)GSIGCPVR		DCVSN(94.12)GSIGCPVR		0	1	0	0	K4DI83;Q9HCN3	K4DI83	K4DI83	TMEM8A	Transmembrane protein 8A	MULTI-MSMS	20150912_ADR_200ug_GLYCO3	3	1	711.31	2	711.311	1420.61	41563.4	-0.14055	-9.9972e-05	-0.55921	-0.00039777	-0.69976	-0.00049775	711.312	32.709	0.56184	32.709	32.366	32.928	0					159	45	6	0	0	0	1.5808e-12
DDAGNYTCIASNGPQGQIR	19	Deamidation (N)	_DDAGN(de)YTCIASNGPQGQIR_	DDAGN(1)YTCIASNGPQGQIR		DDAGN(37.49)YTCIASN(-37.49)GPQGQIR		0	1	0	0	Q13308-5;Q13308-4;Q13308-2;Q13308;Q13308-6;Q13308-3	Q13308-5	Q13308-5	PTK7	Inactive tyrosine-protein kinase 7	MULTI-MSMS	20150912_ADR_200ug_GLYCO1	1	1	1019.45	2	1019.45	2036.89	33798.3	-0.28554	-0.00029109	-0.95438	-0.00097294	-1.2399	-0.001264	1019.45	42.588	0.81134	42.588	42.099	42.91	0					245	70	5	0	0	0	1.5838e-05
DDAGNYTCIASNGPQGQIR	19	Deamidation (N)	_DDAGN(de)YTCIASNGPQGQIR_	DDAGN(1)YTCIASNGPQGQIR		DDAGN(34.48)YTCIASN(-34.48)GPQGQIR		0	1	0	0	Q13308-5;Q13308-4;Q13308-2;Q13308;Q13308-6;Q13308-3	Q13308-5	Q13308-5	PTK7	Inactive tyrosine-protein kinase 7	MULTI-MSMS	20150912_ADR_200ug_GLYCO2	2	1	1019.44	2	1019.45	2036.89	33606.7	-0.44565	-0.00045432	-0.50931	-0.00051922	-0.95496	-0.00097354	1019.45	42.655	0.87258	42.655	42.212	43.085	0					305	74	5	0	0	0	3.4055e-07
DDAGNYTCIASNGPQGQIR	19	Deamidation (N)	_DDAGN(de)YTCIASNGPQGQIR_	DDAGN(1)YTCIASNGPQGQIR		DDAGN(43.32)YTCIASN(-43.32)GPQGQIR		0	1	0	0	Q13308-5;Q13308-4;Q13308-2;Q13308;Q13308-6;Q13308-3	Q13308-5	Q13308-5	PTK7	Inactive tyrosine-protein kinase 7	MULTI-MSMS	20150912_ADR_200ug_GLYCO3	3	1	1019.45	2	1019.45	2036.89	34016.9	-0.11841	-0.00012071	-1.1741	-0.0011969	-1.2925	-0.0013176	1019.45	42.585	0.90396	42.585	42.15	43.054	0					267	78	6	0	0	0	1.0819e-11
DDAGNYTCIASNGPQGQIR	19	2 Deamidation (N)	_DDAGN(de)YTCIASN(de)GPQGQIR_	DDAGN(1)YTCIASN(1)GPQGQIR		DDAGN(150.91)YTCIASN(150.91)GPQGQIR		0	2	0	0	Q13308-5;Q13308-4;Q13308-2;Q13308;Q13308-6;Q13308-3	Q13308-5	Q13308-5	PTK7	Inactive tyrosine-protein kinase 7	MSMS	20150912_ADR_200ug_GLYCO1	1	1	1019.94	2	1019.94	2037.87	NaN	NaN	NaN	NaN	NaN	NaN	NaN	NaN	41.175	1	41.175	40.675	41.675	-3.8147e-06								0	0	0	4.67e-157
DDAGNYTCIASNGPQGQIR	19	2 Deamidation (N)	_DDAGN(de)YTCIASN(de)GPQGQIR_	DDAGN(1)YTCIASN(1)GPQGQIR		DDAGN(109.87)YTCIASN(109.87)GPQGQIR		0	2	0	0	Q13308-5;Q13308-4;Q13308-2;Q13308;Q13308-6;Q13308-3	Q13308-5	Q13308-5	PTK7	Inactive tyrosine-protein kinase 7	MULTI-MSMS	20150912_ADR_200ug_GLYCO2	2	1	1019.94	2	1019.94	2037.87	33391.6	-0.42066	-0.00042905	-1.6193	-0.0016516	-2.04	-0.0020807	1019.94	41.439	0.69048	41.439	41.044	41.734	0					171	59	5	0	0	0	3.1246e-31
DDAGNYTCIASNGPQGQIR	19	2 Deamidation (N)	_DDAGN(de)YTCIASN(de)GPQGQIR_	DDAGN(1)YTCIASN(1)GPQGQIR		DDAGN(95.21)YTCIASN(95.21)GPQGQIR		0	2	0	0	Q13308-5;Q13308-4;Q13308-2;Q13308;Q13308-6;Q13308-3	Q13308-5	Q13308-5	PTK7	Inactive tyrosine-protein kinase 7	MULTI-MSMS	20150912_ADR_200ug_GLYCO3	3	1	1020.44	2	1019.94	2037.87	33651.9	-0.2648	-0.00027008	-0.73231	-0.00074691	-0.9971	-0.001017	1019.94	41.326	0.57298	41.326	41.031	41.604	0					136	51	5	0	0	0	3.5485e-23
DDCERMNITVK	11	Oxidation (M),Deamidation (N)	_DDCERM(ox)N(de)ITVK_	DDCERMN(1)ITVK	DDCERM(1)NITVK	DDCERMN(43.68)ITVK	DDCERM(43.68)NITVK	0	1	1	1	P26006;P26006-1;D6R9X8	P26006	P26006	ITGA3	Integrin alpha-3;Integrin alpha-3 heavy chain;Integrin alpha-3 light chain	MULTI-MSMS	20150912_ADR_200ug_GLYCO1	1	1	699.3	2	699.305	1396.6	41040.9	-1.009	-0.00070562	0.12595	8.8076e-05	-0.88308	-0.00061754	699.306	19.648	0.63166	19.648	19.417	20.049	0					158	40	6	0	0	0	0.0040357
DDCERMNITVK	11	Oxidation (M),Deamidation (N)	_DDCERM(ox)N(de)ITVK_	DDCERMN(1)ITVK	DDCERM(1)NITVK	DDCERMN(74.61)ITVK	DDCERM(74.61)NITVK	0	1	1	1	P26006;P26006-1;D6R9X8	P26006	P26006	ITGA3	Integrin alpha-3;Integrin alpha-3 heavy chain;Integrin alpha-3 light chain	MULTI-MSMS	20150912_ADR_200ug_GLYCO2	2	1	699.3	2	699.305	1396.6	41602.7	-0.61669	-0.00043125	-0.38512	-0.00026932	-1.0018	-0.00070057	699.305	19.824	0.47567	19.824	19.655	20.13	0					115	29	6	0	0	0	0.00025723
DDCERMNITVK	11	Oxidation (M),Deamidation (N)	_DDCERM(ox)N(de)ITVK_	DDCERMN(1)ITVK	DDCERM(1)NITVK	DDCERMN(84.48)ITVK	DDCERM(84.48)NITVK	0	1	1	1	P26006;P26006-1;D6R9X8	P26006	P26006	ITGA3	Integrin alpha-3;Integrin alpha-3 heavy chain;Integrin alpha-3 light chain	MULTI-MSMS	20150912_ADR_200ug_GLYCO3	3	1	699.31	2	699.305	1396.6	41609.3	-0.52039	-0.00036391	-0.67854	-0.00047451	-1.1989	-0.00083842	699.305	19.997	0.59249	19.997	19.772	20.364	0					113	32	5	0	0	0	3.3574e-06
DDDIAAIVVDNGSGMCK	17	Acetyl (Protein N-term),Deamidation (N)	_(ac)DDDIAAIVVDN(de)GSGMCK_	DDDIAAIVVDN(1)GSGMCK		DDDIAAIVVDN(52.17)GSGMCK		1	1	0	0	P60709;G5E9R0;E7EVS6;C9JTX5;C9JZR7	P60709	P60709	ACTB	Actin, cytoplasmic 1;Actin, cytoplasmic 1, N-terminally processed	MULTI-MSMS	20150912_ADR_200ug_GLYCO1	1	1	912.39	2	911.895	1821.78	36769.1	-0.49677	-0.00045301	-1.3663	-0.0012459	-1.8631	-0.0016989	912.395	68.903	0.21434	68.903	68.802	69.016	-7.6294e-06					33	14	3	0	0	0	9.2019e-05
DDDIAAIVVDNGSGMCK	17	Acetyl (Protein N-term),Deamidation (N)	_(ac)DDDIAAIVVDN(de)GSGMCK_	DDDIAAIVVDN(1)GSGMCK		DDDIAAIVVDN(56.12)GSGMCK		1	1	0	0	P60709;G5E9R0;E7EVS6;C9JTX5;C9JZR7	P60709	P60709	ACTB	Actin, cytoplasmic 1;Actin, cytoplasmic 1, N-terminally processed	MULTI-MSMS	20150912_ADR_200ug_GLYCO3	3	1	911.9	2	911.895	1821.78	38051.1	-0.18429	-0.00016805	-1.4121	-0.0012877	-1.5964	-0.0014557	912.395	68.771	0.20041	68.771	68.68	68.881	0					23	11	3	0	0	0	3.7308e-05
DDIDPEKNDSEPGSQR	16	Deamidation (N)	_DDIDPEKN(de)DSEPGSQR_	DDIDPEKN(1)DSEPGSQR		DDIDPEKN(62.86)DSEPGSQR		0	1	0	1	P54289-4;P54289-5;P54289-3;P54289-2;P54289;E7ERK3	P54289-4	P54289-4	CACNA2D1	Voltage-dependent calcium channel subunit alpha-2/delta-1;Voltage-dependent calcium channel subunit alpha-2-1;Voltage-dependent calcium channel subunit delta-1	MULTI-MSMS	20150912_ADR_200ug_GLYCO1	1	1	902.39	2	901.887	1801.76	36787.1	-0.88121	-0.00079475	0.012667	1.1424e-05	-0.86854	-0.00078333	901.887	22.12	0.89782	22.12	21.633	22.531	0					271	71	5	0	0	0	0.00029696
DDIDPEKNDSEPGSQR	16	Deamidation (N)	_DDIDPEKN(de)DSEPGSQR_	DDIDPEKN(1)DSEPGSQR		DDIDPEKN(46.89)DSEPGSQR		0	1	0	1	P54289-4;P54289-5;P54289-3;P54289-2;P54289;E7ERK3	P54289-4	P54289-4	CACNA2D1	Voltage-dependent calcium channel subunit alpha-2/delta-1;Voltage-dependent calcium channel subunit alpha-2-1;Voltage-dependent calcium channel subunit delta-1	MULTI-MSMS	20150912_ADR_200ug_GLYCO2	2	1	601.59	3	601.594	1801.76	45482.8	0.11044	6.6439e-05	0.45892	0.00027608	0.56935	0.00034252	601.594	22.481	0.69943	22.481	22.138	22.837	0					201	55	5	0	0	0	0.00031444
DDIDPEKNDSEPGSQR	16	Deamidation (N)	_DDIDPEKN(de)DSEPGSQR_	DDIDPEKN(1)DSEPGSQR		DDIDPEKN(58.46)DSEPGSQR		0	1	0	1	P54289-4;P54289-5;P54289-3;P54289-2;P54289;E7ERK3	P54289-4	P54289-4	CACNA2D1	Voltage-dependent calcium channel subunit alpha-2/delta-1;Voltage-dependent calcium channel subunit alpha-2-1;Voltage-dependent calcium channel subunit delta-1	MULTI-MSMS	20150912_ADR_200ug_GLYCO3	3	1	902.39	2	901.887	1801.76	36005.7	-0.95377	-0.0008602	0.7309	0.00065919	-0.22287	-0.00020101	901.888	22.383	0.90475	22.383	21.946	22.851	0					200	71	4	0	0	0	0.00097211
DDIDPEKNDSEPGSQR	16	Deamidation (N)	_DDIDPEKN(de)DSEPGSQR_	DDIDPEKN(1)DSEPGSQR		DDIDPEKN(72.32)DSEPGSQR		0	1	0	1	P54289-4;P54289-5;P54289-3;P54289-2;P54289;E7ERK3	P54289-4	P54289-4	CACNA2D1	Voltage-dependent calcium channel subunit alpha-2/delta-1;Voltage-dependent calcium channel subunit alpha-2-1;Voltage-dependent calcium channel subunit delta-1	MULTI-MSMS	20150912_ADR_200ug_GLYCO3	3	1	601.59	3	601.594	1801.76	43977.5	-0.067426	-4.0563e-05	1.5354	0.00092369	1.468	0.00088313	601.595	22.44	0.78609	22.44	22.034	22.82	0					193	61	5	0	0	0	1.7263e-09
DECWCPANSTGK	12	Deamidation (N)	_DECWCPAN(de)STGK_	DECWCPAN(1)STGK		DECWCPAN(47.71)STGK		0	1	0	0	G3V511;G3V3X5;Q14767	G3V511	G3V511	LTBP2	Latent-transforming growth factor beta-binding protein 2	MULTI-MSMS	20150912_ADR_200ug_GLYCO3	3	1	713.27	2	713.274	1424.53	41371.6	-0.22951	-0.0001637	-0.38095	-0.00027172	-0.61046	-0.00043542	713.274	31.723	0.3898	31.723	31.47	31.86	0					51	19	4	0	0	0	0.0018091
DEFTNTCPSDK	11	Unmodified	_DEFTNTCPSDK_					0	0	0	0	Q9Y696	Q9Y696	Q9Y696	CLIC4	Chloride intracellular channel protein 4	MULTI-SECPEP	20150912_ADR_200ug_GLYCO2	2	1	656.61	2	657.269	1312.52	44472.9	-0.060917	-4.0039e-05	0.66615	0.00043784	0.60524	0.0003978	657.27	22.684	0.27741	22.684	22.509	22.786	0					48	17	3	0	0	0	0.038217
DEGICSANVTR	11	Deamidation (N)	_DEGICSAN(de)VTR_	DEGICSAN(1)VTR		DEGICSAN(91.96)VTR		0	1	0	0	P48307-2;P48307	P48307-2	P48307-2	TFPI2	Tissue factor pathway inhibitor 2	MULTI-MSMS	20150912_ADR_200ug_GLYCO1	1	1	611.77	2	611.772	1221.53	43869.7	-0.40901	-0.00025022	-0.13031	-7.9721e-05	-0.53932	-0.00032994	611.773	27.359	0.79799	27.359	27.123	27.921	0					301	62	7	0	0	0	3.7837e-07
DEGICSANVTR	11	Deamidation (N)	_DEGICSAN(de)VTR_	DEGICSAN(1)VTR		DEGICSAN(102.4)VTR		0	1	0	0	P48307-2;P48307	P48307-2	P48307-2	TFPI2	Tissue factor pathway inhibitor 2	MULTI-MSMS	20150912_ADR_200ug_GLYCO2	2	1	611.77	2	611.772	1221.53	44326.8	-0.76561	-0.00046838	0.15648	9.5727e-05	-0.60914	-0.00037265	611.773	27.588	0.90671	27.588	27.176	28.082	1.9073e-06					412	77	7	0	0	0	2.5287e-11
DEGICSANVTR	11	Deamidation (N)	_DEGICSAN(de)VTR_	DEGICSAN(1)VTR		DEGICSAN(55.26)VTR		0	1	0	0	P48307-2;P48307	P48307-2	P48307-2	TFPI2	Tissue factor pathway inhibitor 2	MULTI-MSMS	20150912_ADR_200ug_GLYCO2	2	1	611.77	2	611.772	1221.53	45550.9	-0.41201	-0.00025205	-0.017352	-1.0615e-05	-0.42936	-0.00026267	611.772	28.709	0.65804	28.709	28.3	28.958	1.9073e-06					143	63	3	0	0	0	0.0010687
DEGICSANVTR	11	Deamidation (N)	_DEGICSAN(de)VTR_	DEGICSAN(1)VTR		DEGICSAN(98.16)VTR		0	1	0	0	P48307-2;P48307	P48307-2	P48307-2	TFPI2	Tissue factor pathway inhibitor 2	MULTI-MSMS	20150912_ADR_200ug_GLYCO3	3	1	611.77	2	611.772	1221.53	44320.2	-0.53317	-0.00032618	-0.10964	-6.7075e-05	-0.64281	-0.00039325	611.773	27.7	0.74472	27.7	27.341	28.086	0					239	50	7	0	0	0	5.2834e-10
DEGICSANVTR	11	Deamidation (N)	_DEGICSAN(de)VTR_	DEGICSAN(1)VTR		DEGICSAN(46.88)VTR		0	1	0	0	P48307-2;P48307	P48307-2	P48307-2	TFPI2	Tissue factor pathway inhibitor 2	MULTI-MSMS	20150912_ADR_200ug_GLYCO3	3	1	611.77	2	611.772	1221.53	45465.4	-0.30724	-0.00018796	-0.50689	-0.0003101	-0.81413	-0.00049806	611.772	28.621	0.69444	28.621	28.262	28.956	0					148	65	3	0	0	0	0.0032619
DEIICPSCNR	10	Deamidation (N)	_DEIICPSCN(de)R_	DEIICPSCN(1)R		DEIICPSCN(40.5)R		0	1	0	0	P37173-2	P37173-2	P37173-2			MULTI-MSMS	20150912_ADR_200ug_GLYCO1	1	1	632.77	2	632.768	1263.52	45279.7	-0.22119	-0.00013996	-0.5825	-0.00036859	-0.80369	-0.00050855	632.768	29.238	0.58345	29.238	28.87	29.453	0					92	40	3	0	0	0	0.010257
DFEDIYTPVNGSIVIVR	17	Deamidation (N)	_DFEDIYTPVN(de)GSIVIVR_	DFEDIYTPVN(1)GSIVIVR		DFEDIYTPVN(75.91)GSIVIVR		0	1	0	0	G3V0E5;P02786	G3V0E5	G3V0E5	TFRC	Transferrin receptor protein 1;Transferrin receptor protein 1, serum form	MULTI-MSMS	20150912_ADR_200ug_GLYCO1	1	1	647	3	646.667	1936.98	43421.4	0.1778	0.00011498	-0.12346	-7.9837e-05	0.054342	3.5141e-05	646.667	71.033	0.3298	71.033	70.869	71.199	7.6294e-06					72	18	5	0	0	0	6.8702e-11
DFEDIYTPVNGSIVIVR	17	Deamidation (N)	_DFEDIYTPVN(de)GSIVIVR_	DFEDIYTPVN(1)GSIVIVR		DFEDIYTPVN(121.82)GSIVIVR		0	1	0	0	G3V0E5;P02786	G3V0E5	G3V0E5	TFRC	Transferrin receptor protein 1;Transferrin receptor protein 1, serum form	MULTI-MSMS	20150912_ADR_200ug_GLYCO1	1	1	970	2	969.496	1936.98	35557	-0.13878	-0.00013455	-0.098279	-9.5282e-05	-0.23706	-0.00022983	969.998	71.042	0.72671	71.042	70.85	71.577	0					225	47	8	0	0	0	7.4903e-35
DFEDIYTPVNGSIVIVR	17	Deamidation (N)	_DFEDIYTPVN(de)GSIVIVR_	DFEDIYTPVN(1)GSIVIVR		DFEDIYTPVN(52.86)GSIVIVR		0	1	0	0	G3V0E5;P02786	G3V0E5	G3V0E5	TFRC	Transferrin receptor protein 1;Transferrin receptor protein 1, serum form	MULTI-MSMS	20150912_ADR_200ug_GLYCO2	2	1	969.5	2	969.496	1936.98	35929.6	-0.28617	-0.00027744	1.0966	0.0010632	0.81046	0.00078574	969.998	70.253	0.35118	70.253	70.057	70.409	0					59	15	5	0	0	0	0.00014215
DFEDIYTPVNGSIVIVR	17	Deamidation (N)	_DFEDIYTPVN(de)GSIVIVR_	DFEDIYTPVN(1)GSIVIVR		DFEDIYTPVN(75.91)GSIVIVR		0	1	0	0	G3V0E5;P02786	G3V0E5	G3V0E5	TFRC	Transferrin receptor protein 1;Transferrin receptor protein 1, serum form	MULTI-MSMS	20150912_ADR_200ug_GLYCO2	2	1	647	3	646.667	1936.98	43923.5	0.082296	5.3218e-05	-0.093434	-6.0421e-05	-0.011138	-7.2026e-06	647.001	70.982	0.43678	70.982	70.851	71.288	0					83	30	6	0	0	0	6.8702e-11
DFEDIYTPVNGSIVIVR	17	Deamidation (N)	_DFEDIYTPVN(de)GSIVIVR_	DFEDIYTPVN(1)GSIVIVR		DFEDIYTPVN(83.54)GSIVIVR		0	1	0	0	G3V0E5;P02786	G3V0E5	G3V0E5	TFRC	Transferrin receptor protein 1;Transferrin receptor protein 1, serum form	MULTI-MSMS	20150912_ADR_200ug_GLYCO2	2	1	970	2	969.496	1936.98	35615.5	-0.21753	-0.00021089	-0.061013	-5.9151e-05	-0.27854	-0.00027004	969.998	70.978	0.77619	70.978	70.805	71.581	0					228	56	7	0	0	0	1.4697e-11
DFEDIYTPVNGSIVIVR	17	Deamidation (N)	_DFEDIYTPVN(de)GSIVIVR_	DFEDIYTPVN(1)GSIVIVR		DFEDIYTPVN(47.55)GSIVIVR		0	1	0	0	G3V0E5;P02786	G3V0E5	G3V0E5	TFRC	Transferrin receptor protein 1;Transferrin receptor protein 1, serum form	MULTI-MSMS	20150912_ADR_200ug_GLYCO2	2	1	969.5	2	969.496	1936.98	35980	-0.094832	-9.194e-05	-0.92246	-0.00089432	-1.0173	-0.00098626	969.997	72.286	0.5185	72.286	71.999	72.517	0					88	32	4	0	0	0	0.00025818
DFEDIYTPVNGSIVIVR	17	Deamidation (N)	_DFEDIYTPVN(de)GSIVIVR_	DFEDIYTPVN(1)GSIVIVR		DFEDIYTPVN(81.35)GSIVIVR		0	1	0	0	G3V0E5;P02786	G3V0E5	G3V0E5	TFRC	Transferrin receptor protein 1;Transferrin receptor protein 1, serum form	MULTI-MSMS	20150912_ADR_200ug_GLYCO3	3	1	969.5	2	969.496	1936.98	35354.8	0.081089	7.8616e-05	1.5992	0.0015504	1.6802	0.001629	969.999	70.188	0.43214	70.188	70.012	70.444	0					128	37	5	0	0	0	5.524e-11
DFEDIYTPVNGSIVIVR	17	Deamidation (N)	_DFEDIYTPVN(de)GSIVIVR_	DFEDIYTPVN(1)GSIVIVR		DFEDIYTPVN(109.79)GSIVIVR		0	1	0	0	G3V0E5;P02786	G3V0E5	G3V0E5	TFRC	Transferrin receptor protein 1;Transferrin receptor protein 1, serum form	MULTI-MSMS	20150912_ADR_200ug_GLYCO3	3	1	647	3	646.667	1936.98	43503.2	-0.00056607	-3.6606e-07	-0.21453	-0.00013873	-0.2151	-0.0001391	647.001	70.877	0.68953	70.877	70.713	71.403	0					146	39	6	0	0	0	3.567e-25
DFEDIYTPVNGSIVIVR	17	Deamidation (N)	_DFEDIYTPVN(de)GSIVIVR_	DFEDIYTPVN(1)GSIVIVR		DFEDIYTPVN(82.59)GSIVIVR		0	1	0	0	G3V0E5;P02786	G3V0E5	G3V0E5	TFRC	Transferrin receptor protein 1;Transferrin receptor protein 1, serum form	MULTI-MSMS	20150912_ADR_200ug_GLYCO3	3	1	970	2	969.496	1936.98	35511.5	-0.010134	-9.8251e-06	-0.47365	-0.0004592	-0.48378	-0.00046903	969.997	70.858	0.86334	70.858	70.704	71.568	0					302	54	8	0	0	0	3.226e-11
DFEDIYTPVNGSIVIVR	17	Deamidation (N)	_DFEDIYTPVN(de)GSIVIVR_	DFEDIYTPVN(1)GSIVIVR		DFEDIYTPVN(67.68)GSIVIVR		0	1	0	0	G3V0E5;P02786	G3V0E5	G3V0E5	TFRC	Transferrin receptor protein 1;Transferrin receptor protein 1, serum form	MULTI-MSMS	20150912_ADR_200ug_GLYCO3	3	1	970	2	969.496	1936.98	35766.2	-0.03165	-3.0685e-05	-0.88166	-0.00085477	-0.91331	-0.00088545	969.997	72.281	0.23666	72.281	72.15	72.387	0					88	25	4	0	0	0	2.8986e-09
DFNETQIAR	9	Deamidation (N)	_DFN(de)ETQIAR_	DFN(1)ETQIAR		DFN(130.75)ETQIAR		0	1	0	0	H0YC24;Q9H6X2-4;Q9H6X2-6;Q9H6X2-2;Q9H6X2-5;Q9H6X2;Q9H6X2-3	H0YC24	H0YC24	ANTXR1	Anthrax toxin receptor 1	MULTI-MSMS	20150912_ADR_200ug_GLYCO1	1	1	547.76	2	547.759	1093.5	46841.6	0.018274	1.001e-05	0.84745	0.0004642	0.86573	0.00047421	547.76	35.529	0.85585	35.529	35.042	35.897	0					202	70	5	0	0	0	2.3653e-35
DFNETQIAR	9	Deamidation (N)	_DFN(de)ETQIAR_	DFN(1)ETQIAR		DFN(93.65)ETQIAR		0	1	0	0	H0YC24;Q9H6X2-4;Q9H6X2-6;Q9H6X2-2;Q9H6X2-5;Q9H6X2;Q9H6X2-3	H0YC24	H0YC24	ANTXR1	Anthrax toxin receptor 1	MULTI-MSMS	20150912_ADR_200ug_GLYCO2	2	1	547.76	2	547.759	1093.5	47281	0.11732	6.4266e-05	0.7435	0.00040726	0.86083	0.00047153	547.76	35.751	0.69362	35.751	35.412	36.106	0					201	59	6	0	0	0	2.5535e-05
DFNETQIAR	9	Deamidation (N)	_DFN(de)ETQIAR_	DFN(1)ETQIAR		DFN(105.52)ETQIAR		0	1	0	0	H0YC24;Q9H6X2-4;Q9H6X2-6;Q9H6X2-2;Q9H6X2-5;Q9H6X2;Q9H6X2-3	H0YC24	H0YC24	ANTXR1	Anthrax toxin receptor 1	MULTI-MSMS	20150912_ADR_200ug_GLYCO3	3	1	547.76	2	547.759	1093.5	47029.4	0.21798	0.0001194	0.67867	0.00037175	0.89666	0.00049115	547.76	35.752	0.51468	35.752	35.5	36.014	0					140	37	6	0	0	0	6.2549e-12
DFQHIINR	8	Deamidation (N)	_DFQHIIN(de)R_	DFQHIIN(1)R		DFQHIIN(45.08)R		0	1	0	0	Q13444-13;Q13444-10;Q13444-9;Q13444-8;Q13444-2;Q13444-7;Q13444-6;Q13444-12;Q13444-5;Q13444-4;Q13444-3;Q13444	Q13444-13	Q13444-13	ADAM15	Disintegrin and metalloproteinase domain-containing protein 15	MULTI-MSMS	20150912_ADR_200ug_GLYCO1	1	1	522.27	2	522.267	1042.52	48527.9	0.2497	0.00013041	0.10201	5.3278e-05	0.35171	0.00018369	522.267	48.55	0.42855	48.55	48.298	48.727	0					100	36	3	0	0	0	0.013024
DFQHIINR	8	Deamidation (N)	_DFQHIIN(de)R_	DFQHIIN(1)R		DFQHIIN(53.97)R		0	1	0	0	Q13444-13;Q13444-10;Q13444-9;Q13444-8;Q13444-2;Q13444-7;Q13444-6;Q13444-12;Q13444-5;Q13444-4;Q13444-3;Q13444	Q13444-13	Q13444-13	ADAM15	Disintegrin and metalloproteinase domain-containing protein 15	MULTI-MSMS	20150912_ADR_200ug_GLYCO3	3	1	522.27	2	522.267	1042.52	49003.4	0.46194	0.00024125	-0.18404	-9.6116e-05	0.2779	0.00014514	522.267	48.457	0.41219	48.457	48.224	48.636	0					94	35	3	0	0	0	0.0056188
DFRDMNQTIGDNITVK	16	2 Deamidation (N)	_DFRDMN(de)QTIGDN(de)ITVK_	DFRDMN(1)QTIGDN(1)ITVK		DFRDMN(41.09)QTIGDN(41.09)ITVK		0	2	0	1	H0YNA7;Q8TCT8	H0YNA7	H0YNA7	SPPL2A	Signal peptide peptidase-like 2A	MULTI-MSMS	20150912_ADR_200ug_GLYCO2	2	1	935.44	2	934.938	1867.86	34516	-0.58103	-0.00054323	2.1821	0.0020401	1.6011	0.0014969	935.441	58.972	0.33846	58.972	58.838	59.177	-3.8147e-06					86	29	4	0	0	0	0.00074634
DFRDMNQTIGDNITVK	16	2 Deamidation (N)	_DFRDMN(de)QTIGDN(de)ITVK_	DFRDMN(1)QTIGDN(1)ITVK		DFRDMN(44.39)QTIGDN(44.39)ITVK		0	2	0	1	H0YNA7;Q8TCT8	H0YNA7	H0YNA7	SPPL2A	Signal peptide peptidase-like 2A	MULTI-MSMS	20150912_ADR_200ug_GLYCO3	3	1	623.96	3	623.628	1867.86	46233.5	-0.16851	-0.00010509	-0.21946	-0.00013686	-0.38797	-0.00024195	623.628	58.198	0.3046	58.198	58.035	58.339	0					67	24	4	0	0	0	0.00030906
DFTQIHQNATIEIK	14	Deamidation (N)	_DFTQIHQN(de)ATIEIK_	DFTQIHQN(1)ATIEIK		DFTQIHQN(114.31)ATIEIK		0	1	0	0	P25391	P25391	P25391	LAMA1	Laminin subunit alpha-1	MULTI-MSMS	20150912_ADR_200ug_GLYCO3	3	1	829.92	2	829.923	1657.83	38858.1	-0.63661	-0.00052834	1.109	0.00092037	0.47237	0.00039203	829.923	53.001	0.82679	53.001	52.772	53.599	0					203	67	4	0	0	0	3.4355e-21
DGDDEWTSVVVANVSK	16	Deamidation (N)	_DGDDEWTSVVVAN(de)VSK_	DGDDEWTSVVVAN(1)VSK		DGDDEWTSVVVAN(46.25)VSK		0	1	0	0	C9JYY6;F8W775;Q92823-3;Q92823-4;Q92823-6;Q92823-2;Q92823;Q92823-5	C9JYY6	C9JYY6	NRCAM	Neuronal cell adhesion molecule	MULTI-MSMS	20150912_ADR_200ug_GLYCO1	1	1	861.4	2	861.397	1720.78	37087.2	-0.65706	-0.00056599	0.83833	0.00072213	0.18127	0.00015615	861.898	67.311	0.37291	67.311	67.056	67.429	0					49	22	3	0	0	0	0.00051941
DGDDEWTSVVVANVSK	16	Deamidation (N)	_DGDDEWTSVVVAN(de)VSK_	DGDDEWTSVVVAN(1)VSK		DGDDEWTSVVVAN(52.86)VSK		0	1	0	0	C9JYY6;F8W775;Q92823-3;Q92823-4;Q92823-6;Q92823-2;Q92823;Q92823-5	C9JYY6	C9JYY6	NRCAM	Neuronal cell adhesion molecule	MULTI-MSMS	20150912_ADR_200ug_GLYCO2	2	1	861.39	2	861.397	1720.78	36263.9	-0.68118	-0.00058676	-0.90829	-0.00078239	-1.5895	-0.0013692	861.396	67.387	0.23261	67.387	67.254	67.487	0					39	13	4	0	0	0	0.00026638
DGGGENTEEAQPQPQPQPQPQAQSQPPSSNK	31	Unmodified	_DGGGENTEEAQPQPQPQPQPQAQSQPPSSNK_					0	0	0	0	Q14738-2;Q14738	Q14738-2	Q14738-2	PPP2R5D	Serine/threonine-protein phosphatase 2A 56 kDa regulatory subunit delta isoform	MULTI-MSMS	20150912_ADR_200ug_GLYCO1	1	1	1086.5	3	1086.16	3255.47	33985.2	-0.52754	-0.000573	0.35387	0.00038436	-0.17367	-0.00018864	1086.5	21.553	1.4309	21.553	21.251	22.682	0					512	110	7	0	0	0	3.229e-07
DGGGENTEEAQPQPQPQPQPQAQSQPPSSNK	31	Unmodified	_DGGGENTEEAQPQPQPQPQPQAQSQPPSSNK_					0	0	0	0	Q14738-2;Q14738	Q14738-2	Q14738-2	PPP2R5D	Serine/threonine-protein phosphatase 2A 56 kDa regulatory subunit delta isoform	MULTI-MSMS	20150912_ADR_200ug_GLYCO2	2	1	1086.5	3	1086.16	3255.47	34013.8	-0.34989	-0.00038004	0.050907	5.5294e-05	-0.29899	-0.00032475	1086.5	21.956	0.88972	21.956	21.664	22.554	0					263	66	6	0	0	0	1.331e-11
DGGGENTEEAQPQPQPQPQPQAQSQPPSSNK	31	Unmodified	_DGGGENTEEAQPQPQPQPQPQAQSQPPSSNK_					0	0	0	0	Q14738-2;Q14738	Q14738-2	Q14738-2	PPP2R5D	Serine/threonine-protein phosphatase 2A 56 kDa regulatory subunit delta isoform	MULTI-MSMS	20150912_ADR_200ug_GLYCO3	3	1	1086.83	3	1086.16	3255.47	34054.6	-0.32246	-0.00035025	0.33843	0.00036759	0.01597	1.7347e-05	1086.5	21.72	1.8693	21.72	21.361	23.23	0					623	143	7	0	0	0	0.034571
DGHGTAISNASDVWK	15	Deamidation (N)	_DGHGTAISN(de)ASDVWK_	DGHGTAISN(1)ASDVWK		DGHGTAISN(42.95)ASDVWK		0	1	0	0	O60449;O60449-3;O60449-2	O60449	O60449	LY75	Lymphocyte antigen 75	MULTI-MSMS	20150912_ADR_200ug_GLYCO2	2	1	520.24	3	520.243	1557.71	48934.1	-0.070761	-3.6813e-05	0.47994	0.00024968	0.40918	0.00021287	520.243	44.09	0.50389	44.09	43.917	44.421	0					94	38	4	0	0	0	0.00040538
DGHGTAISNASDVWK	15	Deamidation (N)	_DGHGTAISN(de)ASDVWK_	DGHGTAISN(1)ASDVWK		DGHGTAISN(84.75)ASDVWK		0	1	0	0	O60449;O60449-3;O60449-2	O60449	O60449	LY75	Lymphocyte antigen 75	MULTI-MSMS	20150912_ADR_200ug_GLYCO3	3	1	779.86	2	779.86	1557.71	39848	-0.33719	-0.00026296	0.37076	0.00028914	0.033566	2.6176e-05	779.861	43.858	0.36799	43.858	43.672	44.04	3.8147e-06					100	28	4	0	0	0	1.5286e-09
DGQIIPSSNYSNIK	14	Deamidation (N)	_DGQIIPSSN(de)YSNIK_	DGQIIPSSN(0.824)YSN(0.176)IK		DGQIIPSSN(6.71)YSN(-6.71)IK		0	1	0	0	A0A087X1V2;H7BYX6;A0A087WTE4;A0A087WTF6;A0A087WX77;A0A087WWD4;A0A087WV75;P13591-5;P13591-4;P13591-3;P13591-1;P13591	A0A087X1V2	A0A087X1V2	NCAM1	Neural cell adhesion molecule 1	MULTI-MSMS	20150912_ADR_200ug_GLYCO1	1	1	768.88	2	768.881	1535.75	39990.3	-0.21098	-0.00016222	0.15977	0.00012284	-0.051207	-3.9372e-05	768.881	47.287	0.53433	47.287	47	47.535	-3.8147e-06					179	47	5	0	0	0	8.5272e-06
DGQIIPSSNYSNIK	14	Deamidation (N)	_DGQIIPSSN(de)YSNIK_	DGQIIPSSN(0.888)YSN(0.112)IK		DGQIIPSSN(9)YSN(-9)IK		0	1	0	0	A0A087X1V2;H7BYX6;A0A087WTE4;A0A087WTF6;A0A087WX77;A0A087WWD4;A0A087WV75;P13591-5;P13591-4;P13591-3;P13591-1;P13591	A0A087X1V2	A0A087X1V2	NCAM1	Neural cell adhesion molecule 1	MULTI-MSMS	20150912_ADR_200ug_GLYCO2	2	1	768.88	2	768.881	1535.75	39822.7	-0.43268	-0.00033268	0.25896	0.00019911	-0.17372	-0.00013357	768.881	47.53	0.72065	47.53	47.068	47.788	3.8147e-06					199	63	5	0	0	0	2.2804e-06
DGQVINETSQHHDDIE	16	Unmodified	_DGQVINETSQHHDDIE_					0	0	0	0	P08670	P08670	P08670	VIM	Vimentin	MULTI-MSMS	20150912_ADR_200ug_GLYCO1	1	1	918.9	2	918.903	1835.79	35890.3	-0.95905	-0.00088128	0.66072	0.00060714	-0.29833	-0.00027414	918.904	27.415	0.56767	27.415	27.065	27.632	0					126	46	4	0	0	0	0.0058139
DGQVINETSQHHDDIE	16	Unmodified	_DGQVINETSQHHDDIE_					0	0	0	0	P08670	P08670	P08670	VIM	Vimentin	MULTI-MSMS	20150912_ADR_200ug_GLYCO3	3	1	918.9	2	918.903	1835.79	36578.1	-1.068	-0.00098137	1.2769	0.0011734	0.20893	0.00019199	918.904	27.869	0.35154	27.869	27.718	28.069	0					54	17	4	0	0	0	0.020467
DGSDEPGTAACPNGSFHCTNTGYK	24	Deamidation (N)	_DGSDEPGTAACPN(de)GSFHCTNTGYK_	DGSDEPGTAACPN(0.993)GSFHCTN(0.007)TGYK		DGSDEPGTAACPN(21.82)GSFHCTN(-21.82)TGYK		0	1	0	0	K7EKX1;K7EJ70;K7EPW7;K7ELL7;P14314-2;P14314	K7EKX1	K7EKX1	PRKCSH	Glucosidase 2 subunit beta	MULTI-MSMS	20150912_ADR_200ug_GLYCO2	2	1	849.01	3	848.673	2543	38156.7	-0.47957	-0.000407	-0.34297	-0.00029107	-0.82254	-0.00069807	849.007	31.517	0.43313	31.517	31.324	31.757	0					143	26	7	0	0	0	2.7195e-08
DGSDEPGTAACPNGSFHCTNTGYK	24	Deamidation (N)	_DGSDEPGTAACPN(de)GSFHCTNTGYK_	DGSDEPGTAACPN(0.995)GSFHCTN(0.005)TGYK		DGSDEPGTAACPN(23.43)GSFHCTN(-23.43)TGYK		0	1	0	0	K7EKX1;K7EJ70;K7EPW7;K7ELL7;P14314-2;P14314	K7EKX1	K7EKX1	PRKCSH	Glucosidase 2 subunit beta	MULTI-MSMS	20150912_ADR_200ug_GLYCO3	3	1	849.01	3	848.673	2543	38414.5	-0.80781	-0.00068557	0.23647	0.00020069	-0.57134	-0.00048488	849.008	31.682	0.47238	31.682	31.438	31.91	-1.9073e-06					141	26	7	0	0	0	8.8038e-15
DGTCIGNSSR	10	Deamidation (N)	_DGTCIGN(de)SSR_	DGTCIGN(1)SSR		DGTCIGN(51.76)SSR		0	1	0	0	Q07954	Q07954	Q07954	LRP1	Prolow-density lipoprotein receptor-related protein 1;Low-density lipoprotein receptor-related protein 1 85 kDa subunit;Low-density lipoprotein receptor-related protein 1 515 kDa subunit;Low-density lipoprotein receptor-related protein 1 intracellular domain	MULTI-MSMS	20150912_ADR_200ug_GLYCO1	1	1	534.22	2	534.225	1066.43	46426.1	-0.35228	-0.0001882	-0.50577	-0.00027019	-0.85805	-0.00045839	534.225	14.86	0.3349	14.86	14.665	15	0					53	16	4	0	0	0	0.003198
DGTPISDGQSNHTVSSK	17	Deamidation (N)	_DGTPISDGQSN(de)HTVSSK_	DGTPISDGQSN(1)HTVSSK		DGTPISDGQSN(71.26)HTVSSK		0	1	0	0	Q13308-5;Q13308-4;Q13308-2;Q13308;Q13308-6;Q13308-3;Q86X91	Q13308-5	Q13308-5	PTK7	Inactive tyrosine-protein kinase 7	MULTI-MSMS	20150912_ADR_200ug_GLYCO1	1	1	865.89	2	865.895	1729.78	37805.5	-1.255	-0.0010867	0.31888	0.00027612	-0.93613	-0.00081059	865.896	20.126	0.83248	20.126	19.742	20.574	0					265	54	7	0	0	0	1.6814e-09
DGTPISDGQSNHTVSSK	17	Deamidation (N)	_DGTPISDGQSN(de)HTVSSK_	DGTPISDGQSN(1)HTVSSK		DGTPISDGQSN(84.65)HTVSSK		0	1	0	0	Q13308-5;Q13308-4;Q13308-2;Q13308;Q13308-6;Q13308-3;Q86X91	Q13308-5	Q13308-5	PTK7	Inactive tyrosine-protein kinase 7	MULTI-MSMS	20150912_ADR_200ug_GLYCO1	1	1	865.89	2	865.895	1729.78	38133.1	-0.98938	-0.0008567	0.93724	0.00081155	-0.052142	-4.515e-05	865.896	21.607	0.52572	21.607	21.349	21.875	0					139	41	5	0	0	0	5.3737e-13
DGTPISDGQSNHTVSSK	17	Deamidation (N)	_DGTPISDGQSN(de)HTVSSK_	DGTPISDGQSN(1)HTVSSK		DGTPISDGQSN(124.46)HTVSSK		0	1	0	0	Q13308-5;Q13308-4;Q13308-2;Q13308;Q13308-6;Q13308-3;Q86X91	Q13308-5	Q13308-5	PTK7	Inactive tyrosine-protein kinase 7	MULTI-MSMS	20150912_ADR_200ug_GLYCO2	2	1	865.89	2	865.895	1729.78	37552.5	-0.76987	-0.00066663	-0.23127	-0.00020026	-1.0011	-0.00086689	865.895	20.114	0.80181	20.114	19.855	20.656	0					230	56	7	0	0	0	3.7728e-35
DGTPISDGQSNHTVSSK	17	Deamidation (N)	_DGTPISDGQSN(de)HTVSSK_	DGTPISDGQSN(1)HTVSSK		DGTPISDGQSN(62.94)HTVSSK		0	1	0	0	Q13308-5;Q13308-4;Q13308-2;Q13308;Q13308-6;Q13308-3;Q86X91	Q13308-5	Q13308-5	PTK7	Inactive tyrosine-protein kinase 7	MULTI-MSMS	20150912_ADR_200ug_GLYCO2	2	1	865.89	2	865.895	1729.78	37708.3	-0.65532	-0.00056744	0.52681	0.00045616	-0.12852	-0.00011128	865.895	22.007	0.46901	22.007	21.733	22.202	0					92	28	5	0	0	0	2.4662e-06
DGTPISDGQSNHTVSSK	17	Deamidation (N)	_DGTPISDGQSN(de)HTVSSK_	DGTPISDGQSN(1)HTVSSK		DGTPISDGQSN(84.38)HTVSSK		0	1	0	0	Q13308-5;Q13308-4;Q13308-2;Q13308;Q13308-6;Q13308-3;Q86X91	Q13308-5	Q13308-5	PTK7	Inactive tyrosine-protein kinase 7	MULTI-MSMS	20150912_ADR_200ug_GLYCO3	3	1	866.4	2	865.895	1729.78	37749	-0.85717	-0.00074222	-0.15581	-0.00013491	-1.013	-0.00087713	865.895	20.432	0.7317	20.432	20.058	20.79	0					181	39	7	0	0	0	5.5556e-13
DGVQIAESNR	10	Deamidation (N)	_DGVQIAESN(de)R_	DGVQIAESN(1)R		DGVQIAESN(45.43)R		0	1	0	0	P11362-9;P11362-8;P11362-20;P11362-7;P11362-2;P11362;P11362-21;C1KBH7;P11362-19;E9PNM3;C9J205;P11362-15	P11362-9	P11362-9	FGFR1	Fibroblast growth factor receptor 1	MULTI-MSMS	20150912_ADR_200ug_GLYCO2	2	1	545.26	2	545.262	1088.51	47423.2	-0.57382	-0.00031288	0.83761	0.00045672	0.26379	0.00014383	545.263	25.434	0.52972	25.434	25.209	25.739	0					155	47	4	0	0	0	0.0062582
DGVQIAESNR	10	Deamidation (N)	_DGVQIAESN(de)R_	DGVQIAESN(1)R		DGVQIAESN(62.17)R		0	1	0	0	P11362-9;P11362-8;P11362-20;P11362-7;P11362-2;P11362;P11362-21;C1KBH7;P11362-19;E9PNM3;C9J205;P11362-15	P11362-9	P11362-9	FGFR1	Fibroblast growth factor receptor 1	MULTI-MSMS	20150912_ADR_200ug_GLYCO3	3	1	545.26	2	545.262	1088.51	48062.3	0.019266	1.0505e-05	0.17284	9.4242e-05	0.1921	0.00010475	545.262	25.389	0.42801	25.389	25.181	25.609	0					138	38	5	0	0	0	0.0013133
DGYMVVNVSSISINEPEDK	19	Deamidation (N)	_DGYMVVN(de)VSSISINEPEDK_	DGYMVVN(1)VSSISINEPEDK		DGYMVVN(57.41)VSSISIN(-57.41)EPEDK		0	1	0	0	G5E994;Q5VW38-3;Q5VW38-2;Q5VW38;U3KQD2	G5E994	G5E994	GPR107	Protein GPR107	MULTI-MSMS	20150912_ADR_200ug_GLYCO3	3	1	1048.99	2	1048.99	2095.96	34048.7	-0.18586	-0.00019496	-1.1324	-0.0011879	-1.3182	-0.0013828	1049.49	67.477	0.49538	67.477	67.315	67.81	0					127	38	5	0	0	0	2.366e-29
DHHGANFSCR	10	Deamidation (N)	_DHHGAN(de)FSCR_	DHHGAN(1)FSCR		DHHGAN(143.4)FSCR		0	1	0	0	P05362;K7EKL8	P05362	P05362	ICAM1	Intercellular adhesion molecule 1	MULTI-MSMS	20150912_ADR_200ug_GLYCO1	1	1	601.24	2	601.244	1200.47	44303.2	-0.27619	-0.00016606	0.074782	4.4962e-05	-0.20141	-0.00012109	601.244	14.524	1.3209	14.524	14.375	15.696	0					203	57	6	0	0	0	5.0206e-30
DHHGANFSCR	10	Deamidation (N)	_DHHGAN(de)FSCR_	DHHGAN(1)FSCR		DHHGAN(136.52)FSCR		0	1	0	0	P05362;K7EKL8	P05362	P05362	ICAM1	Intercellular adhesion molecule 1	MULTI-MSMS	20150912_ADR_200ug_GLYCO1	1	1	401.17	3	401.165	1200.47	53836.2	-0.21465	-8.611e-05	-0.23171	-9.2953e-05	-0.44636	-0.00017906	401.165	14.529	1.3571	14.529	14.375	15.732	-9.5367e-07					231	60	6	0	0	0	1.9629e-29
DHHGANFSCR	10	Deamidation (N)	_DHHGAN(de)FSCR_	DHHGAN(1)FSCR		DHHGAN(169.93)FSCR		0	1	0	0	P05362;K7EKL8	P05362	P05362	ICAM1	Intercellular adhesion molecule 1	MULTI-MSMS	20150912_ADR_200ug_GLYCO2	2	1	601.24	2	601.244	1200.47	44258.4	-0.44211	-0.00026582	0.21311	0.00012813	-0.229	-0.00013769	601.245	14.763	1.3695	14.763	14.555	15.924	0					170	65	6	0	0	0	2.0666e-66
DHHGANFSCR	10	Deamidation (N)	_DHHGAN(de)FSCR_	DHHGAN(1)FSCR		DHHGAN(153.1)FSCR		0	1	0	0	P05362;K7EKL8	P05362	P05362	ICAM1	Intercellular adhesion molecule 1	MULTI-MSMS	20150912_ADR_200ug_GLYCO2	2	1	401.17	3	401.165	1200.47	53697.7	-0.34058	-0.00013663	-0.13396	-5.3741e-05	-0.47454	-0.00019037	401.165	14.775	1.3919	14.775	14.532	15.924	0					170	66	6	0	0	0	2.6232e-51
DHHGANFSCR	10	Deamidation (N)	_DHHGAN(de)FSCR_	DHHGAN(1)FSCR		DHHGAN(131.09)FSCR		0	1	0	0	P05362;K7EKL8	P05362	P05362	ICAM1	Intercellular adhesion molecule 1	MULTI-MSMS	20150912_ADR_200ug_GLYCO3	3	1	401.16	3	401.165	1200.47	54121.9	-0.38761	-0.00015549	-0.16848	-6.759e-05	-0.55609	-0.00022308	401.165	14.933	1.3956	14.933	14.644	16.04	0					274	71	7	0	0	0	1.5116e-21
DHHGANFSCR	10	Deamidation (N)	_DHHGAN(de)FSCR_	DHHGAN(1)FSCR		DHHGAN(123.96)FSCR		0	1	0	0	P05362;K7EKL8	P05362	P05362	ICAM1	Intercellular adhesion molecule 1	MULTI-MSMS	20150912_ADR_200ug_GLYCO3	3	1	601.24	2	601.244	1200.47	44439.2	-0.33583	-0.00020192	-0.056678	-3.4077e-05	-0.39251	-0.00023599	601.244	14.945	0.87564	14.945	14.66	15.536	0					207	46	6	0	0	0	6.4375e-15
DHHTADICR	9	Unmodified	_DHHTADICR_					0	0	0	0	A2A2A0;A2A299;P21980-3;P21980-2;P21980	A2A2A0	A2A2A0	TGM2	Protein-glutamine gamma-glutamyltransferase 2	MULTI-MSMS	20150912_ADR_200ug_GLYCO1	1	1	562.75	2	562.749	1123.48	50376.9	-0.06576	-3.7006e-05	-1.9768	-0.0011124	-2.0425	-0.0011494	562.747	12.635	0.12124	12.635	12.561	12.682	0					6	4	2	0	0	0	0.042301
DHHTADICR	9	Unmodified	_DHHTADICR_					0	0	0	0	A2A2A0;A2A299;P21980-3;P21980-2;P21980	A2A2A0	A2A2A0	TGM2	Protein-glutamine gamma-glutamyltransferase 2	MULTI-MSMS	20150912_ADR_200ug_GLYCO1	1	1	375.5	3	375.502	1123.48	56952.9	-0.21382	-8.0291e-05	-0.53631	-0.00020139	-0.75014	-0.00028168	375.502	12.645	0.17865	12.645	12.561	12.74	0					13	6	3	0	0	0	0.0025827
DHHTADICR	9	Unmodified	_DHHTADICR_					0	0	0	0	A2A2A0;A2A299;P21980-3;P21980-2;P21980	A2A2A0	A2A2A0	TGM2	Protein-glutamine gamma-glutamyltransferase 2	MULTI-MSMS	20150912_ADR_200ug_GLYCO2	2	1	375.5	3	375.502	1123.48	57375.9	-0.30566	-0.00011478	-0.23476	-8.8155e-05	-0.54043	-0.00020293	375.502	12.876	0.26435	12.876	12.75	13.014	-9.5367e-07					38	15	3	0	0	0	0.0011265
DHHTADICR	9	Unmodified	_DHHTADICR_					0	0	0	0	A2A2A0;A2A299;P21980-3;P21980-2;P21980	A2A2A0	A2A2A0	TGM2	Protein-glutamine gamma-glutamyltransferase 2	MULTI-MSMS	20150912_ADR_200ug_GLYCO3	3	1	375.5	3	375.502	1123.48	58396.5	-0.33915	-0.00012735	0.10074	3.7828e-05	-0.23841	-8.9523e-05	375.502	13.3	0.28448	13.3	13.202	13.486	-9.5367e-07					44	17	3	0	0	0	0.0029218
DHIIIPAISHNK	12	Deamidation (N)	_DHIIIPAISHN(de)K_	DHIIIPAISHN(1)K		DHIIIPAISHN(40.48)K		0	1	0	0	Q99941-2;Q99941	Q99941-2	Q99941-2	ATF6B	Cyclic AMP-dependent transcription factor ATF-6 beta;Processed cyclic AMP-dependent transcription factor ATF-6 beta	MULTI-MSMS	20150912_ADR_200ug_GLYCO1	1	1	679.87	2	679.875	1357.74	43259.4	-0.36083	-0.00024532	-1.4449	-0.00098232	-1.8057	-0.0012276	679.873	42.896	0.66587	42.896	42.677	43.343	0					121	54	3	0	0	0	0.0039088
DHIIIPATTHNK	12	Deamidation (N)	_DHIIIPATTHN(de)K_	DHIIIPATTHN(1)K		DHIIIPATTHN(73.44)K		0	1	0	0	P18850	P18850	P18850	ATF6	Cyclic AMP-dependent transcription factor ATF-6 alpha;Processed cyclic AMP-dependent transcription factor ATF-6 alpha	MSMS	20150912_ADR_200ug_GLYCO1	1	1	680.86	2	680.865	1359.71	NaN	NaN	NaN	NaN	NaN	NaN	NaN	NaN	30.303	1	30.303	29.803	30.803	1.9073e-06								0	0	0	6.4812e-15
DHIIIPATTHNK	12	Deamidation (N)	_DHIIIPATTHN(de)K_	DHIIIPATTHN(1)K		DHIIIPATTHN(65.18)K		0	1	0	0	P18850	P18850	P18850	ATF6	Cyclic AMP-dependent transcription factor ATF-6 alpha;Processed cyclic AMP-dependent transcription factor ATF-6 alpha	MULTI-MSMS	20150912_ADR_200ug_GLYCO3	3	1	680.86	2	680.865	1359.71	43744.8	-0.033072	-2.2518e-05	0.52414	0.00035687	0.49107	0.00033435	680.865	31.665	0.58982	31.665	31.281	31.871	0					94	33	4	0	0	0	0.00014149
DHPNATVWR	9	Deamidation (N)	_DHPN(de)ATVWR_	DHPN(1)ATVWR		DHPN(45.37)ATVWR		0	1	0	0	A0A0G2JLK9;H3BNV4;A2ABN7;A0A0G2JK07;A0A0G2JID8;A0A0G2JKR3;A0A0G2JLL3;A0A0G2JLA3;A0A0G2JH76;A0A024RCQ8;Q9UMR5-2;Q9UMR5;Q9UMR5-3	A0A0G2JLK9	A0A0G2JLK9	PPT2-EGFL8;PPT2;hCG_1999928	Lysosomal thioesterase PPT2	MULTI-MSMS	20150912_ADR_200ug_GLYCO1	1	1	548.76	2	548.762	1095.51	47574.6	-0.026956	-1.4793e-05	0.55805	0.00030624	0.53109	0.00029144	548.762	28.524	1.0509	28.524	28.219	29.27	0					219	76	5	0	0	0	0.0092376
DHPNATVWR	9	Deamidation (N)	_DHPN(de)ATVWR_	DHPN(1)ATVWR		DHPN(45.02)ATVWR		0	1	0	0	A0A0G2JLK9;H3BNV4;A2ABN7;A0A0G2JK07;A0A0G2JID8;A0A0G2JKR3;A0A0G2JLL3;A0A0G2JLA3;A0A0G2JH76;A0A024RCQ8;Q9UMR5-2;Q9UMR5;Q9UMR5-3	A0A0G2JLK9	A0A0G2JLK9	PPT2-EGFL8;PPT2;hCG_1999928	Lysosomal thioesterase PPT2	MULTI-MSMS	20150912_ADR_200ug_GLYCO1	1	1	366.18	3	366.177	1095.51	57559.9	-0.2022	-7.4041e-05	-0.17024	-6.2336e-05	-0.37243	-0.00013638	366.177	28.488	0.37589	28.488	28.324	28.7	1.9073e-06					47	27	2	0	0	0	0.0042195
DHPNATVWR	9	Deamidation (N)	_DHPN(de)ATVWR_	DHPN(1)ATVWR		DHPN(45.37)ATVWR		0	1	0	0	A0A0G2JLK9;H3BNV4;A2ABN7;A0A0G2JK07;A0A0G2JID8;A0A0G2JKR3;A0A0G2JLL3;A0A0G2JLA3;A0A0G2JH76;A0A024RCQ8;Q9UMR5-2;Q9UMR5;Q9UMR5-3	A0A0G2JLK9	A0A0G2JLK9	PPT2-EGFL8;PPT2;hCG_1999928	Lysosomal thioesterase PPT2	MULTI-MSMS	20150912_ADR_200ug_GLYCO2	2	1	366.18	3	366.177	1095.51	57767	-0.092773	-3.3971e-05	0.45872	0.00016797	0.36595	0.000134	366.177	29.044	0.3106	29.044	28.902	29.212	1.9073e-06					31	18	2	0	0	0	0.0040765
DHPNATVWR	9	Deamidation (N)	_DHPN(de)ATVWR_	DHPN(1)ATVWR		DHPN(72.93)ATVWR		0	1	0	0	A0A0G2JLK9;H3BNV4;A2ABN7;A0A0G2JK07;A0A0G2JID8;A0A0G2JKR3;A0A0G2JLL3;A0A0G2JLA3;A0A0G2JH76;A0A024RCQ8;Q9UMR5-2;Q9UMR5;Q9UMR5-3	A0A0G2JLK9	A0A0G2JLK9	PPT2-EGFL8;PPT2;hCG_1999928	Lysosomal thioesterase PPT2	MULTI-MSMS	20150912_ADR_200ug_GLYCO3	3	1	366.18	3	366.177	1095.51	56853.2	-0.35632	-0.00013047	0.29658	0.0001086	-0.059733	-2.1873e-05	366.177	29.137	0.48647	29.137	28.909	29.395	-1.9073e-06					75	32	3	0	0	0	0.00076552
DHPNATVWR	9	Deamidation (N)	_DHPN(de)ATVWR_	DHPN(1)ATVWR		DHPN(60.02)ATVWR		0	1	0	0	A0A0G2JLK9;H3BNV4;A2ABN7;A0A0G2JK07;A0A0G2JID8;A0A0G2JKR3;A0A0G2JLL3;A0A0G2JLA3;A0A0G2JH76;A0A024RCQ8;Q9UMR5-2;Q9UMR5;Q9UMR5-3	A0A0G2JLK9	A0A0G2JLK9	PPT2-EGFL8;PPT2;hCG_1999928	Lysosomal thioesterase PPT2	MULTI-MSMS	20150912_ADR_200ug_GLYCO3	3	1	548.76	2	548.762	1095.51	47371.1	0.18559	0.00010185	0.18348	0.00010069	0.36908	0.00020253	548.762	29.107	0.86894	29.107	28.737	29.606	-1.9073e-06					223	67	5	0	0	0	0.0030369
DHRPPCAQEAPR	12	Unmodified	_DHRPPCAQEAPR_					0	0	0	1	C9JRJ8;E9PFW8;E3W990;E7EMC7;Q13501-2;Q13501	C9JRJ8	C9JRJ8	SQSTM1	Sequestosome-1	MULTI-SECPEP	20150912_ADR_200ug_GLYCO3	3	1	478.24	3	478.562	1432.66	52419.2	0.12841	6.1454e-05	-2.7513	-0.0013167	-2.6229	-0.0012552	478.561	14.556	0.21735	14.556	14.443	14.66	0					27	10	4	0	0	0	0.0041022
DHVHCIGNR	9	Deamidation (N)	_DHVHCIGN(de)R_	DHVHCIGN(1)R		DHVHCIGN(59.35)R		0	1	0	0	H0YNF6;B3KT51;E7EPS7;H0YNS4;Q9BRN9-2;Q9BRN9	H0YNF6	H0YNF6	TM2D3	TM2 domain-containing protein 3	MULTI-MSMS	20150912_ADR_200ug_GLYCO1	1	1	554.75	2	554.751	1107.49	47213.6	0.027562	1.529e-05	-0.85204	-0.00047267	-0.82448	-0.00045738	554.751	13.788	0.62873	13.788	13.552	14.18	0					156	42	5	0	0	0	0.0031102
DHVHCIGNR	9	Deamidation (N)	_DHVHCIGN(de)R_	DHVHCIGN(1)R		DHVHCIGN(58.43)R		0	1	0	0	H0YNF6;B3KT51;E7EPS7;H0YNS4;Q9BRN9-2;Q9BRN9	H0YNF6	H0YNF6	TM2D3	TM2 domain-containing protein 3	MULTI-MSMS	20150912_ADR_200ug_GLYCO1	1	1	370.17	3	370.17	1107.49	56537	-0.13768	-5.0964e-05	-0.50278	-0.00018611	-0.64046	-0.00023708	370.17	13.816	0.57794	13.816	13.544	14.122	0					126	40	4	0	0	0	0.0014239
DHVHCIGNR	9	Deamidation (N)	_DHVHCIGN(de)R_	DHVHCIGN(1)R		DHVHCIGN(95.82)R		0	1	0	0	H0YNF6;B3KT51;E7EPS7;H0YNS4;Q9BRN9-2;Q9BRN9	H0YNF6	H0YNF6	TM2D3	TM2 domain-containing protein 3	MULTI-MSMS	20150912_ADR_200ug_GLYCO2	2	1	554.75	2	554.751	1107.49	46872.2	-0.26606	-0.00014759	-0.42854	-0.00023773	-0.6946	-0.00038533	554.751	14.138	0.42007	14.138	13.958	14.378	0					82	22	5	0	0	0	0.00021088
DHVHCIGNR	9	Deamidation (N)	_DHVHCIGN(de)R_	DHVHCIGN(1)R		DHVHCIGN(124.98)R		0	1	0	0	H0YNF6;B3KT51;E7EPS7;H0YNS4;Q9BRN9-2;Q9BRN9	H0YNF6	H0YNF6	TM2D3	TM2 domain-containing protein 3	MULTI-MSMS	20150912_ADR_200ug_GLYCO3	3	1	554.75	2	554.751	1107.49	45936.3	0.040902	2.269e-05	0.0057535	3.1918e-06	0.046656	2.5882e-05	554.751	14.34	0.46256	14.34	14.083	14.545	-9.5367e-07					55	17	6	0	0	0	1.7183e-12
DHVHCIGNR	9	Deamidation (N)	_DHVHCIGN(de)R_	DHVHCIGN(1)R		DHVHCIGN(84.74)R		0	1	0	0	H0YNF6;B3KT51;E7EPS7;H0YNS4;Q9BRN9-2;Q9BRN9	H0YNF6	H0YNF6	TM2D3	TM2 domain-containing protein 3	MULTI-MSMS	20150912_ADR_200ug_GLYCO3	3	1	370.17	3	370.17	1107.49	56107.8	-0.3924	-0.00014525	-0.10841	-4.0129e-05	-0.50081	-0.00018538	370.17	14.347	0.29202	14.347	14.215	14.507	0					32	9	5	0	0	0	7.3273e-05
DIADEIAIVDVIEDK	15	Unmodified	_DIADEIAIVDVIEDK_					0	0	0	0	F5GXH2;F5GYU2;F5GXY2;P00338-5;P00338-2;P00338;P00338-3;F5GZQ4;F5H5J4;F5H6W8;P00338-4	F5GXH2	F5GXH2	LDHA	L-lactate dehydrogenase A chain	MULTI-MSMS	20150912_ADR_200ug_GLYCO3	3	1	829.43	2	829.43	1656.85	39457.1	-0.023912	-1.9833e-05	-0.0028465	-2.361e-06	-0.026759	-2.2194e-05	829.43	75.114	0.19637	75.114	75.011	75.208	0					35	13	4	0	0	0	0.042349
DICGPDAGPIGNATGQADCK	20	Deamidation (N)	_DICGPDAGPIGN(de)ATGQADCK_	DICGPDAGPIGN(1)ATGQADCK		DICGPDAGPIGN(43.16)ATGQADCK		0	1	0	0	E9PJT6;E9PLW1;E9PPE4;E9PLF2;E9PJL3;E9PSH9;E9PMZ1;E9PR64;E9PS74;Q8NBI5	E9PJT6	E9PJT6	SLC43A3	Solute carrier family 43 member 3	MULTI-MSMS	20150912_ADR_200ug_GLYCO1	1	1	1009.94	2	1009.43	2016.85	34479.7	-0.34929	-0.00035258	-0.47563	-0.00048011	-0.82491	-0.00083269	1009.93	41.015	0.98256	41.015	40.457	41.439	-3.8147e-06					389	74	7	0	0	0	0.00012241
DICGPDAGPIGNATGQADCK	20	Deamidation (N)	_DICGPDAGPIGN(de)ATGQADCK_	DICGPDAGPIGN(1)ATGQADCK		DICGPDAGPIGN(70.84)ATGQADCK		0	1	0	0	E9PJT6;E9PLW1;E9PPE4;E9PLF2;E9PJL3;E9PSH9;E9PMZ1;E9PR64;E9PS74;Q8NBI5	E9PJT6	E9PJT6	SLC43A3	Solute carrier family 43 member 3	MULTI-MSMS	20150912_ADR_200ug_GLYCO2	2	1	673.63	3	673.291	2016.85	43109.6	-0.41787	-0.00028135	-0.44493	-0.00029956	-0.86279	-0.00058091	673.626	40.948	0.92255	40.948	40.616	41.538	0					328	76	6	0	0	0	1.2139e-11
DICGPDAGPIGNATGQADCK	20	Deamidation (N)	_DICGPDAGPIGN(de)ATGQADCK_	DICGPDAGPIGN(1)ATGQADCK		DICGPDAGPIGN(74.03)ATGQADCK		0	1	0	0	E9PJT6;E9PLW1;E9PPE4;E9PLF2;E9PJL3;E9PSH9;E9PMZ1;E9PR64;E9PS74;Q8NBI5	E9PJT6	E9PJT6	SLC43A3	Solute carrier family 43 member 3	MULTI-MSMS	20150912_ADR_200ug_GLYCO2	2	1	1009.93	2	1009.43	2016.85	34523.2	-0.46116	-0.00046551	-0.75576	-0.00076288	-1.2169	-0.0012284	1009.43	41.038	1.1183	41.038	40.535	41.653	0					522	91	7	0	0	0	9.5915e-12
DICGPDAGPIGNATGQADCK	20	Deamidation (N)	_DICGPDAGPIGN(de)ATGQADCK_	DICGPDAGPIGN(1)ATGQADCK		DICGPDAGPIGN(67.4)ATGQADCK		0	1	0	0	E9PJT6;E9PLW1;E9PPE4;E9PLF2;E9PJL3;E9PSH9;E9PMZ1;E9PR64;E9PS74;Q8NBI5	E9PJT6	E9PJT6	SLC43A3	Solute carrier family 43 member 3	MULTI-MSMS	20150912_ADR_200ug_GLYCO3	3	1	1009.43	2	1009.43	2016.85	34686.6	-0.36496	-0.0003684	-0.55093	-0.00055613	-0.91589	-0.00092453	1009.43	41.061	1.1369	41.061	40.373	41.51	0					474	95	7	0	0	0	4.6819e-11
DICGPDAGPIGNATGQADCK	20	Deamidation (N)	_DICGPDAGPIGN(de)ATGQADCK_	DICGPDAGPIGN(1)ATGQADCK		DICGPDAGPIGN(64)ATGQADCK		0	1	0	0	E9PJT6;E9PLW1;E9PPE4;E9PLF2;E9PJL3;E9PSH9;E9PMZ1;E9PR64;E9PS74;Q8NBI5	E9PJT6	E9PJT6	SLC43A3	Solute carrier family 43 member 3	MULTI-MSMS	20150912_ADR_200ug_GLYCO3	3	1	673.63	3	673.291	2016.85	43009.9	-0.37873	-0.000255	-0.42417	-0.00028559	-0.8029	-0.00054059	673.291	41.024	0.81273	41.024	40.604	41.417	0					251	68	5	0	0	0	3.5058e-08
DICNDVISIIEK	12	Unmodified	_DICNDVISIIEK_					0	0	0	0	B0AZS6;E7EX29;P63104;E7ESK7	B0AZS6;E7EX29	E7EX29	YWHAZ	14-3-3 protein zeta/delta	MULTI-MSMS	20150912_ADR_200ug_GLYCO3	3	1	709.86	2	709.863	1417.71	42328.4	0.071393	5.0679e-05	-0.75063	-0.00053284	-0.67924	-0.00048216	709.863	75.303	0.2199	75.303	75.17	75.39	0					43	15	4	0	0	0	0.030371
DIDMFINASK	10	Deamidation (N)	_DIDMFIN(de)ASK_	DIDMFIN(1)ASK		DIDMFIN(43.9)ASK		0	1	0	0	O75882-3;O75882-2;O75882	O75882-3	O75882-3	ATRN	Attractin	MULTI-MSMS	20150912_ADR_200ug_GLYCO3	3	1	578.28	2	577.774	1153.53	46982.7	-0.00023572	-1.3619e-07	0.37499	0.00021666	0.37475	0.00021652	577.774	62.049	0.35117	62.049	61.843	62.194	-3.8147e-06					78	29	4	0	0	0	0.0071435
DIDTDFTNNASQPETK	16	Deamidation (N)	_DIDTDFTNN(de)ASQPETK_	DIDTDFTN(0.162)N(0.838)ASQPETK		DIDTDFTN(-7.14)N(7.14)ASQPETK		0	1	0	0	O75976;O75976-2;J3QRJ9	O75976	O75976	CPD	Carboxypeptidase D	MULTI-MSMS	20150912_ADR_200ug_GLYCO2	2	1	899.4	2	898.895	1795.77	36789.9	-0.83446	-0.0007501	0.26126	0.00023484	-0.57321	-0.00051525	898.895	42.573	0.61949	42.573	42.29	42.91	0					205	50	6	0	0	0	1.708e-24
DIDTDFTNNASQPETK	16	2 Deamidation (N)	_DIDTDFTN(de)N(de)ASQPETK_	DIDTDFTN(1)N(1)ASQPETK		DIDTDFTN(42.31)N(42.31)ASQPETK		0	2	0	0	O75976;O75976-2;J3QRJ9	O75976	O75976	CPD	Carboxypeptidase D	MULTI-MSMS	20150912_ADR_200ug_GLYCO3	3	1	899.39	2	899.387	1796.76	36565.9	-1.1715	-0.0010536	0.36956	0.00033238	-0.80192	-0.00072123	899.387	39.768	0.303	39.768	39.613	39.916	0					52	18	4	0	0	0	0.00039336
DIEIITINNNNISR	14	Deamidation (N)	_DIEIITIN(de)NNNISR_	DIEIITIN(0.25)N(0.25)N(0.25)N(0.25)ISR		DIEIITIN(0)N(0)N(0)N(0)ISR		0	1	0	0	O75094-2;O75094-3;O75094;O75094-4;A0A0A0MSC8	O75094-2	O75094-2	SLIT3	Slit homolog 3 protein	MULTI-MSMS	20150912_ADR_200ug_GLYCO2	2	1	815.93	2	815.426	1628.84	40741.7	-0.48307	-0.0003939	0.23501	0.00019164	-0.24805	-0.00020227	815.426	65.51	0.24737	65.51	65.384	65.631	0					41	16	3	0	0	0	0.00070037
DIEIITINNNNISR	14	Deamidation (N)	_DIEIITINNN(de)NISR_	DIEIITIN(0.016)N(0.085)N(0.449)N(0.449)ISR		DIEIITIN(-14.4)N(-7.23)N(0)N(0)ISR		0	1	0	0	O75094-2;O75094-3;O75094;O75094-4;A0A0A0MSC8	O75094-2	O75094-2	SLIT3	Slit homolog 3 protein	MULTI-MSMS	20150912_ADR_200ug_GLYCO3	3	1	815.43	2	815.426	1628.84	40796.8	-0.20235	-0.000165	-0.072839	-5.9394e-05	-0.27519	-0.0002244	815.426	65.057	0.28679	65.057	64.946	65.233	0					63	26	3	0	0	0	5.7304e-13
DIFNISAPIAR	11	Deamidation (N)	_DIFN(de)ISAPIAR_	DIFN(1)ISAPIAR		DIFN(116.55)ISAPIAR		0	1	0	0	Q9H9S5	Q9H9S5	Q9H9S5	FKRP	Fukutin-related protein	MULTI-MSMS	20150912_ADR_200ug_GLYCO1	1	1	609.33	2	609.33	1216.65	45482.6	0.17543	0.00010689	0.21317	0.00012989	0.3886	0.00023679	609.33	70.138	0.31619	70.138	70.007	70.323	0					74	16	5	0	0	0	6.0031e-15
DIFNISAPIAR	11	Deamidation (N)	_DIFN(de)ISAPIAR_	DIFN(1)ISAPIAR		DIFN(67.38)ISAPIAR		0	1	0	0	Q9H9S5	Q9H9S5	Q9H9S5	FKRP	Fukutin-related protein	MULTI-MSMS	20150912_ADR_200ug_GLYCO2	2	1	609.33	2	609.33	1216.65	45623.6	0.10959	6.6775e-05	0.43832	0.00026708	0.54791	0.00033386	609.33	70.19	0.33791	70.19	70.004	70.342	0					57	14	5	0	0	0	0.00031169
DIFNISAPIAR	11	Deamidation (N)	_DIFN(de)ISAPIAR_	DIFN(1)ISAPIAR		DIFN(114.86)ISAPIAR		0	1	0	0	Q9H9S5	Q9H9S5	Q9H9S5	FKRP	Fukutin-related protein	MULTI-MSMS	20150912_ADR_200ug_GLYCO3	3	1	609.33	2	609.33	1216.65	45445.7	0.44684	0.00027227	-0.15908	-9.6929e-05	0.28776	0.00017534	609.33	70.037	0.30667	70.037	69.868	70.174	0					102	29	4	0	0	0	1.0992e-14
DIGNYSCAAQGTQTGSK	17	Deamidation (N)	_DIGN(de)YSCAAQGTQTGSK_	DIGN(1)YSCAAQGTQTGSK		DIGN(48.29)YSCAAQGTQTGSK		0	1	0	0	Q9NYQ6	Q9NYQ6	Q9NYQ6	CELSR1	Cadherin EGF LAG seven-pass G-type receptor 1	MULTI-MSMS	20150912_ADR_200ug_GLYCO2	2	1	879.88	2	879.884	1757.75	35969.2	-1.0801	-0.00095035	2.4137	0.0021237	1.3336	0.0011734	879.887	28.175	0.60843	28.175	27.887	28.495	1.9073e-06					126	49	4	0	0	0	0.00024374
DIGPTIANSTHHNVR	15	Deamidation (N)	_DIGPTIAN(de)STHHNVR_	DIGPTIAN(0.999)STHHN(0.001)VR		DIGPTIAN(29.07)STHHN(-29.07)VR		0	1	0	0	A0A0G2JNZ5;A0A0G2JNZ0;A0A0G2JLB3;P04062-3;P04062-4;P04062-5;P04062-2;P04062	A0A0G2JNZ5	A0A0G2JNZ5	GBA	Glucosylceramidase	MULTI-MSMS	20150912_ADR_200ug_GLYCO1	1	1	816.91	2	816.908	1631.8	39773.1	-0.52653	-0.00043013	0.085321	6.97e-05	-0.44121	-0.00036043	816.908	29.188	0.91261	29.188	28.755	29.668	0					261	70	5	0	0	0	0.00073264
DIGPTIANSTHHNVR	15	Deamidation (N)	_DIGPTIAN(de)STHHNVR_	DIGPTIAN(0.999)STHHN(0.001)VR		DIGPTIAN(31.31)STHHN(-31.31)VR		0	1	0	0	A0A0G2JNZ5;A0A0G2JNZ0;A0A0G2JLB3;P04062-3;P04062-4;P04062-5;P04062-2;P04062	A0A0G2JNZ5	A0A0G2JNZ5	GBA	Glucosylceramidase	MULTI-MSMS	20150912_ADR_200ug_GLYCO2	2	1	544.94	3	544.941	1631.8	47506.8	0.26068	0.00014205	-0.073936	-4.0291e-05	0.18674	0.00010176	544.942	29.593	1.6904	29.593	29.101	30.791	0					548	137	6	0	0	0	1.9952e-05
DIGPTIANSTHHNVR	15	Deamidation (N)	_DIGPTIAN(de)STHHNVR_	DIGPTIAN(1)STHHNVR		DIGPTIAN(38.61)STHHN(-38.61)VR		0	1	0	0	A0A0G2JNZ5;A0A0G2JNZ0;A0A0G2JLB3;P04062-3;P04062-4;P04062-5;P04062-2;P04062	A0A0G2JNZ5	A0A0G2JNZ5	GBA	Glucosylceramidase	MULTI-MSMS	20150912_ADR_200ug_GLYCO3	3	1	816.91	2	816.908	1631.8	39258.5	-0.37203	-0.00030391	-0.011723	-9.5762e-06	-0.38375	-0.00031349	816.908	30.106	0.95358	30.106	29.693	30.647	0					288	75	6	0	0	0	7.7118e-22
DIGPTIANSTHHNVR	15	Deamidation (N)	_DIGPTIAN(de)STHHNVR_	DIGPTIAN(0.999)STHHN(0.001)VR		DIGPTIAN(31.1)STHHN(-31.1)VR		0	1	0	0	A0A0G2JNZ5;A0A0G2JNZ0;A0A0G2JLB3;P04062-3;P04062-4;P04062-5;P04062-2;P04062	A0A0G2JNZ5	A0A0G2JNZ5	GBA	Glucosylceramidase	MULTI-MSMS	20150912_ADR_200ug_GLYCO3	3	1	545.27	3	544.941	1631.8	47859.6	0.40935	0.00022307	-0.094897	-5.1714e-05	0.31445	0.00017136	544.942	30.121	1.3295	30.121	29.576	30.905	0					473	102	7	0	0	0	0.0001255
DIISDTSGDFRK	12	Unmodified	_DIISDTSGDFRK_					0	0	0	1	H0YKS4;H0YMD0;H0YMU9;H0YN42;P07355;H0YNP5;H0YM50;A6NMY6;P07355-2;H0YN52;H0YNA0;H0YN28;H0YL33	H0YKS4	H0YKS4	ANXA2;ANXA2P2	Annexin;Annexin A2;Putative annexin A2-like protein	MULTI-MSMS	20150912_ADR_200ug_GLYCO1	1	1	677.33	2	677.336	1352.66	42743.1	-0.34851	-0.00023606	-0.66709	-0.00045184	-1.0156	-0.0006879	677.335	41.222	0.28118	41.222	41.082	41.364	0					41	22	3	0	0	0	0.020168
DIIVNGCCNVNVPSTK	16	Deamidation (N)	_DIIVN(de)GCCNVNVPSTK_	DIIVN(0.742)GCCN(0.201)VN(0.057)VPSTK		DIIVN(5.67)GCCN(-5.67)VN(-11.12)VPSTK		0	1	0	0	Q9H741	Q9H741	Q9H741	C12orf49	UPF0454 protein C12orf49	MULTI-MSMS	20150912_ADR_200ug_GLYCO3	3	1	896.42	2	895.924	1789.83	36996.3	-0.67682	-0.00060638	-0.25048	-0.00022441	-0.9273	-0.00083079	896.425	47.507	0.45563	47.507	47.325	47.781	0					107	37	4	0	0	0	0.00067186
DINEDDHHHECINVTQIIK	19	Deamidation (N)	_DINEDDHHHECIN(de)VTQIIK_	DINEDDHHHECIN(1)VTQIIK		DIN(-58.22)EDDHHHECIN(58.22)VTQIIK		0	1	0	0	Q9ULF5	Q9ULF5	Q9ULF5	SLC39A10	Zinc transporter ZIP10	MULTI-MSMS	20150912_ADR_200ug_GLYCO3	3	1	777.69	3	777.694	2330.06	39503	-0.70846	-0.00055096	0.21587	0.00016788	-0.49259	-0.00038308	778.028	53.577	0.388	53.577	53.354	53.742	0					121	32	5	0	0	0	2.0757e-23
DINETIHYMYK	11	Deamidation (N)	_DIN(de)ETIHYMYK_	DIN(1)ETIHYMYK		DIN(116.24)ETIHYMYK		0	1	0	0	Q99538-3;Q99538-2;Q99538;G3V4E4	Q99538-3	Q99538-3	LGMN	Legumain	MULTI-MSMS	20150912_ADR_200ug_GLYCO1	1	1	714.33	2	714.329	1426.64	41497.8	-0.52528	-0.00037522	-0.72095	-0.00051499	-1.2462	-0.00089021	714.328	53.391	0.43129	53.391	53.193	53.624	-3.8147e-06					137	36	6	0	0	0	6.917e-15
DINETIHYMYK	11	Deamidation (N)	_DIN(de)ETIHYMYK_	DIN(1)ETIHYMYK		DIN(52.25)ETIHYMYK		0	1	0	0	Q99538-3;Q99538-2;Q99538;G3V4E4	Q99538-3	Q99538-3	LGMN	Legumain	MULTI-MSMS	20150912_ADR_200ug_GLYCO2	2	1	714.83	2	714.329	1426.64	41623.5	-0.40747	-0.00029107	-0.83598	-0.00059716	-1.2434	-0.00088823	714.328	53.685	0.50123	53.685	53.521	54.023	3.8147e-06					99	38	4	0	0	0	0.0018124
DINETIHYMYK	11	Deamidation (N)	_DIN(de)ETIHYMYK_	DIN(1)ETIHYMYK		DIN(93.62)ETIHYMYK		0	1	0	0	Q99538-3;Q99538-2;Q99538;G3V4E4	Q99538-3	Q99538-3	LGMN	Legumain	MULTI-MSMS	20150912_ADR_200ug_GLYCO3	3	1	714.33	2	714.329	1426.64	41940.8	-0.59056	-0.00042185	-1.3465	-0.00096186	-1.9371	-0.0013837	714.328	53.158	0.42973	53.158	52.953	53.383	-3.8147e-06					131	36	5	0	0	0	1.2187e-09
DINETIIR	8	Deamidation (N)	_DIN(de)ETIIR_	DIN(1)ETIIR		DIN(91.85)ETIIR		0	1	0	0	Q13253	Q13253	Q13253	NOG	Noggin	MULTI-MSMS	20150912_ADR_200ug_GLYCO2	2	1	487.76	2	487.761	973.508	50899.8	0.24927	0.00012159	-0.1658	-8.0871e-05	0.083472	4.0715e-05	487.761	49.382	0.41734	49.382	49.125	49.542	0					78	36	3	0	0	0	0.0011923
DINETIIR	8	Deamidation (N)	_DIN(de)ETIIR_	DIN(1)ETIIR		DIN(95.53)ETIIR		0	1	0	0	Q13253	Q13253	Q13253	NOG	Noggin	MULTI-MSMS	20150912_ADR_200ug_GLYCO3	3	1	487.76	2	487.761	973.508	50908.9	0.75165	0.00036662	-0.80987	-0.00039502	-0.058226	-2.84e-05	487.761	49.045	0.42545	49.045	48.818	49.244	0					82	35	3	0	0	0	0.00094982
DINGNVFQDAVFNQTVTVIER	21	Deamidation (N)	_DINGNVFQDAVFN(de)QTVTVIER_	DINGNVFQDAVFN(1)QTVTVIER		DIN(-62.26)GN(-57.8)VFQDAVFN(57.8)QTVTVIER		0	1	0	0	C9JY01;C9JBX5;C9J3L8;C9J5W0;E9PAL7;C9IZQ1;P43307-2;P43307	C9JY01	C9JY01	SSR1	Translocon-associated protein subunit alpha	MULTI-MSMS	20150912_ADR_200ug_GLYCO3	3	1	1191.1	2	1190.59	2379.17	31754.8	0.08307	9.8903e-05	0.65222	0.00077653	0.73529	0.00087543	1191.09	74.411	0.60885	74.411	74.262	74.871	0					98	38	5	0	0	0	2.2466e-18
DINGNVFQDAVFNQTVTVIER	21	Deamidation (N)	_DINGNVFQDAVFN(de)QTVTVIER_	DIN(0.008)GN(0.008)VFQDAVFN(0.984)QTVTVIER		DIN(-20.8)GN(-20.8)VFQDAVFN(20.8)QTVTVIER		0	1	0	0	C9JY01;C9JBX5;C9J3L8;C9J5W0;E9PAL7;C9IZQ1;P43307-2;P43307	C9JY01	C9JY01	SSR1	Translocon-associated protein subunit alpha	MULTI-MSMS	20150912_ADR_200ug_GLYCO3	3	1	794.4	3	794.064	2379.17	39515	-0.019193	-1.5241e-05	-0.026678	-2.1184e-05	-0.045871	-3.6425e-05	794.398	74.399	0.80013	74.399	74.185	74.985	0					137	54	5	0	0	0	7.5188e-07
DINSQQEIQNITTDTR	16	2 Deamidation (N)	_DIN(de)SQQEIQN(de)ITTDTR_	DIN(1)SQQEIQN(1)ITTDTR		DIN(79.39)SQQEIQN(79.39)ITTDTR		0	2	0	0	H0Y7Z9;H0Y6Z7;P10586-2;P10586	H0Y7Z9	H0Y7Z9	PTPRF	Receptor-type tyrosine-protein phosphatase F	MULTI-MSMS	20150912_ADR_200ug_GLYCO1	1	1	939.44	2	939.44	1876.87	35091.2	-0.53277	-0.0005005	0.61203	0.00057497	0.079267	7.4467e-05	939.441	50.149	0.6091	50.149	49.915	50.524	0					160	46	5	0	0	0	1.166e-10
DINSQQEIQNITTDTR	16	2 Deamidation (N)	_DIN(de)SQQEIQN(de)ITTDTR_	DIN(1)SQQEIQN(1)ITTDTR		DIN(97.24)SQQEIQN(97.24)ITTDTR		0	2	0	0	H0Y7Z9;H0Y6Z7;P10586-2;P10586	H0Y7Z9	H0Y7Z9	PTPRF	Receptor-type tyrosine-protein phosphatase F	MULTI-MSMS	20150912_ADR_200ug_GLYCO2	2	1	939.94	2	939.44	1876.87	35555	-0.72542	-0.00068148	0.4511	0.00042378	-0.27432	-0.00025771	939.441	50.341	0.53503	50.341	50.118	50.653	3.8147e-06					162	40	5	0	0	0	2.0606e-17
DINSQQEIQNITTDTR	16	2 Deamidation (N)	_DIN(de)SQQEIQN(de)ITTDTR_	DIN(1)SQQEIQN(1)ITTDTR		DIN(58.98)SQQEIQN(58.98)ITTDTR		0	2	0	0	H0Y7Z9;H0Y6Z7;P10586-2;P10586	H0Y7Z9	H0Y7Z9	PTPRF	Receptor-type tyrosine-protein phosphatase F	MULTI-MSMS	20150912_ADR_200ug_GLYCO2	2	1	939.44	2	939.44	1876.87	35941.3	-0.70455	-0.00066188	1.6653	0.0015645	0.96079	0.0009026	939.443	52.467	0.68871	52.467	52.087	52.775	0					120	54	3	0	0	0	5.6884e-06
DINSQQEIQNITTDTR	16	2 Deamidation (N)	_DIN(de)SQQEIQN(de)ITTDTR_	DIN(1)SQQEIQN(1)ITTDTR		DIN(102.08)SQQEIQN(102.08)ITTDTR		0	2	0	0	H0Y7Z9;H0Y6Z7;P10586-2;P10586	H0Y7Z9	H0Y7Z9	PTPRF	Receptor-type tyrosine-protein phosphatase F	MULTI-MSMS	20150912_ADR_200ug_GLYCO3	3	1	939.94	2	939.44	1876.87	35144.7	0.14997	0.00014089	0.51524	0.00048404	0.66521	0.00062493	939.441	50.112	0.48128	50.112	49.913	50.395	0					102	30	5	0	0	0	3.8417e-23
DINSQQEIQNITTDTR	16	Deamidation (N)	_DINSQQEIQN(de)ITTDTR_	DINSQQEIQN(1)ITTDTR		DIN(-93.39)SQQEIQN(93.39)ITTDTR		0	1	0	0	H0Y7Z9;H0Y6Z7;P10586-2;P10586	H0Y7Z9	H0Y7Z9	PTPRF	Receptor-type tyrosine-protein phosphatase F	MULTI-MSMS	20150912_ADR_200ug_GLYCO1	1	1	939.45	2	938.948	1875.88	35710.3	-0.58788	-0.00055198	-0.5395	-0.00050656	-1.1274	-0.0010585	938.948	51.531	0.88375	51.531	51.146	52.03	0					287	68	7	0	0	0	3.1214e-30
DINSQQEIQNITTDTR	16	Deamidation (N)	_DINSQQEIQN(de)ITTDTR_	DINSQQEIQN(1)ITTDTR		DIN(-117.47)SQQEIQN(117.47)ITTDTR		0	1	0	0	H0Y7Z9;H0Y6Z7;P10586-2;P10586	H0Y7Z9	H0Y7Z9	PTPRF	Receptor-type tyrosine-protein phosphatase F	MULTI-MSMS	20150912_ADR_200ug_GLYCO2	2	1	939.45	2	938.948	1875.88	36181.4	-0.7256	-0.0006813	-0.22557	-0.0002118	-0.95117	-0.0008931	938.948	51.774	0.65508	51.774	51.555	52.21	0					213	46	7	0	0	0	3.4204e-51
DINSQQEIQNITTDTR	16	Deamidation (N)	_DINSQQEIQN(de)ITTDTR_	DINSQQEIQN(1)ITTDTR		DIN(-130.18)SQQEIQN(130.18)ITTDTR		0	1	0	0	H0Y7Z9;H0Y6Z7;P10586-2;P10586	H0Y7Z9	H0Y7Z9	PTPRF	Receptor-type tyrosine-protein phosphatase F	MULTI-MSMS	20150912_ADR_200ug_GLYCO3	3	1	939.45	2	938.948	1875.88	35929	-0.071347	-6.6991e-05	-0.57424	-0.00053918	-0.64558	-0.00060617	938.948	51.353	0.64843	51.353	51.087	51.736	3.8147e-06					247	54	7	0	0	0	1.8765e-74
DIQANDTGR	9	Deamidation (N)	_DIQAN(de)DTGR_	DIQAN(1)DTGR		DIQAN(71.45)DTGR		0	1	0	0	P32004-3;P32004-2;P32004	P32004-3	P32004-3	L1CAM	Neural cell adhesion molecule L1	MULTI-MSMS	20150912_ADR_200ug_GLYCO2	2	1	495.73	2	495.728	989.441	50220.2	-0.1941	-9.622e-05	-1.8746	-0.00092927	-2.0687	-0.0010255	495.727	15.349	0.62716	15.349	15.079	15.706	-9.5367e-07					126	32	6	0	0	0	0.0018679
DIQANDTGR	9	Deamidation (N)	_DIQAN(de)DTGR_	DIQAN(1)DTGR		DIQAN(59.91)DTGR		0	1	0	0	P32004-3;P32004-2;P32004	P32004-3	P32004-3	L1CAM	Neural cell adhesion molecule L1	MULTI-MSMS	20150912_ADR_200ug_GLYCO2	2	1	495.73	2	495.728	989.441	52744.5	-0.078475	-3.8902e-05	0.39856	0.00019758	0.32009	0.00015868	495.728	16.888	0.37403	16.888	16.668	17.042	0					44	28	2	0	0	0	0.0030491
DIQANDTGR	9	Deamidation (N)	_DIQAN(de)DTGR_	DIQAN(1)DTGR		DIQAN(124.74)DTGR		0	1	0	0	P32004-3;P32004-2;P32004	P32004-3	P32004-3	L1CAM	Neural cell adhesion molecule L1	MULTI-MSMS	20150912_ADR_200ug_GLYCO3	3	1	495.73	2	495.728	989.441	49664.8	-0.32262	-0.00015993	-1.5475	-0.00076713	-1.8701	-0.00092707	495.727	15.45	0.60214	15.45	15.082	15.684	0					144	32	7	0	0	0	1.9096e-12
DITDIINNTFIR	12	2 Deamidation (N)	_DITDIIN(de)N(de)TFIR_	DITDIIN(1)N(1)TFIR		DITDIIN(69.03)N(69.03)TFIR		0	2	0	0	Q99523;A0A0J9YVX1;A0A0J9YX61;Q99523-2	Q99523	Q99523	SORT1	Sortilin	MULTI-MSMS	20150912_ADR_200ug_GLYCO1	1	1	718.87	2	718.867	1435.72	42119.9	-0.21283	-0.00015299	0.8399	0.00060378	0.62707	0.00045078	718.867	70.442	0.25699	70.442	70.295	70.552	0					28	11	3	0	0	0	8.5932e-05
DITDIINNTFIR	12	2 Deamidation (N)	_DITDIIN(de)N(de)TFIR_	DITDIIN(1)N(1)TFIR		DITDIIN(49.45)N(49.45)TFIR		0	2	0	0	Q99523;A0A0J9YVX1;A0A0J9YX61;Q99523-2	Q99523	Q99523	SORT1	Sortilin	MULTI-MSMS	20150912_ADR_200ug_GLYCO2	2	1	718.87	2	718.867	1435.72	42543.2	-0.14017	-0.00010076	0.60293	0.00043343	0.46277	0.00033267	718.867	70.415	0.22722	70.415	70.317	70.544	0					37	13	3	0	0	0	0.00086723
DITDIINNTFIR	12	2 Deamidation (N)	_DITDIIN(de)N(de)TFIR_	DITDIIN(1)N(1)TFIR		DITDIIN(73.08)N(73.08)TFIR		0	2	0	0	Q99523;A0A0J9YVX1;A0A0J9YX61;Q99523-2	Q99523	Q99523	SORT1	Sortilin	MULTI-MSMS	20150912_ADR_200ug_GLYCO3	3	1	718.87	2	718.867	1435.72	42226.8	-0.16842	-0.00012107	0.59412	0.00042709	0.4257	0.00030602	718.868	70.359	0.19188	70.358	70.274	70.466	-7.6294e-06					28	9	4	0	0	0	7.824e-05
DITDIINNTFIR	12	Deamidation (N)	_DITDIIN(de)NTFIR_	DITDIIN(0.837)N(0.163)TFIR		DITDIIN(7.11)N(-7.11)TFIR		0	1	0	0	Q99523;A0A0J9YVX1;A0A0J9YX61;Q99523-2	Q99523	Q99523	SORT1	Sortilin	MULTI-MSMS	20150912_ADR_200ug_GLYCO1	1	1	718.38	2	718.375	1434.74	41748.4	0.072387	5.2001e-05	-0.04037	-2.9001e-05	0.032017	2.3001e-05	718.375	73.78	0.3176	73.78	73.589	73.907	0					105	25	6	0	0	0	0.000132
DITDIINNTFIR	12	Deamidation (N)	_DITDIIN(de)NTFIR_	DITDIIN(0.821)N(0.179)TFIR		DITDIIN(6.62)N(-6.62)TFIR		0	1	0	0	Q99523;A0A0J9YVX1;A0A0J9YX61;Q99523-2	Q99523	Q99523	SORT1	Sortilin	MULTI-MSMS	20150912_ADR_200ug_GLYCO3	3	1	718.38	2	718.375	1434.74	41629.8	-0.1146	-8.2326e-05	0.1836	0.0001319	0.069002	4.957e-05	718.375	73.561	0.32591	73.561	73.401	73.727	0					98	25	6	0	0	0	1.4152e-06
DIVEAHYR	8	Unmodified	_DIVEAHYR_					0	0	0	0	P15104	P15104	P15104	GLUL	Glutamine synthetase	MULTI-MSMS	20150912_ADR_200ug_GLYCO3	3	1	501.75	2	501.754	1001.49	52099.9	-0.26021	-0.00013056	-0.17953	-9.0082e-05	-0.43974	-0.00022064	501.754	24.605	0.21421	24.605	24.47	24.684	0					26	15	2	0	0	0	0.010568
DIVVQQAGTNK	11	Deamidation (N)	_DIVVQQAGTN(de)K_	DIVVQQAGTN(1)K		DIVVQQAGTN(103.91)K		0	1	0	0	P25942	P25942	P25942	CD40	Tumor necrosis factor receptor superfamily member 5	MULTI-MSMS	20150912_ADR_200ug_GLYCO1	1	1	587.31	2	587.309	1172.6	46431.3	-0.11228	-6.5943e-05	0.20674	0.00012142	0.094457	5.5475e-05	587.309	24.751	0.75344	24.751	24.32	25.073	0					143	57	3	0	0	0	2.0274e-11
DIVVQQAGTNK	11	Deamidation (N)	_DIVVQQAGTN(de)K_	DIVVQQAGTN(1)K		DIVVQQAGTN(105.46)K		0	1	0	0	P25942	P25942	P25942	CD40	Tumor necrosis factor receptor superfamily member 5	MULTI-MSMS	20150912_ADR_200ug_GLYCO2	2	1	587.31	2	587.309	1172.6	45959.7	-0.2727	-0.00016016	0.018307	1.0752e-05	-0.25439	-0.00014941	587.309	24.994	0.61772	24.994	24.768	25.386	0					188	45	5	0	0	0	1.5123e-11
DIVVQQAGTNK	11	Deamidation (N)	_DIVVQQAGTN(de)K_	DIVVQQAGTN(1)K		DIVVQQAGTN(122.69)K		0	1	0	0	P25942	P25942	P25942	CD40	Tumor necrosis factor receptor superfamily member 5	MULTI-MSMS	20150912_ADR_200ug_GLYCO3	3	1	587.31	2	587.309	1172.6	45890.6	-0.27378	-0.00016079	0.12618	7.4107e-05	-0.1476	-8.6685e-05	587.309	25.164	0.57166	25.164	24.892	25.464	0					209	46	6	0	0	0	1.4432e-19
DIVVQQAGTNK	11	Deamidation (N)	_DIVVQQAGTN(de)K_	DIVVQQAGTN(1)K		DIVVQQAGTN(86.9)K		0	1	0	0	P25942	P25942	P25942	CD40	Tumor necrosis factor receptor superfamily member 5	MULTI-MSMS	20150912_ADR_200ug_GLYCO3	3	1	1175.62	1	1173.61	1172.6	31895.9	-0.62365	-0.00073192	0.33875	0.00039756	-0.28489	-0.00033435	1173.61	25.172	0.40319	25.172	24.933	25.337	0					126	32	5	0	0	0	0.00028697
DIVVQQIVNVSR	12	Deamidation (N)	_DIVVQQIVN(de)VSR_	DIVVQQIVN(1)VSR		DIVVQQIVN(74.99)VSR		0	1	0	0	Q6P4Q7	Q6P4Q7	Q6P4Q7	CNNM4	Metal transporter CNNM4	MULTI-MSMS	20150912_ADR_200ug_GLYCO3	3	1	685.89	2	685.886	1369.76	43057.4	-0.013284	-9.1111e-06	-0.12106	-8.3031e-05	-0.13434	-9.2143e-05	685.886	65.445	0.36325	65.445	65.274	65.637	0					105	32	4	0	0	0	0.00012352
DIYEYSWVQGPIHSNETDR	19	Deamidation (N)	_DIYEYSWVQGPIHSN(de)ETDR_	DIYEYSWVQGPIHSN(1)ETDR		DIYEYSWVQGPIHSN(67.65)ETDR		0	1	0	0	Q92542-2;Q92542	Q92542-2	Q92542-2	NCSTN	Nicastrin	MULTI-MSMS	20150912_ADR_200ug_GLYCO1	1	1	1156.02	2	1155.52	2309.02	30998.9	-0.40113	-0.00046352	1.4343	0.0016573	1.0332	0.0011938	1156.02	64.924	0.6504	64.924	64.581	65.231	0					156	57	4	0	0	0	8.6998e-11
DIYEYSWVQGPIHSNETDR	19	Deamidation (N)	_DIYEYSWVQGPIHSN(de)ETDR_	DIYEYSWVQGPIHSN(1)ETDR		DIYEYSWVQGPIHSN(47.68)ETDR		0	1	0	0	Q92542-2;Q92542	Q92542-2	Q92542-2	NCSTN	Nicastrin	MULTI-MSMS	20150912_ADR_200ug_GLYCO2	2	1	1156.02	2	1155.52	2309.02	30929.8	-0.42346	-0.00048931	1.2838	0.0014834	0.86033	0.00099413	1156.02	65.077	0.59746	65.077	64.758	65.355	0					146	50	4	0	0	0	5.6761e-05
DIYEYSWVQGPIHSNETDR	19	Deamidation (N)	_DIYEYSWVQGPIHSN(de)ETDR_	DIYEYSWVQGPIHSN(1)ETDR		DIYEYSWVQGPIHSN(101.5)ETDR		0	1	0	0	Q92542-2;Q92542	Q92542-2	Q92542-2	NCSTN	Nicastrin	MULTI-MSMS	20150912_ADR_200ug_GLYCO3	3	1	1156.02	2	1155.52	2309.02	31592.8	-0.01872	-2.1631e-05	-0.1305	-0.0001508	-0.14922	-0.00017243	1156.02	64.584	0.71769	64.584	64.122	64.839	0					204	58	4	0	0	0	3.2954e-29
DIYEYSWVQGPIHSNETDRIPR	22	Deamidation (N)	_DIYEYSWVQGPIHSN(de)ETDRIPR_	DIYEYSWVQGPIHSN(1)ETDRIPR		DIYEYSWVQGPIHSN(43.7)ETDRIPR		0	1	0	1	Q92542-2;Q92542	Q92542-2	Q92542-2	NCSTN	Nicastrin	MULTI-MSMS	20150912_ADR_200ug_GLYCO3	3	1	893.1	3	892.761	2675.26	37333.5	-0.48776	-0.00043545	0.011241	1.0035e-05	-0.47652	-0.00042542	893.095	65.111	0.74248	65.111	64.769	65.512	0					360	70	7	0	0	0	6.3264e-05
DIYEYSWVQGPIHSNETDRIPR	22	Deamidation (N)	_DIYEYSWVQGPIHSN(de)ETDRIPR_	DIYEYSWVQGPIHSN(1)ETDRIPR		DIYEYSWVQGPIHSN(48.35)ETDRIPR		0	1	0	1	Q92542-2;Q92542	Q92542-2	Q92542-2	NCSTN	Nicastrin	MULTI-MSMS	20150912_ADR_200ug_GLYCO3	3	1	670.07	4	669.823	2675.26	42859.5	0.018727	1.2544e-05	-0.4507	-0.00030189	-0.43197	-0.00028934	670.073	65.077	0.72375	65.077	64.849	65.572	0					256	69	5	0	0	0	1.1916e-05
DIYTFDGAINK	11	Deamidation (N)	_DIYTFDGAIN(de)K_	DIYTFDGAIN(1)K		DIYTFDGAIN(43.9)K		0	1	0	0	Q08722-2;Q08722-3;Q08722-4;Q08722	Q08722-2	Q08722-2	CD47	Leukocyte surface antigen CD47	MULTI-MSMS	20150912_ADR_200ug_GLYCO1	1	1	629.3	2	629.304	1256.59	44688.1	-0.16111	-0.00010139	0.81701	0.00051415	0.6559	0.00041276	629.304	53.776	0.36231	53.776	53.587	53.949	0					71	28	3	0	0	0	0.0041163
DIYTFDGAINK	11	Deamidation (N)	_DIYTFDGAIN(de)K_	DIYTFDGAIN(1)K		DIYTFDGAIN(68.54)K		0	1	0	0	Q08722-2;Q08722-3;Q08722-4;Q08722	Q08722-2	Q08722-2	CD47	Leukocyte surface antigen CD47	MULTI-MSMS	20150912_ADR_200ug_GLYCO1	1	1	629.3	2	629.304	1256.59	44477.4	0.090795	5.7138e-05	-0.26454	-0.00016648	-0.17374	-0.00010934	629.303	56.933	0.75311	56.933	56.586	57.339	0					252	66	5	0	0	0	0.00030447
DIYTFDGAINK	11	Deamidation (N)	_DIYTFDGAIN(de)K_	DIYTFDGAIN(1)K		DIYTFDGAIN(43.68)K		0	1	0	0	Q08722-2;Q08722-3;Q08722-4;Q08722	Q08722-2	Q08722-2	CD47	Leukocyte surface antigen CD47	MULTI-MSMS	20150912_ADR_200ug_GLYCO2	2	1	629.3	2	629.304	1256.59	44648.4	-0.29874	-0.000188	0.11225	7.0642e-05	-0.18649	-0.00011736	629.304	57.158	0.67638	57.158	56.866	57.542	0					208	56	5	0	0	0	0.0041784
DIYTFDGAINK	11	Deamidation (N)	_DIYTFDGAIN(de)K_	DIYTFDGAIN(1)K		DIYTFDGAIN(67.93)K		0	1	0	0	Q08722-2;Q08722-3;Q08722-4;Q08722	Q08722-2	Q08722-2	CD47	Leukocyte surface antigen CD47	MULTI-MSMS	20150912_ADR_200ug_GLYCO3	3	1	629.3	2	629.304	1256.59	44417.4	-0.06108	-3.8438e-05	-0.071269	-4.485e-05	-0.13235	-8.3288e-05	629.303	56.508	0.84992	56.508	56.048	56.898	0					221	69	6	0	0	0	0.00030827
DKNDSEREPSK	11	Unmodified	_DKNDSEREPSK_					0	0	0	2	Q6UB99	Q6UB99	Q6UB99	ANKRD11	Ankyrin repeat domain-containing protein 11	MULTI-SECPEP	20150912_ADR_200ug_GLYCO3	3	1	653.78	2	652.807	1303.6	42759.3	-0.06362	-4.1531e-05	4.3673	0.002851	4.3037	0.0028095	652.809	32.173	0.29036	32.173	31.985	32.275	0					45	23	3	0	0	0	0.041264
DKPHVNVGTIGHVDHGK	17	Unmodified	_DKPHVNVGTIGHVDHGK_					0	0	0	1	P49411;H3BNU3	P49411	P49411	TUFM	Elongation factor Tu, mitochondrial	MULTI-MSMS	20150912_ADR_200ug_GLYCO1	1	1	453.49	4	453.239	1808.93	52695.5	0.21094	9.5604e-05	-0.022268	-1.0093e-05	0.18867	8.5512e-05	453.49	23.058	0.56559	23.058	22.867	23.433	0					122	37	5	0	0	0	0.012788
DKPHVNVGTIGHVDHGK	17	Unmodified	_DKPHVNVGTIGHVDHGK_					0	0	0	1	P49411;H3BNU3	P49411	P49411	TUFM	Elongation factor Tu, mitochondrial	MULTI-MSMS	20150912_ADR_200ug_GLYCO3	3	1	453.49	4	453.239	1808.93	51764.6	-0.1528	-6.9255e-05	-1.1588	-0.00052522	-1.3116	-0.00059447	453.49	23.862	0.57858	23.862	23.608	24.187	1.9073e-06					124	34	5	0	0	0	0.012788
DMNQTIGDNITVK	13	Oxidation (M),2 Deamidation (N)	_DM(ox)N(de)QTIGDN(de)ITVK_	DMN(1)QTIGDN(1)ITVK	DM(1)NQTIGDNITVK	DMN(76.76)QTIGDN(76.76)ITVK	DM(76.76)NQTIGDNITVK	0	2	1	0	H0YNA7;Q8TCT8	H0YNA7	H0YNA7	SPPL2A	Signal peptide peptidase-like 2A	MULTI-MSMS	20150912_ADR_200ug_GLYCO1	1	1	733.84	2	733.838	1465.66	40629.5	-0.63239	-0.00046407	-0.21114	-0.00015494	-0.84353	-0.00061901	733.837	40.331	0.65821	40.331	40.111	40.769	0					190	56	5	0	0	0	9.3287e-07
DMNQTIGDNITVK	13	Oxidation (M),2 Deamidation (N)	_DM(ox)N(de)QTIGDN(de)ITVK_	DMN(1)QTIGDN(1)ITVK	DM(1)NQTIGDNITVK	DMN(93.48)QTIGDN(93.48)ITVK	DM(93.48)NQTIGDNITVK	0	2	1	0	H0YNA7;Q8TCT8	H0YNA7	H0YNA7	SPPL2A	Signal peptide peptidase-like 2A	MULTI-MSMS	20150912_ADR_200ug_GLYCO2	2	1	733.84	2	733.838	1465.66	40950.7	-0.597	-0.0004381	0.077296	5.6723e-05	-0.5197	-0.00038138	733.837	40.358	0.52099	40.358	40.136	40.657	0					84	44	2	0	0	0	7.6567e-13
DMNQTIGDNITVK	13	Oxidation (M),2 Deamidation (N)	_DM(ox)N(de)QTIGDN(de)ITVK_	DMN(1)QTIGDN(1)ITVK	DM(1)NQTIGDNITVK	DMN(92.94)QTIGDN(92.94)ITVK	DM(92.94)NQTIGDNITVK	0	2	1	0	H0YNA7;Q8TCT8	H0YNA7	H0YNA7	SPPL2A	Signal peptide peptidase-like 2A	MULTI-MSMS	20150912_ADR_200ug_GLYCO3	3	1	733.84	2	733.838	1465.66	40867.4	-0.78054	-0.00057279	-0.15743	-0.00011553	-0.93797	-0.00068832	733.837	40.305	0.50979	40.305	40.095	40.604	0					123	42	4	0	0	0	8.1752e-13
DMNQTIGDNITVK	13	2 Deamidation (N)	_DMN(de)QTIGDN(de)ITVK_	DMN(1)QTIGDN(1)ITVK		DMN(50.09)QTIGDN(50.09)ITVK		0	2	0	0	H0YNA7;Q8TCT8	H0YNA7	H0YNA7	SPPL2A	Signal peptide peptidase-like 2A	MULTI-MSMS	20150912_ADR_200ug_GLYCO1	1	1	725.84	2	725.84	1449.67	41033.7	-0.3623	-0.00026297	-0.17017	-0.00012352	-0.53248	-0.00038649	725.84	49.151	0.59961	49.151	48.9	49.499	-3.8147e-06					183	48	5	0	0	0	0.00024709
DMNQTIGDNITVK	13	2 Deamidation (N)	_DMN(de)QTIGDN(de)ITVK_	DMN(1)QTIGDN(1)ITVK		DMN(102.52)QTIGDN(102.52)ITVK		0	2	0	0	H0YNA7;Q8TCT8	H0YNA7	H0YNA7	SPPL2A	Signal peptide peptidase-like 2A	MULTI-MSMS	20150912_ADR_200ug_GLYCO2	2	1	726.34	2	725.84	1449.67	40827	-0.45591	-0.00033092	-0.025057	-1.8187e-05	-0.48096	-0.0003491	725.84	49.421	0.62246	49.421	49.167	49.79	3.8147e-06					214	55	5	0	0	0	1.906e-17
DMNQTIGDNITVK	13	2 Deamidation (N)	_DMN(de)QTIGDN(de)ITVK_	DMN(1)QTIGDN(1)ITVK		DMN(88.08)QTIGDN(88.08)ITVK		0	2	0	0	H0YNA7;Q8TCT8	H0YNA7	H0YNA7	SPPL2A	Signal peptide peptidase-like 2A	MULTI-MSMS	20150912_ADR_200ug_GLYCO3	3	1	725.84	2	725.84	1449.67	41133.2	-0.072523	-5.264e-05	-0.50121	-0.00036379	-0.57373	-0.00041644	725.84	49.073	0.71103	49.073	48.786	49.497	-3.8147e-06					252	61	6	0	0	0	5.5323e-09
DMSDEVGCVNVTICEGPNK	19	Deamidation (N)	_DMSDEVGCVN(de)VTICEGPNK_	DMSDEVGCVN(1)VTICEGPNK		DMSDEVGCVN(39.84)VTICEGPN(-39.84)K		0	1	0	0	H0YM92;J3KMZ9;H0YMD1;P01130-2;P01130-6;P01130-4;P01130-5;P01130	H0YM92	H0YM92	LDLR	Low-density lipoprotein receptor	MULTI-MSMS	20150912_ADR_200ug_GLYCO3	3	1	1063.45	2	1062.95	2123.88	33481.9	-0.11884	-0.00012632	-0.51547	-0.00054792	-0.63431	-0.00067424	1062.95	55.293	0.72761	55.293	55.068	55.795	0					186	57	4	0	0	0	8.3842e-08
DMSDGFISNITIQR	14	Deamidation (N)	_DMSDGFISN(de)ITIQR_	DMSDGFISN(1)ITIQR		DMSDGFISN(73.83)ITIQR		0	1	0	0	P13674-3;P13674-2;P13674	P13674-3	P13674-3	P4HA1	Prolyl 4-hydroxylase subunit alpha-1	MULTI-MSMS	20150912_ADR_200ug_GLYCO1	1	1	799.88	2	799.38	1596.75	38611.3	-0.24177	-0.00019327	-1.4208	-0.0011358	-1.6626	-0.001329	799.88	68.808	0.29671	68.808	68.651	68.947	7.6294e-06					46	18	3	0	0	0	1.7073e-06
DMSDGFISNITIQR	14	Deamidation (N)	_DMSDGFISN(de)ITIQR_	DMSDGFISN(1)ITIQR		DMSDGFISN(58.08)ITIQR		0	1	0	0	P13674-3;P13674-2;P13674	P13674-3	P13674-3	P4HA1	Prolyl 4-hydroxylase subunit alpha-1	MULTI-MSMS	20150912_ADR_200ug_GLYCO2	2	1	799.38	2	799.38	1596.75	38690.6	-0.1947	-0.00015564	-3.7543	-0.0030011	-3.949	-0.0031567	799.375	68.833	0.48607	68.833	68.685	69.171	0					61	30	3	0	0	0	4.1454e-05
DMSDGFISNITIQR	14	Deamidation (N)	_DMSDGFISN(de)ITIQR_	DMSDGFISN(1)ITIQR		DMSDGFISN(93.48)ITIQR		0	1	0	0	P13674-3;P13674-2;P13674	P13674-3	P13674-3	P4HA1	Prolyl 4-hydroxylase subunit alpha-1	MULTI-MSMS	20150912_ADR_200ug_GLYCO3	3	1	799.38	2	799.38	1596.75	38395.7	-0.052765	-4.218e-05	-1.925	-0.0015388	-1.9778	-0.001581	799.378	68.685	0.45821	68.685	68.54	68.998	0					91	29	4	0	0	0	9.1695e-13
DMSDGFISNITIQR	14	Oxidation (M),Deamidation (N)	_DM(ox)SDGFISN(de)ITIQR_	DMSDGFISN(1)ITIQR	DM(1)SDGFISNITIQR	DMSDGFISN(57.79)ITIQR	DM(57.79)SDGFISNITIQR	0	1	1	0	P13674-3;P13674-2;P13674	P13674-3	P13674-3	P4HA1	Prolyl 4-hydroxylase subunit alpha-1	MULTI-MSMS	20150912_ADR_200ug_GLYCO3	3	1	807.38	2	807.377	1612.74	38219.6	-0.34926	-0.00028198	-0.19717	-0.00015919	-0.54643	-0.00044117	807.378	64.345	0.61562	64.345	64.092	64.708	0					185	49	5	0	0	0	0.00049129
DMVTYFMNISQANAQGTPR	19	Deamidation (N)	_DMVTYFMN(de)ISQANAQGTPR_	DMVTYFMN(0.996)ISQAN(0.004)AQGTPR		DMVTYFMN(24.35)ISQAN(-24.35)AQGTPR		0	1	0	0	Q92485;F8VWW8	Q92485	Q92485	SMPDL3B	Acid sphingomyelinase-like phosphodiesterase 3b	MULTI-MSMS	20150912_ADR_200ug_GLYCO1	1	1	1073.49	2	1072.99	2143.97	33108.7	0.36784	0.00039469	-0.37977	-0.00040749	-0.01193	-1.28e-05	1073.49	74.736	0.22269	74.736	74.605	74.828	0					79	17	6	0	0	0	0.00016174
DMVTYFMNISQANAQGTPR	19	Deamidation (N)	_DMVTYFMN(de)ISQANAQGTPR_	DMVTYFMN(0.992)ISQAN(0.008)AQGTPR		DMVTYFMN(20.77)ISQAN(-20.77)AQGTPR		0	1	0	0	Q92485;F8VWW8	Q92485	Q92485	SMPDL3B	Acid sphingomyelinase-like phosphodiesterase 3b	MULTI-MSMS	20150912_ADR_200ug_GLYCO3	3	1	1073.49	2	1072.99	2143.97	33082.9	0.16929	0.00018165	0.052024	5.5821e-05	0.22131	0.00023747	1073.49	74.603	0.3096	74.603	74.462	74.771	0					67	15	6	0	0	0	1.7647e-07
DNATDSVPIR	10	Deamidation (N)	_DN(de)ATDSVPIR_	DN(1)ATDSVPIR		DN(79.66)ATDSVPIR		0	1	0	0	Q07954	Q07954	Q07954	LRP1	Prolow-density lipoprotein receptor-related protein 1;Low-density lipoprotein receptor-related protein 1 85 kDa subunit;Low-density lipoprotein receptor-related protein 1 515 kDa subunit;Low-density lipoprotein receptor-related protein 1 intracellular domain	MULTI-MSMS	20150912_ADR_200ug_GLYCO3	3	1	544.76	2	544.765	1087.51	47437.8	0.06703	3.6515e-05	0.645	0.00035137	0.71203	0.00038789	544.765	28.711	0.60755	28.711	28.424	29.031	-1.9073e-06					217	59	5	0	0	0	0.00030715
DNATEEEIIVYIEK	14	Deamidation (N)	_DN(de)ATEEEIIVYIEK_	DN(1)ATEEEIIVYIEK		DN(157.68)ATEEEIIVYIEK		0	1	0	0	C9JIZ6;P07602;P07602-2;P07602-3	C9JIZ6	C9JIZ6	PSAP	Prosaposin;Saposin-A;Saposin-B-Val;Saposin-B;Saposin-C;Saposin-D	MULTI-MSMS	20150912_ADR_200ug_GLYCO1	1	1	833.91	2	833.907	1665.8	38128	-0.15369	-0.00012817	0.1307	0.00010899	-0.022995	-1.9176e-05	833.907	71.686	0.75762	71.686	71.471	72.228	0					186	45	7	0	0	0	3.8756e-65
DNATEEEIIVYIEK	14	Deamidation (N)	_DN(de)ATEEEIIVYIEK_	DN(1)ATEEEIIVYIEK		DN(74.3)ATEEEIIVYIEK		0	1	0	0	C9JIZ6;P07602;P07602-2;P07602-3	C9JIZ6	C9JIZ6	PSAP	Prosaposin;Saposin-A;Saposin-B-Val;Saposin-B;Saposin-C;Saposin-D	MULTI-MSMS	20150912_ADR_200ug_GLYCO2	2	1	833.91	2	833.907	1665.8	38217.8	-0.17714	-0.00014772	0.058571	4.8842e-05	-0.11857	-9.8877e-05	833.907	71.645	0.88594	71.645	71.351	72.237	0					267	60	7	0	0	0	1.6006e-06
DNATEEEIIVYIEK	14	Deamidation (N)	_DN(de)ATEEEIIVYIEK_	DN(1)ATEEEIIVYIEK		DN(157.68)ATEEEIIVYIEK		0	1	0	0	C9JIZ6;P07602;P07602-2;P07602-3	C9JIZ6	C9JIZ6	PSAP	Prosaposin;Saposin-A;Saposin-B-Val;Saposin-B;Saposin-C;Saposin-D	MULTI-MSMS	20150912_ADR_200ug_GLYCO3	3	1	833.91	2	833.907	1665.8	38478.3	-0.30376	-0.00025331	0.16541	0.00013794	-0.13835	-0.00011537	833.907	71.521	0.85023	71.521	71.313	72.164	0					312	62	8	0	0	0	3.8756e-65
DNATEEEIIVYIEK	14	Deamidation (N)	_DN(de)ATEEEIIVYIEK_	DN(1)ATEEEIIVYIEK		DN(59.71)ATEEEIIVYIEK		0	1	0	0	C9JIZ6;P07602;P07602-2;P07602-3	C9JIZ6	C9JIZ6	PSAP	Prosaposin;Saposin-A;Saposin-B-Val;Saposin-B;Saposin-C;Saposin-D	MULTI-MSMS	20150912_ADR_200ug_GLYCO3	3	1	556.61	3	556.273	1665.8	47597.2	0.53954	0.00030013	-0.11915	-6.6283e-05	0.42038	0.00023385	556.273	71.528	0.30731	71.528	71.421	71.729	0					105	25	5	0	0	0	5.3131e-06
DNATIQATIHAAR	13	Deamidation (N)	_DN(de)ATIQATIHAAR_	DN(1)ATIQATIHAAR		DN(43.03)ATIQATIHAAR		0	1	0	0	O15230	O15230	O15230	LAMA5	Laminin subunit alpha-5	MULTI-MSMS	20150912_ADR_200ug_GLYCO3	3	1	691.86	2	691.855	1381.69	45296.7	-0.59554	-0.00041203	0.96839	0.00066999	0.37286	0.00025796	691.856	39.041	0.54752	39.041	38.826	39.374	0					85	51	2	0	0	0	0.0014658
DNHTHSDIQVK	11	Deamidation (N)	_DN(de)HTHSDIQVK_	DN(1)HTHSDIQVK		DN(99.5)HTHSDIQVK		0	1	0	0	M0QZI4;Q8IV08	M0QZI4	M0QZI4	PLD3	Phospholipase D3	MULTI-MSMS	20150912_ADR_200ug_GLYCO1	1	1	432.21	3	432.206	1293.59	53550.5	-0.064114	-2.771e-05	-0.0073752	-3.1876e-06	-0.071489	-3.0898e-05	432.206	14.502	0.55889	14.502	14.349	14.908	9.5367e-07					81	29	4	0	0	0	1.4286e-10
DNHTHSDIQVK	11	Deamidation (N)	_DN(de)HTHSDIQVK_	DN(1)HTHSDIQVK		DN(115.33)HTHSDIQVK		0	1	0	0	M0QZI4;Q8IV08	M0QZI4	M0QZI4	PLD3	Phospholipase D3	MULTI-MSMS	20150912_ADR_200ug_GLYCO1	1	1	647.8	2	647.805	1293.59	44354.9	-0.43738	-0.00028334	-0.07492	-4.8534e-05	-0.5123	-0.00033187	647.805	14.521	0.33352	14.521	14.375	14.708	-9.5367e-07					58	18	4	0	0	0	9.6165e-15
DNHTHSDIQVK	11	Deamidation (N)	_DN(de)HTHSDIQVK_	DN(1)HTHSDIQVK		DN(117.86)HTHSDIQVK		0	1	0	0	M0QZI4;Q8IV08	M0QZI4	M0QZI4	PLD3	Phospholipase D3	MULTI-MSMS	20150912_ADR_200ug_GLYCO2	2	1	432.21	3	432.206	1293.59	54143.6	-0.19013	-8.2176e-05	0.25225	0.00010902	0.062119	2.6848e-05	432.206	14.726	0.28029	14.726	14.607	14.887	9.5367e-07					35	10	5	0	0	0	9.323e-16
DNHTHSDIQVK	11	Deamidation (N)	_DN(de)HTHSDIQVK_	DN(1)HTHSDIQVK		DN(155.48)HTHSDIQVK		0	1	0	0	M0QZI4;Q8IV08	M0QZI4	M0QZI4	PLD3	Phospholipase D3	MULTI-MSMS	20150912_ADR_200ug_GLYCO2	2	1	647.8	2	647.805	1293.59	44919.8	-0.74173	-0.00048049	0.038939	2.5225e-05	-0.70279	-0.00045527	647.805	14.739	0.28289	14.739	14.578	14.861	0					30	10	4	0	0	0	7.2966e-57
DNHTHSDIQVK	11	Deamidation (N)	_DN(de)HTHSDIQVK_	DN(1)HTHSDIQVK		DN(136.96)HTHSDIQVK		0	1	0	0	M0QZI4;Q8IV08	M0QZI4	M0QZI4	PLD3	Phospholipase D3	MULTI-MSMS	20150912_ADR_200ug_GLYCO3	3	1	432.21	3	432.206	1293.59	53531.2	-0.1013	-4.3783e-05	0.1026	4.4343e-05	0.0012958	5.6006e-07	432.206	14.871	0.56962	14.871	14.71	15.28	0					82	28	5	0	0	0	1.061e-34
DNHTHSDIQVK	11	Deamidation (N)	_DN(de)HTHSDIQVK_	DN(1)HTHSDIQVK		DN(129.34)HTHSDIQVK		0	1	0	0	M0QZI4;Q8IV08	M0QZI4	M0QZI4	PLD3	Phospholipase D3	MULTI-MSMS	20150912_ADR_200ug_GLYCO3	3	1	647.8	2	647.805	1293.59	43751.1	-0.62871	-0.00040728	0.15681	0.00010158	-0.4719	-0.0003057	647.805	14.871	0.43114	14.871	14.71	15.141	9.5367e-07					67	21	5	0	0	0	6.6548e-26
DNITAFQK	8	Deamidation (N)	_DN(de)ITAFQK_	DN(1)ITAFQK		DN(71.69)ITAFQK		0	1	0	0	E7EMU6;Q9NYU1	E7EMU6	E7EMU6	UGGT2	UDP-glucose:glycoprotein glucosyltransferase 2	MULTI-MSMS	20150912_ADR_200ug_GLYCO3	3	1	469.23	2	469.235	936.455	52700.1	0.10539	4.9451e-05	0.15348	7.2017e-05	0.25886	0.00012147	469.235	35.703	0.38244	35.703	35.526	35.908	0					54	26	3	0	0	0	0.0044975
DNITAHNISWR	11	Deamidation (N)	_DN(de)ITAHNISWR_	DN(1)ITAHNISWR		DN(79.08)ITAHN(-79.08)ISWR		0	1	0	0	H7C3C4;C9JRP1;A0A0A0MST8;E9PFN4;Q9Y6M7-5;Q9Y6M7-4;Q9Y6M7-3;Q9Y6M7-2;Q9Y6M7-9;Q9Y6M7-6;Q9Y6M7-13;Q9Y6M7-12;Q9Y6M7;Q9Y6M7-8;Q9Y6M7-7	H7C3C4	H7C3C4	SLC4A7	Sodium bicarbonate cotransporter 3	MULTI-MSMS	20150912_ADR_200ug_GLYCO1	1	1	664.32	2	664.323	1326.63	43045.5	-0.22902	-0.00015214	-0.1202	-7.9853e-05	-0.34922	-0.000232	664.323	41.79	0.44482	41.79	41.564	42.009	3.8147e-06					138	38	6	0	0	0	7.4333e-10
DNITAHNISWR	11	Deamidation (N)	_DN(de)ITAHNISWR_	DN(1)ITAHNISWR		DN(59.01)ITAHN(-59.01)ISWR		0	1	0	0	H7C3C4;C9JRP1;A0A0A0MST8;E9PFN4;Q9Y6M7-5;Q9Y6M7-4;Q9Y6M7-3;Q9Y6M7-2;Q9Y6M7-9;Q9Y6M7-6;Q9Y6M7-13;Q9Y6M7-12;Q9Y6M7;Q9Y6M7-8;Q9Y6M7-7	H7C3C4	H7C3C4	SLC4A7	Sodium bicarbonate cotransporter 3	MULTI-MSMS	20150912_ADR_200ug_GLYCO2	2	1	443.22	3	443.218	1326.63	52663.7	0.31584	0.00013999	-0.21423	-9.4949e-05	0.10161	4.5037e-05	443.218	41.984	0.35252	41.984	41.828	42.181	0					77	27	4	0	0	0	1.534e-06
DNITAHNISWR	11	Deamidation (N)	_DN(de)ITAHNISWR_	DN(1)ITAHNISWR		DN(89.42)ITAHN(-89.42)ISWR		0	1	0	0	H7C3C4;C9JRP1;A0A0A0MST8;E9PFN4;Q9Y6M7-5;Q9Y6M7-4;Q9Y6M7-3;Q9Y6M7-2;Q9Y6M7-9;Q9Y6M7-6;Q9Y6M7-13;Q9Y6M7-12;Q9Y6M7;Q9Y6M7-8;Q9Y6M7-7	H7C3C4	H7C3C4	SLC4A7	Sodium bicarbonate cotransporter 3	MULTI-MSMS	20150912_ADR_200ug_GLYCO2	2	1	664.82	2	664.323	1326.63	42558.7	-0.23588	-0.0001567	0.076617	5.0899e-05	-0.15926	-0.0001058	664.323	41.992	0.46868	41.992	41.802	42.27	3.8147e-06					132	38	5	0	0	0	9.7151e-12
DNITAHNISWR	11	Deamidation (N)	_DN(de)ITAHNISWR_	DN(1)ITAHNISWR		DN(62.73)ITAHN(-62.73)ISWR		0	1	0	0	H7C3C4;C9JRP1;A0A0A0MST8;E9PFN4;Q9Y6M7-5;Q9Y6M7-4;Q9Y6M7-3;Q9Y6M7-2;Q9Y6M7-9;Q9Y6M7-6;Q9Y6M7-13;Q9Y6M7-12;Q9Y6M7;Q9Y6M7-8;Q9Y6M7-7	H7C3C4	H7C3C4	SLC4A7	Sodium bicarbonate cotransporter 3	MULTI-MSMS	20150912_ADR_200ug_GLYCO3	3	1	664.32	2	664.323	1326.63	43592	-0.20754	-0.00013788	0.090021	5.9803e-05	-0.11752	-7.8074e-05	664.323	41.792	0.54514	41.792	41.604	42.15	0					151	46	5	0	0	0	0.00030359
DNITAHNISWR	11	Deamidation (N)	_DN(de)ITAHNISWR_	DN(1)ITAHNISWR		DN(45.47)ITAHN(-45.47)ISWR		0	1	0	0	H7C3C4;C9JRP1;A0A0A0MST8;E9PFN4;Q9Y6M7-5;Q9Y6M7-4;Q9Y6M7-3;Q9Y6M7-2;Q9Y6M7-9;Q9Y6M7-6;Q9Y6M7-13;Q9Y6M7-12;Q9Y6M7;Q9Y6M7-8;Q9Y6M7-7	H7C3C4	H7C3C4	SLC4A7	Sodium bicarbonate cotransporter 3	MULTI-MSMS	20150912_ADR_200ug_GLYCO3	3	1	443.22	3	443.218	1326.63	51777.9	0.21584	9.5664e-05	-0.28372	-0.00012575	-0.067885	-3.0088e-05	443.218	41.786	0.30099	41.786	41.654	41.955	-3.8147e-06					67	25	3	0	0	0	9.6961e-05
DNITAHNISWR	11	2 Deamidation (N)	_DN(de)ITAHN(de)ISWR_	DN(1)ITAHN(1)ISWR		DN(63.09)ITAHN(63.09)ISWR		0	2	0	0	H7C3C4;C9JRP1;A0A0A0MST8;E9PFN4;Q9Y6M7-5;Q9Y6M7-4;Q9Y6M7-3;Q9Y6M7-2;Q9Y6M7-9;Q9Y6M7-6;Q9Y6M7-13;Q9Y6M7-12;Q9Y6M7;Q9Y6M7-8;Q9Y6M7-7	H7C3C4	H7C3C4	SLC4A7	Sodium bicarbonate cotransporter 3	MULTI-MSMS	20150912_ADR_200ug_GLYCO2	2	1	664.82	2	664.815	1327.62	43328.2	-0.31116	-0.00020686	0.05156	3.4278e-05	-0.2596	-0.00017258	664.815	44.698	0.54265	44.698	44.446	44.989	0					167	46	4	0	0	0	0.00016924
DNITAHNISWR	11	2 Deamidation (N)	_DN(de)ITAHN(de)ISWR_	DN(1)ITAHN(1)ISWR		DN(69.86)ITAHN(69.86)ISWR		0	2	0	0	H7C3C4;C9JRP1;A0A0A0MST8;E9PFN4;Q9Y6M7-5;Q9Y6M7-4;Q9Y6M7-3;Q9Y6M7-2;Q9Y6M7-9;Q9Y6M7-6;Q9Y6M7-13;Q9Y6M7-12;Q9Y6M7;Q9Y6M7-8;Q9Y6M7-7	H7C3C4	H7C3C4	SLC4A7	Sodium bicarbonate cotransporter 3	MULTI-MSMS	20150912_ADR_200ug_GLYCO3	3	1	664.81	2	664.815	1327.62	43209.1	-0.17779	-0.0001182	0.0090411	6.0106e-06	-0.16875	-0.00011219	664.815	44.512	0.57594	44.512	44.171	44.747	0					191	52	6	0	0	0	0.0001789
DNSSGTFIVIIR	12	Deamidation (N)	_DN(de)SSGTFIVIIR_	DN(1)SSGTFIVIIR		DN(79.49)SSGTFIVIIR		0	1	0	0	C9JRV0;F8WDJ5;C9J8T4;C9JYN7;C9J383;O43567	C9JRV0	C9JRV0	RNF13	E3 ubiquitin-protein ligase RNF13	MULTI-MSMS	20150912_ADR_200ug_GLYCO1	1	1	661.85	2	661.851	1321.69	43998.5	-0.061686	-4.0827e-05	0.23208	0.0001536	0.17039	0.00011277	661.851	68.219	0.8076	68.219	67.858	68.666	0					139	56	3	0	0	0	6.8793e-05
DNSSGTFIVIIR	12	Deamidation (N)	_DN(de)SSGTFIVIIR_	DN(1)SSGTFIVIIR		DN(79.49)SSGTFIVIIR		0	1	0	0	C9JRV0;F8WDJ5;C9J8T4;C9JYN7;C9J383;O43567	C9JRV0	C9JRV0	RNF13	E3 ubiquitin-protein ligase RNF13	MULTI-MSMS	20150912_ADR_200ug_GLYCO2	2	1	661.85	2	661.851	1321.69	43856.3	-0.059926	-3.9662e-05	0.43623	0.00028872	0.3763	0.00024905	661.851	68.237	0.90965	68.237	67.867	68.776	0					168	55	4	0	0	0	6.8793e-05
DNSSGTFIVIIR	12	Deamidation (N)	_DN(de)SSGTFIVIIR_	DN(1)SSGTFIVIIR		DN(125.97)SSGTFIVIIR		0	1	0	0	C9JRV0;F8WDJ5;C9J8T4;C9JYN7;C9J383;O43567	C9JRV0	C9JRV0	RNF13	E3 ubiquitin-protein ligase RNF13	MULTI-MSMS	20150912_ADR_200ug_GLYCO3	3	1	661.85	2	661.851	1321.69	43938.6	-0.033104	-2.191e-05	0.31634	0.00020937	0.28323	0.00018746	661.851	68.108	0.98035	68.108	67.7	68.68	7.6294e-06					206	71	4	0	0	0	1.7532e-20
DNSTIAVDIYK	11	Deamidation (N)	_DN(de)STIAVDIYK_	DN(1)STIAVDIYK		DN(42.08)STIAVDIYK		0	1	0	0	F8W1P7;P49281-5;P49281-2;P49281;P49281-3;P49281-4	F8W1P7	F8W1P7	SLC11A2	Natural resistance-associated macrophage protein 2	MULTI-MSMS	20150912_ADR_200ug_GLYCO2	2	1	620.31	2	620.309	1238.6	45260.6	-0.49056	-0.0003043	0.65358	0.00040542	0.16302	0.00010112	620.309	49.518	0.54322	49.518	49.247	49.79	0					179	50	5	0	0	0	0.0046356
DNSTIAVDIYK	11	Deamidation (N)	_DN(de)STIAVDIYK_	DN(1)STIAVDIYK		DN(62.34)STIAVDIYK		0	1	0	0	F8W1P7;P49281-5;P49281-2;P49281;P49281-3;P49281-4	F8W1P7	F8W1P7	SLC11A2	Natural resistance-associated macrophage protein 2	MULTI-MSMS	20150912_ADR_200ug_GLYCO3	3	1	620.31	2	620.309	1238.6	45267.4	0.30541	0.00018945	-0.28559	-0.00017715	0.019822	1.2296e-05	620.309	49.292	0.5611	49.292	48.961	49.522	3.8147e-06					184	49	5	0	0	0	0.00027406
DNTTCYEFK	9	Deamidation (N)	_DN(de)TTCYEFK_	DN(1)TTCYEFK		DN(67.7)TTCYEFK		0	1	0	0	Q07954	Q07954	Q07954	LRP1	Prolow-density lipoprotein receptor-related protein 1;Low-density lipoprotein receptor-related protein 1 85 kDa subunit;Low-density lipoprotein receptor-related protein 1 515 kDa subunit;Low-density lipoprotein receptor-related protein 1 intracellular domain	MULTI-MSMS	20150912_ADR_200ug_GLYCO1	1	1	589.74	2	589.737	1177.46	45473.9	0.29463	0.00017376	1.2811	0.0007555	1.5757	0.00092925	589.738	33.274	0.65314	33.274	33.017	33.67	0					156	48	4	0	0	0	0.0022057
DNTTCYEFK	9	Deamidation (N)	_DN(de)TTCYEFK_	DN(1)TTCYEFK		DN(60.06)TTCYEFK		0	1	0	0	Q07954	Q07954	Q07954	LRP1	Prolow-density lipoprotein receptor-related protein 1;Low-density lipoprotein receptor-related protein 1 85 kDa subunit;Low-density lipoprotein receptor-related protein 1 515 kDa subunit;Low-density lipoprotein receptor-related protein 1 intracellular domain	MULTI-MSMS	20150912_ADR_200ug_GLYCO2	2	1	589.74	2	589.737	1177.46	45680.6	0.40203	0.00023709	1.0319	0.00060854	1.4339	0.00084564	589.738	33.58	0.56038	33.58	33.379	33.939	0					109	36	4	0	0	0	0.003032
DNTTCYEFK	9	Deamidation (N)	_DN(de)TTCYEFK_	DN(1)TTCYEFK		DN(60.06)TTCYEFK		0	1	0	0	Q07954	Q07954	Q07954	LRP1	Prolow-density lipoprotein receptor-related protein 1;Low-density lipoprotein receptor-related protein 1 85 kDa subunit;Low-density lipoprotein receptor-related protein 1 515 kDa subunit;Low-density lipoprotein receptor-related protein 1 intracellular domain	MULTI-MSMS	20150912_ADR_200ug_GLYCO3	3	1	589.74	2	589.737	1177.46	45590.4	0.19932	0.00011755	1.2687	0.00074819	1.468	0.00086574	589.738	33.608	0.56402	33.608	33.378	33.942	0					113	35	4	0	0	0	0.003032
DNTTVTR	7	Deamidation (N)	_DN(de)TTVTR_	DN(1)TTVTR		DN(73.26)TTVTR		0	1	0	0	P11279-2;P11279	P11279-2	P11279-2	LAMP1	Lysosome-associated membrane glycoprotein 1	MULTI-MSMS	20150912_ADR_200ug_GLYCO1	1	1	404.2	2	404.196	806.377	55551.7	-0.27453	-0.00011096	0.30983	0.00012523	0.035301	1.4269e-05	404.196	10.672	0.26513	10.672	10.55	10.815	0					71	29	3	0	0	0	0.0092909
DNTTVTR	7	Deamidation (N)	_DN(de)TTVTR_	DN(1)TTVTR		DN(104.37)TTVTR		0	1	0	0	P11279-2;P11279	P11279-2	P11279-2	LAMP1	Lysosome-associated membrane glycoprotein 1	MULTI-MSMS	20150912_ADR_200ug_GLYCO2	2	1	404.2	2	404.196	806.377	55795.9	0.0025286	1.022e-06	0.048446	1.9582e-05	0.050974	2.0604e-05	404.196	10.932	0.21705	10.932	10.811	11.028	9.5367e-07					54	19	4	0	0	0	0.0011361
DPCSVIPSDYDIFINISR	18	Deamidation (N)	_DPCSVIPSDYDIFIN(de)ISR_	DPCSVIPSDYDIFIN(1)ISR		DPCSVIPSDYDIFIN(69.98)ISR		0	1	0	0	A6NC48;Q10588-2;Q10588	A6NC48	A6NC48	BST1	ADP-ribosyl cyclase/cyclic ADP-ribose hydrolase 2	MULTI-MSMS	20150912_ADR_200ug_GLYCO3	3	1	1057	2	1056.5	2110.99	30927.3	0.20897	0.00022077	-1.2128	-0.0012813	-1.0038	-0.0010606	1057	74.949	0.25263	74.949	74.798	75.051	0					93	22	6	0	0	0	9.31e-11
DPEITNIINSTR	12	Deamidation (N)	_DPEITNIIN(de)STR_	DPEITN(0.009)IIN(0.991)STR		DPEITN(-20.46)IIN(20.46)STR		0	1	0	0	F8W111;P14384;F8VVI6	F8W111	F8W111	CPM	Carboxypeptidase M	MULTI-MSMS	20150912_ADR_200ug_GLYCO1	1	1	687.85	2	687.349	1372.68	42800.9	-0.13176	-9.0565e-05	0.83924	0.00057685	0.70748	0.00048628	687.35	60.6	0.46707	60.6	60.331	60.798	-3.8147e-06					120	42	4	0	0	0	0.00014224
DPEITNIINSTR	12	Deamidation (N)	_DPEITNIIN(de)STR_	DPEITN(0.008)IIN(0.992)STR		DPEITN(-21.15)IIN(21.15)STR		0	1	0	0	F8W111;P14384;F8VVI6	F8W111	F8W111	CPM	Carboxypeptidase M	MULTI-MSMS	20150912_ADR_200ug_GLYCO2	2	1	687.85	2	687.349	1372.68	42406.1	-0.42351	-0.0002911	1.0409	0.00071543	0.61734	0.00042433	687.35	60.716	0.3508	60.716	60.5	60.851	0					92	30	4	0	0	0	8.5088e-05
DPGAAVPGAANASAQQPR	18	Deamidation (N)	_DPGAAVPGAAN(de)ASAQQPR_	DPGAAVPGAAN(1)ASAQQPR		DPGAAVPGAAN(41.91)ASAQQPR		0	1	0	0	P28300	P28300	P28300	LOX	Protein-lysine 6-oxidase	MULTI-MSMS	20150912_ADR_200ug_GLYCO3	3	1	839.91	2	839.911	1677.81	39080.3	-1.2125	-0.0010184	1.2178	0.0010228	0.0052188	4.3833e-06	839.911	27.98	0.39353	27.98	27.751	28.144	-1.9073e-06					73	20	5	0	0	0	0.00010271
DPNSGFVFNINPINSSQGYNVSGIGK	26	2 Deamidation (N)	_DPNSGFVFNINPIN(de)SSQGYN(de)VSGIGK_	DPNSGFVFN(0.001)IN(0.026)PIN(0.973)SSQGYN(1)VSGIGK		DPN(-83.81)SGFVFN(-29.28)IN(-15.81)PIN(15.81)SSQGYN(40.09)VSGIGK		0	2	0	0	P11717	P11717	P11717	IGF2R	Cation-independent mannose-6-phosphate receptor	MULTI-MSMS	20150912_ADR_200ug_GLYCO1	1	1	1364.65	2	1364.15	2726.28	30128.5	-0.33195	-0.00045283	-0.69292	-0.00094524	-1.0249	-0.0013981	1364.65	72.847	0.29762	72.847	72.686	72.984	-7.6294e-06					148	32	6	0	0	0	9.1686e-47
DPNSGFVFNINPINSSQGYNVSGIGK	26	2 Deamidation (N)	_DPNSGFVFNINPIN(de)SSQGYN(de)VSGIGK_	DPNSGFVFNIN(0.001)PIN(0.999)SSQGYN(1)VSGIGK		DPN(-72.21)SGFVFN(-46.39)IN(-30.64)PIN(30.64)SSQGYN(54.31)VSGIGK		0	2	0	0	P11717	P11717	P11717	IGF2R	Cation-independent mannose-6-phosphate receptor	MULTI-MSMS	20150912_ADR_200ug_GLYCO3	3	1	910.1	3	909.768	2726.28	36661.5	-0.47624	-0.00043327	0.69445	0.00063179	0.21821	0.00019852	910.103	72.644	0.342	72.644	72.482	72.824	7.6294e-06					130	37	5	0	0	0	5.9687e-33
DPNSGFVFNINPINSSQGYNVSGIGK	26	2 Deamidation (N)	_DPNSGFVFNINPIN(de)SSQGYN(de)VSGIGK_	DPNSGFVFNINPIN(1)SSQGYN(1)VSGIGK		DPN(-116.59)SGFVFN(-59.27)IN(-38.35)PIN(38.35)SSQGYN(76.94)VSGIGK		0	2	0	0	P11717	P11717	P11717	IGF2R	Cation-independent mannose-6-phosphate receptor	MULTI-MSMS	20150912_ADR_200ug_GLYCO3	3	1	1364.65	2	1364.15	2726.28	29998.1	-0.38782	-0.00052905	-0.37258	-0.00050826	-0.76041	-0.0010373	1364.65	72.645	0.40788	72.645	72.482	72.89	0					204	44	7	0	0	0	2.4102e-87
DPQGWVAGNISAR	13	Deamidation (N)	_DPQGWVAGN(de)ISAR_	DPQGWVAGN(1)ISAR		DPQGWVAGN(41.62)ISAR		0	1	0	0	J3KQS7;A0A087WZG2;Q04912-5;Q04912-2;Q04912	J3KQS7	J3KQS7	MST1R	Macrophage-stimulating protein receptor;Macrophage-stimulating protein receptor alpha chain;Macrophage-stimulating protein receptor beta chain	MULTI-MSMS	20150912_ADR_200ug_GLYCO2	2	1	686.34	2	686.336	1370.66	42899.8	-0.56806	-0.00038988	1.0747	0.00073759	0.50661	0.00034771	686.337	51.552	0.58952	51.552	51.292	51.881	-3.8147e-06					140	44	4	0	0	0	0.0016778
DPQGWVAGNISAR	13	Deamidation (N)	_DPQGWVAGN(de)ISAR_	DPQGWVAGN(1)ISAR		DPQGWVAGN(55.72)ISAR		0	1	0	0	J3KQS7;A0A087WZG2;Q04912-5;Q04912-2;Q04912	J3KQS7	J3KQS7	MST1R	Macrophage-stimulating protein receptor;Macrophage-stimulating protein receptor alpha chain;Macrophage-stimulating protein receptor beta chain	MULTI-MSMS	20150912_ADR_200ug_GLYCO3	3	1	686.34	2	686.336	1370.66	43287.6	-0.011502	-7.8943e-06	0.60672	0.00041642	0.59522	0.00040852	686.336	51.212	0.66344	51.212	50.846	51.509	0					168	51	4	0	0	0	0.00014691
DPYCAWSVNTSR	12	Deamidation (N)	_DPYCAWSVN(de)TSR_	DPYCAWSVN(1)TSR		DPYCAWSVN(79.09)TSR		0	1	0	0	Q9C0C4	Q9C0C4	Q9C0C4	SEMA4C	Semaphorin-4C	MULTI-MSMS	20150912_ADR_200ug_GLYCO1	1	1	729.31	2	728.812	1455.61	41393.9	-0.42491	-0.00030968	-0.26514	-0.00019324	-0.69005	-0.00050292	728.812	46.904	0.46738	46.904	46.676	47.144	0					224	52	5	0	0	0	7.442e-05
DPYCAWSVNTSR	12	Deamidation (N)	_DPYCAWSVN(de)TSR_	DPYCAWSVN(1)TSR		DPYCAWSVN(74.99)TSR		0	1	0	0	Q9C0C4	Q9C0C4	Q9C0C4	SEMA4C	Semaphorin-4C	MULTI-MSMS	20150912_ADR_200ug_GLYCO2	2	1	728.81	2	728.812	1455.61	41355.7	-0.49322	-0.00035946	-0.2853	-0.00020793	-0.77852	-0.0005674	728.812	47.193	0.49024	47.193	46.965	47.455	0					230	51	6	0	0	0	0.00012352
DPYCAWSVNTSR	12	Deamidation (N)	_DPYCAWSVN(de)TSR_	DPYCAWSVN(1)TSR		DPYCAWSVN(83.2)TSR		0	1	0	0	Q9C0C4	Q9C0C4	Q9C0C4	SEMA4C	Semaphorin-4C	MULTI-MSMS	20150912_ADR_200ug_GLYCO3	3	1	728.81	2	728.812	1455.61	41165.7	-0.4305	-0.00031375	-0.26138	-0.00019049	-0.69187	-0.00050425	728.812	46.919	0.38839	46.919	46.724	47.113	0					198	46	5	0	0	0	1.7015e-05
DQCIVDDITYNVNDTFHK	18	Deamidation (N)	_DQCIVDDITYNVN(de)DTFHK_	DQCIVDDITYN(0.014)VN(0.986)DTFHK		DQCIVDDITYN(-18.37)VN(18.37)DTFHK		0	1	0	0	P02751-13;P02751-11;P02751-7;P02751-15;P02751-12;P02751-4;P02751-10;P02751-6;P02751-5;P02751-9;P02751-14;P02751-8;P02751-17;P02751-3;P02751;P02751-2;P02751-16	P02751-13	P02751-13	FN1	Fibronectin;Anastellin;Ugl-Y1;Ugl-Y2;Ugl-Y3	MULTI-MSMS	20150912_ADR_200ug_GLYCO1	1	1	733.66	3	733.328	2196.96	40999.3	-0.455	-0.00033366	-0.57351	-0.00042057	-1.0285	-0.00075423	733.662	67.558	1.5279	67.558	67.334	68.862	0					491	111	8	0	0	0	6.7461e-12
DQCIVDDITYNVNDTFHK	18	Deamidation (N)	_DQCIVDDITYNVN(de)DTFHK_	DQCIVDDITYN(0.007)VN(0.993)DTFHK		DQCIVDDITYN(-21.35)VN(21.35)DTFHK		0	1	0	0	P02751-13;P02751-11;P02751-7;P02751-15;P02751-12;P02751-4;P02751-10;P02751-6;P02751-5;P02751-9;P02751-14;P02751-8;P02751-17;P02751-3;P02751;P02751-2;P02751-16	P02751-13	P02751-13	FN1	Fibronectin;Anastellin;Ugl-Y1;Ugl-Y2;Ugl-Y3	MULTI-MSMS	20150912_ADR_200ug_GLYCO1	1	1	1099.99	2	1099.49	2196.96	32906.4	-0.22021	-0.00024212	-0.25193	-0.00027699	-0.47214	-0.00051911	1099.99	67.558	0.99249	67.558	67.393	68.385	0					283	75	8	0	0	0	2.0077e-23
DQCIVDDITYNVNDTFHK	18	Deamidation (N)	_DQCIVDDITYNVN(de)DTFHK_	DQCIVDDITYN(0.014)VN(0.986)DTFHK		DQCIVDDITYN(-18.58)VN(18.58)DTFHK		0	1	0	0	P02751-13;P02751-11;P02751-7;P02751-15;P02751-12;P02751-4;P02751-10;P02751-6;P02751-5;P02751-9;P02751-14;P02751-8;P02751-17;P02751-3;P02751;P02751-2;P02751-16	P02751-13	P02751-13	FN1	Fibronectin;Anastellin;Ugl-Y1;Ugl-Y2;Ugl-Y3	MULTI-MSMS	20150912_ADR_200ug_GLYCO2	2	1	733.66	3	733.328	2196.96	41143.3	-0.39542	-0.00028997	-0.80322	-0.00058902	-1.1986	-0.000879	733.662	67.583	1.4533	67.583	67.265	68.718	0					406	94	8	0	0	0	2.7257e-23
DQCIVDDITYNVNDTFHK	18	Deamidation (N)	_DQCIVDDITYNVN(de)DTFHK_	DQCIVDDITYN(0.007)VN(0.993)DTFHK		DQCIVDDITYN(-21.26)VN(21.26)DTFHK		0	1	0	0	P02751-13;P02751-11;P02751-7;P02751-15;P02751-12;P02751-4;P02751-10;P02751-6;P02751-5;P02751-9;P02751-14;P02751-8;P02751-17;P02751-3;P02751;P02751-2;P02751-16	P02751-13	P02751-13	FN1	Fibronectin;Anastellin;Ugl-Y1;Ugl-Y2;Ugl-Y3	MULTI-MSMS	20150912_ADR_200ug_GLYCO2	2	1	1099.99	2	1099.49	2196.96	32704.2	-0.36755	-0.00040412	-0.10336	-0.00011364	-0.47091	-0.00051776	1099.99	67.567	0.86784	67.567	67.306	68.174	0					173	55	4	0	0	0	1.0028e-51
DQCIVDDITYNVNDTFHK	18	Deamidation (N)	_DQCIVDDITYNVN(de)DTFHK_	DQCIVDDITYN(0.082)VN(0.918)DTFHK		DQCIVDDITYN(-10.48)VN(10.48)DTFHK		0	1	0	0	P02751-13;P02751-11;P02751-7;P02751-15;P02751-12;P02751-4;P02751-10;P02751-6;P02751-5;P02751-9;P02751-14;P02751-8;P02751-17;P02751-3;P02751;P02751-2;P02751-16	P02751-13	P02751-13	FN1	Fibronectin;Anastellin;Ugl-Y1;Ugl-Y2;Ugl-Y3	MULTI-MSMS	20150912_ADR_200ug_GLYCO2	2	1	733.66	3	733.328	2196.96	41645.2	-0.26411	-0.00019368	-0.2816	-0.0002065	-0.54571	-0.00040018	733.662	69.036	0.43055	69.036	68.856	69.286	0					91	26	5	0	0	0	5.5453e-05
DQCIVDDITYNVNDTFHK	18	Deamidation (N)	_DQCIVDDITYNVN(de)DTFHK_	DQCIVDDITYN(0.013)VN(0.987)DTFHK		DQCIVDDITYN(-18.87)VN(18.87)DTFHK		0	1	0	0	P02751-13;P02751-11;P02751-7;P02751-15;P02751-12;P02751-4;P02751-10;P02751-6;P02751-5;P02751-9;P02751-14;P02751-8;P02751-17;P02751-3;P02751;P02751-2;P02751-16	P02751-13	P02751-13	FN1	Fibronectin;Anastellin;Ugl-Y1;Ugl-Y2;Ugl-Y3	MULTI-MSMS	20150912_ADR_200ug_GLYCO3	3	1	1099.99	2	1099.49	2196.96	32852.8	-0.2516	-0.00027663	-0.35759	-0.00039317	-0.60919	-0.0006698	1099.99	67.463	1.1391	67.463	67.285	68.424	0					308	82	7	0	0	0	1.4295e-51
DQCIVDDITYNVNDTFHK	18	Deamidation (N)	_DQCIVDDITYNVN(de)DTFHK_	DQCIVDDITYN(0.008)VN(0.992)DTFHK		DQCIVDDITYN(-20.68)VN(20.68)DTFHK		0	1	0	0	P02751-13;P02751-11;P02751-7;P02751-15;P02751-12;P02751-4;P02751-10;P02751-6;P02751-5;P02751-9;P02751-14;P02751-8;P02751-17;P02751-3;P02751;P02751-2;P02751-16	P02751-13	P02751-13	FN1	Fibronectin;Anastellin;Ugl-Y1;Ugl-Y2;Ugl-Y3	MULTI-MSMS	20150912_ADR_200ug_GLYCO3	3	1	733.33	3	733.328	2196.96	41083.5	-0.42072	-0.00030853	-0.4531	-0.00033227	-0.87382	-0.0006408	733.663	67.469	1.2159	67.469	67.175	68.391	0					447	86	9	0	0	0	1.2725e-29
DQCIVDDITYNVNDTFHK	18	Deamidation (N)	_DQCIVDDITYNVN(de)DTFHK_	DQCIVDDITYN(0.12)VN(0.88)DTFHK		DQCIVDDITYN(-8.66)VN(8.66)DTFHK		0	1	0	0	P02751-13;P02751-11;P02751-7;P02751-15;P02751-12;P02751-4;P02751-10;P02751-6;P02751-5;P02751-9;P02751-14;P02751-8;P02751-17;P02751-3;P02751;P02751-2;P02751-16	P02751-13	P02751-13	FN1	Fibronectin;Anastellin;Ugl-Y1;Ugl-Y2;Ugl-Y3	MULTI-MSMS	20150912_ADR_200ug_GLYCO3	3	1	733.66	3	733.328	2196.96	41375.8	0.17878	0.0001311	0.052431	3.8449e-05	0.23121	0.00016955	733.663	69.566	0.50983	69.566	69.34	69.85	0					78	34	5	0	0	0	6.1592e-05
DQGSAYANR	9	Deamidation (N)	_DQGSAYAN(de)R_	DQGSAYAN(1)R		DQGSAYAN(98.23)R		0	1	0	0	Q5ZPR3-3;Q5ZPR3-4;Q5ZPR3;A0A0C4DGH0	Q5ZPR3-3	Q5ZPR3-3	CD276	CD276 antigen	MULTI-MSMS	20150912_ADR_200ug_GLYCO1	1	1	491.72	2	491.715	981.415	48944.9	0.28488	0.00014008	2.5322	0.0012451	2.8171	0.0013852	491.717	14.074	1.34	14.074	13.39	14.73	-9.5367e-07					203	86	5	0	0	0	0.00014387
DQGSPAISANVSIR	14	Deamidation (N)	_DQGSPAISAN(de)VSIR_	DQGSPAISAN(1)VSIR		DQGSPAISAN(74.79)VSIR		0	1	0	0	Q9Y5G0-2;Q9Y5G0;Q9UN71-2;Q9Y5F8-2;Q9Y5G3-2;Q9Y5G2-2;Q9UN71;Q9Y5G3;Q9Y5F8;Q9Y5G2	Q9Y5G0-2	Q9Y5G0-2	PCDHGB5;PCDHGB4;PCDHGB7;PCDHGB1;PCDHGB2	Protocadherin gamma-B5;Protocadherin gamma-B4;Protocadherin gamma-B7;Protocadherin gamma-B1;Protocadherin gamma-B2	MULTI-MSMS	20150912_ADR_200ug_GLYCO3	3	1	708.36	2	708.36	1414.71	42033.8	-0.33418	-0.00023672	1.2849	0.00091019	0.95075	0.00067347	708.361	44.824	0.46923	44.824	44.608	45.077	0					134	42	4	0	0	0	1.4866e-06
DQVANSAFVER	11	Unmodified	_DQVANSAFVER_					0	0	0	0	P07900;P07900-2	P07900	P07900	HSP90AA1	Heat shock protein HSP 90-alpha	MULTI-MSMS	20150912_ADR_200ug_GLYCO1	1	1	618.3	2	618.304	1234.59	46025.9	-0.060668	-3.7511e-05	0.82621	0.00051085	0.76554	0.00047333	618.305	31.894	0.36129	31.894	31.644	32.006	1.9073e-06					73	31	3	0	0	0	0.034819
DQVANSAFVER	11	Unmodified	_DQVANSAFVER_					0	0	0	0	P07900;P07900-2	P07900	P07900	HSP90AA1	Heat shock protein HSP 90-alpha	MULTI-MSMS	20150912_ADR_200ug_GLYCO2	2	1	618.3	2	618.304	1234.59	44785.5	-0.22963	-0.00014198	1.3189	0.00081548	1.0893	0.00067349	618.306	32.131	0.32285	32.131	31.965	32.288	0					77	31	3	0	0	0	0.0044064
DQVANSAFVER	11	Unmodified	_DQVANSAFVER_					0	0	0	0	P07900;P07900-2	P07900	P07900	HSP90AA1	Heat shock protein HSP 90-alpha	MULTI-MSMS	20150912_ADR_200ug_GLYCO3	3	1	618.3	2	618.304	1234.59	46509.4	0.12652	7.8229e-05	1.4414	0.00089122	1.5679	0.00096945	618.306	32.273	0.30039	32.273	32.121	32.422	0					52	29	2	0	0	0	0.0091139
DRDYSDHPSGGSYR	14	Unmodified	_DRDYSDHPSGGSYR_					0	0	0	1	H3BUY5;H0Y6E7;H3BT71;P38159-2;Q96E39;P38159	H3BUY5	H3BUY5	RBMX;RBMXL1	RNA-binding motif protein, X chromosome;RNA-binding motif protein, X chromosome, N-terminally processed;RNA binding motif protein, X-linked-like-1	MULTI-MSMS	20150912_ADR_200ug_GLYCO2	2	1	537.9	3	537.898	1610.67	48773.2	-0.18535	-9.9697e-05	0.14233	7.6559e-05	-0.043016	-2.3138e-05	537.898	16.329	0.2842	16.329	16.199	16.483	0					32	9	5	0	0	0	0.0094925
DRDYSDHPSGGSYR	14	Unmodified	_DRDYSDHPSGGSYR_					0	0	0	1	H3BUY5;H0Y6E7;H3BT71;P38159-2;Q96E39;P38159	H3BUY5	H3BUY5	RBMX;RBMXL1	RNA-binding motif protein, X chromosome;RNA-binding motif protein, X chromosome, N-terminally processed;RNA binding motif protein, X-linked-like-1	MULTI-MSMS	20150912_ADR_200ug_GLYCO3	3	1	537.9	3	537.898	1610.67	48366.1	-0.098271	-5.286e-05	-0.21517	-0.00011574	-0.31344	-0.0001686	537.898	16.316	0.279	16.316	16.17	16.449	1.9073e-06					37	10	4	0	0	0	0.013615
DRHWHEACFHCSQCR	15	Unmodified	_DRHWHEACFHCSQCR_					0	0	0	1	J3KNW4;A0A0A0MSG2;Q14192	J3KNW4	J3KNW4	FHL2	Four and a half LIM domains protein 2	MULTI-MSMS	20150912_ADR_200ug_GLYCO3	3	1	522.46	4	522.214	2084.83	49105.1	-0.01843	-9.6242e-06	-0.80251	-0.00041908	-0.82094	-0.00042871	522.464	23.864	0.55459	23.864	23.537	24.092	0					114	30	6	0	0	0	0.0023621
DRINISENYTISISNAR	17	Deamidation (N)	_DRINISEN(de)YTISISNAR_	DRIN(0.003)ISEN(0.997)YTISISNAR		DRIN(-25.51)ISEN(25.51)YTISISN(-70.6)AR		0	1	0	1	F5GXJ9;Q13740;Q13740-3;Q13740-2	F5GXJ9;Q13740-2	F5GXJ9	ALCAM	CD166 antigen	MULTI-MSMS	20150912_ADR_200ug_GLYCO3	3	1	656.67	3	656.332	1965.98	42982.2	-0.28943	-0.00018996	0.015913	1.0444e-05	-0.27352	-0.00017952	656.667	58.183	2.252	58.183	57.022	59.274	0					398	197	4	0	0	0	6.7358e-12
DRINISENYTISISNAR	17	Deamidation (N)	_DRINISEN(de)YTISISNAR_	DRIN(0.069)ISEN(0.931)YTISISNAR		DRIN(-11.29)ISEN(11.29)YTISISN(-53.46)AR		0	1	0	1	F5GXJ9;Q13740;Q13740-3;Q13740-2	F5GXJ9;Q13740-2	F5GXJ9	ALCAM	CD166 antigen	MULTI-MSMS	20150912_ADR_200ug_GLYCO3	3	1	656.67	3	656.332	1965.98	43041.6	-0.35927	-0.0002358	-0.10123	-6.6438e-05	-0.46049	-0.00030224	656.667	60.029	0.8998	60.029	59.63	60.53	0					196	80	3	0	0	0	1.3667e-06
DRINISENYTISISNAR	17	Deamidation (N)	_DRINISEN(de)YTISISNAR_	DRIN(0.008)ISEN(0.989)YTISISN(0.003)AR		DRIN(-20.77)ISEN(20.77)YTISISN(-25.31)AR		0	1	0	1	F5GXJ9;Q13740;Q13740-3;Q13740-2	F5GXJ9;Q13740-2	F5GXJ9	ALCAM	CD166 antigen	MULTI-MSMS	20150912_ADR_200ug_GLYCO3	3	1	656.67	3	656.332	1965.98	43210.1	-0.36995	-0.00024281	-0.67145	-0.00044069	-1.0414	-0.0006835	656.666	60.649	0.89104	60.649	60.53	61.421	0					124	78	2	0	0	0	0.00021651
DRTNQTGVEPCYGDK	15	Deamidation (N)	_DRTN(de)QTGVEPCYGDK_	DRTN(1)QTGVEPCYGDK		DRTN(41.7)QTGVEPCYGDK		0	1	0	1	P27037	P27037	P27037	ACVR2A	Activin receptor type-2A	MULTI-MSMS	20150912_ADR_200ug_GLYCO1	1	1	580.92	3	580.921	1739.74	45866.1	-0.077628	-4.5096e-05	-0.45938	-0.00026686	-0.537	-0.00031196	580.921	21.592	0.3236	21.592	21.401	21.725	0					87	24	5	0	0	0	0.00062378
DRTNQTGVEPCYGDK	15	Deamidation (N)	_DRTN(de)QTGVEPCYGDK_	DRTN(1)QTGVEPCYGDK		DRTN(103.13)QTGVEPCYGDK		0	1	0	1	P27037	P27037	P27037	ACVR2A	Activin receptor type-2A	MSMS	20150912_ADR_200ug_GLYCO1	1	1	870.88	2	870.878	1739.74	NaN	NaN	NaN	NaN	NaN	NaN	NaN	NaN	21.6	1	21.6	21.1	22.1	0								0	0	0	3.5351e-46
DRTNQTGVEPCYGDK	15	Deamidation (N)	_DRTN(de)QTGVEPCYGDK_	DRTN(1)QTGVEPCYGDK		DRTN(150.91)QTGVEPCYGDK		0	1	0	1	P27037	P27037	P27037	ACVR2A	Activin receptor type-2A	MULTI-MSMS	20150912_ADR_200ug_GLYCO2	2	1	870.88	2	870.878	1739.74	37647.4	-0.66496	-0.0005791	-0.36378	-0.00031681	-1.0287	-0.00089591	870.878	22.018	0.36067	22.018	21.833	22.194	0					73	22	5	0	0	0	8.0132e-52
DRTNQTGVEPCYGDK	15	Deamidation (N)	_DRTN(de)QTGVEPCYGDK_	DRTN(1)QTGVEPCYGDK		DRTN(59.5)QTGVEPCYGDK		0	1	0	1	P27037	P27037	P27037	ACVR2A	Activin receptor type-2A	MSMS	20150912_ADR_200ug_GLYCO2	2	1	580.92	3	580.921	1739.74	NaN	NaN	NaN	NaN	NaN	NaN	NaN	NaN	21.962	1	21.962	21.462	22.462	0								0	0	0	6.9835e-08
DRTNQTGVEPCYGDK	15	Deamidation (N)	_DRTN(de)QTGVEPCYGDK_	DRTN(1)QTGVEPCYGDK		DRTN(47.55)QTGVEPCYGDK		0	1	0	1	P27037	P27037	P27037	ACVR2A	Activin receptor type-2A	MULTI-MSMS	20150912_ADR_200ug_GLYCO3	3	1	870.88	2	870.878	1739.74	38079.5	-0.658	-0.00057304	-0.41111	-0.00035803	-1.0691	-0.00093106	870.878	21.918	0.48191	21.918	21.683	22.165	0					154	39	5	0	0	0	0.039819
DSCNDSFR	8	Deamidation (N)	_DSCN(de)DSFR_	DSCN(1)DSFR		DSCN(80.22)DSFR		0	1	0	0	Q8IWT6	Q8IWT6	Q8IWT6	LRRC8A	Volume-regulated anion channel subunit LRRC8A	MULTI-MSMS	20150912_ADR_200ug_GLYCO1	1	1	501.19	2	501.185	1000.36	50020.7	0.053305	2.6716e-05	-0.51103	-0.00025612	-0.45772	-0.0002294	501.185	18.523	0.51772	18.523	18.261	18.778	0					122	34	5	0	0	0	0.0021821
DSCNDSFR	8	Deamidation (N)	_DSCN(de)DSFR_	DSCN(1)DSFR		DSCN(105.25)DSFR		0	1	0	0	Q8IWT6	Q8IWT6	Q8IWT6	LRRC8A	Volume-regulated anion channel subunit LRRC8A	MULTI-MSMS	20150912_ADR_200ug_GLYCO2	2	1	501.19	2	501.185	1000.36	48741.2	-0.18388	-9.2158e-05	-0.42272	-0.00021186	-0.6066	-0.00030402	501.185	18.934	0.5741	18.934	18.665	19.239	0					144	42	4	0	0	0	0.00013383
DSCNDSFR	8	Deamidation (N)	_DSCN(de)DSFR_	DSCN(1)DSFR		DSCN(80.17)DSFR		0	1	0	0	Q8IWT6	Q8IWT6	Q8IWT6	LRRC8A	Volume-regulated anion channel subunit LRRC8A	MULTI-MSMS	20150912_ADR_200ug_GLYCO3	3	1	501.19	2	501.185	1000.36	49084.2	-0.25316	-0.00012688	-0.20755	-0.00010402	-0.4607	-0.0002309	501.185	18.93	0.46932	18.93	18.687	19.157	0					89	27	4	0	0	0	0.0022024
DSDISHVQNK	10	Unmodified	_DSDISHVQNK_					0	0	0	0	F6UXX1;O60506-4;O60506-3;O60506-2;O60506	F6UXX1	F6UXX1	SYNCRIP	Heterogeneous nuclear ribonucleoprotein Q	MULTI-MSMS	20150912_ADR_200ug_GLYCO1	1	1	571.78	2	571.775	1141.54	46755.9	0.10158	5.8081e-05	0.91616	0.00052384	1.0177	0.00058192	571.776	14.181	0.24735	14.181	14.101	14.349	0					21	9	3	0	0	0	3.8536e-05
DSDISHVQNK	10	Unmodified	_DSDISHVQNK_					0	0	0	0	F6UXX1;O60506-4;O60506-3;O60506-2;O60506	F6UXX1	F6UXX1	SYNCRIP	Heterogeneous nuclear ribonucleoprotein Q	MULTI-MSMS	20150912_ADR_200ug_GLYCO2	2	1	571.78	2	571.775	1141.54	46818	-0.13078	-7.4775e-05	1.4425	0.00082481	1.3118	0.00075004	571.776	14.389	0.22119	14.389	14.266	14.487	0					20	7	4	0	0	0	3.6164e-14
DSISINATNIK	11	Deamidation (N)	_DSISIN(de)ATNIK_	DSISIN(0.999)ATN(0.001)IK		DSISIN(30.1)ATN(-30.1)IK		0	1	0	0	A0A0B4J1Y5;Q504U8;E9PFD7;P00533-4;P00533-3;P00533;P00533-2	A0A0B4J1Y5	A0A0B4J1Y5	EGFR	Epidermal growth factor receptor	MULTI-MSMS	20150912_ADR_200ug_GLYCO2	2	1	588.81	2	588.809	1175.6	45996.9	0.19312	0.00011371	0.11148	6.5642e-05	0.3046	0.00017935	588.809	42.43	0.54648	42.43	42.202	42.749	0					152	45	5	0	0	0	6.4663e-07
DSISINATNIK	11	Deamidation (N)	_DSISIN(de)ATNIK_	DSISIN(0.99)ATN(0.01)IK		DSISIN(20.18)ATN(-20.18)IK		0	1	0	0	A0A0B4J1Y5;Q504U8;E9PFD7;P00533-4;P00533-3;P00533;P00533-2	A0A0B4J1Y5	A0A0B4J1Y5	EGFR	Epidermal growth factor receptor	MULTI-MSMS	20150912_ADR_200ug_GLYCO3	3	1	588.81	2	588.809	1175.6	45926.3	0.11203	6.5963e-05	0.19981	0.00011765	0.31184	0.00018362	588.809	42.395	0.72179	42.395	42.14	42.861	0					189	63	5	0	0	0	0.00035058
DSISINATNIK	11	Deamidation (N)	_DSISIN(de)ATNIK_	DSISIN(0.99)ATN(0.01)IK		DSISIN(20.15)ATN(-20.15)IK		0	1	0	0	A0A0B4J1Y5;Q504U8;E9PFD7;P00533-4;P00533-3;P00533;P00533-2	A0A0B4J1Y5	A0A0B4J1Y5	EGFR	Epidermal growth factor receptor	MULTI-MSMS	20150912_ADR_200ug_GLYCO3	3	1	588.81	2	588.809	1175.6	46209.8	0.16652	9.805e-05	-0.40595	-0.00023903	-0.23942	-0.00014098	588.809	43.673	0.6684	43.673	43.418	44.086	0					103	52	3	0	0	0	0.0022794
DSITGSGIENATISVAGINHNITTGR	26	2 Deamidation (N)	_DSITGSGIEN(de)ATISVAGINHN(de)ITTGR_	DSITGSGIEN(1)ATISVAGIN(0.072)HN(0.928)ITTGR		DSITGSGIEN(41.4)ATISVAGIN(-11.09)HN(11.09)ITTGR		0	2	0	0	O75976;O75976-2	O75976	O75976	CPD	Carboxypeptidase D	MULTI-MSMS	20150912_ADR_200ug_GLYCO1	1	1	867.77	3	867.431	2599.27	37841.2	-0.62146	-0.00053908	0.97389	0.00084478	0.35242	0.0003057	867.766	67.748	0.52791	67.748	67.637	68.165	0					110	37	5	0	0	0	5.6676e-19
DSITGSGIENATISVAGINHNITTGR	26	2 Deamidation (N)	_DSITGSGIEN(de)ATISVAGINHN(de)ITTGR_	DSITGSGIEN(1)ATISVAGIN(0.065)HN(0.935)ITTGR		DSITGSGIEN(47.54)ATISVAGIN(-11.55)HN(11.55)ITTGR		0	2	0	0	O75976;O75976-2	O75976	O75976	CPD	Carboxypeptidase D	MULTI-MSMS	20150912_ADR_200ug_GLYCO3	3	1	867.77	3	867.431	2599.27	38397.8	-0.56793	-0.00049264	0.56789	0.00049261	-3.2915e-05	-2.8551e-08	867.766	67.628	0.74693	67.628	67.482	68.229	0					214	53	7	0	0	0	7.1983e-58
DSITGSGIENATISVAGINHNITTGR	26	2 Deamidation (N)	_DSITGSGIEN(de)ATISVAGINHN(de)ITTGR_	DSITGSGIEN(1)ATISVAGIN(0.066)HN(0.934)ITTGR		DSITGSGIEN(34.17)ATISVAGIN(-11.52)HN(11.52)ITTGR		0	2	0	0	O75976;O75976-2	O75976	O75976	CPD	Carboxypeptidase D	MULTI-MSMS	20150912_ADR_200ug_GLYCO3	3	1	1301.14	2	1300.64	2599.27	31314.1	-0.45741	-0.00059493	0.504	0.00065552	0.046586	6.0591e-05	1301.14	67.639	0.22497	67.639	67.527	67.752	0					62	17	5	0	0	0	1.8374e-25
DSNNRICPIIMEK	13	Unmodified	_DSNNRICPIIMEK_					0	0	0	1	C9J0L2;C9J9N0;A0A0A0MT68;Q13609-2;Q13609	C9J0L2	C9J0L2	DNASE1L3	Deoxyribonuclease gamma	MULTI-SECPEP	20150912_ADR_200ug_GLYCO1	1	1	796.36	2	795.392	1588.77	44996.9	-0.055522	-4.4161e-05	-0.82763	-0.00065829	-0.88315	-0.00070245	795.393	59.419	0.13554	59.419	59.377	59.512	-3.8147e-06					11	8	2	0	0	0	0.01654
DSNNRICPIIMEK	13	Unmodified	_DSNNRICPIIMEK_					0	0	0	1	C9J0L2;C9J9N0;A0A0A0MT68;Q13609-2;Q13609	C9J0L2	C9J0L2	DNASE1L3	Deoxyribonuclease gamma	MULTI-SECPEP	20150912_ADR_200ug_GLYCO2	2	1	796.36	2	795.392	1588.77	46271.9	-0.17546	-0.00013956	-0.67186	-0.00053439	-0.84732	-0.00067395	795.893	59.438	0.26458	59.438	59.301	59.566	0					26	21	2	0	0	0	0.0066111
DSSGNETHFTGNEVGFFKPISCR	23	Deamidation (N)	_DSSGN(de)ETHFTGNEVGFFKPISCR_	DSSGN(0.978)ETHFTGN(0.022)EVGFFKPISCR		DSSGN(16.39)ETHFTGN(-16.39)EVGFFKPISCR		0	1	0	1	J3KPA2;Q9BX74;U3KPW4	J3KPA2	J3KPA2	TM2D1	TM2 domain-containing protein 1	MULTI-MSMS	20150912_ADR_200ug_GLYCO1	1	1	863.39	3	863.055	2586.14	37810.3	-0.41868	-0.00036135	0.41168	0.0003553	-0.0070042	-6.045e-06	863.39	57.261	0.50568	57.261	57.028	57.533	0					190	41	7	0	0	0	1.5464e-10
DSSGNETHFTGNEVGFFKPISCR	23	Deamidation (N)	_DSSGN(de)ETHFTGNEVGFFKPISCR_	DSSGN(0.983)ETHFTGN(0.017)EVGFFKPISCR		DSSGN(17.56)ETHFTGN(-17.56)EVGFFKPISCR		0	1	0	1	J3KPA2;Q9BX74;U3KPW4	J3KPA2	J3KPA2	TM2D1	TM2 domain-containing protein 1	MULTI-MSMS	20150912_ADR_200ug_GLYCO3	3	1	863.39	3	863.055	2586.14	37775.1	-0.55221	-0.00047659	0.66541	0.00057429	0.1132	9.7696e-05	863.39	56.755	0.49738	56.755	56.515	57.012	0					149	43	4	0	0	0	6.6475e-08
DSVINISESVEDGPK	15	Deamidation (N)	_DSVIN(de)ISESVEDGPK_	DSVIN(1)ISESVEDGPK		DSVIN(69.4)ISESVEDGPK		0	1	0	0	Q16706	Q16706	Q16706	MAN2A1	Alpha-mannosidase 2	MULTI-MSMS	20150912_ADR_200ug_GLYCO1	1	1	795.38	2	795.381	1588.75	39751	-0.3138	-0.00024959	0.0026037	2.0709e-06	-0.31119	-0.00024752	795.381	54.738	0.86749	54.738	54.318	55.186	0					220	70	4	0	0	0	5.1031e-07
DSVINISESVEDGPK	15	Deamidation (N)	_DSVIN(de)ISESVEDGPK_	DSVIN(1)ISESVEDGPK		DSVIN(56.34)ISESVEDGPK		0	1	0	0	Q16706	Q16706	Q16706	MAN2A1	Alpha-mannosidase 2	MULTI-MSMS	20150912_ADR_200ug_GLYCO2	2	1	795.88	2	795.381	1588.75	39785.6	-0.22575	-0.00017956	-0.16663	-0.00013254	-0.39238	-0.00031209	795.381	54.968	0.92884	54.968	54.505	55.433	0					276	76	5	0	0	0	0.00014952
DSVINISESVEDGPK	15	Deamidation (N)	_DSVIN(de)ISESVEDGPK_	DSVIN(1)ISESVEDGPK		DSVIN(116.58)ISESVEDGPK		0	1	0	0	Q16706	Q16706	Q16706	MAN2A1	Alpha-mannosidase 2	MULTI-MSMS	20150912_ADR_200ug_GLYCO3	3	1	795.38	2	795.381	1588.75	40055.8	-0.52274	-0.00041578	-0.19785	-0.00015737	-0.7206	-0.00057315	795.381	54.367	0.96308	54.367	53.974	54.937	0					294	90	5	0	0	0	2.9748e-22
DSVNITCSTNDTGISIR	17	2 Deamidation (N)	_DSVN(de)ITCSTN(de)DTGISIR_	DSVN(1)ITCSTN(1)DTGISIR		DSVN(59.73)ITCSTN(59.73)DTGISIR		0	2	0	0	P13688-2;P13688-8;P13688-10;P13688	P13688-2	P13688-2	CEACAM1	Carcinoembryonic antigen-related cell adhesion molecule 1	MULTI-MSMS	20150912_ADR_200ug_GLYCO1	1	1	928.43	2	927.923	1853.83	36916.9	-0.51859	-0.00048122	4.0831	0.0037888	3.5645	0.0033076	928.429	49.495	0.32054	49.495	49.308	49.628	3.8147e-06					69	27	3	0	0	0	2.62e-06
DSVNITCSTNDTGISIR	17	2 Deamidation (N)	_DSVN(de)ITCSTN(de)DTGISIR_	DSVN(1)ITCSTN(1)DTGISIR		DSVN(45)ITCSTN(45)DTGISIR		0	2	0	0	P13688-2;P13688-8;P13688-10;P13688	P13688-2	P13688-2	CEACAM1	Carcinoembryonic antigen-related cell adhesion molecule 1	MULTI-MSMS	20150912_ADR_200ug_GLYCO2	2	1	928.43	2	927.923	1853.83	36731.3	-0.77952	-0.00072334	2.9335	0.0027221	2.154	0.0019988	927.926	49.74	0.2515	49.74	49.571	49.822	0					77	22	4	0	0	0	0.00018601
DSVNITCSTNDTGISIR	17	2 Deamidation (N)	_DSVN(de)ITCSTN(de)DTGISIR_	DSVN(1)ITCSTN(1)DTGISIR		DSVN(85.56)ITCSTN(85.56)DTGISIR		0	2	0	0	P13688-2;P13688-8;P13688-10;P13688	P13688-2	P13688-2	CEACAM1	Carcinoembryonic antigen-related cell adhesion molecule 1	MULTI-MSMS	20150912_ADR_200ug_GLYCO3	3	1	927.93	2	927.923	1853.83	36967.4	0.058719	5.4486e-05	2.3342	0.002166	2.393	0.0022205	927.925	49.523	0.28562	49.523	49.373	49.659	0					83	27	4	0	0	0	2.887e-13
DTCTQECSYFNITK	14	Deamidation (N)	_DTCTQECSYFN(de)ITK_	DTCTQECSYFN(1)ITK		DTCTQECSYFN(85.84)ITK		0	1	0	0	P05556-2;P05556;P05556-5;P05556-4;P05556-3	P05556-2	P05556-2	ITGB1	Integrin beta-1	MULTI-MSMS	20150912_ADR_200ug_GLYCO1	1	1	885.36	2	884.364	1766.71	37332.5	-0.6017	-0.00053212	-0.16202	-0.00014328	-0.76371	-0.0006754	884.364	50.794	3.7635	50.794	50.283	54.046	0					1115	305	8	0	0	0	7.1603e-09
DTCTQECSYFNITK	14	Deamidation (N)	_DTCTQECSYFN(de)ITK_	DTCTQECSYFN(1)ITK		DTCTQECSYFN(100.11)ITK		0	1	0	0	P05556-2;P05556;P05556-5;P05556-4;P05556-3	P05556-2	P05556-2	ITGB1	Integrin beta-1	MSMS	20150912_ADR_200ug_GLYCO1	1	1	884.36	2	884.364	1766.71	NaN	NaN	NaN	NaN	NaN	NaN	NaN	NaN	52.859	1	52.859	52.359	53.359	0								0	0	0	2.4406e-45
DTCTQECSYFNITK	14	Deamidation (N)	_DTCTQECSYFN(de)ITK_	DTCTQECSYFN(1)ITK		DTCTQECSYFN(136.33)ITK		0	1	0	0	P05556-2;P05556;P05556-5;P05556-4;P05556-3	P05556-2	P05556-2	ITGB1	Integrin beta-1	MULTI-MSMS	20150912_ADR_200ug_GLYCO2	2	1	884.36	2	884.364	1766.71	37129.5	-0.76095	-0.00067296	-0.0925	-8.1804e-05	-0.85345	-0.00075476	884.364	51.085	5.6308	51.085	50.441	56.072	3.8147e-06					1490	471	7	0	0	0	9.4187e-42
DTCTQECSYFNITK	14	Deamidation (N)	_DTCTQECSYFN(de)ITK_	DTCTQECSYFN(1)ITK		DTCTQECSYFN(92.65)ITK		0	1	0	0	P05556-2;P05556;P05556-5;P05556-4;P05556-3	P05556-2	P05556-2	ITGB1	Integrin beta-1	MULTI-MSMS	20150912_ADR_200ug_GLYCO3	3	1	884.36	2	884.364	1766.71	37325.8	-0.4003	-0.00035401	-0.49161	-0.00043476	-0.89191	-0.00078878	884.364	50.61	3.6284	50.61	50.1	53.728	3.8147e-06					1153	292	7	0	0	0	2.2701e-10
DTCTQECSYFNITK	14	Deamidation (N)	_DTCTQECSYFN(de)ITK_	DTCTQECSYFN(1)ITK		DTCTQECSYFN(51.77)ITK		0	1	0	0	P05556-2;P05556;P05556-5;P05556-4;P05556-3	P05556-2	P05556-2	ITGB1	Integrin beta-1	MULTI-MSMS	20150912_ADR_200ug_GLYCO3	3	1	884.36	2	884.364	1766.71	37481.8	-0.70169	-0.00062055	-1.2088	-0.001069	-1.9105	-0.0016896	884.363	54.219	1.3342	54.219	53.986	55.32	0					232	124	3	0	0	0	0.00037877
DTFVNASR	8	Deamidation (N)	_DTFVN(de)ASR_	DTFVN(1)ASR		DTFVN(49.72)ASR		0	1	0	0	H9KV48;E9PGN7;P05155-2;P05155;P05155-3	H9KV48	H9KV48	SERPING1	Plasma protease C1 inhibitor	MULTI-MSMS	20150912_ADR_200ug_GLYCO1	1	1	455.72	2	455.717	909.419	53000.6	0.02878	1.3116e-05	-0.43577	-0.00019859	-0.40699	-0.00018547	455.717	24.385	0.35337	24.385	24.239	24.593	0					47	23	3	0	0	0	0.0064329
DTFVNASR	8	Deamidation (N)	_DTFVN(de)ASR_	DTFVN(1)ASR		DTFVN(40.35)ASR		0	1	0	0	H9KV48;E9PGN7;P05155-2;P05155;P05155-3	H9KV48	H9KV48	SERPING1	Plasma protease C1 inhibitor	MULTI-MSMS	20150912_ADR_200ug_GLYCO2	2	1	455.72	2	455.717	909.419	51586.6	0.0072219	3.2911e-06	-0.21554	-9.8224e-05	-0.20832	-9.4933e-05	455.717	24.704	0.37424	24.704	24.577	24.951	-1.9073e-06					59	27	3	0	0	0	0.02224
DTFVNASR	8	Deamidation (N)	_DTFVN(de)ASR_	DTFVN(1)ASR		DTFVN(85.38)ASR		0	1	0	0	H9KV48;E9PGN7;P05155-2;P05155;P05155-3	H9KV48	H9KV48	SERPING1	Plasma protease C1 inhibitor	MULTI-MSMS	20150912_ADR_200ug_GLYCO3	3	1	455.72	2	455.717	909.419	52269.2	-0.25135	-0.00011455	-0.7728	-0.00035218	-1.0242	-0.00046672	455.716	24.762	0.39597	24.762	24.634	25.03	0					67	30	3	0	0	0	0.00070453
DTGEINVTSIIDR	13	Deamidation (N)	_DTGEIN(de)VTSIIDR_	DTGEIN(1)VTSIIDR		DTGEIN(76.73)VTSIIDR		0	1	0	0	Q14126;J3KSI6	Q14126	Q14126	DSG2	Desmoglein-2	MULTI-MSMS	20150912_ADR_200ug_GLYCO1	1	1	717.36	2	717.36	1432.7	40336.7	-0.50125	-0.00035958	0.6546	0.00046958	0.15334	0.00011	717.36	65.965	0.29418	65.965	65.798	66.092	0					104	26	5	0	0	0	2.1039e-06
DTGEINVTSIIDR	13	Deamidation (N)	_DTGEIN(de)VTSIIDR_	DTGEIN(1)VTSIIDR		DTGEIN(98.59)VTSIIDR		0	1	0	0	Q14126;J3KSI6	Q14126	Q14126	DSG2	Desmoglein-2	MULTI-MSMS	20150912_ADR_200ug_GLYCO2	2	1	717.36	2	717.36	1432.7	40980.1	-0.49126	-0.00035241	0.68315	0.00049006	0.19189	0.00013765	717.36	66.15	0.53217	66.15	65.753	66.285	0					140	44	6	0	0	0	6.1494e-13
DTGEINVTSIIDR	13	Deamidation (N)	_DTGEIN(de)VTSIIDR_	DTGEIN(1)VTSIIDR		DTGEIN(133.16)VTSIIDR		0	1	0	0	Q14126;J3KSI6	Q14126	Q14126	DSG2	Desmoglein-2	MULTI-MSMS	20150912_ADR_200ug_GLYCO3	3	1	717.36	2	717.36	1432.7	41026.3	-0.33597	-0.00024101	0.47675	0.000342	0.14078	0.00010099	717.36	65.728	0.32521	65.728	65.564	65.889	0					103	29	5	0	0	0	3.2396e-33
DVAGISQEIINTSASISR	18	Deamidation (N)	_DVAGISQEIIN(de)TSASISR_	DVAGISQEIIN(1)TSASISR		DVAGISQEIIN(100.97)TSASISR		0	1	0	0	P25391	P25391	P25391	LAMA1	Laminin subunit alpha-1	MULTI-MSMS	20150912_ADR_200ug_GLYCO1	1	1	931.48	2	931.479	1860.94	36915.4	-0.21184	-0.00019732	0.632	0.00058869	0.42016	0.00039137	931.479	72.095	0.31971	72.095	71.908	72.228	0					65	16	5	0	0	0	6.7022e-24
DVAGISQEIINTSASISR	18	Deamidation (N)	_DVAGISQEIIN(de)TSASISR_	DVAGISQEIIN(1)TSASISR		DVAGISQEIIN(42.07)TSASISR		0	1	0	0	P25391	P25391	P25391	LAMA1	Laminin subunit alpha-1	MULTI-MSMS	20150912_ADR_200ug_GLYCO1	1	1	621.66	3	621.322	1860.94	43862	0.30475	0.00018935	0.23195	0.00014411	0.5367	0.00033346	621.656	72.099	0.28514	72.099	71.908	72.194	0					53	14	5	0	0	0	4.4831e-05
DVAGISQEIINTSASISR	18	Deamidation (N)	_DVAGISQEIIN(de)TSASISR_	DVAGISQEIIN(1)TSASISR		DVAGISQEIIN(80.32)TSASISR		0	1	0	0	P25391	P25391	P25391	LAMA1	Laminin subunit alpha-1	MULTI-MSMS	20150912_ADR_200ug_GLYCO2	2	1	931.48	2	931.479	1860.94	36848.1	-0.28966	-0.00026982	0.68925	0.00064202	0.39958	0.0003722	931.479	72.106	0.26169	72.106	71.956	72.218	0					65	15	6	0	0	0	1.3461e-15
DVAGISQEIINTSASISR	18	Deamidation (N)	_DVAGISQEIIN(de)TSASISR_	DVAGISQEIIN(1)TSASISR		DVAGISQEIIN(72.43)TSASISR		0	1	0	0	P25391	P25391	P25391	LAMA1	Laminin subunit alpha-1	MULTI-MSMS	20150912_ADR_200ug_GLYCO2	2	1	621.32	3	621.322	1860.94	44440.6	-0.044733	-2.7794e-05	0.52887	0.0003286	0.48414	0.00030081	621.322	72.085	0.20067	72.085	71.999	72.199	0					45	12	5	0	0	0	2.358e-11
DVAGISQEIINTSASISR	18	Deamidation (N)	_DVAGISQEIIN(de)TSASISR_	DVAGISQEIIN(1)TSASISR		DVAGISQEIIN(142.72)TSASISR		0	1	0	0	P25391	P25391	P25391	LAMA1	Laminin subunit alpha-1	MULTI-MSMS	20150912_ADR_200ug_GLYCO3	3	1	931.98	2	931.479	1860.94	36744.8	-0.10054	-9.365e-05	0.42416	0.0003951	0.32362	0.00030145	931.479	71.991	0.24185	71.991	71.861	72.103	-7.6294e-06					56	17	4	0	0	0	1.2759e-61
DVAGISQEIINTSASISR	18	Deamidation (N)	_DVAGISQEIIN(de)TSASISR_	DVAGISQEIIN(1)TSASISR		DVAGISQEIIN(112.82)TSASISR		0	1	0	0	P25391	P25391	P25391	LAMA1	Laminin subunit alpha-1	MULTI-MSMS	20150912_ADR_200ug_GLYCO3	3	1	621.32	3	621.322	1860.94	44311.7	0.10828	6.7275e-05	0.13916	8.6465e-05	0.24744	0.00015374	621.322	71.986	0.26373	71.986	71.822	72.086	0					52	17	4	0	0	0	1.264e-37
DVCAANGSGGDEGPDPDIICR	21	Deamidation (N)	_DVCAAN(de)GSGGDEGPDPDIICR_	DVCAAN(1)GSGGDEGPDPDIICR		DVCAAN(53.03)GSGGDEGPDPDIICR		0	1	0	0	G3V2B7;Q9UIG8-3;Q9UIG8-2;Q9UIG8	G3V2B7	G3V2B7	SLCO3A1	Solute carrier organic anion transporter family member 3A1	MULTI-MSMS	20150912_ADR_200ug_GLYCO1	1	1	1088.45	2	1088.45	2174.88	33882.7	-0.2731	-0.00029726	-0.37575	-0.00040899	-0.64886	-0.00070625	1088.95	44.149	0.41396	44.149	43.92	44.334	0					112	31	5	0	0	0	1.6145e-06
DVCAANGSGGDEGPDPDIICR	21	Deamidation (N)	_DVCAAN(de)GSGGDEGPDPDIICR_	DVCAAN(1)GSGGDEGPDPDIICR		DVCAAN(64.52)GSGGDEGPDPDIICR		0	1	0	0	G3V2B7;Q9UIG8-3;Q9UIG8-2;Q9UIG8	G3V2B7	G3V2B7	SLCO3A1	Solute carrier organic anion transporter family member 3A1	MULTI-MSMS	20150912_ADR_200ug_GLYCO3	3	1	1088.95	2	1088.45	2174.88	33737.1	-0.15276	-0.00016627	-0.63126	-0.00068709	-0.78401	-0.00085336	1088.95	44.119	0.35704	44.119	43.92	44.277	-3.8147e-06					120	31	5	0	0	0	8.655e-09
DVFGWGNITCPICK	14	Deamidation (N)	_DVFGWGN(de)ITCPICK_	DVFGWGN(1)ITCPICK		DVFGWGN(47.77)ITCPICK		0	1	0	0	E9PPK6;G3V1E1;E9PQT3;P17405-3;P17405-2;P17405-4;P17405	E9PPK6	E9PPK6	SMPD1	Sphingomyelin phosphodiesterase	MSMS	20150912_ADR_200ug_GLYCO1	1	1	834.38	2	834.381	1666.75	NaN	NaN	NaN	NaN	NaN	NaN	NaN	NaN	70.89	1	70.89	70.39	71.39	0								0	0	0	0.00013035
DVIMVIVNYIYFKAIWEK	18	Unmodified	_DVIMVIVNYIYFKAIWEK_					0	0	0	1	P29622	P29622	P29622	SERPINA4	Kallistatin	MSMS	20150912_ADR_200ug_GLYCO3	3	1	748.74	3	748.743	2243.21	NaN	NaN	NaN	NaN	NaN	NaN	NaN	NaN	53.643	1	53.643	53.143	54.143	-3.8147e-06								0	0	0	0.042362
DVINFTCEPK	10	Deamidation (N)	_DVIN(de)FTCEPK_	DVIN(1)FTCEPK		DVIN(47.3)FTCEPK		0	1	0	0	M0R235;G5E9F7;P11464-3;P11464;P11464-4;P11464-2;E7ENH0;Q9UQ74-2;Q9UQ74-3;Q9UQ74	M0R235	M0R235	PSG1;PSG8	Pregnancy-specific beta-1-glycoprotein 1;Pregnancy-specific beta-1-glycoprotein 8	MULTI-MSMS	20150912_ADR_200ug_GLYCO1	1	1	612.29	2	612.284	1222.55	45554.3	-0.0534	-3.2696e-05	0.050038	3.0637e-05	-0.0033617	-2.0583e-06	612.284	51.612	0.67651	51.612	51.264	51.94	3.8147e-06					123	52	3	0	0	0	0.0051811
DVINFTCEPK	10	Deamidation (N)	_DVIN(de)FTCEPK_	DVIN(1)FTCEPK		DVIN(40.5)FTCEPK		0	1	0	0	M0R235;G5E9F7;P11464-3;P11464;P11464-4;P11464-2;E7ENH0;Q9UQ74-2;Q9UQ74-3;Q9UQ74	M0R235	M0R235	PSG1;PSG8	Pregnancy-specific beta-1-glycoprotein 1;Pregnancy-specific beta-1-glycoprotein 8	MULTI-MSMS	20150912_ADR_200ug_GLYCO2	2	1	612.29	2	612.284	1222.55	46383.9	-0.26312	-0.0001611	0.54217	0.00033196	0.27906	0.00017086	612.284	51.824	0.6803	51.824	51.591	52.271	0					106	48	3	0	0	0	0.010257
DVMQVANTTMSSR	13	Deamidation (N)	_DVMQVAN(de)TTMSSR_	DVMQVAN(1)TTMSSR		DVMQVAN(42.32)TTMSSR		0	1	0	0	C9J5X1;P08069	C9J5X1	C9J5X1	IGF1R	Tyrosine-protein kinase receptor;Insulin-like growth factor 1 receptor;Insulin-like growth factor 1 receptor alpha chain;Insulin-like growth factor 1 receptor beta chain	MULTI-MSMS	20150912_ADR_200ug_GLYCO1	1	1	720.83	2	720.827	1439.64	42344.7	-0.4157	-0.00029965	0.41013	0.00029563	-0.005572	-4.0164e-06	720.827	47.099	0.44625	47.099	46.956	47.402	0					103	40	3	0	0	0	0.0015731
DVMQVANTTMSSR	13	Deamidation (N)	_DVMQVAN(de)TTMSSR_	DVMQVAN(1)TTMSSR		DVMQVAN(76.76)TTMSSR		0	1	0	0	C9J5X1;P08069	C9J5X1	C9J5X1	IGF1R	Tyrosine-protein kinase receptor;Insulin-like growth factor 1 receptor;Insulin-like growth factor 1 receptor alpha chain;Insulin-like growth factor 1 receptor beta chain	MULTI-MSMS	20150912_ADR_200ug_GLYCO2	2	1	720.83	2	720.827	1439.64	41881.9	-0.49116	-0.00035404	0.62966	0.00045388	0.1385	9.9837e-05	720.827	47.417	0.56431	47.417	47.216	47.78	0					111	42	3	0	0	0	2.0953e-06
DVMQVANTTMSSR	13	Deamidation (N)	_DVMQVAN(de)TTMSSR_	DVMQVAN(1)TTMSSR		DVMQVAN(83.69)TTMSSR		0	1	0	0	C9J5X1;P08069	C9J5X1	C9J5X1	IGF1R	Tyrosine-protein kinase receptor;Insulin-like growth factor 1 receptor;Insulin-like growth factor 1 receptor alpha chain;Insulin-like growth factor 1 receptor beta chain	MULTI-MSMS	20150912_ADR_200ug_GLYCO3	3	1	720.83	2	720.827	1439.64	42216.6	-0.413	-0.0002977	0.090086	6.4936e-05	-0.32291	-0.00023277	720.827	47.142	0.45577	47.142	46.964	47.42	-3.8147e-06					106	41	4	0	0	0	1.8534e-07
DVNCSVMGPQEK	12	Deamidation (N)	_DVN(de)CSVMGPQEK_	DVN(1)CSVMGPQEK		DVN(47.77)CSVMGPQEK		0	1	0	0	P53634;P53634-2;P53634-3	P53634	P53634	CTSC	Dipeptidyl peptidase 1;Dipeptidyl peptidase 1 exclusion domain chain;Dipeptidyl peptidase 1 heavy chain;Dipeptidyl peptidase 1 light chain	MULTI-MSMS	20150912_ADR_200ug_GLYCO1	1	1	682.79	2	682.795	1363.57	42102.2	-0.65083	-0.00044438	-0.49461	-0.00033772	-1.1454	-0.0007821	682.795	27.335	0.68808	27.335	27.048	27.736	-1.9073e-06					261	53	7	0	0	0	0.0017958
DVNCSVMGPQEK	12	Deamidation (N)	_DVN(de)CSVMGPQEK_	DVN(1)CSVMGPQEK		DVN(48.53)CSVMGPQEK		0	1	0	0	P53634;P53634-2;P53634-3	P53634	P53634	CTSC	Dipeptidyl peptidase 1;Dipeptidyl peptidase 1 exclusion domain chain;Dipeptidyl peptidase 1 heavy chain;Dipeptidyl peptidase 1 light chain	MULTI-MSMS	20150912_ADR_200ug_GLYCO2	2	1	682.79	2	682.795	1363.57	41769.2	-1.0439	-0.00071274	-0.20122	-0.00013739	-1.2451	-0.00085014	682.795	27.544	0.86287	27.544	27.211	28.074	-1.9073e-06					356	73	7	0	0	0	0.0016326
DVNCSVMGPQEK	12	Deamidation (N)	_DVN(de)CSVMGPQEK_	DVN(1)CSVMGPQEK		DVN(77.89)CSVMGPQEK		0	1	0	0	P53634;P53634-2;P53634-3	P53634	P53634	CTSC	Dipeptidyl peptidase 1;Dipeptidyl peptidase 1 exclusion domain chain;Dipeptidyl peptidase 1 heavy chain;Dipeptidyl peptidase 1 light chain	MULTI-MSMS	20150912_ADR_200ug_GLYCO3	3	1	682.79	2	682.795	1363.57	42288.2	-0.7302	-0.00049858	-0.65497	-0.00044721	-1.3852	-0.00094579	682.795	27.67	0.70559	27.67	27.35	28.055	0					235	47	7	0	0	0	9.1079e-05
DVNCSVMGPQEK	12	Oxidation (M),Deamidation (N)	_DVN(de)CSVM(ox)GPQEK_	DVN(1)CSVMGPQEK	DVNCSVM(1)GPQEK	DVN(50.9)CSVMGPQEK	DVNCSVM(50.9)GPQEK	0	1	1	0	P53634;P53634-2;P53634-3	P53634	P53634	CTSC	Dipeptidyl peptidase 1;Dipeptidyl peptidase 1 exclusion domain chain;Dipeptidyl peptidase 1 heavy chain;Dipeptidyl peptidase 1 light chain	MULTI-MSMS	20150912_ADR_200ug_GLYCO2	2	1	691.29	2	690.792	1379.57	42164	-0.68712	-0.00047466	-0.16853	-0.00011642	-0.85565	-0.00059107	690.792	19.707	1.2246	19.707	19.289	20.513	0					279	81	6	0	0	0	0.010248
DVYSNISHIPGAPGGPPAPQGIPYCPER	28	Deamidation (N)	_DVYSN(de)ISHIPGAPGGPPAPQGIPYCPER_	DVYSN(1)ISHIPGAPGGPPAPQGIPYCPER		DVYSN(46.85)ISHIPGAPGGPPAPQGIPYCPER		0	1	0	0	O60512;O60512-2	O60512	O60512	B4GALT3	Beta-1,4-galactosyltransferase 3;N-acetyllactosamine synthase;Beta-N-acetylglucosaminylglycopeptide beta-1,4-galactosyltransferase;Beta-N-acetylglucosaminyl-glycolipid beta-1,4-galactosyltransferase	MULTI-MSMS	20150912_ADR_200ug_GLYCO1	1	1	983.47	3	983.14	2946.4	35239.1	-0.3813	-0.00037487	-0.55925	-0.00054982	-0.94055	-0.00092469	983.473	67.291	0.52717	67.291	66.99	67.517	0					183	37	7	0	0	0	9.8767e-07
DVYSNISHIPGAPGGPPAPQGIPYCPER	28	Deamidation (N)	_DVYSN(de)ISHIPGAPGGPPAPQGIPYCPER_	DVYSN(1)ISHIPGAPGGPPAPQGIPYCPER		DVYSN(60.03)ISHIPGAPGGPPAPQGIPYCPER		0	1	0	0	O60512;O60512-2	O60512	O60512	B4GALT3	Beta-1,4-galactosyltransferase 3;N-acetyllactosamine synthase;Beta-N-acetylglucosaminylglycopeptide beta-1,4-galactosyltransferase;Beta-N-acetylglucosaminyl-glycolipid beta-1,4-galactosyltransferase	MULTI-MSMS	20150912_ADR_200ug_GLYCO2	2	1	983.47	3	983.14	2946.4	35332.9	-0.50241	-0.00049394	-0.35222	-0.00034628	-0.85462	-0.00084021	983.473	67.23	0.51237	67.23	66.994	67.506	0					162	33	6	0	0	0	8.0323e-14
DVYSNISHIPGAPGGPPAPQGIPYCPER	28	Deamidation (N)	_DVYSN(de)ISHIPGAPGGPPAPQGIPYCPER_	DVYSN(1)ISHIPGAPGGPPAPQGIPYCPER		DVYSN(57.85)ISHIPGAPGGPPAPQGIPYCPER		0	1	0	0	O60512;O60512-2	O60512	O60512	B4GALT3	Beta-1,4-galactosyltransferase 3;N-acetyllactosamine synthase;Beta-N-acetylglucosaminylglycopeptide beta-1,4-galactosyltransferase;Beta-N-acetylglucosaminyl-glycolipid beta-1,4-galactosyltransferase	MULTI-MSMS	20150912_ADR_200ug_GLYCO3	3	1	983.48	3	983.14	2946.4	35258.4	-0.33785	-0.00033216	-0.26831	-0.00026379	-0.60617	-0.00059595	983.474	67.239	0.54686	67.239	66.918	67.465	0					160	34	7	0	0	0	3.2905e-10
DWANANVSR	9	Deamidation (N)	_DWANAN(de)VSR_	DWAN(0.054)AN(0.946)VSR		DWAN(-12.48)AN(12.48)VSR		0	1	0	0	Q9NUN5-3;Q9NUN5;Q9NUN5-2	Q9NUN5-3	Q9NUN5-3	LMBRD1	Probable lysosomal cobalamin transporter	MULTI-MSMS	20150912_ADR_200ug_GLYCO1	1	1	517.24	2	517.239	1032.46	48326	0.15588	8.0628e-05	0.50495	0.00026118	0.66083	0.00034181	517.239	30.669	0.87873	30.669	30.36	31.239	-1.9073e-06					239	66	5	0	0	0	0.0019168
DWANANVSR	9	Deamidation (N)	_DWANAN(de)VSR_	DWAN(0.068)AN(0.932)VSR		DWAN(-11.4)AN(11.4)VSR		0	1	0	0	Q9NUN5-3;Q9NUN5;Q9NUN5-2	Q9NUN5-3	Q9NUN5-3	LMBRD1	Probable lysosomal cobalamin transporter	MULTI-MSMS	20150912_ADR_200ug_GLYCO2	2	1	517.24	2	517.239	1032.46	47643.1	0.23941	0.00012383	0.51449	0.00026611	0.7539	0.00038995	517.239	31.208	0.8391	31.208	30.844	31.683	0					268	66	5	0	0	0	0.001949
DWANANVSR	9	Deamidation (N)	_DWANAN(de)VSR_	DWAN(0.051)AN(0.949)VSR		DWAN(-12.74)AN(12.74)VSR		0	1	0	0	Q9NUN5-3;Q9NUN5;Q9NUN5-2	Q9NUN5-3	Q9NUN5-3	LMBRD1	Probable lysosomal cobalamin transporter	MULTI-MSMS	20150912_ADR_200ug_GLYCO3	3	1	517.24	2	517.239	1032.46	48545.8	0.28651	0.00014819	0.46464	0.00024033	0.75114	0.00038852	517.239	31.271	0.88317	31.271	30.951	31.834	0					219	56	6	0	0	0	0.00070713
DWANANVSR	9	2 Deamidation (N)	_DWAN(de)AN(de)VSR_	DWAN(1)AN(1)VSR		DWAN(59.91)AN(59.91)VSR		0	2	0	0	Q9NUN5-3;Q9NUN5;Q9NUN5-2	Q9NUN5-3	Q9NUN5-3	LMBRD1	Probable lysosomal cobalamin transporter	MULTI-MSMS	20150912_ADR_200ug_GLYCO2	2	1	517.73	2	517.731	1033.45	49503.6	-0.016612	-8.6007e-06	0.74829	0.00038741	0.73168	0.00037881	517.731	29.03	0.56898	29.031	28.801	29.37	1.9073e-06					94	39	3	0	0	0	0.0018421
DWANANVSR	9	2 Deamidation (N)	_DWAN(de)AN(de)VSR_	DWAN(1)AN(1)VSR		DWAN(51.28)AN(51.28)VSR		0	2	0	0	Q9NUN5-3;Q9NUN5;Q9NUN5-2	Q9NUN5-3	Q9NUN5-3	LMBRD1	Probable lysosomal cobalamin transporter	MULTI-MSMS	20150912_ADR_200ug_GLYCO3	3	1	517.73	2	517.731	1033.45	49509.9	-0.062387	-3.23e-05	0.57817	0.00029934	0.51578	0.00026704	517.731	28.99	0.55529	28.99	28.775	29.33	-1.9073e-06					100	41	3	0	0	0	0.0027903
DYGNYTCVATNK	12	Deamidation (N)	_DYGN(de)YTCVATNK_	DYGN(0.999)YTCVATN(0.001)K		DYGN(30.5)YTCVATN(-30.5)K		0	1	0	0	Q14982-3;Q14982-2;Q14982;Q14982-4	Q14982-3	Q14982-3	OPCML	Opioid-binding protein/cell adhesion molecule	MULTI-MSMS	20150912_ADR_200ug_GLYCO1	1	1	703.8	2	703.798	1405.58	44484	-0.42139	-0.00029657	0.31664	0.00022285	-0.10475	-7.372e-05	703.799	32.54	0.32561	32.54	32.339	32.665	0					51	30	2	0	0	0	0.0018091
DYNSSREDSIQDAWDYVQAQVK	22	Deamidation (N)	_DYN(de)SSREDSIQDAWDYVQAQVK_	DYN(1)SSREDSIQDAWDYVQAQVK		DYN(52.99)SSREDSIQDAWDYVQAQVK		0	1	0	1	P27701-2;P27701;E9PJC7	P27701-2	P27701-2	CD82	CD82 antigen	MULTI-MSMS	20150912_ADR_200ug_GLYCO1	1	1	873.73	3	873.393	2617.16	37561.5	-0.30935	-0.00027019	-0.24704	-0.00021577	-0.5564	-0.00048596	873.727	71.369	0.30713	71.369	71.209	71.516	0					102	21	7	0	0	0	1.6594e-07
DYNSSREDSIQDAWDYVQAQVK	22	Deamidation (N)	_DYN(de)SSREDSIQDAWDYVQAQVK_	DYN(1)SSREDSIQDAWDYVQAQVK		DYN(40.62)SSREDSIQDAWDYVQAQVK		0	1	0	1	P27701-2;P27701;E9PJC7	P27701-2	P27701-2	CD82	CD82 antigen	MULTI-MSMS	20150912_ADR_200ug_GLYCO2	2	1	873.73	3	873.393	2617.16	37520.6	-0.35276	-0.0003081	-0.65625	-0.00057316	-1.009	-0.00088126	873.727	71.185	0.31419	71.185	71.037	71.351	0					114	23	6	0	0	0	0.00013994
DYNSSREDSIQDAWDYVQAQVK	22	Deamidation (N)	_DYN(de)SSREDSIQDAWDYVQAQVK_	DYN(1)SSREDSIQDAWDYVQAQVK		DYN(111.38)SSREDSIQDAWDYVQAQVK		0	1	0	1	P27701-2;P27701;E9PJC7	P27701-2	P27701-2	CD82	CD82 antigen	MULTI-MSMS	20150912_ADR_200ug_GLYCO3	3	1	873.73	3	873.393	2617.16	37284.7	-0.24646	-0.00021525	-0.18376	-0.0001605	-0.43022	-0.00037575	873.727	71.14	0.3123	71.14	70.967	71.279	0					74	15	6	0	0	0	9.2773e-46
DYNSSREDSIQDAWDYVQAQVK	22	Deamidation (N)	_DYN(de)SSREDSIQDAWDYVQAQVK_	DYN(1)SSREDSIQDAWDYVQAQVK		DYN(131.82)SSREDSIQDAWDYVQAQVK		0	1	0	1	P27701-2;P27701;E9PJC7	P27701-2	P27701-2	CD82	CD82 antigen	MULTI-MSMS	20150912_ADR_200ug_GLYCO3	3	1	1310.08	2	1309.59	2617.16	29685.9	-0.25456	-0.00033337	-0.40356	-0.0005285	-0.65812	-0.00086186	1310.09	71.132	0.20953	71.132	71.021	71.231	0					46	10	6	0	0	0	4.5947e-62
DYNVTANSK	9	Unmodified	_DYNVTANSK_					0	0	0	0	F5GXH2;F5GYU2;F5GXY2;P00338-5;P00338-2;P00338;P00338-3	F5GXH2	F5GXH2	LDHA	L-lactate dehydrogenase A chain	MULTI-MSMS	20150912_ADR_200ug_GLYCO2	2	1	506.24	2	506.241	1010.47	50250.7	-0.23869	-0.00012084	1.2569	0.0006363	1.0182	0.00051546	506.241	17.816	0.47569	17.816	17.515	17.991	0					59	25	4	0	0	0	0.034202
DYYIISTSNGSIEGIDNQEGGVCQTR	26	Deamidation (N)	_DYYIISTSN(de)GSIEGIDNQEGGVCQTR_	DYYIISTSN(0.9)GSIEGIDN(0.1)QEGGVCQTR		DYYIISTSN(9.53)GSIEGIDN(-9.53)QEGGVCQTR		0	1	0	0	P52799	P52799	P52799	EFNB2	Ephrin-B2	MULTI-MSMS	20150912_ADR_200ug_GLYCO3	3	1	960.1	3	959.766	2876.28	35486.4	0.068855	6.6085e-05	-0.25304	-0.00024286	-0.18419	-0.00017677	960.434	63.58	0.83487	63.58	63.347	64.182	0					248	74	5	0	0	0	5.703e-06
DYYINKTENEK	11	Deamidation (N)	_DYYIN(de)KTENEK_	DYYIN(0.999)KTEN(0.001)EK		DYYIN(28.68)KTEN(-28.68)EK		0	1	0	1	B4DKB2;P42892-3;P42892-2;P42892-4;P42892	B4DKB2	B4DKB2	ECE1	Endothelin-converting enzyme 1	MSMS	20150912_ADR_200ug_GLYCO1	1	1	709.33	2	709.328	1416.64	NaN	NaN	NaN	NaN	NaN	NaN	NaN	NaN	26.466	1	26.466	25.966	26.966	0								0	0	0	7.5929e-22
DYYPINESIASIPIR	15	Deamidation (N)	_DYYPIN(de)ESIASIPIR_	DYYPIN(1)ESIASIPIR		DYYPIN(51.03)ESIASIPIR		0	1	0	0	O96005-3;O96005-4;O96005	O96005-3	O96005-3	CLPTM1	Cleft lip and palate transmembrane protein 1	MULTI-MSMS	20150912_ADR_200ug_GLYCO1	1	1	876.45	2	876.446	1750.88	37848.7	-0.28689	-0.00025144	-0.042941	-3.7636e-05	-0.32983	-0.00028908	876.446	71.595	0.39943	71.595	71.43	71.83	0					74	27	5	0	0	0	0.00046789
DYYPINESIASIPIR	15	Deamidation (N)	_DYYPIN(de)ESIASIPIR_	DYYPIN(1)ESIASIPIR		DYYPIN(91.81)ESIASIPIR		0	1	0	0	O96005-3;O96005-4;O96005	O96005-3	O96005-3	CLPTM1	Cleft lip and palate transmembrane protein 1	MULTI-MSMS	20150912_ADR_200ug_GLYCO3	3	1	876.95	2	876.446	1750.88	37555.2	-0.26185	-0.00022949	-0.32245	-0.00028261	-0.5843	-0.00051211	876.446	71.484	0.72337	71.484	71.279	72.002	0					125	50	4	0	0	0	1.9971e-10
EAGNHTSGAGIVQ	13	Deamidation (N)	_EAGN(de)HTSGAGIVQ_	EAGN(1)HTSGAGIVQ		EAGN(47.71)HTSGAGIVQ		0	1	0	0	F5GXE0	F5GXE0	F5GXE0	M6PR		MULTI-MSMS	20150912_ADR_200ug_GLYCO2	2	1	621.29	2	621.291	1240.57	44663.9	-0.44212	-0.00027468	0.574	0.00035662	0.13188	8.1938e-05	621.292	22	0.28098	22	21.892	22.173	0					31	17	2	0	0	0	0.00076124
EAGNHTSGAGIVQINK	16	Deamidation (N)	_EAGN(de)HTSGAGIVQINK_	EAGN(1)HTSGAGIVQINK		EAGN(154.11)HTSGAGIVQIN(-154.11)K		0	1	0	0	H0YGE9;F5GXU0;F5H883;F5GX30;P20645	H0YGE9	H0YGE9	M6PR	Cation-dependent mannose-6-phosphate receptor	MULTI-MSMS	20150912_ADR_200ug_GLYCO1	1	1	798.9	2	798.902	1595.79	39385.2	-0.41315	-0.00033007	-0.10183	-8.1349e-05	-0.51498	-0.00041142	798.903	29.597	5.3139	29.597	29.307	34.621	0					1059	438	7	0	0	0	1.9973e-74
EAGNHTSGAGIVQINK	16	Deamidation (N)	_EAGN(de)HTSGAGIVQINK_	EAGN(1)HTSGAGIVQINK		EAGN(54.05)HTSGAGIVQIN(-54.05)K		0	1	0	0	H0YGE9;F5GXU0;F5H883;F5GX30;P20645	H0YGE9	H0YGE9	M6PR	Cation-dependent mannose-6-phosphate receptor	MULTI-MSMS	20150912_ADR_200ug_GLYCO1	1	1	532.94	3	532.937	1595.79	47446.2	0.093499	4.9829e-05	0.22843	0.00012174	0.32193	0.00017157	532.938	29.627	2.6244	29.627	29.203	31.828	0					762	206	7	0	0	0	8.7183e-05
EAGNHTSGAGIVQINK	16	Deamidation (N)	_EAGN(de)HTSGAGIVQINK_	EAGN(1)HTSGAGIVQINK		EAGN(65.26)HTSGAGIVQIN(-65.26)K		0	1	0	0	H0YGE9;F5GXU0;F5H883;F5GX30;P20645	H0YGE9	H0YGE9	M6PR	Cation-dependent mannose-6-phosphate receptor	MSMS	20150912_ADR_200ug_GLYCO1	1	1	798.9	2	798.902	1595.79	NaN	NaN	NaN	NaN	NaN	NaN	NaN	NaN	40.722	1	40.722	40.222	41.222	0								0	0	0	4.7606e-15
EAGNHTSGAGIVQINK	16	Deamidation (N)	_EAGN(de)HTSGAGIVQINK_	EAGN(1)HTSGAGIVQINK		EAGN(88.19)HTSGAGIVQIN(-88.19)K		0	1	0	0	H0YGE9;F5GXU0;F5H883;F5GX30;P20645	H0YGE9	H0YGE9	M6PR	Cation-dependent mannose-6-phosphate receptor	MULTI-MSMS	20150912_ADR_200ug_GLYCO2	2	1	532.94	3	532.937	1595.79	47732.1	0.26931	0.00014353	0.10071	5.3671e-05	0.37002	0.0001972	532.938	30.016	2.9069	30.016	29.597	32.504	0					905	249	7	0	0	0	2.5022e-13
EAGNHTSGAGIVQINK	16	Deamidation (N)	_EAGN(de)HTSGAGIVQINK_	EAGN(1)HTSGAGIVQINK		EAGN(163.73)HTSGAGIVQIN(-163.73)K		0	1	0	0	H0YGE9;F5GXU0;F5H883;F5GX30;P20645	H0YGE9	H0YGE9	M6PR	Cation-dependent mannose-6-phosphate receptor	MULTI-MSMS	20150912_ADR_200ug_GLYCO2	2	1	798.9	2	798.902	1595.79	39266.1	-0.1453	-0.00011608	-0.37617	-0.00030052	-0.52147	-0.0004166	798.903	29.99	1.9161	29.99	29.648	31.565	0					840	165	7	0	0	0	6.7353e-89
EAGNHTSGAGIVQINK	16	Deamidation (N)	_EAGN(de)HTSGAGIVQINK_	EAGN(1)HTSGAGIVQINK		EAGN(49.64)HTSGAGIVQIN(-49.64)K		0	1	0	0	H0YGE9;F5GXU0;F5H883;F5GX30;P20645	H0YGE9	H0YGE9	M6PR	Cation-dependent mannose-6-phosphate receptor	MULTI-MSMS	20150912_ADR_200ug_GLYCO2	2	1	798.9	2	798.902	1595.79	39365.7	-0.17275	-0.00013801	0.60219	0.00048109	0.42944	0.00034308	798.903	33.055	2.1596	33.055	32.583	34.743	-3.8147e-06					347	182	3	0	0	0	0.00039422
EAGNHTSGAGIVQINK	16	Deamidation (N)	_EAGN(de)HTSGAGIVQINK_	EAGN(1)HTSGAGIVQINK		EAGN(55.57)HTSGAGIVQIN(-55.57)K		0	1	0	0	H0YGE9;F5GXU0;F5H883;F5GX30;P20645	H0YGE9	H0YGE9	M6PR	Cation-dependent mannose-6-phosphate receptor	MSMS	20150912_ADR_200ug_GLYCO2	2	1	798.9	2	798.902	1595.79	NaN	NaN	NaN	NaN	NaN	NaN	NaN	NaN	29.703	1	29.703	29.203	30.203	0								0	0	0	2.8931e-10
EAGNHTSGAGIVQINK	16	Deamidation (N)	_EAGN(de)HTSGAGIVQINK_	EAGN(1)HTSGAGIVQINK		EAGN(175.75)HTSGAGIVQIN(-175.75)K		0	1	0	0	H0YGE9;F5GXU0;F5H883;F5GX30;P20645	H0YGE9	H0YGE9	M6PR	Cation-dependent mannose-6-phosphate receptor	MULTI-MSMS	20150912_ADR_200ug_GLYCO3	3	1	798.9	2	798.902	1595.79	39368.6	-0.43341	-0.00034626	-0.24906	-0.00019897	-0.68247	-0.00054523	798.903	30.412	2.8827	30.412	30.199	33.081	-1.9073e-06					723	226	7	0	0	0	1.2033e-118
EAGNHTSGAGIVQINK	16	Deamidation (N)	_EAGN(de)HTSGAGIVQINK_	EAGN(1)HTSGAGIVQINK		EAGN(56.58)HTSGAGIVQIN(-56.58)K		0	1	0	0	H0YGE9;F5GXU0;F5H883;F5GX30;P20645	H0YGE9	H0YGE9	M6PR	Cation-dependent mannose-6-phosphate receptor	MULTI-MSMS	20150912_ADR_200ug_GLYCO3	3	1	532.94	3	532.937	1595.79	47570.5	0.38225	0.00020371	-0.028309	-1.5087e-05	0.35394	0.00018863	532.938	30.417	2.5217	30.417	29.94	32.462	0					654	193	7	0	0	0	4.2854e-06
EAGNHTSGAGIVQINK	16	Deamidation (N)	_EAGN(de)HTSGAGIVQINK_	EAGN(1)HTSGAGIVQINK		EAGN(57.68)HTSGAGIVQIN(-57.68)K		0	1	0	0	H0YGE9;F5GXU0;F5H883;F5GX30;P20645	H0YGE9	H0YGE9	M6PR	Cation-dependent mannose-6-phosphate receptor	MULTI-MSMS	20150912_ADR_200ug_GLYCO3	3	1	798.9	2	798.902	1595.79	39467.8	-0.39674	-0.00031696	1.1641	0.00093002	0.76738	0.00061306	798.903	33.534	1.884	33.534	33.081	34.965	0					372	148	4	0	0	0	8.6204e-06
EAGNITTDGYEIIGK	15	Deamidation (N)	_EAGN(de)ITTDGYEIIGK_	EAGN(1)ITTDGYEIIGK		EAGN(55.75)ITTDGYEIIGK		0	1	0	0	H0Y5N9;A0A087X0A8;D6RGG3;Q99715-2;Q99715	H0Y5N9	H0Y5N9	COL12A1	Collagen alpha-1(XII) chain	MULTI-MSMS	20150912_ADR_200ug_GLYCO1	1	1	791.39	2	791.386	1580.76	39882.9	-0.19563	-0.00015482	0.68972	0.00054584	0.49409	0.00039102	791.387	56.041	0.50906	56.041	55.725	56.234	0					144	39	5	0	0	0	0.00018456
EAGNITTDGYEIIGK	15	Deamidation (N)	_EAGN(de)ITTDGYEIIGK_	EAGN(1)ITTDGYEIIGK		EAGN(77.75)ITTDGYEIIGK		0	1	0	0	H0Y5N9;A0A087X0A8;D6RGG3;Q99715-2;Q99715	H0Y5N9	H0Y5N9	COL12A1	Collagen alpha-1(XII) chain	MULTI-MSMS	20150912_ADR_200ug_GLYCO2	2	1	791.39	2	791.386	1580.76	39382.5	-0.18062	-0.00014294	0.58025	0.0004592	0.39962	0.00031626	791.386	56.254	0.40444	56.254	56.008	56.412	0					108	26	5	0	0	0	1.8001e-07
EAINITIDHK	10	Deamidation (N)	_EAIN(de)ITIDHK_	EAIN(1)ITIDHK		EAIN(61.34)ITIDHK		0	1	0	0	E7ETU9;O00469;O00469-2;C9JXZ0	E7ETU9	E7ETU9	PLOD2	Procollagen-lysine,2-oxoglutarate 5-dioxygenase 2	MULTI-MSMS	20150912_ADR_200ug_GLYCO1	1	1	577.81	2	577.806	1153.6	46665.2	-0.1231	-7.1126e-05	0.21682	0.00012528	0.09372	5.4152e-05	577.806	38.87	0.40137	38.87	38.694	39.095	0					96	32	4	0	0	0	0.0013762
EAINITIDHK	10	Deamidation (N)	_EAIN(de)ITIDHK_	EAIN(1)ITIDHK		EAIN(79.2)ITIDHK		0	1	0	0	E7ETU9;O00469;O00469-2;C9JXZ0	E7ETU9	E7ETU9	PLOD2	Procollagen-lysine,2-oxoglutarate 5-dioxygenase 2	MULTI-MSMS	20150912_ADR_200ug_GLYCO3	3	1	577.81	2	577.806	1153.6	45886.2	-0.34901	-0.00020166	0.40794	0.00023571	0.058928	3.4049e-05	577.806	39.185	0.70082	39.185	38.912	39.613	0					210	61	5	0	0	0	0.00033594
EASIVGENETYPR	13	Deamidation (N)	_EASIVGEN(de)ETYPR_	EASIVGEN(1)ETYPR		EASIVGEN(80.91)ETYPR		0	1	0	0	Q9UBV2	Q9UBV2	Q9UBV2	SEL1L	Protein sel-1 homolog 1	MULTI-MSMS	20150912_ADR_200ug_GLYCO3	3	1	733.34	2	733.344	1464.67	41086.1	-0.74476	-0.00054616	0.016228	1.1901e-05	-0.72853	-0.00053426	733.344	37.534	0.80543	37.534	37.166	37.971	3.8147e-06					341	72	7	0	0	0	9.5306e-07
EDAANNYAR	9	Unmodified	_EDAANNYAR_					0	0	0	0	P68366-2;P68366;C9JDL2;C9JEV8;C9JQ00;C9JJQ8;C9K0S6;C9J2C0;Q9NY65-2;A6NHL2-2;A6NHL2;Q9NY65;P68363;F8VRZ4;F8VS66;F8VQQ4;F8VVB9;F5H5D3;P68363-2;Q71U36-2;Q9BQE3;Q71U36;F8VX09;F8VWV9;Q13748-2;Q13748	P68366-2;P68363	P68363	TUBA4A;TUBA8;TUBAL3;TUBA1B;TUBA1A;TUBA1C;KLK9;TUBA3C	Tubulin alpha-4A chain;Tubulin alpha-8 chain;Tubulin alpha chain-like 3;Tubulin alpha-1B chain;Tubulin alpha-1A chain;Tubulin alpha-1C chain;Tubulin alpha-3C/D chain	MULTI-MSMS	20150912_ADR_200ug_GLYCO2	2	1	511.73	2	512.228	1022.44	48700.3	-0.38382	-0.0001966	2.2009	0.0011274	1.8171	0.00093078	512.229	14.874	0.29733	14.874	14.74	15.037	9.5367e-07					33	13	4	0	0	0	0.043613
EDQTEYIEER	10	Unmodified	_EDQTEYIEER_					0	0	0	0	P07900;P07900-2;G3V2J8;Q58FF6;P08238;Q58FF7	P07900;P08238	P07900	HSP90AA1;HSP90AB4P;HSP90AB1;HSP90AB3P	Heat shock protein HSP 90-alpha;Putative heat shock protein HSP 90-beta 4;Heat shock protein HSP 90-beta;Putative heat shock protein HSP 90-beta-3	MULTI-MSMS	20150912_ADR_200ug_GLYCO2	2	1	656.29	2	656.289	1310.56	43529.1	0.02333	1.5311e-05	1.3484	0.00088491	1.3717	0.00090022	656.29	31.654	0.47664	31.654	31.477	31.954	0					69	30	4	0	0	0	0.010839
EDQTEYIEER	10	Unmodified	_EDQTEYIEER_					0	0	0	0	P07900;P07900-2;G3V2J8;Q58FF6;P08238;Q58FF7	P07900;P08238	P07900	HSP90AA1;HSP90AB4P;HSP90AB1;HSP90AB3P	Heat shock protein HSP 90-alpha;Putative heat shock protein HSP 90-beta 4;Heat shock protein HSP 90-beta;Putative heat shock protein HSP 90-beta-3	MULTI-MSMS	20150912_ADR_200ug_GLYCO3	3	1	656.29	2	656.289	1310.56	42875.3	-0.081532	-5.3509e-05	2.0294	0.0013318	1.9478	0.0012783	656.291	31.747	0.70279	31.747	31.521	32.224	0					77	46	3	0	0	0	0.0001112
EDSQRPGAHITVK	13	Unmodified	_EDSQRPGAHITVK_					0	0	0	1	F8W6I7;P09651-3;P09651-2;P09651;F8W646;F8VZ49;F8VYN5;Q32P51	F8W6I7	F8W6I7	HNRNPA1;HNRNPA1L2	Heterogeneous nuclear ribonucleoprotein A1;Heterogeneous nuclear ribonucleoprotein A1, N-terminally processed;Heterogeneous nuclear ribonucleoprotein A1-like 2	MULTI-MSMS	20150912_ADR_200ug_GLYCO1	1	1	719.38	2	719.376	1436.74	42034.8	-0.63622	-0.00045768	-0.17026	-0.00012248	-0.80649	-0.00058017	719.376	18.022	0.40492	18.022	17.856	18.261	0					55	17	5	0	0	0	0.0011033
EDSQRPGAHITVK	13	Unmodified	_EDSQRPGAHITVK_					0	0	0	1	F8W6I7;P09651-3;P09651-2;P09651;F8W646;F8VZ49;F8VYN5;Q32P51	F8W6I7	F8W6I7	HNRNPA1;HNRNPA1L2	Heterogeneous nuclear ribonucleoprotein A1;Heterogeneous nuclear ribonucleoprotein A1, N-terminally processed;Heterogeneous nuclear ribonucleoprotein A1-like 2	MULTI-MSMS	20150912_ADR_200ug_GLYCO2	2	1	479.92	3	479.92	1436.74	51070.9	-0.11551	-5.5435e-05	0.13391	6.4266e-05	0.018402	8.8313e-06	479.92	18.497	0.65489	18.497	18.229	18.884	0					142	43	4	0	0	0	0.0003427
EDTEEYNIR	9	Unmodified	_EDTEEYNIR_					0	0	0	0	P51991-2;P51991	P51991-2	P51991-2	HNRNPA3	Heterogeneous nuclear ribonucleoprotein A3	MSMS	20150912_ADR_200ug_GLYCO2	2	1	584.76	2	584.759	1167.5	NaN	NaN	NaN	NaN	NaN	NaN	NaN	NaN	28.137	1	28.137	27.637	28.637	-1.9073e-06								0	0	0	3.9681e-05
EDVYRNHSIFIADINQER	18	Deamidation (N)	_EDVYRN(de)HSIFIADINQER_	EDVYRN(1)HSIFIADINQER		EDVYRN(57.73)HSIFIADIN(-57.73)QER		0	1	0	1	Q5T0S4;E9PIA8;E9PMG2;P50897-2;P50897	Q5T0S4	Q5T0S4	PPT1	Palmitoyl-protein thioesterase 1	MULTI-MSMS	20150912_ADR_200ug_GLYCO2	2	1	556.02	4	555.772	2219.06	47281.5	0.32112	0.00017847	-0.011507	-6.3953e-06	0.30961	0.00017208	555.772	56.245	0.45405	56.245	56.035	56.489	0					109	31	5	0	0	0	1.1115e-07
EDVYRNHSIFIADINQER	18	Deamidation (N)	_EDVYRN(de)HSIFIADINQER_	EDVYRN(1)HSIFIADINQER		EDVYRN(80.09)HSIFIADIN(-80.09)QER		0	1	0	1	Q5T0S4;E9PIA8;E9PMG2;P50897-2;P50897	Q5T0S4	Q5T0S4	PPT1	Palmitoyl-protein thioesterase 1	MULTI-MSMS	20150912_ADR_200ug_GLYCO2	2	1	741.03	3	740.694	2219.06	40929.2	-0.28771	-0.0002131	1.4909	0.0011043	1.2032	0.0008912	741.029	56.242	0.80793	56.242	55.981	56.789	3.8147e-06					152	54	5	0	0	0	1.6843e-18
EDVYRNHSIFIADINQER	18	Deamidation (N)	_EDVYRN(de)HSIFIADINQER_	EDVYRN(1)HSIFIADINQER		EDVYRN(57.13)HSIFIADIN(-57.13)QER		0	1	0	1	Q5T0S4;E9PIA8;E9PMG2;P50897-2;P50897	Q5T0S4	Q5T0S4	PPT1	Palmitoyl-protein thioesterase 1	MULTI-MSMS	20150912_ADR_200ug_GLYCO3	3	1	556.02	4	555.772	2219.06	47081.8	0.38009	0.00021125	-0.1932	-0.00010737	0.1869	0.00010387	556.023	55.37	0.57044	55.37	55.195	55.765	0					163	44	5	0	0	0	1.3509e-07
EDVYRNHSIFIADINQER	18	Deamidation (N)	_EDVYRN(de)HSIFIADINQER_	EDVYRN(1)HSIFIADINQER		EDVYRN(75.54)HSIFIADIN(-75.54)QER		0	1	0	1	Q5T0S4;E9PIA8;E9PMG2;P50897-2;P50897	Q5T0S4	Q5T0S4	PPT1	Palmitoyl-protein thioesterase 1	MULTI-MSMS	20150912_ADR_200ug_GLYCO3	3	1	741.03	3	740.694	2219.06	40784.3	-0.29666	-0.00021973	0.39521	0.00029273	0.098547	7.2993e-05	741.029	55.357	1.1594	55.357	55.177	56.337	0					132	90	2	0	0	0	1.4413e-18
EEAENTIQSFR	11	Unmodified	_EEAENTIQSFR_					0	0	0	0	P08670;B0YJC4;B0YJC5;Q5JVS8	P08670	P08670	VIM	Vimentin	MULTI-MSMS	20150912_ADR_200ug_GLYCO3	3	1	662.31	2	662.312	1322.61	44283.6	-0.40236	-0.00026649	-0.21462	-0.00014215	-0.61698	-0.00040864	662.312	41.066	0.31075	41.066	40.86	41.171	0					59	24	3	0	0	0	4.4666e-05
EEDEEEDVPGQAK	13	Unmodified	_EEDEEEDVPGQAK_					0	0	0	0	P27797	P27797	P27797	CALR	Calreticulin	MULTI-MSMS	20150912_ADR_200ug_GLYCO2	2	1	737.81	2	737.813	1473.61	41548.9	-0.49218	-0.00036314	1.4938	0.0011021	1.0016	0.00073899	737.813	20.2	0.34195	20.2	20.032	20.373	0					51	21	3	0	0	0	0.0025728
EEEFPAIHINSCK	13	Deamidation (N)	_EEEFPAIHIN(de)SCK_	EEEFPAIHIN(1)SCK		EEEFPAIHIN(45.28)SCK		0	1	0	0	Q9H2J7-3;Q9H2J7;F8WJN6	Q9H2J7-3	Q9H2J7-3	SLC6A15	Sodium-dependent neutral amino acid transporter B(0)AT2;Transporter	MULTI-MSMS	20150912_ADR_200ug_GLYCO1	1	1	787.86	2	787.861	1573.71	40197.4	-0.31863	-0.00025103	0.69017	0.00054376	0.37154	0.00029272	787.862	51.971	0.37822	51.971	51.798	52.176	3.8147e-06					71	25	4	0	0	0	0.0011272
EEHEVAVIGAPHNPAPPTSTVIHIR	25	Unmodified	_EEHEVAVIGAPHNPAPPTSTVIHIR_					0	0	0	0	E9PS44;Q01628	E9PS44	E9PS44	IFITM3	Interferon-induced transmembrane protein 3	MULTI-MSMS	20150912_ADR_200ug_GLYCO3	3	1	668.85	4	668.604	2670.39	43694.2	-0.092783	-6.2035e-05	0.018786	1.256e-05	-0.073998	-4.9475e-05	669.105	47.79	0.32529	47.79	47.592	47.917	0					83	26	5	0	0	0	0.0015875
EERPINASAIK	11	Deamidation (N)	_EERPIN(de)ASAIK_	EERPIN(1)ASAIK		EERPIN(52.25)ASAIK		0	1	0	1	H0Y7C8;O14657	H0Y7C8	H0Y7C8	TOR1B	Torsin-1B	MULTI-MSMS	20150912_ADR_200ug_GLYCO2	2	1	410.22	3	410.223	1227.65	54643.5	0.21854	8.9649e-05	-0.89727	-0.00036808	-0.67873	-0.00027843	410.222	29.379	0.55287	29.379	29.06	29.613	0					108	35	4	0	0	0	0.0011446
EERPINASAIK	11	Deamidation (N)	_EERPIN(de)ASAIK_	EERPIN(1)ASAIK		EERPIN(44.54)ASAIK		0	1	0	1	H0Y7C8;O14657	H0Y7C8	H0Y7C8	TOR1B	Torsin-1B	MULTI-SECPEP	20150912_ADR_200ug_GLYCO2	2	1	614.83	2	614.83	1227.65	45357.4	-0.28758	-0.00017681	0.19086	0.00011734	-0.096723	-5.9468e-05	614.83	29.329	0.62235	29.329	29.007	29.629	0					129	36	5	0	0	0	0.020633
EESGKPGAHVTVK	13	Unmodified	_EESGKPGAHVTVK_					0	0	0	1	P22626-2;P22626;A0A087WUI2	P22626-2	P22626-2	HNRNPA2B1	Heterogeneous nuclear ribonucleoproteins A2/B1	MULTI-MSMS	20150912_ADR_200ug_GLYCO1	1	1	446.91	3	446.905	1337.69	53262.1	0.091545	4.0912e-05	-0.028184	-1.2596e-05	0.063361	2.8316e-05	446.905	12.847	0.62441	12.847	12.711	13.335	0					84	36	6	0	0	0	0.015361
EESGKPGAHVTVK	13	Unmodified	_EESGKPGAHVTVK_					0	0	0	1	P22626-2;P22626;A0A087WUI2	P22626-2	P22626-2	HNRNPA2B1	Heterogeneous nuclear ribonucleoproteins A2/B1	MULTI-MSMS	20150912_ADR_200ug_GLYCO1	1	1	669.85	2	669.854	1337.69	42924.8	-0.3855	-0.00025823	0.051296	3.4361e-05	-0.3342	-0.00022387	669.854	12.847	0.33483	12.847	12.74	13.075	0					47	15	5	0	0	0	2.0928e-25
EESGKPGAHVTVK	13	Unmodified	_EESGKPGAHVTVK_					0	0	0	1	P22626-2;P22626;A0A087WUI2	P22626-2	P22626-2	HNRNPA2B1	Heterogeneous nuclear ribonucleoproteins A2/B1	MULTI-SECPEP	20150912_ADR_200ug_GLYCO1	1	1	335.92	4	335.431	1337.69	57099.1	-0.35291	-0.00011838	-0.087254	-2.9268e-05	-0.44016	-0.00014764	335.431	12.884	0.22256	12.884	12.768	12.991	0					16	9	2	0	0	0	0.02556
EESGKPGAHVTVK	13	Unmodified	_EESGKPGAHVTVK_					0	0	0	1	P22626-2;P22626;A0A087WUI2	P22626-2	P22626-2	HNRNPA2B1	Heterogeneous nuclear ribonucleoproteins A2/B1	MULTI-MSMS	20150912_ADR_200ug_GLYCO2	2	1	669.85	2	669.854	1337.69	43144.6	-0.64209	-0.00043011	0.14981	0.00010035	-0.49229	-0.00032976	669.854	13.217	0.46373	13.217	13.061	13.524	0					96	31	4	0	0	0	4.2905e-05
EESGKPGAHVTVK	13	Unmodified	_EESGKPGAHVTVK_					0	0	0	1	P22626-2;P22626;A0A087WUI2	P22626-2	P22626-2	HNRNPA2B1	Heterogeneous nuclear ribonucleoproteins A2/B1	MULTI-MSMS	20150912_ADR_200ug_GLYCO2	2	1	446.91	3	446.905	1337.69	53117.5	0.018518	8.276e-06	0.040705	1.8191e-05	0.059224	2.6467e-05	446.905	13.229	0.54518	13.229	13.037	13.582	0					134	37	6	0	0	0	0.0049347
EESGKPGAHVTVK	13	Unmodified	_EESGKPGAHVTVK_					0	0	0	1	P22626-2;P22626;A0A087WUI2	P22626-2	P22626-2	HNRNPA2B1	Heterogeneous nuclear ribonucleoproteins A2/B1	MULTI-MSMS	20150912_ADR_200ug_GLYCO3	3	1	669.85	2	669.854	1337.69	42800.8	-0.45291	-0.00030338	-0.16059	-0.00010757	-0.6135	-0.00041096	669.854	13.696	0.49892	13.696	13.544	14.043	0					82	26	5	0	0	0	0.013234
EESGKPGAHVTVK	13	Unmodified	_EESGKPGAHVTVK_					0	0	0	1	P22626-2;P22626;A0A087WUI2	P22626-2	P22626-2	HNRNPA2B1	Heterogeneous nuclear ribonucleoproteins A2/B1	MULTI-MSMS	20150912_ADR_200ug_GLYCO3	3	1	446.91	3	446.905	1337.69	52747.9	-0.086751	-3.8769e-05	-0.17971	-8.0314e-05	-0.26646	-0.00011908	446.905	13.709	0.55795	13.709	13.525	14.083	0					107	31	6	0	0	0	0.013108
EESGKPGAHVTVK	13	Unmodified	_EESGKPGAHVTVK_					0	0	0	1	P22626-2;P22626;A0A087WUI2	P22626-2	P22626-2	HNRNPA2B1	Heterogeneous nuclear ribonucleoproteins A2/B1	MULTI-MSMS	20150912_ADR_200ug_GLYCO3	3	1	335.43	4	335.431	1337.69	61208.1	-0.52845	-0.00017726	0.025734	8.6318e-06	-0.50272	-0.00016863	335.431	13.689	0.28898	13.689	13.566	13.855	0					32	15	3	0	0	0	0.023162
EETIIYDSNTSSMADR	16	Deamidation (N)	_EETIIYDSN(de)TSSMADR_	EETIIYDSN(1)TSSMADR		EETIIYDSN(51.03)TSSMADR		0	1	0	0	Q9UIQ6-3;Q9UIQ6-2;Q9UIQ6	Q9UIQ6-3	Q9UIQ6-3	LNPEP	Leucyl-cystinyl aminopeptidase;Leucyl-cystinyl aminopeptidase, pregnancy serum form	MULTI-MSMS	20150912_ADR_200ug_GLYCO1	1	1	917.4	2	916.896	1831.78	36702.7	-0.56178	-0.0005151	-0.65167	-0.00059751	-1.2134	-0.0011126	916.896	47.228	0.53584	47.228	47.01	47.546	0					178	47	5	0	0	0	0.00034821
EETIIYDSNTSSMADR	16	Deamidation (N)	_EETIIYDSN(de)TSSMADR_	EETIIYDSN(1)TSSMADR		EETIIYDSN(70.2)TSSMADR		0	1	0	0	Q9UIQ6-3;Q9UIQ6-2;Q9UIQ6	Q9UIQ6-3	Q9UIQ6-3	LNPEP	Leucyl-cystinyl aminopeptidase;Leucyl-cystinyl aminopeptidase, pregnancy serum form	MULTI-MSMS	20150912_ADR_200ug_GLYCO2	2	1	917.4	2	916.896	1831.78	36640.8	-0.86227	-0.00079061	-0.18284	-0.00016764	-1.0451	-0.00095826	916.897	47.529	0.56374	47.529	47.253	47.817	0					159	47	5	0	0	0	4.2175e-09
EETIIYDSNTSSMADR	16	Deamidation (N)	_EETIIYDSN(de)TSSMADR_	EETIIYDSN(1)TSSMADR		EETIIYDSN(75.02)TSSMADR		0	1	0	0	Q9UIQ6-3;Q9UIQ6-2;Q9UIQ6	Q9UIQ6-3	Q9UIQ6-3	LNPEP	Leucyl-cystinyl aminopeptidase;Leucyl-cystinyl aminopeptidase, pregnancy serum form	MULTI-MSMS	20150912_ADR_200ug_GLYCO3	3	1	916.89	2	916.896	1831.78	36496.7	-0.55176	-0.00050591	-0.85777	-0.00078649	-1.4095	-0.0012924	916.896	47.231	0.43615	47.231	47.039	47.475	0					129	36	5	0	0	0	8.4032e-10
EETIIYDSNTSSMADR	16	Oxidation (M),Deamidation (N)	_EETIIYDSN(de)TSSM(ox)ADR_	EETIIYDSN(1)TSSMADR	EETIIYDSNTSSM(1)ADR	EETIIYDSN(72.32)TSSMADR	EETIIYDSNTSSM(72.32)ADR	0	1	1	0	Q9UIQ6-3;Q9UIQ6-2;Q9UIQ6	Q9UIQ6-3	Q9UIQ6-3	LNPEP	Leucyl-cystinyl aminopeptidase;Leucyl-cystinyl aminopeptidase, pregnancy serum form	MULTI-MSMS	20150912_ADR_200ug_GLYCO2	2	1	924.89	2	924.894	1847.77	36239.8	-0.93977	-0.00086919	-1.1504	-0.001064	-2.0902	-0.0019332	925.394	40.317	0.52099	40.317	40.136	40.657	-3.8147e-06					173	44	5	0	0	0	2.3553e-08
EETIIYDSNTSSMADRK	17	Deamidation (N)	_EETIIYDSN(de)TSSMADRK_	EETIIYDSN(1)TSSMADRK		EETIIYDSN(61.96)TSSMADRK		0	1	0	1	Q9UIQ6-3;Q9UIQ6-2;Q9UIQ6	Q9UIQ6-3	Q9UIQ6-3	LNPEP	Leucyl-cystinyl aminopeptidase;Leucyl-cystinyl aminopeptidase, pregnancy serum form	MULTI-MSMS	20150912_ADR_200ug_GLYCO1	1	1	980.94	2	980.944	1959.87	35663	-0.49388	-0.00048447	-0.88506	-0.0008682	-1.3789	-0.0013527	981.445	41.156	0.38358	41.156	40.942	41.326	0					108	28	5	0	0	0	3.0224e-06
EETIIYDSNTSSMADRK	17	Deamidation (N)	_EETIIYDSN(de)TSSMADRK_	EETIIYDSN(1)TSSMADRK		EETIIYDSN(52.17)TSSMADRK		0	1	0	1	Q9UIQ6-3;Q9UIQ6-2;Q9UIQ6	Q9UIQ6-3	Q9UIQ6-3	LNPEP	Leucyl-cystinyl aminopeptidase;Leucyl-cystinyl aminopeptidase, pregnancy serum form	MULTI-MSMS	20150912_ADR_200ug_GLYCO2	2	1	981.45	2	980.944	1959.87	35002	-0.56	-0.00054933	0.10788	0.00010583	-0.45212	-0.0004435	981.445	41.306	0.45438	41.306	41.062	41.516	-3.8147e-06					146	38	5	0	0	0	0.00015792
EETIIYDSNTSSMADRK	17	Deamidation (N)	_EETIIYDSN(de)TSSMADRK_	EETIIYDSN(1)TSSMADRK		EETIIYDSN(63.69)TSSMADRK		0	1	0	1	Q9UIQ6-3;Q9UIQ6-2;Q9UIQ6	Q9UIQ6-3	Q9UIQ6-3	LNPEP	Leucyl-cystinyl aminopeptidase;Leucyl-cystinyl aminopeptidase, pregnancy serum form	MULTI-MSMS	20150912_ADR_200ug_GLYCO2	2	1	654.63	3	654.298	1959.87	43745.2	-0.23032	-0.0001507	-0.15308	-0.00010016	-0.38341	-0.00025086	654.633	41.281	0.51632	41.281	41.053	41.569	0					169	44	5	0	0	0	1.2096e-06
EETIIYDSNTSSMADRK	17	Deamidation (N)	_EETIIYDSN(de)TSSMADRK_	EETIIYDSN(1)TSSMADRK		EETIIYDSN(66.02)TSSMADRK		0	1	0	1	Q9UIQ6-3;Q9UIQ6-2;Q9UIQ6	Q9UIQ6-3	Q9UIQ6-3	LNPEP	Leucyl-cystinyl aminopeptidase;Leucyl-cystinyl aminopeptidase, pregnancy serum form	MULTI-MSMS	20150912_ADR_200ug_GLYCO3	3	1	981.45	2	980.944	1959.87	35375.6	-0.35754	-0.00035073	0.14215	0.00013944	-0.21539	-0.00021129	981.446	41.227	0.39099	41.227	41.016	41.407	0					116	33	4	0	0	0	6.694e-07
EETIIYDSNTSSMADRK	17	Deamidation (N)	_EETIIYDSN(de)TSSMADRK_	EETIIYDSN(1)TSSMADRK		EETIIYDSN(78.08)TSSMADRK		0	1	0	1	Q9UIQ6-3;Q9UIQ6-2;Q9UIQ6	Q9UIQ6-3	Q9UIQ6-3	LNPEP	Leucyl-cystinyl aminopeptidase;Leucyl-cystinyl aminopeptidase, pregnancy serum form	MULTI-MSMS	20150912_ADR_200ug_GLYCO3	3	1	654.3	3	654.298	1959.87	43593.1	-0.37462	-0.00024511	0.029261	1.9145e-05	-0.34536	-0.00022597	654.298	41.227	0.39099	41.227	41.016	41.407	0					126	33	5	0	0	0	6.8919e-11
EETIIYDSNTSSMADRK	17	Oxidation (M),Deamidation (N)	_EETIIYDSN(de)TSSM(ox)ADRK_	EETIIYDSN(1)TSSMADRK	EETIIYDSNTSSM(1)ADRK	EETIIYDSN(41.7)TSSMADRK	EETIIYDSNTSSM(41.7)ADRK	0	1	1	1	Q9UIQ6-3;Q9UIQ6-2;Q9UIQ6	Q9UIQ6-3	Q9UIQ6-3	LNPEP	Leucyl-cystinyl aminopeptidase;Leucyl-cystinyl aminopeptidase, pregnancy serum form	MULTI-MSMS	20150912_ADR_200ug_GLYCO3	3	1	988.94	2	988.941	1975.87	35120.9	-0.22223	-0.00021977	0.39269	0.00038834	0.17046	0.00016857	989.444	34.553	0.37769	34.553	34.347	34.724	0					115	33	4	0	0	0	0.00017342
EETVNITTDSR	11	Deamidation (N)	_EETVN(de)ITTDSR_	EETVN(1)ITTDSR		EETVN(41.24)ITTDSR		0	1	0	0	H0Y6B2;H3BLV4;F8WAQ1;Q6UWL2-3;Q6UWL2;Q6UWL2-2	H0Y6B2	H0Y6B2	SUSD1	Sushi domain-containing protein 1	MULTI-MSMS	20150912_ADR_200ug_GLYCO1	1	1	633.29	2	633.296	1264.58	45103.2	-0.33514	-0.00021224	-0.83143	-0.00052654	-1.1666	-0.00073878	633.296	28.408	0.39281	28.408	28.247	28.64	0					56	31	2	0	0	0	0.0050761
EETVNITTDSR	11	Deamidation (N)	_EETVN(de)ITTDSR_	EETVN(1)ITTDSR		EETVN(73.44)ITTDSR		0	1	0	0	H0Y6B2;H3BLV4;F8WAQ1;Q6UWL2-3;Q6UWL2;Q6UWL2-2	H0Y6B2	H0Y6B2	SUSD1	Sushi domain-containing protein 1	MULTI-MSMS	20150912_ADR_200ug_GLYCO3	3	1	633.29	2	633.296	1264.58	44848.1	-0.52233	-0.00033079	-0.92016	-0.00058273	-1.4425	-0.00091352	633.296	28.704	0.40834	28.704	28.518	28.926	0					103	42	3	0	0	0	0.00027371
EFVENSECIQCHPECIPQAMNITCTGR	27	Deamidation (N)	_EFVENSECIQCHPECIPQAMN(de)ITCTGR_	EFVEN(0.003)SECIQCHPECIPQAMN(0.997)ITCTGR		EFVEN(-25.51)SECIQCHPECIPQAMN(25.51)ITCTGR		0	1	0	0	A0A0B4J1Y5;Q504U8;E9PFD7;P00533-4;P00533-3;P00533	A0A0B4J1Y5	A0A0B4J1Y5	EGFR	Epidermal growth factor receptor	MULTI-MSMS	20150912_ADR_200ug_GLYCO2	2	1	1095.13	3	1094.46	3280.37	33172.4	-0.25595	-0.00028013	-0.3365	-0.00036829	-0.59246	-0.00064842	1094.8	58.828	0.60434	58.828	58.573	59.177	0					380	57	8	0	0	0	1.8472e-07
EGDNITIK	8	Deamidation (N)	_EGDN(de)ITIK_	EGDN(1)ITIK		EGDN(67.9)ITIK		0	1	0	0	F5GXJ9;Q13740;Q13740-2	F5GXJ9;Q13740-2	F5GXJ9	ALCAM	CD166 antigen	MULTI-MSMS	20150912_ADR_200ug_GLYCO1	1	1	445.73	2	445.727	889.439	52476.8	-0.1147	-5.1123e-05	-1.0332	-0.00046053	-1.1479	-0.00051165	445.727	26.79	0.90142	26.79	26.511	27.413	0					287	72	5	0	0	0	0.0050664
EGDNITIK	8	Deamidation (N)	_EGDN(de)ITIK_	EGDN(1)ITIK		EGDN(60.02)ITIK		0	1	0	0	F5GXJ9;Q13740;Q13740-2	F5GXJ9;Q13740-2	F5GXJ9	ALCAM	CD166 antigen	MULTI-MSMS	20150912_ADR_200ug_GLYCO2	2	1	445.73	2	445.727	889.439	52645.4	-0.33711	-0.00015026	-0.80182	-0.00035739	-1.1389	-0.00050765	445.727	26.996	0.9625	26.996	26.746	27.709	0					319	83	5	0	0	0	0.0051953
EGFSANYSVIQSSVSEDFK	19	Deamidation (N)	_EGFSAN(de)YSVIQSSVSEDFK_	EGFSAN(1)YSVIQSSVSEDFK		EGFSAN(50.87)YSVIQSSVSEDFK		0	1	0	0	H0Y4A0;Q5JWQ4;E7EX60;Q5T7F0;Q5JWQ6;E9PEP6;O14786-3;O14786-2;O14786	H0Y4A0	H0Y4A0	NRP1	Neuropilin-1	MULTI-MSMS	20150912_ADR_200ug_GLYCO2	2	1	1048.48	2	1047.98	2093.94	33849	-0.17655	-0.00018502	0.43148	0.00045218	0.25493	0.00026716	1048.48	69.531	0.30051	69.531	69.382	69.682	0					76	24	4	0	0	0	2.692e-05
EGGPIIYENITFVYNSEQINGTQR	24	2 Deamidation (N)	_EGGPIIYEN(de)ITFVYNSEQIN(de)GTQR_	EGGPIIYEN(0.997)ITFVYN(0.005)SEQIN(0.998)GTQR		EGGPIIYEN(24.58)ITFVYN(-24.58)SEQIN(27.8)GTQR		0	2	0	0	Q8IVL5-2;Q8IVL5	Q8IVL5-2	Q8IVL5-2	LEPREL1	Prolyl 3-hydroxylase 2	MULTI-MSMS	20150912_ADR_200ug_GLYCO3	3	1	916.11	3	915.44	2743.3	36439.4	-0.26191	-0.00023976	0.73013	0.00066839	0.46822	0.00042863	915.775	74.201	1.1498	74.201	73.965	75.115	0					370	83	8	0	0	0	8.5033e-15
EGHFYYNISEVK	12	Deamidation (N)	_EGHFYYN(de)ISEVK_	EGHFYYN(1)ISEVK		EGHFYYN(71.18)ISEVK		0	1	0	0	P55058;P55058-2	P55058	P55058	PLTP	Phospholipid transfer protein	MULTI-MSMS	20150912_ADR_200ug_GLYCO1	1	1	743.85	2	743.846	1485.68	41228.7	-0.29656	-0.0002206	0.60187	0.0004477	0.30531	0.0002271	743.847	48.978	0.35229	48.978	48.787	49.139	0					76	23	4	0	0	0	0.0001355
EGHFYYNISEVK	12	Deamidation (N)	_EGHFYYN(de)ISEVK_	EGHFYYN(1)ISEVK		EGHFYYN(49.45)ISEVK		0	1	0	0	P55058;P55058-2	P55058	P55058	PLTP	Phospholipid transfer protein	MULTI-MSMS	20150912_ADR_200ug_GLYCO2	2	1	743.85	2	743.846	1485.68	41901.1	-0.44912	-0.00033408	0.27865	0.00020727	-0.17047	-0.0001268	743.846	49.404	0.3435	49.404	49.238	49.582	0					79	32	3	0	0	0	0.0014355
EGHFYYNISEVK	12	Deamidation (N)	_EGHFYYN(de)ISEVK_	EGHFYYN(1)ISEVK		EGHFYYN(50.35)ISEVK		0	1	0	0	P55058;P55058-2	P55058	P55058	PLTP	Phospholipid transfer protein	MULTI-MSMS	20150912_ADR_200ug_GLYCO3	3	1	496.23	3	496.233	1485.68	50001.1	0.50715	0.00025166	-0.40276	-0.00019986	0.10439	5.1802e-05	496.233	48.89	0.43727	48.89	48.684	49.121	0					86	33	3	0	0	0	0.00055813
EGICNGFTAICPASDPKPNFTDCNR	25	2 Deamidation (N)	_EGICN(de)GFTAICPASDPKPN(de)FTDCNR_	EGICN(1)GFTAICPASDPKPN(0.995)FTDCN(0.005)R		EGICN(61.64)GFTAICPASDPKPN(23.31)FTDCN(-23.31)R		0	2	0	1	O14672-2;O14672	O14672-2	O14672-2	ADAM10	Disintegrin and metalloproteinase domain-containing protein 10	MULTI-MSMS	20150912_ADR_200ug_GLYCO3	3	1	948.74	3	948.407	2842.2	35884	-0.222	-0.00021054	0.72596	0.00068851	0.50397	0.00047797	948.743	58.176	0.67429	58.176	57.788	58.463	3.8147e-06					299	53	8	0	0	0	7.4224e-25
EGSGYFFINTSTADVVK	17	Deamidation (N)	_EGSGYFFIN(de)TSTADVVK_	EGSGYFFIN(1)TSTADVVK		EGSGYFFIN(68.84)TSTADVVK		0	1	0	0	Q8TEM1;Q8TEM1-2	Q8TEM1	Q8TEM1	NUP210	Nuclear pore membrane glycoprotein 210	MULTI-MSMS	20150912_ADR_200ug_GLYCO3	3	1	918.44	2	918.439	1834.86	36874.1	-0.054905	-5.0427e-05	-0.78178	-0.00071802	-0.83669	-0.00076845	918.939	68.741	0.5655	68.741	68.609	69.174	0					107	34	5	0	0	0	2.5039e-09
EGVHGGIINK	10	Unmodified	_EGVHGGIINK_					0	0	0	0	K7EJ44;P07737	K7EJ44	K7EJ44	PFN1	Profilin-1	MULTI-MSMS	20150912_ADR_200ug_GLYCO1	1	1	512.28	2	512.283	1022.55	49844.4	-0.34841	-0.00017849	1.0016	0.00051308	0.65315	0.00033459	512.283	20.31	0.35102	20.31	20.116	20.467	0					54	23	3	0	0	0	0.037261
EGVHGGIINK	10	Unmodified	_EGVHGGIINK_					0	0	0	0	K7EJ44;P07737	K7EJ44	K7EJ44	PFN1	Profilin-1	MULTI-SECPEP	20150912_ADR_200ug_GLYCO3	3	1	512.24	2	512.283	1022.55	49831.6	-0.038577	-1.9763e-05	0.15908	8.1495e-05	0.12051	6.1733e-05	512.283	20.853	0.32159	20.853	20.7	21.022	0					57	22	3	0	0	0	0.020667
EGVHGGIINKK	11	Unmodified	_EGVHGGIINKK_					0	0	0	1	K7EJ44;P07737	K7EJ44	K7EJ44	PFN1	Profilin-1	MULTI-MSMS	20150912_ADR_200ug_GLYCO1	1	1	576.33	2	576.33	1150.65	45196.4	-0.57731	-0.00033272	-0.67378	-0.00038832	-1.2511	-0.00072104	576.33	15.662	0.3587	15.662	15.505	15.864	0					44	18	4	0	0	0	2.5844e-14
EGVHGGIINKK	11	Unmodified	_EGVHGGIINKK_					0	0	0	1	K7EJ44;P07737	K7EJ44	K7EJ44	PFN1	Profilin-1	MULTI-MSMS	20150912_ADR_200ug_GLYCO1	1	1	384.56	3	384.556	1150.65	55181.9	-0.76736	-0.00029509	0.12121	4.6614e-05	-0.64615	-0.00024848	384.556	15.653	0.31533	15.653	15.505	15.82	0					34	15	3	0	0	0	0.0079642
EGVHGGIINKK	11	Unmodified	_EGVHGGIINKK_					0	0	0	1	K7EJ44;P07737	K7EJ44	K7EJ44	PFN1	Profilin-1	MULTI-MSMS	20150912_ADR_200ug_GLYCO2	2	1	576.33	2	576.33	1150.65	46145.8	0.070774	4.0789e-05	-0.32019	-0.00018453	-0.24941	-0.00014374	576.33	16.158	0.4534	16.158	16.005	16.458	0					53	21	4	0	0	0	2.7165e-09
EGVHGGIINKK	11	Unmodified	_EGVHGGIINKK_					0	0	0	1	K7EJ44;P07737	K7EJ44	K7EJ44	PFN1	Profilin-1	MULTI-MSMS	20150912_ADR_200ug_GLYCO3	3	1	576.33	2	576.33	1150.65	47174.7	-0.40048	-0.00023081	0.46496	0.00026797	0.064482	3.7163e-05	576.33	16.337	0.29803	16.337	16.194	16.492	0					34	11	4	0	0	0	3.9918e-14
EHMQPTHPIR	10	Unmodified	_EHMQPTHPIR_					0	0	0	0	P61981	P61981	P61981	YWHAG	14-3-3 protein gamma;14-3-3 protein gamma, N-terminally processed	MULTI-MSMS	20150912_ADR_200ug_GLYCO3	3	1	415.88	3	415.877	1244.61	53785.6	-0.37145	-0.00015448	0.3176	0.00013208	-0.053853	-2.2396e-05	415.877	15.801	0.22562	15.801	15.723	15.949	9.5367e-07					21	9	3	0	0	0	0.037608
EHNEFNSSMAR	11	Deamidation (N)	_EHNEFN(de)SSMAR_	EHNEFN(1)SSMAR		EHN(-34.78)EFN(34.78)SSMAR		0	1	0	0	P54762-5;P54762	P54762-5	P54762-5	EPHB1	Ephrin type-B receptor 1	MULTI-MSMS	20150912_ADR_200ug_GLYCO1	1	1	661.77	2	661.775	1321.54	44116.1	-0.54119	-0.00035815	-0.79415	-0.00052555	-1.3353	-0.0008837	661.775	25.081	0.37533	25.081	24.906	25.281	-1.9073e-06					73	30	3	0	0	0	0.00025726
EHNEFNSSMAR	11	Deamidation (N)	_EHNEFN(de)SSMAR_	EHN(0.006)EFN(0.994)SSMAR		EHN(-22.19)EFN(22.19)SSMAR		0	1	0	0	P54762-5;P54762	P54762-5	P54762-5	EPHB1	Ephrin type-B receptor 1	MULTI-MSMS	20150912_ADR_200ug_GLYCO2	2	1	662.28	2	661.775	1321.54	43681.1	-0.91536	-0.00060576	0.1713	0.00011336	-0.74406	-0.0004924	661.775	25.601	0.403	25.601	25.364	25.767	0					87	35	3	0	0	0	0.00438
EHNEFNSSMAR	11	Deamidation (N)	_EHNEFN(de)SSMAR_	EHN(0.009)EFN(0.991)SSMAR		EHN(-20.29)EFN(20.29)SSMAR		0	1	0	0	P54762-5;P54762	P54762-5	P54762-5	EPHB1	Ephrin type-B receptor 1	MULTI-MSMS	20150912_ADR_200ug_GLYCO3	3	1	661.77	2	661.775	1321.54	44145.6	-0.60483	-0.00040026	-0.70133	-0.00046412	-1.3062	-0.00086438	661.775	25.569	0.37839	25.569	25.396	25.775	-1.9073e-06					61	27	3	0	0	0	0.0039312
EHQHEEIQNVR	11	Unmodified	_EHQHEEIQNVR_					0	0	0	0	F5H6I7;Q6DD88	F5H6I7	F5H6I7	ATL3	Atlastin-3	MULTI-MSMS	20150912_ADR_200ug_GLYCO1	1	1	473.56	3	473.564	1417.67	50441.3	-0.46027	-0.00021797	1.2595	0.00059647	0.79927	0.0003785	473.565	15.465	0.15949	15.465	15.346	15.505	-9.5367e-07					13	4	4	0	0	0	0.0033633
EHQHEEIQNVR	11	Unmodified	_EHQHEEIQNVR_					0	0	0	0	F5H6I7;Q6DD88	F5H6I7	F5H6I7	ATL3	Atlastin-3	MULTI-MSMS	20150912_ADR_200ug_GLYCO3	3	1	473.57	3	473.564	1417.67	50366.7	-0.11572	-5.4803e-05	4.0135	0.0019006	3.8977	0.0018458	473.566	16.11	0.46554	16.11	15.983	16.449	0					43	19	4	0	0	0	0.00023109
EHWQPQETNESIK	13	Deamidation (N)	_EHWQPQETN(de)ESIK_	EHWQPQETN(1)ESIK		EHWQPQETN(98.94)ESIK		0	1	0	0	G3V1K2;Q9Y2B1	G3V1K2	G3V1K2	TMEM5	Transmembrane protein 5	MULTI-MSMS	20150912_ADR_200ug_GLYCO1	1	1	813.87	2	813.873	1625.73	39175.2	-0.363	-0.00029543	0.011365	9.2494e-06	-0.35163	-0.00028618	813.874	32.656	0.32862	32.656	32.51	32.838	0					94	32	4	0	0	0	5.394e-13
EHWQPQETNESIK	13	Deamidation (N)	_EHWQPQETN(de)ESIK_	EHWQPQETN(1)ESIK		EHWQPQETN(68)ESIK		0	1	0	0	G3V1K2;Q9Y2B1	G3V1K2	G3V1K2	TMEM5	Transmembrane protein 5	MULTI-MSMS	20150912_ADR_200ug_GLYCO1	1	1	542.92	3	542.918	1625.73	46824.4	0.21213	0.00011517	0.18552	0.00010072	0.39764	0.00021589	542.918	32.678	0.2806	32.678	32.533	32.814	0					71	28	3	0	0	0	2.5263e-06
EHWQPQETNESIK	13	Deamidation (N)	_EHWQPQETN(de)ESIK_	EHWQPQETN(1)ESIK		EHWQPQETN(51.73)ESIK		0	1	0	0	G3V1K2;Q9Y2B1	G3V1K2	G3V1K2	TMEM5	Transmembrane protein 5	MULTI-MSMS	20150912_ADR_200ug_GLYCO2	2	1	813.87	2	813.873	1625.73	39042	-0.27289	-0.0002221	0.23686	0.00019277	-0.036029	-2.9323e-05	813.874	33.115	0.34451	33.115	32.93	33.275	0					107	34	4	0	0	0	0.00033283
EHWQPQETNESIK	13	Deamidation (N)	_EHWQPQETN(de)ESIK_	EHWQPQETN(1)ESIK		EHWQPQETN(77.18)ESIK		0	1	0	0	G3V1K2;Q9Y2B1	G3V1K2	G3V1K2	TMEM5	Transmembrane protein 5	MULTI-MSMS	20150912_ADR_200ug_GLYCO2	2	1	542.92	3	542.918	1625.73	47156.6	0.29105	0.00015802	0.56402	0.00030622	0.85507	0.00046423	542.919	33.114	0.31313	33.114	32.961	33.275	0					75	31	3	0	0	0	8.7294e-07
EHWQPQETNESIK	13	Deamidation (N)	_EHWQPQETN(de)ESIK_	EHWQPQETN(1)ESIK		EHWQPQETN(101.53)ESIK		0	1	0	0	G3V1K2;Q9Y2B1	G3V1K2	G3V1K2	TMEM5	Transmembrane protein 5	MULTI-MSMS	20150912_ADR_200ug_GLYCO3	3	1	813.87	2	813.873	1625.73	38810.3	-0.28277	-0.00023014	0.090255	7.3456e-05	-0.19251	-0.00015668	813.874	33.18	0.36746	33.18	32.984	33.351	0					99	34	4	0	0	0	3.571e-17
EHWQPQETNESIK	13	Deamidation (N)	_EHWQPQETN(de)ESIK_	EHWQPQETN(1)ESIK		EHWQPQETN(68)ESIK		0	1	0	0	G3V1K2;Q9Y2B1	G3V1K2	G3V1K2	TMEM5	Transmembrane protein 5	MULTI-MSMS	20150912_ADR_200ug_GLYCO3	3	1	542.92	3	542.918	1625.73	48388	0.55872	0.00030334	-0.077393	-4.2018e-05	0.48133	0.00026132	542.919	33.173	0.32671	33.173	32.996	33.323	0					89	30	4	0	0	0	2.5263e-06
EIANATAKPEDR	12	Deamidation (N)	_EIAN(de)ATAKPEDR_	EIAN(1)ATAKPEDR		EIAN(52.58)ATAKPEDR		0	1	0	1	P08473	P08473	P08473	MME	Neprilysin	MULTI-MSMS	20150912_ADR_200ug_GLYCO1	1	1	439.56	3	439.221	1314.64	53000.4	-0.53827	-0.00023642	0.27137	0.00011919	-0.2669	-0.00011723	439.221	15.707	0.37505	15.707	15.505	15.88	0					53	19	4	0	0	0	0.00060402
EIANATAKPEDR	12	Deamidation (N)	_EIAN(de)ATAKPEDR_	EIAN(1)ATAKPEDR		EIAN(40.48)ATAKPEDR		0	1	0	1	P08473	P08473	P08473	MME	Neprilysin	MULTI-MSMS	20150912_ADR_200ug_GLYCO2	2	1	439.22	3	439.221	1314.64	54743.3	0.026797	1.177e-05	-1.0304	-0.00045257	-1.0036	-0.0004408	439.221	16.112	0.24994	16.112	15.972	16.222	0					40	15	3	0	0	0	0.0024687
EIANATAKPEDR	12	Deamidation (N)	_EIAN(de)ATAKPEDR_	EIAN(1)ATAKPEDR		EIAN(109.96)ATAKPEDR		0	1	0	1	P08473	P08473	P08473	MME	Neprilysin	MULTI-MSMS	20150912_ADR_200ug_GLYCO3	3	1	658.33	2	658.328	1314.64	43377.3	-0.70641	-0.00046505	-0.50051	-0.0003295	-1.2069	-0.00079455	658.327	16.125	0.50077	16.125	15.799	16.3	0					64	23	5	0	0	0	5.1019e-12
EIANATAKPEDR	12	Deamidation (N)	_EIAN(de)ATAKPEDR_	EIAN(1)ATAKPEDR		EIAN(68)ATAKPEDR		0	1	0	1	P08473	P08473	P08473	MME	Neprilysin	MULTI-MSMS	20150912_ADR_200ug_GLYCO3	3	1	439.22	3	439.221	1314.64	52753.1	-0.22031	-9.6767e-05	-0.00070718	-3.1061e-07	-0.22102	-9.7077e-05	439.221	16.11	0.27007	16.11	16.003	16.273	0					39	12	5	0	0	0	9.1885e-05
EIAQDFK	7	Unmodified	_EIAQDFK_					0	0	0	0	K7EMV3;B4DEB1;K7EK07;K7ES00;Q71DI3;Q16695;P84243;P68431	K7EMV3	K7EMV3	H3F3B;H3F3A;HIST2H3A;HIST3H3;HIST1H3A	Histone H3;Histone H3.2;Histone H3.1t;Histone H3.3;Histone H3.1	MULTI-SECPEP	20150912_ADR_200ug_GLYCO3	3	1	850.86	1	850.431	849.423	38854.6	-1.4893	-0.0012665	-0.26614	-0.00022634	-1.7554	-0.0014929	850.432	27.572	0.38428	27.572	27.35	27.734	-1.9073e-06					72	31	3	0	0	0	8.0347e-11
EIAVPDGYTNR	11	Deamidation (N)	_EIAVPDGYTN(de)R_	EIAVPDGYTN(1)R		EIAVPDGYTN(90.05)R		0	1	0	0	P26006;P26006-1;D6R9X8	P26006	P26006	ITGA3	Integrin alpha-3;Integrin alpha-3 heavy chain;Integrin alpha-3 light chain	MULTI-MSMS	20150912_ADR_200ug_GLYCO1	1	1	618.3	2	618.299	1234.58	44612.7	-0.57691	-0.0003567	0.30504	0.0001886	-0.27187	-0.0001681	618.299	38.086	0.95591	38.086	37.532	38.487	0					244	79	4	0	0	0	1.1696e-06
EIAVPDGYTNR	11	Deamidation (N)	_EIAVPDGYTN(de)R_	EIAVPDGYTN(1)R		EIAVPDGYTN(56.4)R		0	1	0	0	P26006;P26006-1;D6R9X8	P26006	P26006	ITGA3	Integrin alpha-3;Integrin alpha-3 heavy chain;Integrin alpha-3 light chain	MULTI-MSMS	20150912_ADR_200ug_GLYCO1	1	1	618.8	2	618.299	1234.58	44376.6	-0.44353	-0.00027424	-0.31091	-0.00019223	-0.75444	-0.00046647	618.298	38.961	0.44862	38.961	38.82	39.269	0					82	36	3	0	0	0	0.00078668
EIAVPDGYTNR	11	Deamidation (N)	_EIAVPDGYTN(de)R_	EIAVPDGYTN(1)R		EIAVPDGYTN(87.18)R		0	1	0	0	P26006;P26006-1;D6R9X8	P26006	P26006	ITGA3	Integrin alpha-3;Integrin alpha-3 heavy chain;Integrin alpha-3 light chain	MULTI-MSMS	20150912_ADR_200ug_GLYCO1	1	1	618.3	2	618.299	1234.58	45000.9	-0.26194	-0.00016196	-0.043592	-2.6953e-05	-0.30553	-0.00018891	618.299	40.178	0.87016	40.178	39.88	40.75	0					379	73	6	0	0	0	2.3562e-06
EIAVPDGYTNR	11	Deamidation (N)	_EIAVPDGYTN(de)R_	EIAVPDGYTN(1)R		EIAVPDGYTN(66.06)R		0	1	0	0	P26006;P26006-1;D6R9X8	P26006	P26006	ITGA3	Integrin alpha-3;Integrin alpha-3 heavy chain;Integrin alpha-3 light chain	MULTI-MSMS	20150912_ADR_200ug_GLYCO2	2	1	618.8	2	618.299	1234.58	44555.4	-0.79291	-0.00049026	0.4358	0.00026945	-0.35711	-0.0002208	618.299	38.173	0.86945	38.173	37.773	38.642	0					217	71	4	0	0	0	0.00030404
EIAVPDGYTNR	11	Deamidation (N)	_EIAVPDGYTN(de)R_	EIAVPDGYTN(1)R		EIAVPDGYTN(78.55)R		0	1	0	0	P26006;P26006-1;D6R9X8	P26006	P26006	ITGA3	Integrin alpha-3;Integrin alpha-3 heavy chain;Integrin alpha-3 light chain	MULTI-MSMS	20150912_ADR_200ug_GLYCO2	2	1	618.3	2	618.299	1234.58	45240.5	-0.58722	-0.00036308	0.30646	0.00018949	-0.28076	-0.00017359	618.3	40.234	0.90261	40.234	39.974	40.877	0					363	75	7	0	0	0	0.00017538
EIAVPDGYTNR	11	Deamidation (N)	_EIAVPDGYTN(de)R_	EIAVPDGYTN(1)R		EIAVPDGYTN(73.44)R		0	1	0	0	P26006;P26006-1;D6R9X8	P26006	P26006	ITGA3	Integrin alpha-3;Integrin alpha-3 heavy chain;Integrin alpha-3 light chain	MULTI-MSMS	20150912_ADR_200ug_GLYCO3	3	1	618.3	2	618.299	1234.58	45077.5	-0.43919	-0.00027155	-0.098321	-6.0792e-05	-0.53751	-0.00033234	618.299	40.214	0.9155	40.214	39.985	40.9	0					319	74	6	0	0	0	0.00027371
EIDITCNITTDR	12	Deamidation (N)	_EIDITCN(de)ITTDR_	EIDITCN(1)ITTDR		EIDITCN(116.24)ITTDR		0	1	0	0	Q9P2B2	Q9P2B2	Q9P2B2	PTGFRN	Prostaglandin F2 receptor negative regulator	MULTI-MSMS	20150912_ADR_200ug_GLYCO3	3	1	726.34	2	726.338	1450.66	41205.5	-0.069209	-5.0269e-05	-0.0011415	-8.2915e-07	-0.07035	-5.1098e-05	726.338	49.955	0.4744	49.955	49.74	50.214	0					115	32	5	0	0	0	3.1975e-15
EIGPIYTNITADIGTDPR	18	Deamidation (N)	_EIGPIYTN(de)ITADIGTDPR_	EIGPIYTN(1)ITADIGTDPR		EIGPIYTN(40.97)ITADIGTDPR		0	1	0	0	O60512	O60512	O60512	B4GALT3	Beta-1,4-galactosyltransferase 3;N-acetyllactosamine synthase;Beta-N-acetylglucosaminylglycopeptide beta-1,4-galactosyltransferase;Beta-N-acetylglucosaminyl-glycolipid beta-1,4-galactosyltransferase	MULTI-MSMS	20150912_ADR_200ug_GLYCO3	3	1	974.49	2	973.989	1945.96	35586.2	0.34002	0.00033118	1.5174	0.0014779	1.8574	0.0018091	974.491	69.607	0.52725	69.607	69.34	69.868	0					133	35	5	0	0	0	0.00012566
EIGSINSYIEQIR	13	Unmodified	_EIGSINSYIEQIR_					0	0	0	0	Q6ZMU5-2;Q6ZMU5	Q6ZMU5-2	Q6ZMU5-2	TRIM72	Tripartite motif-containing protein 72	MULTI-MSMS	20150912_ADR_200ug_GLYCO1	1	1	761.4	2	761.399	1520.78	42840.9	-0.085759	-6.5297e-05	0.55616	0.00042346	0.4704	0.00035816	761.399	70.097	0.37903	70.097	69.825	70.204	0					38	22	4	0	0	0	5.5113e-05
EIGSINSYIEQIR	13	Unmodified	_EIGSINSYIEQIR_					0	0	0	0	Q6ZMU5-2;Q6ZMU5	Q6ZMU5-2	Q6ZMU5-2	TRIM72	Tripartite motif-containing protein 72	MULTI-MSMS	20150912_ADR_200ug_GLYCO2	2	1	761.4	2	761.399	1520.78	42068.5	-0.12923	-9.8396e-05	0.72872	0.00055485	0.59949	0.00045645	761.399	70.13	0.24443	70.13	70.004	70.248	0					27	10	4	0	0	0	0.0044803
EIIDIVIDR	9	Unmodified	_EIIDIVIDR_					0	0	0	0	P68363;F8VRZ4;F8VS66;F8VQQ4;F8VVB9;F5H5D3;Q71U36-2;Q9BQE3;Q71U36	P68363	P68363	TUBA1B;TUBA1A;TUBA1C;KLK9	Tubulin alpha-1B chain;Tubulin alpha-1A chain;Tubulin alpha-1C chain	MULTI-MSMS	20150912_ADR_200ug_GLYCO3	3	1	543.31	2	543.314	1084.61	50134.3	0.34004	0.00018475	-0.26513	-0.00014405	0.074908	4.0698e-05	543.314	67.428	0.38193	67.428	67.225	67.607	0					62	29	3	0	0	0	0.0035589
EIIEEVGQNGSR	12	Deamidation (N)	_EIIEEVGQN(de)GSR_	EIIEEVGQN(1)GSR		EIIEEVGQN(75.09)GSR		0	1	0	0	Q12866;E9PHX8;A0A087WZQ5	Q12866	Q12866	MERTK	Tyrosine-protein kinase Mer	MULTI-MSMS	20150912_ADR_200ug_GLYCO1	1	1	666.33	2	666.326	1330.64	42579.4	-0.50607	-0.0003372	0.29047	0.00019355	-0.2156	-0.00014366	666.325	38.873	0.63679	38.873	38.652	39.289	3.8147e-06					137	53	4	0	0	0	0.00012321
EIIEEVGQNGSR	12	Deamidation (N)	_EIIEEVGQN(de)GSR_	EIIEEVGQN(1)GSR		EIIEEVGQN(87.72)GSR		0	1	0	0	Q12866;E9PHX8;A0A087WZQ5	Q12866	Q12866	MERTK	Tyrosine-protein kinase Mer	MULTI-MSMS	20150912_ADR_200ug_GLYCO2	2	1	666.33	2	666.326	1330.64	42557.9	-0.55516	-0.00036992	1.2102	0.00080641	0.65507	0.00043649	666.326	39.028	0.68434	39.028	38.754	39.438	0					160	62	4	0	0	0	9.9224e-07
EIIEEVGQNGSR	12	Deamidation (N)	_EIIEEVGQN(de)GSR_	EIIEEVGQN(1)GSR		EIIEEVGQN(71.81)GSR		0	1	0	0	Q12866;E9PHX8;A0A087WZQ5	Q12866	Q12866	MERTK	Tyrosine-protein kinase Mer	MULTI-MSMS	20150912_ADR_200ug_GLYCO3	3	1	666.33	2	666.326	1330.64	43848.8	-0.60314	-0.00040189	1.1759	0.00078355	0.57279	0.00038166	666.326	39.068	0.64129	39.068	38.811	39.452	0					171	60	6	0	0	0	0.00013352
EIIIDFANSSAEITGCIVR	19	Deamidation (N)	_EIIIDFAN(de)SSAEITGCIVR_	EIIIDFAN(1)SSAEITGCIVR		EIIIDFAN(65.95)SSAEITGCIVR		0	1	0	0	Q86WC4	Q86WC4	Q86WC4	OSTM1	Osteopetrosis-associated transmembrane protein 1	MULTI-MSMS	20150912_ADR_200ug_GLYCO3	3	1	704.02	3	703.689	2108.05	41736.9	0.11013	7.7497e-05	-0.20569	-0.00014474	-0.095562	-6.7246e-05	704.024	75.136	0.48172	75.136	75.021	75.502	0					105	35	6	0	0	0	2.5865e-08
EIIIDFANSSAEITGCIVR	19	Deamidation (N)	_EIIIDFAN(de)SSAEITGCIVR_	EIIIDFAN(1)SSAEITGCIVR		EIIIDFAN(154.49)SSAEITGCIVR		0	1	0	0	Q86WC4	Q86WC4	Q86WC4	OSTM1	Osteopetrosis-associated transmembrane protein 1	MULTI-MSMS	20150912_ADR_200ug_GLYCO3	3	1	1055.53	2	1055.03	2108.05	33869.5	0.2246	0.00023696	0.060601	6.3935e-05	0.2852	0.0003009	1055.53	75.119	0.74719	75.119	74.952	75.699	0					233	57	7	0	0	0	2.1949e-85
EIININR	7	Deamidation (N)	_EIININ(de)R_	EIIN(0.002)IN(0.998)R		EIIN(-27.64)IN(27.64)R		0	1	0	0	O15041	O15041	O15041	SEMA3E	Semaphorin-3E	MULTI-MSMS	20150912_ADR_200ug_GLYCO1	1	1	436.75	2	436.745	871.476	53325	0.18405	8.0382e-05	0.14523	6.343e-05	0.32928	0.00014381	436.745	43.744	0.55218	43.744	43.464	44.016	0					148	50	4	0	0	0	0.0039764
EIININR	7	Deamidation (N)	_EIININ(de)R_	EIININ(1)R		EIIN(-33.64)IN(33.64)R		0	1	0	0	O15041	O15041	O15041	SEMA3E	Semaphorin-3E	MULTI-MSMS	20150912_ADR_200ug_GLYCO2	2	1	436.75	2	436.745	871.476	53180.5	0.22572	9.8581e-05	0.065578	2.8641e-05	0.2913	0.00012722	436.745	44.016	0.52085	44.016	43.773	44.294	0					115	39	4	0	0	0	0.0037717
EIININR	7	Deamidation (N)	_EIININ(de)R_	EIININ(1)R		EIIN(-35.18)IN(35.18)R		0	1	0	0	O15041	O15041	O15041	SEMA3E	Semaphorin-3E	MULTI-MSMS	20150912_ADR_200ug_GLYCO3	3	1	436.75	2	436.745	871.476	52089	0.37302	0.00016292	-0.24278	-0.00010603	0.13024	5.6882e-05	436.745	43.885	0.53162	43.885	43.629	44.161	-3.8147e-06					116	41	4	0	0	0	0.0059165
EIISNASDAIDK	12	Unmodified	_EIISNASDAIDK_					0	0	0	0	P14625;Q96GW1;F8W026;P08238	P14625;P08238	P08238	HSP90B1;HSP90AB1	Endoplasmin;Heat shock protein HSP 90-beta	MULTI-MSMS	20150912_ADR_200ug_GLYCO1	1	1	638.32	2	638.325	1274.64	45744.4	-0.2415	-0.00015416	-0.10968	-7.0011e-05	-0.35118	-0.00022417	638.325	40.743	0.31995	40.743	40.544	40.864	0					47	21	3	0	0	0	0.014609
EIISNASDAIDK	12	Deamidation (N)	_EIISN(de)ASDAIDK_	EIISN(1)ASDAIDK		EIISN(68)ASDAIDK		0	1	0	0	P14625;Q96GW1;F8W026;P08238	P14625;P08238	P08238	HSP90B1;HSP90AB1	Endoplasmin;Heat shock protein HSP 90-beta	MULTI-MSMS	20150912_ADR_200ug_GLYCO1	1	1	638.82	2	638.817	1275.62	44455.6	-0.1859	-0.00011876	-0.14267	-9.1138e-05	-0.32857	-0.00020989	638.817	44.381	0.39248	44.381	44.209	44.601	0					93	35	4	0	0	0	0.00014549
EIISNASDAIDK	12	Deamidation (N)	_EIISN(de)ASDAIDK_	EIISN(1)ASDAIDK		EIISN(68)ASDAIDK		0	1	0	0	P14625;Q96GW1;F8W026;P08238	P14625;P08238	P08238	HSP90B1;HSP90AB1	Endoplasmin;Heat shock protein HSP 90-beta	MULTI-MSMS	20150912_ADR_200ug_GLYCO2	2	1	638.82	2	638.817	1275.62	44375.2	-0.46171	-0.00029495	-0.14062	-8.9829e-05	-0.60233	-0.00038478	638.817	44.61	0.46373	44.61	44.334	44.798	0					92	40	4	0	0	0	0.00014549
EIISNSSDAIDK	12	Unmodified	_EIISNSSDAIDK_					0	0	0	0	P07900;P07900-2;G3V2J8;Q14568	P07900	P07900	HSP90AA1;HSP90AA2	Heat shock protein HSP 90-alpha;Putative heat shock protein HSP 90-alpha A2	MULTI-MSMS	20150912_ADR_200ug_GLYCO1	1	1	646.32	2	646.322	1290.63	45250.9	-0.02542	-1.643e-05	0.31488	0.00020352	0.28946	0.00018709	646.323	34.111	0.42793	34.111	33.878	34.306	0					96	33	4	0	0	0	0.017664
EIISNSSDAIDK	12	Unmodified	_EIISNSSDAIDK_					0	0	0	0	P07900;P07900-2;G3V2J8;Q14568	P07900	P07900	HSP90AA1;HSP90AA2	Heat shock protein HSP 90-alpha;Putative heat shock protein HSP 90-alpha A2	MULTI-MSMS	20150912_ADR_200ug_GLYCO2	2	1	646.32	2	646.322	1290.63	45309.8	-0.10606	-6.8547e-05	0.041768	2.6995e-05	-0.06429	-4.1552e-05	646.323	34.362	0.53183	34.362	34.092	34.624	0					127	43	4	0	0	0	0.0018604
EINDEERK	8	Unmodified	_EINDEERK_					0	0	0	1	Q14139;Q14139-2	Q14139	Q14139	UBE4A	Ubiquitin conjugation factor E4 A	MULTI-SECPEP	20150912_ADR_200ug_GLYCO3	3	1	515.78	2	516.751	1031.49	52754.1	-0.054012	-2.7911e-05	1.8518	0.00095691	1.7978	0.000929	516.752	36.181	0.36951	36.181	35.965	36.335	0					52	34	2	0	0	0	0.038741
EINEERDK	8	Unmodified	_EINEERDK_					0	0	0	1	H0Y4U9;H7BZT8;Q8NDM7-2;Q8NDM7	H0Y4U9	H0Y4U9	CFAP43;WDR96	WD repeat-containing protein 96	MULTI-SECPEP	20150912_ADR_200ug_GLYCO2	2	1	515.78	2	516.751	1031.49	50271.6	-0.039324	-2.032e-05	1.9595	0.0010126	1.9202	0.00099227	516.752	36.262	0.36708	36.262	36.051	36.418	0					55	35	2	0	0	0	0.028777
EINFTTR	7	Deamidation (N)	_EIN(de)FTTR_	EIN(1)FTTR		EIN(50.13)FTTR		0	1	0	0	M0R310;Q9BX97	M0R310	M0R310	PLVAP	Plasmalemma vesicle-associated protein	MULTI-MSMS	20150912_ADR_200ug_GLYCO1	1	1	441.22	2	441.222	880.429	54127	-0.037611	-1.6595e-05	0.58893	0.00025985	0.55132	0.00024326	441.222	36.5	0.51597	36.5	36.251	36.767	3.8147e-06					99	46	3	0	0	0	0.017991
EINFTTR	7	Deamidation (N)	_EIN(de)FTTR_	EIN(1)FTTR		EIN(44.39)FTTR		0	1	0	0	M0R310;Q9BX97	M0R310	M0R310	PLVAP	Plasmalemma vesicle-associated protein	MULTI-MSMS	20150912_ADR_200ug_GLYCO2	2	1	441.22	2	441.222	880.429	54051.6	0.16205	7.1501e-05	0.033294	1.469e-05	0.19535	8.6191e-05	441.222	36.842	0.51868	36.842	36.558	37.077	0					94	44	3	0	0	0	0.026406
EINFTTR	7	Deamidation (N)	_EIN(de)FTTR_	EIN(1)FTTR		EIN(84.24)FTTR		0	1	0	0	M0R310;Q9BX97	M0R310	M0R310	PLVAP	Plasmalemma vesicle-associated protein	MULTI-MSMS	20150912_ADR_200ug_GLYCO3	3	1	441.22	2	441.222	880.429	53267.2	-0.045767	-2.0193e-05	0.1689	7.4522e-05	0.12313	5.4328e-05	441.222	36.854	0.40688	36.854	36.657	37.064	0					65	32	3	0	0	0	0.0032066
EINIIFINK	9	Deamidation (N)	_EINIIFIN(de)K_	EINIIFIN(1)K		EIN(-48.01)IIFIN(48.01)K		0	1	0	0	Q8N3J6-4;Q8N3J6-5;Q8N3J6-2;Q8N3J6;Q8N3J6-3	Q8N3J6-4	Q8N3J6-4	CADM2	Cell adhesion molecule 2	MULTI-MSMS	20150912_ADR_200ug_GLYCO1	1	1	552.82	2	552.819	1103.62	48341.8	0.42816	0.0002367	-0.11763	-6.5029e-05	0.31053	0.00017167	552.819	70.499	0.23917	70.499	70.378	70.618	0					33	12	3	0	0	0	0.0023524
EINIIFINK	9	Deamidation (N)	_EINIIFIN(de)K_	EINIIFIN(1)K		EIN(-45.91)IIFIN(45.91)K		0	1	0	0	Q8N3J6-4;Q8N3J6-5;Q8N3J6-2;Q8N3J6;Q8N3J6-3	Q8N3J6-4	Q8N3J6-4	CADM2	Cell adhesion molecule 2	MULTI-MSMS	20150912_ADR_200ug_GLYCO3	3	1	552.82	2	552.819	1103.62	47459.2	0.58029	0.00032079	-0.11467	-6.3392e-05	0.46562	0.0002574	552.819	70.402	0.22429	70.402	70.274	70.499	7.6294e-06					22	11	3	0	0	0	0.00078988
EINIIFINKTDNGTYR	16	2 Deamidation (N)	_EINIIFIN(de)KTDN(de)GTYR_	EINIIFIN(1)KTDN(1)GTYR		EIN(-33.19)IIFIN(33.19)KTDN(57.52)GTYR		0	2	0	1	Q8N3J6-4;Q8N3J6-5;Q8N3J6-2;Q8N3J6;Q8N3J6-3	Q8N3J6-4	Q8N3J6-4	CADM2	Cell adhesion molecule 2	MULTI-MSMS	20150912_ADR_200ug_GLYCO3	3	1	638.66	3	638.327	1911.96	40070.1	-0.27821	-0.00017759	3.2723	0.0020888	2.9941	0.0019112	638.662	67.403	0.17221	67.403	67.285	67.458	0					30	11	4	0	0	0	2.6636e-06
EINNMTVPSK	10	Oxidation (M),Deamidation (N)	_EINN(de)M(ox)TVPSK_	EIN(0.165)N(0.835)MTVPSK	EINNM(1)TVPSK	EIN(-7.03)N(7.03)MTVPSK	EINNM(55.31)TVPSK	0	1	1	0	H0YMQ9;H0YKQ8;B3KXX3;Q9UHW9-6;Q9UHW9-5;Q9UHW9-2;Q9UHW9-3;Q9UHW9-4;Q9UHW9	H0YMQ9	H0YMQ9	SLC12A6	Solute carrier family 12 member 6	MULTI-MSMS	20150912_ADR_200ug_GLYCO1	1	1	575.28	2	575.276	1148.54	47603.8	-0.26539	-0.00015267	0.80036	0.00046043	0.53497	0.00030776	575.277	19.496	0.37206	19.496	19.342	19.714	0					50	28	2	0	0	0	0.020342
EINSINITESHNSR	14	Deamidation (N)	_EINSIN(de)ITESHNSR_	EIN(0.011)SIN(0.988)ITESHN(0.001)SR		EIN(-19.36)SIN(19.36)ITESHN(-31.48)SR		0	1	0	0	P23229-7;P23229-4;P23229-2;P23229-5;P23229-3;P23229-6;P23229	P23229-7	P23229-7	ITGA6	Integrin alpha-6;Integrin alpha-6 heavy chain;Integrin alpha-6 light chain;Processed integrin alpha-6	MULTI-MSMS	20150912_ADR_200ug_GLYCO1	1	1	807.89	2	807.89	1613.76	38967.7	-0.3132	-0.00025303	0.42572	0.00034394	0.11252	9.0905e-05	807.89	34.304	0.55533	34.304	34.045	34.6	0					164	40	5	0	0	0	3.2883e-06
EINSINITESHNSR	14	Deamidation (N)	_EINSIN(de)ITESHNSR_	EINSIN(1)ITESHNSR		EIN(-52.61)SIN(43.97)ITESHN(-43.97)SR		0	1	0	0	P23229-7;P23229-4;P23229-2;P23229-5;P23229-3;P23229-6;P23229	P23229-7	P23229-7	ITGA6	Integrin alpha-6;Integrin alpha-6 heavy chain;Integrin alpha-6 light chain;Processed integrin alpha-6	MULTI-MSMS	20150912_ADR_200ug_GLYCO2	2	1	807.89	2	807.89	1613.76	39426.5	-0.26795	-0.00021648	0.25959	0.00020972	-0.0083572	-6.7517e-06	807.89	34.668	0.5552	34.668	34.393	34.949	0					170	47	5	0	0	0	1.0942e-17
EINSINITESHNSR	14	Deamidation (N)	_EINSIN(de)ITESHNSR_	EIN(0.006)SIN(0.991)ITESHN(0.003)SR		EIN(-22.22)SIN(22.22)ITESHN(-25.02)SR		0	1	0	0	P23229-7;P23229-4;P23229-2;P23229-5;P23229-3;P23229-6;P23229	P23229-7	P23229-7	ITGA6	Integrin alpha-6;Integrin alpha-6 heavy chain;Integrin alpha-6 light chain;Processed integrin alpha-6	MULTI-MSMS	20150912_ADR_200ug_GLYCO3	3	1	807.89	2	807.89	1613.76	39378.6	-0.63336	-0.00051168	0.73156	0.00059102	0.098207	7.9341e-05	807.89	34.675	0.56013	34.675	34.421	34.981	0					186	47	6	0	0	0	0.00047648
EIQYYVGQSFANAMYNACR	19	Deamidation (N)	_EIQYYVGQSFANAMYN(de)ACR_	EIQYYVGQSFAN(0.055)AMYN(0.945)ACR		EIQYYVGQSFAN(-12.38)AMYN(12.38)ACR		0	1	0	0	O15118	O15118	O15118	NPC1	Niemann-Pick C1 protein	MULTI-MSMS	20150912_ADR_200ug_GLYCO1	1	1	1144	2	1143.5	2284.99	31767.1	-0.080437	-9.198e-05	-0.47234	-0.00054012	-0.55278	-0.0006321	1144	70.3	0.4964	70.3	70.088	70.584	0					77	25	6	0	0	0	3.5503e-05
EIQYYVGQSFANAMYNACR	19	Deamidation (N)	_EIQYYVGQSFANAMYN(de)ACR_	EIQYYVGQSFAN(0.05)AMYN(0.95)ACR		EIQYYVGQSFAN(-12.8)AMYN(12.8)ACR		0	1	0	0	O15118	O15118	O15118	NPC1	Niemann-Pick C1 protein	MULTI-MSMS	20150912_ADR_200ug_GLYCO2	2	1	1144	2	1143.5	2284.99	32888.9	-0.12326	-0.00014095	-0.34343	-0.00039271	-0.46669	-0.00053366	1143.5	70.327	0.78008	70.327	69.987	70.767	-7.6294e-06					79	42	4	0	0	0	1.1267e-05
EISDIAHR	8	Unmodified	_EISDIAHR_					0	0	0	0	J3KPS3;P04075;P04075-2;H3BQN4;H3BPS8;H3BUH7;H3BMQ8;H3BR04	J3KPS3	J3KPS3	ALDOA	Fructose-bisphosphate aldolase A	MULTI-SECPEP	20150912_ADR_200ug_GLYCO2	2	1	470.22	2	470.746	939.477	51195.2	0.32451	0.00015276	-0.052303	-2.4621e-05	0.27221	0.00012814	470.746	20.386	0.4109	20.386	20.21	20.621	0					69	32	3	0	0	0	0.001235
EISDIAHR	8	Unmodified	_EISDIAHR_					0	0	0	0	J3KPS3;P04075;P04075-2;H3BQN4;H3BPS8;H3BUH7;H3BMQ8;H3BR04	J3KPS3	J3KPS3	ALDOA	Fructose-bisphosphate aldolase A	MULTI-SECPEP	20150912_ADR_200ug_GLYCO3	3	1	470.22	2	470.746	939.477	50728.7	0.13004	6.1217e-05	0.42525	0.00020018	0.55529	0.0002614	470.746	20.717	0.37117	20.717	20.488	20.859	0					49	20	3	0	0	0	0.0036306
EISEYNATAIK	11	Deamidation (N)	_EISEYN(de)ATAIK_	EISEYN(1)ATAIK		EISEYN(49.08)ATAIK		0	1	0	0	P29323-2;P29323-3;P29323	P29323-2	P29323-2	EPHB2	Ephrin type-B receptor 2	MULTI-MSMS	20150912_ADR_200ug_GLYCO1	1	1	620.31	2	620.309	1238.6	44056.6	-0.6193	-0.00038415	1.5493	0.00096106	0.93004	0.00057691	620.31	37.7	0.88905	37.7	37.432	38.321	0					171	80	3	0	0	0	0.0026315
EISEYNATAIK	11	Deamidation (N)	_EISEYN(de)ATAIK_	EISEYN(1)ATAIK		EISEYN(56.94)ATAIK		0	1	0	0	P29323-2;P29323-3;P29323	P29323-2	P29323-2	EPHB2	Ephrin type-B receptor 2	MULTI-MSMS	20150912_ADR_200ug_GLYCO2	2	1	620.31	2	620.309	1238.6	43920.2	-0.79858	-0.00049537	1.823	0.0011308	1.0244	0.00063544	620.31	37.832	0.8259	37.832	37.574	38.4	0					160	72	4	0	0	0	0.00065549
EISEYNATAIK	11	Deamidation (N)	_EISEYN(de)ATAIK_	EISEYN(1)ATAIK		EISEYN(46.07)ATAIK		0	1	0	0	P29323-2;P29323-3;P29323	P29323-2	P29323-2	EPHB2	Ephrin type-B receptor 2	MULTI-MSMS	20150912_ADR_200ug_GLYCO3	3	1	620.31	2	620.309	1238.6	44506.2	-0.45078	-0.00027962	1.1508	0.00071387	0.70005	0.00043425	620.309	37.851	0.76492	37.851	37.594	38.359	0					107	63	2	0	0	0	0.0034943
EISIIIDGIEINK	13	Deamidation (N)	_EISIIIDGIEIN(de)K_	EISIIIDGIEIN(1)K		EISIIIDGIEIN(93.35)K		0	1	0	0	Q9NYQ7;Q9NYQ7-2	Q9NYQ7	Q9NYQ7	CELSR3	Cadherin EGF LAG seven-pass G-type receptor 3	MULTI-MSMS	20150912_ADR_200ug_GLYCO3	3	1	729.41	2	729.409	1456.8	42057.8	-0.11543	-8.4196e-05	1.0981	0.00080095	0.98265	0.00071676	729.409	73.701	0.23804	73.701	73.597	73.835	0					63	17	5	0	0	0	1.7479e-12
EITAIAPSTMK	11	Unmodified	_EITAIAPSTMK_					0	0	0	0	P63267;P68133;P68032;P62736;A6NL76;P63267-2;P60709;P63261	P63267;P60709	P60709	ACTG2;ACTA1;ACTC1;ACTA2;ACTB;ACTG1	Actin, gamma-enteric smooth muscle;Actin, alpha skeletal muscle;Actin, alpha cardiac muscle 1;Actin, aortic smooth muscle;Actin, cytoplasmic 1;Actin, cytoplasmic 1, N-terminally processed;Actin, cytoplasmic 2;Actin, cytoplasmic 2, N-terminally processed	MULTI-MSMS	20150912_ADR_200ug_GLYCO1	1	1	581.31	2	581.313	1160.61	46888.3	0.16457	9.5665e-05	0.47699	0.00027728	0.64156	0.00037295	581.313	41.051	0.38483	41.051	40.769	41.154	0					58	31	2	0	0	0	0.040776
EIYNGTADITIR	12	Deamidation (N)	_EIYN(de)GTADITIR_	EIYN(1)GTADITIR		EIYN(59.12)GTADITIR		0	1	0	0	E7EUT2;Q92508	E7EUT2	E7EUT2	PIEZO1	Piezo-type mechanosensitive ion channel component 1	MULTI-MSMS	20150912_ADR_200ug_GLYCO1	1	1	683.85	2	683.846	1365.68	42807.6	-0.31377	-0.00021457	0.41661	0.0002849	0.10284	7.0327e-05	683.846	51.987	0.49412	51.987	51.818	52.312	3.8147e-06					84	34	4	0	0	0	0.00012143
EIYNGTADITIR	12	Deamidation (N)	_EIYN(de)GTADITIR_	EIYN(1)GTADITIR		EIYN(46.07)GTADITIR		0	1	0	0	E7EUT2;Q92508	E7EUT2	E7EUT2	PIEZO1	Piezo-type mechanosensitive ion channel component 1	MULTI-MSMS	20150912_ADR_200ug_GLYCO2	2	1	683.85	2	683.846	1365.68	43109.7	-0.51708	-0.0003536	0.60742	0.00041538	0.090341	6.1779e-05	683.847	52.229	0.45832	52.229	52.038	52.496	0					112	36	4	0	0	0	0.0021626
EIYNGTADITIR	12	Deamidation (N)	_EIYN(de)GTADITIR_	EIYN(1)GTADITIR		EIYN(88.02)GTADITIR		0	1	0	0	E7EUT2;Q92508	E7EUT2	E7EUT2	PIEZO1	Piezo-type mechanosensitive ion channel component 1	MULTI-MSMS	20150912_ADR_200ug_GLYCO3	3	1	683.85	2	683.846	1365.68	42222.1	-0.13673	-9.35e-05	0.34606	0.00023665	0.20933	0.00014315	683.846	51.82	0.62127	51.82	51.644	52.266	0					165	52	4	0	0	0	9.3427e-07
EMIHNATFCIVPR	13	Deamidation (N)	_EMIHN(de)ATFCIVPR_	EMIHN(1)ATFCIVPR		EMIHN(40.48)ATFCIVPR		0	1	0	0	Q16394;H7C1H6	Q16394	Q16394	EXT1	Exostosin-1	MULTI-MSMS	20150912_ADR_200ug_GLYCO1	1	1	530.26	3	530.259	1587.75	49198.3	0.46837	0.00024835	-0.43966	-0.00023313	0.028704	1.5221e-05	530.259	58.359	0.51952	58.359	58.08	58.599	0					129	42	4	0	0	0	0.00093013
EMIHNATFCIVPR	13	Deamidation (N)	_EMIHN(de)ATFCIVPR_	EMIHN(1)ATFCIVPR		EMIHN(56.2)ATFCIVPR		0	1	0	0	Q16394;H7C1H6	Q16394	Q16394	EXT1	Exostosin-1	MULTI-MSMS	20150912_ADR_200ug_GLYCO3	3	1	530.59	3	530.259	1587.75	47975.6	0.35071	0.00018597	-0.37736	-0.0002001	-0.02665	-1.4131e-05	530.259	57.928	0.45699	57.928	57.627	58.084	0					116	36	4	0	0	0	5.4963e-05
ENATTDIITK	10	Deamidation (N)	_EN(de)ATTDIITK_	EN(1)ATTDIITK		EN(59.37)ATTDIITK		0	1	0	0	K7EKL3;P28799-3;P28799-2;P28799	K7EKL3	K7EKL3	GRN	Granulins;Acrogranin;Paragranulin;Granulin-1;Granulin-2;Granulin-3;Granulin-4;Granulin-5;Granulin-6;Granulin-7	MULTI-SECPEP	20150912_ADR_200ug_GLYCO1	1	1	1106.15	1	1106.56	1105.55	33738.6	-0.39894	-0.00044145	0.12713	0.00014068	-0.27181	-0.00030077	1106.56	35.564	0.50241	35.564	35.315	35.817	0					122	41	4	0	0	0	0.0059492
ENATTDIITK	10	Deamidation (N)	_EN(de)ATTDIITK_	EN(1)ATTDIITK		EN(45.83)ATTDIITK		0	1	0	0	K7EKL3;P28799-3;P28799-2;P28799	K7EKL3	K7EKL3	GRN	Granulins;Acrogranin;Paragranulin;Granulin-1;Granulin-2;Granulin-3;Granulin-4;Granulin-5;Granulin-6;Granulin-7	MULTI-MSMS	20150912_ADR_200ug_GLYCO2	2	1	553.78	2	553.782	1105.55	47783.1	0.13629	7.5475e-05	-0.35605	-0.00019717	-0.21976	-0.0001217	553.782	35.805	0.73736	35.805	35.465	36.202	0					260	64	6	0	0	0	0.00603
ENATTDIITK	10	Deamidation (N)	_EN(de)ATTDIITK_	EN(1)ATTDIITK		EN(47.19)ATTDIITK		0	1	0	0	K7EKL3;P28799-3;P28799-2;P28799	K7EKL3	K7EKL3	GRN	Granulins;Acrogranin;Paragranulin;Granulin-1;Granulin-2;Granulin-3;Granulin-4;Granulin-5;Granulin-6;Granulin-7	MULTI-SECPEP	20150912_ADR_200ug_GLYCO2	2	1	1106.15	1	1106.56	1105.55	33434.4	-0.43519	-0.00048156	0.26986	0.00029862	-0.16533	-0.00018294	1106.56	35.788	0.51064	35.788	35.551	36.062	0					139	44	4	0	0	0	0.013283
ENATTDIITK	10	Deamidation (N)	_EN(de)ATTDIITK_	EN(1)ATTDIITK		EN(70.94)ATTDIITK		0	1	0	0	K7EKL3;P28799-3;P28799-2;P28799	K7EKL3	K7EKL3	GRN	Granulins;Acrogranin;Paragranulin;Granulin-1;Granulin-2;Granulin-3;Granulin-4;Granulin-5;Granulin-6;Granulin-7	MULTI-MSMS	20150912_ADR_200ug_GLYCO3	3	1	553.78	2	553.782	1105.55	47802.1	0.13704	7.5893e-05	-0.1354	-7.4983e-05	0.001642	9.0933e-07	553.782	35.833	0.63384	35.833	35.552	36.186	0					204	48	6	0	0	0	0.00076499
ENDTHCIDFHYFVSSK	16	Deamidation (N)	_EN(de)DTHCIDFHYFVSSK_	EN(1)DTHCIDFHYFVSSK		EN(112.34)DTHCIDFHYFVSSK		0	1	0	0	E7EPS8;P28827;P28827-2	E7EPS8	E7EPS8	PTPRM	Receptor-type tyrosine-protein phosphatase mu	MULTI-MSMS	20150912_ADR_200ug_GLYCO3	3	1	667.62	3	667.288	1998.84	43341.9	-0.407	-0.00027159	0.33874	0.00022604	-0.068263	-4.5551e-05	667.622	53.032	0.95286	53.032	52.797	53.75	0					305	80	6	0	0	0	3.245e-29
ENDTHCIDFHYFVSSK	16	Deamidation (N)	_EN(de)DTHCIDFHYFVSSK_	EN(1)DTHCIDFHYFVSSK		EN(107.03)DTHCIDFHYFVSSK		0	1	0	0	E7EPS8;P28827;P28827-2	E7EPS8	E7EPS8	PTPRM	Receptor-type tyrosine-protein phosphatase mu	MULTI-MSMS	20150912_ADR_200ug_GLYCO3	3	1	1000.43	2	1000.43	1998.84	34244.6	-0.38267	-0.00038284	-0.18381	-0.00018389	-0.56648	-0.00056673	1000.93	53.05	0.55092	53.05	52.84	53.391	0					117	46	4	0	0	0	2.3928e-23
ENGTDTVQEEEESPAEGSK	19	Unmodified	_ENGTDTVQEEEESPAEGSK_					0	0	0	0	Q9Y4L1;E9PJ21;A0A087WWI4;K7EQK2	Q9Y4L1	Q9Y4L1	HYOU1	Hypoxia up-regulated protein 1	MULTI-SECPEP	20150912_ADR_200ug_GLYCO1	1	1	1018.01	2	1018.43	2034.85	34565.8	-0.39081	-0.00039802	0.73009	0.00074355	0.33928	0.00034553	1018.93	28.523	0.70122	28.523	28.098	28.799	1.9073e-06					163	55	4	0	0	0	0.0048591
ENGTDTVQEEEESPAEGSK	19	Unmodified	_ENGTDTVQEEEESPAEGSK_					0	0	0	0	Q9Y4L1;E9PJ21;A0A087WWI4;K7EQK2	Q9Y4L1	Q9Y4L1	HYOU1	Hypoxia up-regulated protein 1	MULTI-MSMS	20150912_ADR_200ug_GLYCO2	2	1	1018.43	2	1018.43	2034.85	33558.4	-0.53521	-0.00054507	0.4098	0.00041735	-0.12541	-0.00012772	1018.43	28.796	0.61764	28.796	28.443	29.06	-1.9073e-06					168	57	4	0	0	0	0.021145
ENGTDTVQEEEESPAEGSKDEPGEQVEIK	29	Deamidation (N)	_EN(de)GTDTVQEEEESPAEGSKDEPGEQVEIK_	EN(1)GTDTVQEEEESPAEGSKDEPGEQVEIK		EN(48.18)GTDTVQEEEESPAEGSKDEPGEQVEIK		0	1	0	1	Q9Y4L1;E9PJ21;A0A087WWI4;K7EQK2	Q9Y4L1	Q9Y4L1	HYOU1	Hypoxia up-regulated protein 1	MULTI-MSMS	20150912_ADR_200ug_GLYCO3	3	1	1054.8	3	1054.46	3160.37	34091.5	-0.54949	-0.00057942	0.33662	0.00035495	-0.21287	-0.00022447	1054.8	37.913	0.68236	37.913	37.594	38.276	0					328	55	8	0	0	0	2.2038e-07
ENGTNITFIGDK	12	Deamidation (N)	_EN(de)GTNITFIGDK_	EN(1)GTNITFIGDK		EN(36.1)GTN(-36.1)ITFIGDK		0	1	0	0	Q8NBN3-2;Q8NBN3;Q8NBN3-3;H3BM87;H3BSZ0;H3BUZ1;H3BPJ4;H3BMU0	Q8NBN3-2	Q8NBN3-2	TMEM87A	Transmembrane protein 87A	MULTI-MSMS	20150912_ADR_200ug_GLYCO1	1	1	655.32	2	655.317	1308.62	43033.7	-0.078661	-5.1548e-05	0.38529	0.00025249	0.30663	0.00020094	655.317	47.069	0.49356	47.069	46.834	47.328	0					159	48	4	0	0	0	0.00014224
ENGTNITFIGDK	12	Deamidation (N)	_EN(de)GTNITFIGDK_	EN(0.947)GTN(0.053)ITFIGDK		EN(12.54)GTN(-12.54)ITFIGDK		0	1	0	0	Q8NBN3-2;Q8NBN3;Q8NBN3-3;H3BM87;H3BSZ0;H3BUZ1;H3BPJ4;H3BMU0	Q8NBN3-2	Q8NBN3-2	TMEM87A	Transmembrane protein 87A	MULTI-MSMS	20150912_ADR_200ug_GLYCO2	2	1	655.32	2	655.317	1308.62	43628.3	-0.22929	-0.00015026	0.32243	0.00021129	0.093141	6.1037e-05	655.317	47.363	0.58414	47.363	47.076	47.66	0					162	50	4	0	0	0	0.0025162
ENGTNITFIGDK	12	Deamidation (N)	_EN(de)GTNITFIGDK_	EN(0.999)GTN(0.001)ITFIGDK		EN(30.65)GTN(-30.65)ITFIGDK		0	1	0	0	Q8NBN3-2;Q8NBN3;Q8NBN3-3;H3BM87;H3BSZ0;H3BUZ1;H3BPJ4;H3BMU0	Q8NBN3-2	Q8NBN3-2	TMEM87A	Transmembrane protein 87A	MULTI-MSMS	20150912_ADR_200ug_GLYCO3	3	1	655.32	2	655.317	1308.62	43466.2	-0.21576	-0.00014139	0.42794	0.00028044	0.21218	0.00013905	655.317	47.159	0.46171	47.159	46.941	47.403	0					134	43	4	0	0	0	0.00015919
ENGTNITFIGDK	12	2 Deamidation (N)	_EN(de)GTN(de)ITFIGDK_	EN(1)GTN(1)ITFIGDK		EN(48.47)GTN(48.47)ITFIGDK		0	2	0	0	Q8NBN3-2;Q8NBN3;Q8NBN3-3;H3BM87;H3BSZ0;H3BUZ1;H3BPJ4;H3BMU0	Q8NBN3-2	Q8NBN3-2	TMEM87A	Transmembrane protein 87A	MULTI-MSMS	20150912_ADR_200ug_GLYCO1	1	1	655.81	2	655.809	1309.6	43518	-0.025276	-1.6576e-05	-0.021056	-1.3809e-05	-0.046332	-3.0385e-05	655.809	49.207	0.6572	49.207	48.863	49.52	0					186	52	5	0	0	0	0.00099483
ENGTNITFIGDK	12	2 Deamidation (N)	_EN(de)GTN(de)ITFIGDK_	EN(1)GTN(1)ITFIGDK		EN(51.73)GTN(51.73)ITFIGDK		0	2	0	0	Q8NBN3-2;Q8NBN3;Q8NBN3-3;H3BM87;H3BSZ0;H3BUZ1;H3BPJ4;H3BMU0	Q8NBN3-2	Q8NBN3-2	TMEM87A	Transmembrane protein 87A	MULTI-MSMS	20150912_ADR_200ug_GLYCO2	2	1	655.81	2	655.809	1309.6	43567.6	-0.1887	-0.00012375	0.336	0.00022035	0.1473	9.6602e-05	655.809	49.52	0.7169	49.52	49.085	49.802	0					207	62	5	0	0	0	0.00064905
ENGTNITFIGDK	12	2 Deamidation (N)	_EN(de)GTN(de)ITFIGDK_	EN(1)GTN(1)ITFIGDK		EN(51.73)GTN(51.73)ITFIGDK		0	2	0	0	Q8NBN3-2;Q8NBN3;Q8NBN3-3;H3BM87;H3BSZ0;H3BUZ1;H3BPJ4;H3BMU0	Q8NBN3-2	Q8NBN3-2	TMEM87A	Transmembrane protein 87A	MULTI-MSMS	20150912_ADR_200ug_GLYCO3	3	1	655.81	2	655.809	1309.6	43721.7	0.15191	9.9627e-05	0.012473	8.18e-06	0.16439	0.00010781	655.809	49.206	0.7784	49.206	48.718	49.497	-3.8147e-06					214	65	5	0	0	0	0.00064905
ENIPGDPTSNATSR	14	Deamidation (N)	_ENIPGDPTSN(de)ATSR_	ENIPGDPTSN(1)ATSR		EN(-61.58)IPGDPTSN(61.58)ATSR		0	1	0	0	Q15768	Q15768	Q15768	EFNB3	Ephrin-B3	MULTI-MSMS	20150912_ADR_200ug_GLYCO2	2	1	730.34	2	730.337	1458.66	41069.3	-1.1062	-0.00080792	-0.38142	-0.00027857	-1.4877	-0.0010865	730.336	27.146	0.82296	27.146	26.817	27.64	-1.9073e-06					254	71	5	0	0	0	6.6961e-06
ENIPGDPTSNATSR	14	Deamidation (N)	_ENIPGDPTSN(de)ATSR_	ENIPGDPTSN(1)ATSR		EN(-41.66)IPGDPTSN(41.66)ATSR		0	1	0	0	Q15768	Q15768	Q15768	EFNB3	Ephrin-B3	MULTI-MSMS	20150912_ADR_200ug_GLYCO3	3	1	730.33	2	730.337	1458.66	40891.3	-0.96458	-0.00070447	-0.47689	-0.00034829	-1.4415	-0.0010528	730.336	27.351	0.85432	27.351	26.955	27.809	-1.9073e-06					236	70	4	0	0	0	0.00077481
ENMVINISCEASGHPR	16	Deamidation (N)	_ENMVIN(de)ISCEASGHPR_	ENMVIN(1)ISCEASGHPR		EN(-65.06)MVIN(65.06)ISCEASGHPR		0	1	0	0	P43121;P43121-2	P43121	P43121	MCAM	Cell surface glycoprotein MUC18	MULTI-MSMS	20150912_ADR_200ug_GLYCO1	1	1	907.91	2	907.912	1813.81	36389.8	-0.62815	-0.00057031	0.71678	0.00065077	0.08863	8.0468e-05	907.912	52.031	0.48146	52.031	51.808	52.29	-3.8147e-06					58	33	2	0	0	0	6.6645e-17
ENMVINISCEASGHPR	16	Deamidation (N)	_ENMVIN(de)ISCEASGHPR_	ENMVIN(1)ISCEASGHPR		EN(-51.69)MVIN(51.69)ISCEASGHPR		0	1	0	0	P43121;P43121-2	P43121	P43121	MCAM	Cell surface glycoprotein MUC18	MULTI-MSMS	20150912_ADR_200ug_GLYCO2	2	1	908.42	2	907.912	1813.81	34985.8	-0.7982	-0.0007247	2.5604	0.0023246	1.7621	0.0015999	908.415	52.406	0.82962	52.406	52.087	52.916	0					214	66	4	0	0	0	4.222e-07
ENMVINISCEASGHPR	16	Deamidation (N)	_ENMVIN(de)ISCEASGHPR_	ENMVIN(1)ISCEASGHPR		EN(-52.56)MVIN(52.56)ISCEASGHPR		0	1	0	0	P43121;P43121-2	P43121	P43121	MCAM	Cell surface glycoprotein MUC18	MULTI-MSMS	20150912_ADR_200ug_GLYCO2	2	1	605.61	3	605.61	1813.81	45117.8	-0.064111	-3.8826e-05	-0.54655	-0.000331	-0.61066	-0.00036982	605.944	52.407	0.5794	52.407	52.171	52.75	0					174	45	5	0	0	0	4.617e-11
ENMVINISCEASGHPR	16	Deamidation (N)	_ENMVIN(de)ISCEASGHPR_	ENMVIN(1)ISCEASGHPR		EN(-89.21)MVIN(89.21)ISCEASGHPR		0	1	0	0	P43121;P43121-2	P43121	P43121	MCAM	Cell surface glycoprotein MUC18	MSMS	20150912_ADR_200ug_GLYCO3	3	1	907.91	2	907.912	1813.81	NaN	NaN	NaN	NaN	NaN	NaN	NaN	NaN	51.835	1	51.835	51.335	52.335	0								0	0	0	2.7343e-93
ENNNITMR	8	Deamidation (N)	_ENNN(de)ITMR_	ENN(0.208)N(0.792)ITMR		EN(-45)N(-5.81)N(5.81)ITMR		0	1	0	0	O60449;O60449-3;O60449-2	O60449	O60449	LY75	Lymphocyte antigen 75	MULTI-MSMS	20150912_ADR_200ug_GLYCO3	3	1	496.73	2	496.727	991.439	48325.8	0.045937	2.2818e-05	-1.8102	-0.00089918	-1.7643	-0.00087636	496.727	21.195	0.29042	21.195	21.071	21.361	0					33	18	2	0	0	0	0.0044975
ENPVEFDSIFNESK	14	Deamidation (N)	_ENPVEFDSIFN(de)ESK_	ENPVEFDSIFN(1)ESK		EN(-41.59)PVEFDSIFN(41.59)ESK		0	1	0	0	K7EMD7;K7EPN0;O95427;K7ENC3;K7EQ07;K7EID9;K7ESH9;K7EQG0	K7EMD7	K7EMD7	PIGN	GPI ethanolamine phosphate transferase 1	MULTI-MSMS	20150912_ADR_200ug_GLYCO1	1	1	828.87	2	828.375	1654.74	38830.9	-0.49337	-0.0004087	0.86439	0.00071604	0.37102	0.00030734	828.376	67.384	0.29008	67.384	67.214	67.504	0					65	21	5	0	0	0	0.0010565
ENQGDETQGQQPPQR	15	Unmodified	_ENQGDETQGQQPPQR_					0	0	0	0	A0A087X1S2;H0Y449;P67809	A0A087X1S2	A0A087X1S2	YBX1	Nuclease-sensitive element-binding protein 1	MULTI-MSMS	20150912_ADR_200ug_GLYCO3	3	1	856.38	2	856.385	1710.76	37925.9	-1.0783	-0.00092344	1.1573	0.00099109	0.078997	6.7652e-05	856.386	13.847	0.31289	13.847	13.71	14.023	0					46	16	4	0	0	0	0.010585
ENQGDETQGQQPPQRR	16	Unmodified	_ENQGDETQGQQPPQRR_					0	0	0	1	A0A087X1S2;H0Y449;P67809	A0A087X1S2	A0A087X1S2	YBX1	Nuclease-sensitive element-binding protein 1	MULTI-MSMS	20150912_ADR_200ug_GLYCO2	2	1	623.29	3	623.293	1866.86	44039.5	-0.80213	-0.00049996	-0.2576	-0.00016056	-1.0597	-0.00066052	623.293	12.375	0.43475	12.375	12.251	12.686	9.5367e-07					80	32	3	0	0	0	0.0035467
ENQGDETQGQQPPQRR	16	Unmodified	_ENQGDETQGQQPPQRR_					0	0	0	1	A0A087X1S2;H0Y449;P67809	A0A087X1S2	A0A087X1S2	YBX1	Nuclease-sensitive element-binding protein 1	MULTI-MSMS	20150912_ADR_200ug_GLYCO3	3	1	623.63	3	623.293	1866.86	44212.8	-0.35492	-0.00022122	0.082883	5.166e-05	-0.27204	-0.00016956	623.293	12.516	0.44077	12.516	12.324	12.765	-9.5367e-07					95	37	3	0	0	0	0.022854
ENQNHSYSIK	10	Deamidation (N)	_ENQN(de)HSYSIK_	EN(0.007)QN(0.993)HSYSIK		EN(-21.58)QN(21.58)HSYSIK		0	1	0	0	P06756-3;P06756-2;P06756;H7BZG1	P06756-3	P06756-3	ITGAV	Integrin alpha-V;Integrin alpha-V heavy chain;Integrin alpha-V light chain	MULTI-MSMS	20150912_ADR_200ug_GLYCO1	1	1	610.78	2	610.781	1219.55	44096	-0.28021	-0.00017115	0.27708	0.00016923	-0.0031347	-1.9146e-06	610.781	18.271	0.528	18.271	18.08	18.608	0					122	29	6	0	0	0	3.9576e-06
ENQNHSYSIK	10	Deamidation (N)	_ENQN(de)HSYSIK_	EN(0.001)QN(0.999)HSYSIK		EN(-29.65)QN(29.65)HSYSIK		0	1	0	0	P06756-3;P06756-2;P06756;H7BZG1	P06756-3	P06756-3	ITGAV	Integrin alpha-V;Integrin alpha-V heavy chain;Integrin alpha-V light chain	MULTI-MSMS	20150912_ADR_200ug_GLYCO2	2	1	610.78	2	610.781	1219.55	44282.8	-0.60221	-0.00036782	0.45646	0.0002788	-0.14575	-8.9022e-05	610.781	18.765	0.57439	18.765	18.489	19.064	0					161	44	5	0	0	0	3.0173e-06
ENQNHSYSIK	10	Deamidation (N)	_ENQN(de)HSYSIK_	EN(0.008)QN(0.992)HSYSIK		EN(-21.09)QN(21.09)HSYSIK		0	1	0	0	P06756-3;P06756-2;P06756;H7BZG1	P06756-3	P06756-3	ITGAV	Integrin alpha-V;Integrin alpha-V heavy chain;Integrin alpha-V light chain	MULTI-MSMS	20150912_ADR_200ug_GLYCO3	3	1	610.78	2	610.781	1219.55	43721.2	-0.26378	-0.00016111	-0.33457	-0.00020435	-0.59835	-0.00036546	610.781	18.829	0.64213	18.829	18.563	19.205	0					164	40	6	0	0	0	0.0013401
ENTSDPSIVIAFGR	14	Deamidation (N)	_EN(de)TSDPSIVIAFGR_	EN(1)TSDPSIVIAFGR		EN(105.19)TSDPSIVIAFGR		0	1	0	0	P11279-2;P11279	P11279-2	P11279-2	LAMP1	Lysosome-associated membrane glycoprotein 1	MULTI-MSMS	20150912_ADR_200ug_GLYCO3	3	1	753.88	2	753.875	1505.74	40622.2	-0.46544	-0.00035088	-0.64688	-0.00048767	-1.1123	-0.00083855	753.875	62.162	1.5068	62.162	61.896	63.403	-3.8147e-06					548	132	7	0	0	0	1.0821e-17
ENTSDPSIVIAFGR	14	Deamidation (N)	_EN(de)TSDPSIVIAFGR_	EN(1)TSDPSIVIAFGR		EN(88.08)TSDPSIVIAFGR		0	1	0	0	P11279-2;P11279	P11279-2	P11279-2	LAMP1	Lysosome-associated membrane glycoprotein 1	MSMS	20150912_ADR_200ug_GLYCO3	3	1	502.92	3	502.919	1505.74	NaN	NaN	NaN	NaN	NaN	NaN	NaN	NaN	62.138	1	62.138	61.638	62.638	-3.8147e-06								0	0	0	3.0793e-34
ENVGIYNISK	10	Deamidation (N)	_ENVGIYN(de)ISK_	ENVGIYN(1)ISK		EN(-37.36)VGIYN(37.36)ISK		0	1	0	0	A0A0G2JP90;A0A087WW46;J3KN36;A0A0G2JN29;A0A087X117;Q5JPE7-3;Q5JPE7-2;Q15155;P69849;Q5JPE7	A0A0G2JP90	A0A0G2JP90	NOMO3;NOMO2;NOMO1	Nodal modulator 2;Nodal modulator 1;Nodal modulator 3	MULTI-MSMS	20150912_ADR_200ug_GLYCO3	3	1	569.29	2	569.293	1136.57	46403.3	0.015565	8.8611e-06	0.3459	0.00019692	0.36147	0.00020578	569.293	45.476	0.60798	45.476	45.184	45.792	0					173	48	5	0	0	0	0.0072685
EPGSNVTMSVDAECVPMVR	19	Deamidation (N)	_EPGSN(de)VTMSVDAECVPMVR_	EPGSN(1)VTMSVDAECVPMVR		EPGSN(51.52)VTMSVDAECVPMVR		0	1	0	0	Q08380;K7ESM3;K7EKQ5;K7EP36;K7EJY8	Q08380	Q08380	LGALS3BP	Galectin-3-binding protein	MULTI-MSMS	20150912_ADR_200ug_GLYCO3	3	1	1039.96	2	1039.96	2077.91	34041.8	-0.01749	-1.8189e-05	0.25508	0.00026527	0.23759	0.00024708	1040.47	56.843	1.4544	56.843	56.108	57.562	3.8147e-06					382	129	6	0	0	0	2.4677e-05
EPISDPVGTCYISTDNFTR	19	Deamidation (N)	_EPISDPVGTCYISTDN(de)FTR_	EPISDPVGTCYISTDN(1)FTR		EPISDPVGTCYISTDN(56.08)FTR		0	1	0	0	P08648	P08648	P08648	ITGA5	Integrin alpha-5;Integrin alpha-5 heavy chain;Integrin alpha-5 light chain	MULTI-MSMS	20150912_ADR_200ug_GLYCO3	3	1	1086.99	2	1086.99	2171.97	33243.1	0.071815	7.8062e-05	0.13033	0.00014167	0.20214	0.00021973	1087.49	63.63	0.67555	63.63	63.433	64.108	0					282	60	6	0	0	0	9.0599e-06
EQHQHSDIDSNQTHSSGTVTSSSSTANIDDIKK	33	Unmodified	_EQHQHSDIDSNQTHSSGTVTSSSSTANIDDIKK_					0	0	0	1	Q14008-2;Q14008;Q14008-3	Q14008-2	Q14008-2	CKAP5	Cytoskeleton-associated protein 5	MULTI-MSMS	20150912_ADR_200ug_GLYCO1	1	1	712.13	5	711.73	3553.62	42109.7	-0.84262	-0.00059972	0.21251	0.00015125	-0.63011	-0.00044847	711.931	27.174	0.32656	27.174	27.017	27.344	0					127	26	6	0	0	0	0.017731
EQIEEEEEAK	10	Unmodified	_EQIEEEEEAK_					0	0	0	0	P35579	P35579	P35579	MYH9	Myosin-9	MULTI-SECPEP	20150912_ADR_200ug_GLYCO2	2	1	617.3	2	617.278	1232.54	45196.4	-0.59533	-0.00036748	-0.78269	-0.00048314	-1.378	-0.00085062	617.277	19.442	0.19286	19.442	19.31	19.503	0					16	11	2	0	0	0	0.018716
EQINITIDHR	10	Deamidation (N)	_EQIN(de)ITIDHR_	EQIN(1)ITIDHR		EQIN(40.73)ITIDHR		0	1	0	0	Q02809;Q02809-2;Q5JXB7	Q02809	Q02809	PLOD1	Procollagen-lysine,2-oxoglutarate 5-dioxygenase 1	MULTI-MSMS	20150912_ADR_200ug_GLYCO1	1	1	620.32	2	620.32	1238.63	45543.3	-0.40878	-0.00025357	0.22215	0.0001378	-0.18663	-0.00011577	620.32	39.306	0.60913	39.306	38.971	39.581	0					126	51	3	0	0	0	0.0098504
EQINITIDHR	10	Deamidation (N)	_EQIN(de)ITIDHR_	EQIN(1)ITIDHR		EQIN(61.96)ITIDHR		0	1	0	0	Q02809;Q02809-2;Q5JXB7	Q02809	Q02809	PLOD1	Procollagen-lysine,2-oxoglutarate 5-dioxygenase 1	MULTI-MSMS	20150912_ADR_200ug_GLYCO3	3	1	620.32	2	620.32	1238.63	44875.2	-0.47978	-0.00029762	0.48644	0.00030175	0.0066633	4.1334e-06	620.32	39.597	0.70865	39.597	39.276	39.985	0					139	50	3	0	0	0	0.0013292
EQINITIDHR	10	Deamidation (N)	_EQIN(de)ITIDHR_	EQIN(1)ITIDHR		EQIN(46.35)ITIDHR		0	1	0	0	Q02809;Q02809-2;Q5JXB7	Q02809	Q02809	PLOD1	Procollagen-lysine,2-oxoglutarate 5-dioxygenase 1	MULTI-MSMS	20150912_ADR_200ug_GLYCO3	3	1	413.88	3	413.882	1238.63	54533.4	-0.25645	-0.00010614	0.086862	3.5951e-05	-0.16959	-7.0191e-05	413.882	39.584	0.59661	39.584	39.319	39.916	0					112	42	4	0	0	0	0.0025279
EQISEYNISIR	11	Deamidation (N)	_EQISEYN(de)ISIR_	EQISEYN(1)ISIR		EQISEYN(42.08)ISIR		0	1	0	0	Q9Y5H0-2;Q9Y5H0	Q9Y5H0-2	Q9Y5H0-2	PCDHGA3	Protocadherin gamma-A3	MULTI-MSMS	20150912_ADR_200ug_GLYCO3	3	1	676.84	2	676.838	1351.66	42917.7	-0.046667	-3.1586e-05	-0.4372	-0.00029591	-0.48386	-0.0003275	677.34	51.236	0.34494	51.236	51.045	51.39	3.8147e-06					56	26	3	0	0	0	0.0046356
EQNDNTSNGTNDYIGSVEK	19	Deamidation (N)	_EQNDNTSN(de)GTNDYIGSVEK_	EQN(0.069)DN(0.069)TSN(0.793)GTN(0.069)DYIGSVEK		EQN(-10.61)DN(-10.61)TSN(10.61)GTN(-10.61)DYIGSVEK		0	1	0	0	Q96MM7-2;Q96MM7-3;Q96MM7;Q96MM7-4	Q96MM7-2	Q96MM7-2	HS6ST2	Heparan-sulfate 6-O-sulfotransferase 2	MULTI-MSMS	20150912_ADR_200ug_GLYCO3	3	1	1043.45	2	1043.45	2084.88	33399.4	-0.36191	-0.00037763	0.71633	0.00074746	0.35443	0.00036982	1043.95	35.813	0.37907	35.813	35.574	35.953	0					109	26	5	0	0	0	8.9863e-05
EQNYSDDVIANMISEPR	17	Deamidation (N)	_EQN(de)YSDDVIANMISEPR_	EQN(1)YSDDVIANMISEPR		EQN(34.3)YSDDVIAN(-34.3)MISEPR		0	1	0	0	A0A0A0MRG2;E9PG40;P05067-10;P05067-3;P05067-4;P05067-5;P05067-6;P05067-7;P05067-11;P05067-8;P05067-9;P05067	A0A0A0MRG2	A0A0A0MRG2	APP	Amyloid beta A4 protein;N-APP;Soluble APP-alpha;Soluble APP-beta;C99;Beta-amyloid protein 42;Beta-amyloid protein 40;C83;P3(42);P3(40);C80;Gamma-secretase C-terminal fragment 59;Gamma-secretase C-terminal fragment 57;Gamma-secretase C-terminal fragment 50;C31	MULTI-MSMS	20150912_ADR_200ug_GLYCO1	1	1	991.44	2	991.444	1980.87	35132.1	-0.27526	-0.00027291	-0.36301	-0.0003599	-0.63827	-0.00063281	991.945	68.131	0.26657	68.131	68.013	68.279	0					59	18	4	0	0	0	3.0768e-05
EQNYSDDVIANMISEPR	17	Deamidation (N)	_EQN(de)YSDDVIANMISEPR_	EQN(1)YSDDVIANMISEPR		EQN(43.86)YSDDVIAN(-43.86)MISEPR		0	1	0	0	A0A0A0MRG2;E9PG40;P05067-10;P05067-3;P05067-4;P05067-5;P05067-6;P05067-7;P05067-11;P05067-8;P05067-9;P05067	A0A0A0MRG2	A0A0A0MRG2	APP	Amyloid beta A4 protein;N-APP;Soluble APP-alpha;Soluble APP-beta;C99;Beta-amyloid protein 42;Beta-amyloid protein 40;C83;P3(42);P3(40);C80;Gamma-secretase C-terminal fragment 59;Gamma-secretase C-terminal fragment 57;Gamma-secretase C-terminal fragment 50;C31	MULTI-MSMS	20150912_ADR_200ug_GLYCO3	3	1	991.94	2	991.444	1980.87	35828.9	-0.078629	-7.7956e-05	-0.47476	-0.0004707	-0.55339	-0.00054865	991.946	67.97	0.31483	67.97	67.855	68.17	0					45	17	4	0	0	0	2.1332e-09
EQQIESCACNETDNSCK	17	Deamidation (N)	_EQQIESCACN(de)ETDNSCK_	EQQIESCACN(1)ETDNSCK		EQQIESCACN(37.45)ETDN(-37.45)SCK		0	1	0	0	P78536-2;P78536	P78536-2	P78536-2	ADAM17	Disintegrin and metalloproteinase domain-containing protein 17	MULTI-MSMS	20150912_ADR_200ug_GLYCO1	1	1	1037.39	2	1037.39	2072.77	33850.2	-0.28462	-0.00029526	-0.80241	-0.00083241	-1.087	-0.0011277	1037.89	23.527	0.91527	23.527	22.941	23.856	1.9073e-06					260	65	7	0	0	0	2.4421e-42
EQQIESCACNETDNSCK	17	Deamidation (N)	_EQQIESCACN(de)ETDNSCK_	EQQIESCACN(1)ETDNSCK		EQQIESCACN(56.06)ETDN(-56.06)SCK		0	1	0	0	P78536-2;P78536	P78536-2	P78536-2	ADAM17	Disintegrin and metalloproteinase domain-containing protein 17	MULTI-MSMS	20150912_ADR_200ug_GLYCO2	2	1	1037.39	2	1037.39	2072.77	33875.9	-0.47187	-0.00048951	-0.53653	-0.0005566	-1.0084	-0.0010461	1037.89	23.841	0.76844	23.841	23.367	24.135	0					252	58	7	0	0	0	1.2299e-103
EQRPGQNCSNYTVR	14	Deamidation (N)	_EQRPGQN(de)CSNYTVR_	EQRPGQN(0.995)CSN(0.005)YTVR		EQRPGQN(22.93)CSN(-22.93)YTVR		0	1	0	1	O75339	O75339	O75339	CILP	Cartilage intermediate layer protein 1;Cartilage intermediate layer protein 1 C1;Cartilage intermediate layer protein 1 C2	MULTI-SECPEP	20150912_ADR_200ug_GLYCO2	2	1	570.28	3	570.594	1708.76	50412.9	0.24754	0.00014124	1.5871	0.00090557	1.8346	0.0010468	570.929	20.021	0.24714	20.021	19.916	20.163	1.9073e-06					26	12	3	0	0	0	0.00067273
EQTPEYNVTITATDR	15	Deamidation (N)	_EQTPEYN(de)VTITATDR_	EQTPEYN(1)VTITATDR		EQTPEYN(50.3)VTITATDR		0	1	0	0	Q9Y5G0-2;Q9Y5G0	Q9Y5G0-2	Q9Y5G0-2	PCDHGB5	Protocadherin gamma-B5	MULTI-MSMS	20150912_ADR_200ug_GLYCO3	3	1	869.91	2	869.91	1737.81	38637.3	-0.5451	-0.00047419	1.6584	0.0014427	1.1133	0.00096847	869.911	44.517	0.45584	44.517	44.333	44.788	0					102	42	4	0	0	0	0.00051138
EQVANSAFVER	11	Unmodified	_EQVANSAFVER_					0	0	0	0	P08238;Q58FF7	P08238	P08238	HSP90AB1;HSP90AB3P	Heat shock protein HSP 90-beta;Putative heat shock protein HSP 90-beta-3	MULTI-SECPEP	20150912_ADR_200ug_GLYCO1	1	1	625.78	2	625.312	1248.61	46389.3	-0.093472	-5.8449e-05	0.44685	0.00027942	0.35338	0.00022097	625.313	31.572	0.40577	31.572	31.361	31.767	0					71	31	3	0	0	0	0.016396
EQYIHENYSR	10	Deamidation (N)	_EQYIHEN(de)YSR_	EQYIHEN(1)YSR		EQYIHEN(77.36)YSR		0	1	0	0	O60568;H7C2S8	O60568	O60568	PLOD3	Procollagen-lysine,2-oxoglutarate 5-dioxygenase 3	MULTI-MSMS	20150912_ADR_200ug_GLYCO1	1	1	670.3	2	670.299	1338.58	42771.7	-0.62751	-0.00042062	-0.82411	-0.0005524	-1.4516	-0.00097302	670.299	25.386	0.53451	25.386	25.137	25.671	0					143	47	4	0	0	0	0.00045194
EQYIHENYSR	10	Deamidation (N)	_EQYIHEN(de)YSR_	EQYIHEN(1)YSR		EQYIHEN(66.27)YSR		0	1	0	0	O60568;H7C2S8	O60568	O60568	PLOD3	Procollagen-lysine,2-oxoglutarate 5-dioxygenase 3	MULTI-MSMS	20150912_ADR_200ug_GLYCO3	3	1	670.3	2	670.299	1338.58	43254.3	-0.61473	-0.00041205	-0.42602	-0.00028556	-1.0408	-0.00069761	670.299	25.9	0.51825	25.9	25.651	26.17	0					161	43	5	0	0	0	0.001
EQYTIINR	8	Deamidation (N)	_EQYTIIN(de)R_	EQYTIIN(1)R		EQYTIIN(71.88)R		0	1	0	0	P40189-3;P40189;D6RH03;P40189-2	P40189-3	P40189-3	IL6ST	Interleukin-6 receptor subunit beta	MULTI-MSMS	20150912_ADR_200ug_GLYCO1	1	1	519.27	2	519.267	1036.52	48603.3	-0.056669	-2.9426e-05	0.25003	0.00012983	0.19336	0.00010041	519.267	35.878	0.63805	35.878	35.678	36.316	0					165	56	5	0	0	0	0.0044697
EQYTIINR	8	Deamidation (N)	_EQYTIIN(de)R_	EQYTIIN(1)R		EQYTIIN(52.94)R		0	1	0	0	P40189-3;P40189;D6RH03;P40189-2	P40189-3	P40189-3	IL6ST	Interleukin-6 receptor subunit beta	MULTI-MSMS	20150912_ADR_200ug_GLYCO2	2	1	519.27	2	519.267	1036.52	48190.9	-0.05645	-2.9313e-05	-0.0092835	-4.8206e-06	-0.065734	-3.4133e-05	519.267	36.214	0.73327	36.214	35.987	36.721	-3.8147e-06					198	69	5	0	0	0	0.0057121
EQYTIINR	8	Deamidation (N)	_EQYTIIN(de)R_	EQYTIIN(1)R		EQYTIIN(48.04)R		0	1	0	0	P40189-3;P40189;D6RH03;P40189-2	P40189-3	P40189-3	IL6ST	Interleukin-6 receptor subunit beta	MULTI-MSMS	20150912_ADR_200ug_GLYCO3	3	1	519.27	2	519.267	1036.52	47965.5	-0.02892	-1.5017e-05	0.021613	1.1223e-05	-0.0073068	-3.7942e-06	519.267	36.164	0.72346	36.164	35.965	36.689	0					183	69	4	0	0	0	0.0088215
EREQQIEEHR	10	Unmodified	_EREQQIEEHR_					0	0	0	1	D6R9W4;Q16643;Q16643-2;Q16643-3	D6R9W4	D6R9W4	DBN1	Drebrin	MULTI-MSMS	20150912_ADR_200ug_GLYCO1	1	1	451.89	3	451.888	1352.64	52732.1	0.088516	4e-05	-0.091554	-4.1372e-05	-0.0030378	-1.3728e-06	451.888	12.604	0.17247	12.604	12.51	12.682	0					16	7	3	0	0	0	0.037659
EREQQIEEHR	10	Unmodified	_EREQQIEEHR_					0	0	0	1	D6R9W4;Q16643;Q16643-2;Q16643-3	D6R9W4	D6R9W4	DBN1	Drebrin	MULTI-MSMS	20150912_ADR_200ug_GLYCO2	2	1	451.89	3	451.888	1352.64	52440.6	0.084638	3.8247e-05	-0.26636	-0.00012036	-0.18172	-8.2116e-05	451.888	12.819	0.19632	12.819	12.703	12.899	0					35	12	4	0	0	0	0.00092232
EREQQIEEHR	10	Unmodified	_EREQQIEEHR_					0	0	0	1	D6R9W4;Q16643;Q16643-2;Q16643-3	D6R9W4	D6R9W4	DBN1	Drebrin	MULTI-MSMS	20150912_ADR_200ug_GLYCO3	3	1	451.89	3	451.888	1352.64	52442	-0.13225	-5.9763e-05	0.1564	7.0676e-05	0.024151	1.0913e-05	451.888	13.232	0.22019	13.232	13.103	13.324	0					40	17	4	0	0	0	0.0027128
ERHPGSFDVVHVK	13	Unmodified	_ERHPGSFDVVHVK_					0	0	0	1	C9JEH7;P62701;P22090	C9JEH7	C9JEH7	RPS4Y1;RPS4X	40S ribosomal protein S4, X isoform;40S ribosomal protein S4, Y isoform 1	MULTI-MSMS	20150912_ADR_200ug_GLYCO1	1	1	377.7	4	377.451	1505.77	58059.9	-0.13164	-4.9689e-05	-0.87022	-0.00032847	-1.0019	-0.00037815	377.701	28.701	0.42565	28.701	28.506	28.932	0					56	27	4	0	0	0	0.034843
ERHPGSFDVVHVK	13	Unmodified	_ERHPGSFDVVHVK_					0	0	0	1	C9JEH7;P62701;P22090	C9JEH7	C9JEH7	RPS4Y1;RPS4X	40S ribosomal protein S4, X isoform;40S ribosomal protein S4, Y isoform 1	MULTI-MSMS	20150912_ADR_200ug_GLYCO2	2	1	377.45	4	377.451	1505.77	58163.2	0.053165	2.0067e-05	-0.55126	-0.00020807	-0.49809	-0.000188	377.451	29.32	0.36135	29.32	29.136	29.497	0					57	22	4	0	0	0	0.022861
ERHPGSFDVVHVK	13	Unmodified	_ERHPGSFDVVHVK_					0	0	0	1	C9JEH7;P62701;P22090	C9JEH7	C9JEH7	RPS4Y1;RPS4X	40S ribosomal protein S4, X isoform;40S ribosomal protein S4, Y isoform 1	MULTI-MSMS	20150912_ADR_200ug_GLYCO3	3	1	377.45	4	377.451	1505.77	58406.6	-0.090789	-3.4268e-05	-0.27855	-0.00010514	-0.36934	-0.00013941	377.451	30.002	0.41786	30.002	29.753	30.17	0					75	29	4	0	0	0	0.0041837
ERHPGSFDVVHVK	13	Unmodified	_ERHPGSFDVVHVK_					0	0	0	1	C9JEH7;P62701;P22090	C9JEH7	C9JEH7	RPS4Y1;RPS4X	40S ribosomal protein S4, X isoform;40S ribosomal protein S4, Y isoform 1	MULTI-MSMS	20150912_ADR_200ug_GLYCO3	3	1	502.93	3	502.932	1505.77	49016.5	0.021573	1.085e-05	0.43459	0.00021857	0.45616	0.00022942	502.932	30.017	0.57689	30.017	29.801	30.378	1.9073e-06					93	42	3	0	0	0	0.014604
ERPSQPEGIRK	11	Unmodified	_ERPSQPEGIRK_					0	0	0	2	A0A0A0MR52;E7EX73;E9PGM1;E7EUU4;Q04637-6;Q04637-7;Q04637-5;Q04637-4;Q04637-3;Q04637;Q04637-8;Q04637-9	A0A0A0MR52	A0A0A0MR52	EIF4G1	Eukaryotic translation initiation factor 4 gamma 1	MULTI-MSMS	20150912_ADR_200ug_GLYCO1	1	1	433.24	3	432.905	1295.69	56072.6	0.049131	2.1269e-05	0.087011	3.7668e-05	0.13614	5.8937e-05	432.906	14.326	0.25195	14.326	14.208	14.46	0					20	8	3	0	0	0	0.0031751
ERPSQPEGIRK	11	Unmodified	_ERPSQPEGIRK_					0	0	0	2	A0A0A0MR52;E7EX73;E9PGM1;E7EUU4;Q04637-6;Q04637-7;Q04637-5;Q04637-4;Q04637-3;Q04637;Q04637-8;Q04637-9	A0A0A0MR52	A0A0A0MR52	EIF4G1	Eukaryotic translation initiation factor 4 gamma 1	MULTI-MSMS	20150912_ADR_200ug_GLYCO2	2	1	432.91	3	432.905	1295.69	54528.1	-0.17722	-7.672e-05	0.92127	0.00039882	0.74405	0.0003221	432.906	14.585	0.22152	14.585	14.487	14.709	9.5367e-07					19	7	4	0	0	0	0.0012515
ESINIWYDCTWNNDTK	16	Deamidation (N)	_ESINIWYDCTWNN(de)DTK_	ESINIWYDCTWN(0.185)N(0.815)DTK		ESIN(-69.67)IWYDCTWN(-6.45)N(6.45)DTK		0	1	0	0	M0R122;M0QZ66;P54852	M0R122	M0R122	EMP3	Epithelial membrane protein 3	MULTI-MSMS	20150912_ADR_200ug_GLYCO1	1	1	1030.94	2	1030.44	2058.86	34205.6	-0.09372	-9.6573e-05	-0.63843	-0.00065786	-0.73215	-0.00075443	1030.94	67.908	0.32472	67.908	67.78	68.105	0					73	20	5	0	0	0	2.0582e-09
ESINIWYDCTWNNDTK	16	Deamidation (N)	_ESINIWYDCTWNN(de)DTK_	ESINIWYDCTWN(0.169)N(0.831)DTK		ESIN(-82.44)IWYDCTWN(-6.93)N(6.93)DTK		0	1	0	0	M0R122;M0QZ66;P54852	M0R122	M0R122	EMP3	Epithelial membrane protein 3	MULTI-MSMS	20150912_ADR_200ug_GLYCO2	2	1	1030.94	2	1030.44	2058.86	34125.5	-0.31982	-0.00032955	-0.029376	-3.0271e-05	-0.3492	-0.00035983	1030.94	67.927	0.4668	67.927	67.768	68.235	0					91	31	5	0	0	0	2.5627e-17
ESINIWYDCTWNNDTK	16	Deamidation (N)	_ESINIWYDCTWNN(de)DTK_	ESINIWYDCTWN(0.221)N(0.779)DTK		ESIN(-108.56)IWYDCTWN(-5.47)N(5.47)DTK		0	1	0	0	M0R122;M0QZ66;P54852	M0R122	M0R122	EMP3	Epithelial membrane protein 3	MULTI-MSMS	20150912_ADR_200ug_GLYCO2	2	1	1030.94	2	1030.44	2058.86	34086.7	-0.22115	-0.00022788	-0.72025	-0.00074218	-0.9414	-0.00097006	1030.94	68.974	1.7414	68.974	68.757	70.499	0					401	114	8	0	0	0	1.243e-34
ESINIWYDCTWNNDTK	16	Deamidation (N)	_ESINIWYDCTWN(de)NDTK_	ESINIWYDCTWN(0.609)N(0.391)DTK		ESIN(-77)IWYDCTWN(1.92)N(-1.92)DTK		0	1	0	0	M0R122;M0QZ66;P54852	M0R122	M0R122	EMP3	Epithelial membrane protein 3	MULTI-MSMS	20150912_ADR_200ug_GLYCO3	3	1	1030.94	2	1030.44	2058.86	34763.1	-0.085108	-8.7698e-05	-0.48034	-0.00049496	-0.56545	-0.00058266	1030.94	67.754	0.40927	67.754	67.607	68.017	0					98	28	5	0	0	0	1.1556e-12
ESINIWYDCTWNNDTK	16	Deamidation (N)	_ESINIWYDCTWNN(de)DTK_	ESINIWYDCTWN(0.169)N(0.831)DTK		ESIN(-164.39)IWYDCTWN(-6.92)N(6.92)DTK		0	1	0	0	M0R122;M0QZ66;P54852	M0R122	M0R122	EMP3	Epithelial membrane protein 3	MULTI-MSMS	20150912_ADR_200ug_GLYCO3	3	1	1030.94	2	1030.44	2058.86	34127.3	0.37509	0.00038651	-1.0821	-0.001115	-0.70696	-0.00072848	1030.94	68.749	1.7423	68.749	68.415	70.157	0					589	121	8	0	0	0	1.4438e-102
ESINIWYDCTWNNDTK	16	Deamidation (N)	_ESINIWYDCTWNN(de)DTK_	ESINIWYDCTWN(0.155)N(0.845)DTK		ESIN(-123.03)IWYDCTWN(-7.37)N(7.37)DTK		0	1	0	0	M0R122;M0QZ66;P54852	M0R122	M0R122	EMP3	Epithelial membrane protein 3	MULTI-MSMS	20150912_ADR_200ug_GLYCO3	3	1	1030.94	2	1030.44	2058.86	34583.9	0.089848	9.2583e-05	-1.3723	-0.0014141	-1.2825	-0.0013215	1030.94	70.628	1.2398	70.628	70.056	71.295	0					237	87	3	0	0	0	2.6387e-42
ESINIWYDCTWNNDTK	16	Deamidation (N)	_ESINIWYDCTWNN(de)DTK_	ESINIWYDCTWN(0.204)N(0.796)DTK		ESIN(-37.83)IWYDCTWN(-5.92)N(5.92)DTK		0	1	0	0	M0R122;M0QZ66;P54852	M0R122	M0R122	EMP3	Epithelial membrane protein 3	MULTI-MSMS	20150912_ADR_200ug_GLYCO3	3	1	1030.94	2	1030.44	2058.86	34876.2	0.07711	7.9457e-05	-1.7806	-0.0018348	-1.7035	-0.0017553	1030.94	72.632	0.38081	72.632	72.397	72.778	0					99	39	4	0	0	0	0.00029719
ESINIWYDCTWNNDTK	16	Deamidation (N)	_ESINIWYDCTWNN(de)DTK_	ESINIWYDCTWN(0.184)N(0.816)DTK		ESIN(-61.82)IWYDCTWN(-6.47)N(6.47)DTK		0	1	0	0	M0R122;M0QZ66;P54852	M0R122	M0R122	EMP3	Epithelial membrane protein 3	MULTI-MSMS	20150912_ADR_200ug_GLYCO3	3	1	1030.94	2	1030.44	2058.86	35013.6	0.13136	0.00013536	-0.62407	-0.00064306	-0.49271	-0.00050771	1030.44	73.41	0.35825	73.41	73.213	73.572	0					63	20	4	0	0	0	4.8244e-09
ESRPPPGPGPGNTTR	15	Deamidation (N)	_ESRPPPGPGPGN(de)TTR_	ESRPPPGPGPGN(1)TTR		ESRPPPGPGPGN(51.59)TTR		0	1	0	1	Q3ZCQ3	Q3ZCQ3	Q3ZCQ3	FAM174B	Membrane protein FAM174B	MULTI-MSMS	20150912_ADR_200ug_GLYCO1	1	1	507.59	3	507.587	1519.74	48462.3	-0.57845	-0.00029361	0.1304	6.6189e-05	-0.44805	-0.00022742	507.587	15.462	0.40985	15.462	15.255	15.665	0					30	12	4	0	0	0	0.00027425
ESRPPPGPGPGNTTR	15	Deamidation (N)	_ESRPPPGPGPGN(de)TTR_	ESRPPPGPGPGN(1)TTR		ESRPPPGPGPGN(51.77)TTR		0	1	0	1	Q3ZCQ3	Q3ZCQ3	Q3ZCQ3	FAM174B	Membrane protein FAM174B	MULTI-MSMS	20150912_ADR_200ug_GLYCO2	2	1	760.88	2	760.876	1519.74	41071	-0.74653	-0.00056802	-0.25872	-0.00019686	-1.0053	-0.00076488	760.876	15.79	0.60514	15.79	15.515	16.12	0					75	35	4	0	0	0	0.025365
ESRPPPGPGPGNTTR	15	Deamidation (N)	_ESRPPPGPGPGN(de)TTR_	ESRPPPGPGPGN(1)TTR		ESRPPPGPGPGN(70.41)TTR		0	1	0	1	Q3ZCQ3	Q3ZCQ3	Q3ZCQ3	FAM174B	Membrane protein FAM174B	MULTI-MSMS	20150912_ADR_200ug_GLYCO2	2	1	507.59	3	507.587	1519.74	48956.3	-0.22477	-0.00011409	-0.21135	-0.00010728	-0.43612	-0.00022137	507.587	15.822	0.55014	15.822	15.501	16.051	0					69	32	4	0	0	0	2.946e-07
ETASNCNGSIAHPSDIYAEGCEAIVVK	27	Deamidation (N)	_ETASNCN(de)GSIAHPSDIYAEGCEAIVVK_	ETASN(0.004)CN(0.996)GSIAHPSDIYAEGCEAIVVK		ETASN(-23.7)CN(23.7)GSIAHPSDIYAEGCEAIVVK		0	1	0	0	H0YKJ9;O60637-3;O60637-2;O60637	H0YKJ9	H0YKJ9	TSPAN3	Tetraspanin-3	MULTI-MSMS	20150912_ADR_200ug_GLYCO3	3	1	965.44	3	965.104	2892.29	34698.4	-0.25851	-0.00024949	-0.70454	-0.00067996	-0.96306	-0.00092945	965.438	57.974	2.8322	57.974	57.627	60.46	0					1171	244	8	0	0	0	9.2541e-26
ETAYSNASIIIQNVTR	16	2 Deamidation (N)	_ETAYSN(de)ASIIIQN(de)VTR_	ETAYSN(1)ASIIIQN(1)VTR		ETAYSN(41.7)ASIIIQN(41.7)VTR		0	2	0	0	M0R235;G5E9F7;P11464-3;P11464;P11464-4;P11464-2;A0A087WU99;M0QY44;M0QZQ1;P11465	M0R235	M0R235	PSG1;PSG2	Pregnancy-specific beta-1-glycoprotein 1;Pregnancy-specific beta-1-glycoprotein 2	MULTI-MSMS	20150912_ADR_200ug_GLYCO3	3	1	594.97	3	594.635	1780.88	46449.4	0.33765	0.00020078	-0.24036	-0.00014292	0.097294	5.7855e-05	594.969	71.429	0.24266	71.429	71.295	71.538	0					37	15	4	0	0	0	0.00033432
ETAYSNASIIIQNVTR	16	2 Deamidation (N)	_ETAYSN(de)ASIIIQN(de)VTR_	ETAYSN(1)ASIIIQN(1)VTR		ETAYSN(50.83)ASIIIQN(50.83)VTR		0	2	0	0	M0R235;G5E9F7;P11464-3;P11464;P11464-4;P11464-2;A0A087WU99;M0QY44;M0QZQ1;P11465	M0R235	M0R235	PSG1;PSG2	Pregnancy-specific beta-1-glycoprotein 1;Pregnancy-specific beta-1-glycoprotein 2	MULTI-MSMS	20150912_ADR_200ug_GLYCO3	3	1	891.95	2	891.449	1780.88	38010.7	-0.43037	-0.00038366	1.2857	0.0011462	0.85534	0.0007625	891.45	71.429	0.23329	71.429	71.295	71.529	0					36	14	3	0	0	0	0.00021575
ETHIETNFTIK	11	Deamidation (N)	_ETHIETN(de)FTIK_	ETHIETN(1)FTIK		ETHIETN(94.77)FTIK		0	1	0	0	P40189-3;P40189;D6RH03;P40189-2	P40189-3	P40189-3	IL6ST	Interleukin-6 receptor subunit beta	MULTI-MSMS	20150912_ADR_200ug_GLYCO3	3	1	667.34	2	667.335	1332.66	43307	-0.28459	-0.00018991	0.19083	0.00012734	-0.09376	-6.257e-05	667.335	46.196	0.70569	46.196	45.941	46.647	0					200	61	4	0	0	0	1.0444e-09
ETIVTIFDNR	10	Deamidation (N)	_ETIVTIFDN(de)R_	ETIVTIFDN(1)R		ETIVTIFDN(93.1)R		0	1	0	0	H7C0Q8;P51788-2;P51788-4;P51788-5;P51788-3;P51788	H7C0Q8	H7C0Q8	CLCN2	Chloride channel protein 2	MULTI-MSMS	20150912_ADR_200ug_GLYCO1	1	1	604.81	2	604.812	1207.61	45944.3	0.018164	1.0986e-05	0.020178	1.2204e-05	0.038342	2.319e-05	604.812	67.593	0.42621	67.593	67.418	67.844	0					91	34	3	0	0	0	3.5348e-06
ETIVTIFDNR	10	Deamidation (N)	_ETIVTIFDN(de)R_	ETIVTIFDN(1)R		ETIVTIFDN(74.84)R		0	1	0	0	H7C0Q8;P51788-2;P51788-4;P51788-5;P51788-3;P51788	H7C0Q8	H7C0Q8	CLCN2	Chloride channel protein 2	MULTI-MSMS	20150912_ADR_200ug_GLYCO2	2	1	604.81	2	604.812	1207.61	45622.4	0.0077278	4.6739e-06	0.14356	8.6829e-05	0.15129	9.1503e-05	604.812	67.707	0.41433	67.707	67.539	67.953	0					80	30	3	0	0	0	0.00059339
ETIVTIFDNR	10	Deamidation (N)	_ETIVTIFDN(de)R_	ETIVTIFDN(1)R		ETIVTIFDN(72.2)R		0	1	0	0	H7C0Q8;P51788-2;P51788-4;P51788-5;P51788-3;P51788	H7C0Q8	H7C0Q8	CLCN2	Chloride channel protein 2	MULTI-MSMS	20150912_ADR_200ug_GLYCO3	3	1	604.81	2	604.812	1207.61	46556.7	0.013583	8.215e-06	-0.079222	-4.7914e-05	-0.065639	-3.9699e-05	604.811	67.351	0.36433	67.351	67.208	67.572	0					76	27	4	0	0	0	0.00070959
ETNFSIASGIEAK	13	Deamidation (N)	_ETN(de)FSIASGIEAK_	ETN(1)FSIASGIEAK		ETN(53.3)FSIASGIEAK		0	1	0	0	P56159-2;P56159	P56159-2	P56159-2	GFRA1	GDNF family receptor alpha-1	MULTI-MSMS	20150912_ADR_200ug_GLYCO3	3	1	684.34	2	684.338	1366.66	42798.8	-0.15323	-0.00010486	0.34735	0.00023771	0.19412	0.00013285	684.339	55.024	0.8227	55.024	54.593	55.415	0					218	78	4	0	0	0	0.00025962
ETVPSNTTCCAR	12	Deamidation (N)	_ETVPSN(de)TTCCAR_	ETVPSN(1)TTCCAR		ETVPSN(40.48)TTCCAR		0	1	0	0	Q9NT99	Q9NT99	Q9NT99	LRRC4B	Leucine-rich repeat-containing protein 4B	MULTI-MSMS	20150912_ADR_200ug_GLYCO1	1	1	698.79	2	698.795	1395.58	41512.2	-0.73358	-0.00051262	-1.2707	-0.00088797	-2.0043	-0.0014006	698.795	18.485	0.46242	18.485	18.281	18.743	0					101	30	5	0	0	0	0.0039088
ETVPSNTTCCAR	12	Deamidation (N)	_ETVPSN(de)TTCCAR_	ETVPSN(1)TTCCAR		ETVPSN(40.48)TTCCAR		0	1	0	0	Q9NT99	Q9NT99	Q9NT99	LRRC4B	Leucine-rich repeat-containing protein 4B	MULTI-MSMS	20150912_ADR_200ug_GLYCO2	2	1	698.79	2	698.795	1395.58	42103.7	-0.87321	-0.00061019	-0.64396	-0.00045	-1.5172	-0.0010602	698.795	18.915	0.51851	18.915	18.677	19.196	0					91	39	3	0	0	0	0.0039088
ETVYSNASIIIQNVTR	16	2 Deamidation (N)	_ETVYSN(de)ASIIIQN(de)VTR_	ETVYSN(1)ASIIIQN(1)VTR		ETVYSN(115.8)ASIIIQN(115.8)VTR		0	2	0	0	H7C1I4;E7EW65;A0A087WYK1;Q00887;G3XAA7;M0R0E4;M0R276;M0R0U8;Q00887-2;M0QXP2;M0R2P9;E9PC55;M0QX68;Q9UQ72;Q16557;E7EQY3;M0R1G9;Q15238	H7C1I4;E7EQY3	H7C1I4	PSG9;PSG11;PSG3;PSG5	Pregnancy-specific beta-1-glycoprotein 9;Pregnancy-specific beta-1-glycoprotein 11;Pregnancy-specific beta-1-glycoprotein 3;Pregnancy-specific beta-1-glycoprotein 5	MULTI-MSMS	20150912_ADR_200ug_GLYCO1	1	1	905.46	2	905.465	1808.92	37362.1	-0.091632	-8.297e-05	-0.11537	-0.00010447	-0.207	-0.00018744	905.966	73.657	0.29362	73.657	73.522	73.816	0					83	20	6	0	0	0	1.9747e-29
ETVYSNASIIIQNVTR	16	2 Deamidation (N)	_ETVYSN(de)ASIIIQN(de)VTR_	ETVYSN(1)ASIIIQN(1)VTR		ETVYSN(43.59)ASIIIQN(43.59)VTR		0	2	0	0	H7C1I4;E7EW65;A0A087WYK1;Q00887;G3XAA7;M0R0E4;M0R276;M0R0U8;Q00887-2;M0QXP2;M0R2P9;E9PC55;M0QX68;Q9UQ72;Q16557;E7EQY3;M0R1G9;Q15238	H7C1I4;E7EQY3	H7C1I4	PSG9;PSG11;PSG3;PSG5	Pregnancy-specific beta-1-glycoprotein 9;Pregnancy-specific beta-1-glycoprotein 11;Pregnancy-specific beta-1-glycoprotein 3;Pregnancy-specific beta-1-glycoprotein 5	MULTI-MSMS	20150912_ADR_200ug_GLYCO1	1	1	603.98	3	603.979	1808.92	44667.8	0.54885	0.00033149	-0.094512	-5.7083e-05	0.45433	0.00027441	603.979	73.66	0.27618	73.66	73.54	73.816	0					70	19	5	0	0	0	0.00030271
ETVYSNASIIIQNVTR	16	2 Deamidation (N)	_ETVYSN(de)ASIIIQN(de)VTR_	ETVYSN(1)ASIIIQN(1)VTR		ETVYSN(66.02)ASIIIQN(66.02)VTR		0	2	0	0	H7C1I4;E7EW65;A0A087WYK1;Q00887;G3XAA7;M0R0E4;M0R276;M0R0U8;Q00887-2;M0QXP2;M0R2P9;E9PC55;M0QX68;Q9UQ72;Q16557;E7EQY3;M0R1G9;Q15238	H7C1I4;E7EQY3	H7C1I4	PSG9;PSG11;PSG3;PSG5	Pregnancy-specific beta-1-glycoprotein 9;Pregnancy-specific beta-1-glycoprotein 11;Pregnancy-specific beta-1-glycoprotein 3;Pregnancy-specific beta-1-glycoprotein 5	MULTI-MSMS	20150912_ADR_200ug_GLYCO2	2	1	905.46	2	905.465	1808.92	37348.8	-0.19813	-0.0001794	0.049376	4.4708e-05	-0.14876	-0.0001347	905.465	73.607	0.34498	73.607	73.442	73.787	0					110	25	6	0	0	0	8.0166e-07
ETVYSNASIIIQNVTR	16	2 Deamidation (N)	_ETVYSN(de)ASIIIQN(de)VTR_	ETVYSN(1)ASIIIQN(1)VTR		ETVYSN(63.06)ASIIIQN(63.06)VTR		0	2	0	0	H7C1I4;E7EW65;A0A087WYK1;Q00887;G3XAA7;M0R0E4;M0R276;M0R0U8;Q00887-2;M0QXP2;M0R2P9;E9PC55;M0QX68;Q9UQ72;Q16557;E7EQY3;M0R1G9;Q15238	H7C1I4;E7EQY3	H7C1I4	PSG9;PSG11;PSG3;PSG5	Pregnancy-specific beta-1-glycoprotein 9;Pregnancy-specific beta-1-glycoprotein 11;Pregnancy-specific beta-1-glycoprotein 3;Pregnancy-specific beta-1-glycoprotein 5	MULTI-MSMS	20150912_ADR_200ug_GLYCO3	3	1	603.98	3	603.979	1808.92	45272.4	0.36269	0.00021906	0.1496	9.0353e-05	0.51229	0.00030941	603.979	73.393	0.75137	73.393	73.213	73.965	0					160	49	6	0	0	0	2.3524e-06
ETVYSNASIIIQNVTR	16	2 Deamidation (N)	_ETVYSN(de)ASIIIQN(de)VTR_	ETVYSN(1)ASIIIQN(1)VTR		ETVYSN(59.73)ASIIIQN(59.73)VTR		0	2	0	0	H7C1I4;E7EW65;A0A087WYK1;Q00887;G3XAA7;M0R0E4;M0R276;M0R0U8;Q00887-2;M0QXP2;M0R2P9;E9PC55;M0QX68;Q9UQ72;Q16557;E7EQY3;M0R1G9;Q15238	H7C1I4;E7EQY3	H7C1I4	PSG9;PSG11;PSG3;PSG5	Pregnancy-specific beta-1-glycoprotein 9;Pregnancy-specific beta-1-glycoprotein 11;Pregnancy-specific beta-1-glycoprotein 3;Pregnancy-specific beta-1-glycoprotein 5	MULTI-MSMS	20150912_ADR_200ug_GLYCO3	3	1	905.47	2	905.465	1808.92	37434.9	-0.46776	-0.00042354	2.0107	0.0018206	1.5429	0.0013971	905.466	73.718	0.7866	73.718	73.693	74.479	0					159	57	3	0	0	0	5.1696e-06
ETVYSNASIIIQNVTR	16	2 Deamidation (N)	_ETVYSN(de)ASIIIQN(de)VTR_	ETVYSN(1)ASIIIQN(1)VTR		ETVYSN(58.25)ASIIIQN(58.25)VTR		0	2	0	0	H7C1I4;E7EW65;A0A087WYK1;Q00887;G3XAA7;M0R0E4;M0R276;M0R0U8;Q00887-2;M0QXP2;M0R2P9;E9PC55;M0QX68;Q9UQ72;Q16557;E7EQY3;M0R1G9;Q15238	H7C1I4;E7EQY3	H7C1I4	PSG9;PSG11;PSG3;PSG5	Pregnancy-specific beta-1-glycoprotein 9;Pregnancy-specific beta-1-glycoprotein 11;Pregnancy-specific beta-1-glycoprotein 3;Pregnancy-specific beta-1-glycoprotein 5	MULTI-MSMS	20150912_ADR_200ug_GLYCO3	3	1	905.47	2	905.465	1808.92	37029.6	-0.36189	-0.00032767	1.9624	0.0017769	1.6006	0.0014493	905.968	75.685	0.11952	75.685	75.58	75.699	-7.6294e-06					14	8	2	0	0	0	1.5616e-05
EVINYTAENICK	12	Deamidation (N)	_EVIN(de)YTAENICK_	EVIN(0.998)YTAEN(0.002)ICK		EVIN(26.67)YTAEN(-26.67)ICK		0	1	0	0	I3L0Q4;Q6PKC3-2;Q6PKC3	I3L0Q4	I3L0Q4	TXNDC11	Thioredoxin domain-containing protein 11	MULTI-MSMS	20150912_ADR_200ug_GLYCO1	1	1	728.35	2	727.845	1453.68	41936.3	-0.52235	-0.00038019	0.47137	0.00034308	-0.050979	-3.7104e-05	727.846	44.448	0.47141	44.448	44.209	44.68	-3.8147e-06					125	42	4	0	0	0	0.0018091
EVINYTAENICK	12	Deamidation (N)	_EVIN(de)YTAENICK_	EVIN(1)YTAENICK		EVIN(35.1)YTAEN(-35.1)ICK		0	1	0	0	I3L0Q4;Q6PKC3-2;Q6PKC3	I3L0Q4	I3L0Q4	TXNDC11	Thioredoxin domain-containing protein 11	MULTI-MSMS	20150912_ADR_200ug_GLYCO2	2	1	727.84	2	727.845	1453.68	41038.5	-0.54442	-0.00039625	0.1346	9.7967e-05	-0.40982	-0.00029829	727.846	44.594	0.44662	44.594	44.435	44.882	0					114	39	4	0	0	0	0.00010098
EVINYTAENICK	12	Deamidation (N)	_EVIN(de)YTAENICK_	EVIN(0.998)YTAEN(0.002)ICK		EVIN(26.05)YTAEN(-26.05)ICK		0	1	0	0	I3L0Q4;Q6PKC3-2;Q6PKC3	I3L0Q4	I3L0Q4	TXNDC11	Thioredoxin domain-containing protein 11	MULTI-MSMS	20150912_ADR_200ug_GLYCO3	3	1	727.85	2	727.845	1453.68	40724.5	-0.3927	-0.00028583	-0.65622	-0.00047763	-1.0489	-0.00076345	727.845	44.453	0.44772	44.453	44.203	44.651	0					129	40	4	0	0	0	0.00014224
EVQCISTNQTISTR	14	Deamidation (N)	_EVQCISTN(de)QTISTR_	EVQCISTN(1)QTISTR		EVQCISTN(154.65)QTISTR		0	1	0	0	Q6UY14;Q6UY14-3	Q6UY14	Q6UY14	ADAMTSL4	ADAMTS-like protein 4	MULTI-MSMS	20150912_ADR_200ug_GLYCO1	1	1	819.4	2	819.394	1636.77	39158.5	-0.35385	-0.00028995	0.17986	0.00014738	-0.17399	-0.00014257	819.394	34.089	1.634	34.089	33.76	35.394	0					480	127	6	0	0	0	7.0283e-65
EVQCISTNQTISTR	14	Deamidation (N)	_EVQCISTN(de)QTISTR_	EVQCISTN(1)QTISTR		EVQCISTN(101.2)QTISTR		0	1	0	0	Q6UY14;Q6UY14-3	Q6UY14	Q6UY14	ADAMTSL4	ADAMTS-like protein 4	MULTI-MSMS	20150912_ADR_200ug_GLYCO2	2	1	819.4	2	819.394	1636.77	38687.8	-0.32552	-0.00026673	-0.2215	-0.00018149	-0.54701	-0.00044822	819.394	34.248	1.6287	34.248	33.969	35.598	0					497	130	5	0	0	0	2.7185e-14
EVQCISTNQTISTR	14	Deamidation (N)	_EVQCISTN(de)QTISTR_	EVQCISTN(1)QTISTR		EVQCISTN(133.48)QTISTR		0	1	0	0	Q6UY14;Q6UY14-3	Q6UY14	Q6UY14	ADAMTSL4	ADAMTS-like protein 4	MULTI-MSMS	20150912_ADR_200ug_GLYCO3	3	1	819.39	2	819.394	1636.77	38673.8	-0.3347	-0.00027425	-0.12937	-0.000106	-0.46407	-0.00038025	819.394	34.298	1.6789	34.298	34.002	35.68	-3.8147e-06					536	129	6	0	0	0	1.5117e-33
EVVEEAENGR	10	Deamidation (N)	_EVVEEAEN(de)GR_	EVVEEAEN(1)GR		EVVEEAEN(64.82)GR		0	1	0	0	B8ZZQ6;B8ZZA1;B8ZZW7;H7C2N1;P06454-2;P06454	B8ZZQ6	B8ZZQ6	PTMA	Prothymosin alpha;Prothymosin alpha, N-terminally processed;Thymosin alpha-1	MULTI-MSMS	20150912_ADR_200ug_GLYCO1	1	1	566.76	2	566.759	1131.5	47155.9	-0.45831	-0.00025975	1.6061	0.00091025	1.1478	0.0006505	566.76	16.306	0.45666	16.306	15.957	16.413	0					53	26	3	0	0	0	0.0011105
EVVEEAENGR	10	Deamidation (N)	_EVVEEAEN(de)GR_	EVVEEAEN(1)GR		EVVEEAEN(74.84)GR		0	1	0	0	B8ZZQ6;B8ZZA1;B8ZZW7;H7C2N1;P06454-2;P06454	B8ZZQ6	B8ZZQ6	PTMA	Prothymosin alpha;Prothymosin alpha, N-terminally processed;Thymosin alpha-1	MULTI-MSMS	20150912_ADR_200ug_GLYCO1	1	1	566.76	2	566.759	1131.5	50678.1	-0.27181	-0.00015405	0.49417	0.00028008	0.22236	0.00012603	566.76	19.314	0.30779	19.314	19.197	19.505	0					54	29	2	0	0	0	0.00059339
EVVEEAENGR	10	Deamidation (N)	_EVVEEAEN(de)GR_	EVVEEAEN(1)GR		EVVEEAEN(112.71)GR		0	1	0	0	B8ZZQ6;B8ZZA1;B8ZZW7;H7C2N1;P06454-2;P06454	B8ZZQ6	B8ZZQ6	PTMA	Prothymosin alpha;Prothymosin alpha, N-terminally processed;Thymosin alpha-1	MULTI-MSMS	20150912_ADR_200ug_GLYCO2	2	1	566.76	2	566.759	1131.5	46665.2	0.023017	1.3045e-05	0.66764	0.00037839	0.69065	0.00039144	566.76	16.489	0.44906	16.489	16.135	16.584	0					43	22	4	0	0	0	4.6342e-10
EVVEEAENGR	10	Deamidation (N)	_EVVEEAEN(de)GR_	EVVEEAEN(1)GR		EVVEEAEN(94.69)GR		0	1	0	0	B8ZZQ6;B8ZZA1;B8ZZW7;H7C2N1;P06454-2;P06454	B8ZZQ6	B8ZZQ6	PTMA	Prothymosin alpha;Prothymosin alpha, N-terminally processed;Thymosin alpha-1	MULTI-MSMS	20150912_ADR_200ug_GLYCO2	2	1	566.76	2	566.759	1131.5	49187.7	0.11748	6.6584e-05	-0.1005	-5.6958e-05	0.016983	9.6253e-06	566.76	19.59	0.24638	19.59	19.503	19.749	0					32	18	2	0	0	0	2.9317e-06
EVVEEAENGR	10	Deamidation (N)	_EVVEEAEN(de)GR_	EVVEEAEN(1)GR		EVVEEAEN(55.35)GR		0	1	0	0	B8ZZQ6;B8ZZA1;B8ZZW7;H7C2N1;P06454-2;P06454	B8ZZQ6	B8ZZQ6	PTMA	Prothymosin alpha;Prothymosin alpha, N-terminally processed;Thymosin alpha-1	MULTI-MSMS	20150912_ADR_200ug_GLYCO3	3	1	566.76	2	566.759	1131.5	49012.3	-0.17892	-0.0001014	-0.25462	-0.00014431	-0.43353	-0.00024571	566.76	19.671	0.28545	19.671	19.502	19.787	0					41	21	3	0	0	0	0.0023518
EWIPINR	7	Deamidation (N)	_EWIPIN(de)R_	EWIPIN(1)R		EWIPIN(60.36)R		0	1	0	0	O75882-3;O75882-2;O75882	O75882-3	O75882-3	ATRN	Attractin	MULTI-MSMS	20150912_ADR_200ug_GLYCO1	1	1	464.75	2	464.748	927.481	51624.1	0.50757	0.00023589	-0.25112	-0.00011671	0.25645	0.00011918	464.748	56.087	0.83647	56.087	55.674	56.51	0					218	66	4	0	0	0	0.015065
EYIEQISTIINTTDR	15	Deamidation (N)	_EYIEQISTIIN(de)TTDR_	EYIEQISTIIN(1)TTDR		EYIEQISTIIN(96.67)TTDR		0	1	0	0	B4DKB2;P42892-3;P42892-2;P42892-4;P42892	B4DKB2	B4DKB2	ECE1	Endothelin-converting enzyme 1	MULTI-MSMS	20150912_ADR_200ug_GLYCO3	3	1	599.97	3	599.635	1795.88	46784.3	0.27976	0.00016776	0.040433	2.4245e-05	0.3202	0.000192	599.97	70.622	0.2157	70.622	70.525	70.741	0					47	17	4	0	0	0	4.4795e-14
EYQDIINVK	9	Unmodified	_EYQDIINVK_					0	0	0	0	P08670;B0YJC4;B0YJC5;A0A087WYG8;E7EMV2;E7ESP9;P17661;Q16352;P07197-2;P07196;P07197;P12036-2;P12036	P08670	P08670	VIM;NEFM;DES;INA;NEFL;NEFH	Vimentin;Desmin;Alpha-internexin;Neurofilament medium polypeptide;Neurofilament light polypeptide;Neurofilament heavy polypeptide	MULTI-MSMS	20150912_ADR_200ug_GLYCO3	3	1	561.29	2	561.295	1120.58	47543.5	0.47488	0.00026655	-2.5897	-0.0014536	-2.1148	-0.001187	561.294	48.56	0.3615	48.56	48.45	48.811	-3.8147e-06					69	29	3	0	0	0	0.035228
FADISEAANR	10	Unmodified	_FADISEAANR_					0	0	0	0	P08670;B0YJC4;B0YJC5;Q5JVS8	P08670	P08670	VIM	Vimentin	MULTI-MSMS	20150912_ADR_200ug_GLYCO2	2	1	547.27	2	547.267	1092.52	46582.8	0.30837	0.00016876	3.4	0.0018607	3.7084	0.0020295	547.267	33.736	0.61415	33.736	33.367	33.982	0					145	41	6	0	0	0	0.035925
FANEYPNITR	10	Deamidation (N)	_FANEYPN(de)ITR_	FANEYPN(1)ITR		FAN(-53.31)EYPN(53.31)ITR		0	1	0	0	O75976;O75976-2	O75976	O75976	CPD	Carboxypeptidase D	MULTI-MSMS	20150912_ADR_200ug_GLYCO1	1	1	613.3	2	613.296	1224.58	44575.6	-0.17578	-0.0001078	-0.79378	-0.00048682	-0.96956	-0.00059463	613.296	41.061	0.51079	41.061	40.815	41.326	0					163	40	6	0	0	0	1.0997e-05
FANEYPNITR	10	Deamidation (N)	_FANEYPN(de)ITR_	FANEYPN(1)ITR		FAN(-53.31)EYPN(53.31)ITR		0	1	0	0	O75976;O75976-2	O75976	O75976	CPD	Carboxypeptidase D	MULTI-MSMS	20150912_ADR_200ug_GLYCO2	2	1	613.3	2	613.296	1224.58	45203.2	-0.34388	-0.0002109	-0.46701	-0.00028642	-0.81089	-0.00049732	613.296	41.118	0.68499	41.118	40.831	41.516	-3.8147e-06					240	58	5	0	0	0	1.0997e-05
FANEYPNITR	10	Deamidation (N)	_FANEYPN(de)ITR_	FANEYPN(1)ITR		FAN(-58.81)EYPN(58.81)ITR		0	1	0	0	O75976;O75976-2	O75976	O75976	CPD	Carboxypeptidase D	MULTI-MSMS	20150912_ADR_200ug_GLYCO3	3	1	613.3	2	613.296	1224.58	45152.6	-0.15988	-9.8052e-05	-0.25947	-0.00015913	-0.41934	-0.00025718	613.296	41.127	0.5004	41.127	40.825	41.325	0					143	40	5	0	0	0	3.0173e-06
FAQAQQQIPIESIGWDVAEIQINHTGPQQDPR	32	Deamidation (N)	_FAQAQQQIPIESIGWDVAEIQIN(de)HTGPQQDPR_	FAQAQQQIPIESIGWDVAEIQIN(1)HTGPQQDPR		FAQAQQQIPIESIGWDVAEIQIN(50.41)HTGPQQDPR		0	1	0	0	P32970;P32970-2	P32970	P32970	CD70	CD70 antigen	MULTI-MSMS	20150912_ADR_200ug_GLYCO3	3	1	1206.27	3	1205.93	3614.78	31846.3	0.094327	0.00011375	0.6731	0.00081172	0.76743	0.00092547	1206.6	75.109	0.5657	75.109	74.698	75.264	0					180	43	6	0	0	0	5.3534e-12
FCWQIPETDYECTNSTSCMTVSCPR	25	Deamidation (N)	_FCWQIPETDYECTN(de)STSCMTVSCPR_	FCWQIPETDYECTN(1)STSCMTVSCPR		FCWQIPETDYECTN(40.09)STSCMTVSCPR		0	1	0	0	H0YNF6;B3KT51;E7EPS7;H0YNS4;Q9BRN9-2;Q9BRN9	H0YNF6	H0YNF6	TM2D3	TM2 domain-containing protein 3	MULTI-MSMS	20150912_ADR_200ug_GLYCO3	3	1	1044.75	3	1044.08	3129.23	34582.1	-0.0025759	-2.6895e-06	0.12896	0.00013464	0.12638	0.00013195	1044.75	68.165	0.27087	68.165	68.017	68.287	0					67	16	6	0	0	0	2.9634e-05
FDNDAASPR	9	Deamidation (N)	_FDN(de)DAASPR_	FDN(1)DAASPR		FDN(58.7)DAASPR		0	1	0	0	Q6DU44;P13747	Q6DU44	Q6DU44	HLA-E	HLA class I histocompatibility antigen, alpha chain E	MULTI-MSMS	20150912_ADR_200ug_GLYCO3	3	1	497.22	2	497.217	992.42	50721.6	-0.15112	-7.5138e-05	0.55713	0.00027701	0.40601	0.00020188	497.218	19.091	0.38981	19.091	18.875	19.265	0					33	19	2	0	0	0	0.0031815
FDTHEYRNESR	11	Deamidation (N)	_FDTHEYRN(de)ESR_	FDTHEYRN(1)ESR		FDTHEYRN(94.77)ESR		0	1	0	1	Q9UHN6-2;Q9UHN6;F5H6B2	Q9UHN6-2	Q9UHN6-2	TMEM2	Transmembrane protein 2	MULTI-MSMS	20150912_ADR_200ug_GLYCO2	2	1	485.55	3	485.548	1453.62	49401.2	0.18589	9.0258e-05	-0.048466	-2.3532e-05	0.13742	6.6726e-05	485.548	19.851	0.35756	19.851	19.695	20.053	-1.9073e-06					91	21	5	0	0	0	6.5963e-10
FDTHEYRNESR	11	Deamidation (N)	_FDTHEYRN(de)ESR_	FDTHEYRN(1)ESR		FDTHEYRN(88.34)ESR		0	1	0	1	Q9UHN6-2;Q9UHN6;F5H6B2	Q9UHN6-2	Q9UHN6-2	TMEM2	Transmembrane protein 2	MULTI-MSMS	20150912_ADR_200ug_GLYCO2	2	1	727.82	2	727.818	1453.62	41376.7	-0.53188	-0.00038711	1.036	0.00075399	0.50408	0.00036688	727.819	19.848	0.378	19.848	19.695	20.073	0					84	22	5	0	0	0	0.00011253
FDTHEYRNESR	11	Deamidation (N)	_FDTHEYRN(de)ESR_	FDTHEYRN(1)ESR		FDTHEYRN(44.85)ESR		0	1	0	1	Q9UHN6-2;Q9UHN6;F5H6B2	Q9UHN6-2	Q9UHN6-2	TMEM2	Transmembrane protein 2	MULTI-MSMS	20150912_ADR_200ug_GLYCO3	3	1	485.55	3	485.548	1453.62	50436.8	0.22189	0.00010774	-0.016299	-7.9137e-06	0.20559	9.9825e-05	485.548	20.111	0.67484	20.111	19.835	20.51	0					141	36	6	0	0	0	0.0024278
FEETTADGRK	10	Unmodified	_FEETTADGRK_					0	0	0	1	I6L8B7;Q01469	I6L8B7	I6L8B7	FABP5	Fatty acid-binding protein, epidermal	MULTI-MSMS	20150912_ADR_200ug_GLYCO1	1	1	577.28	2	577.278	1152.54	46089.7	0.10872	6.2762e-05	-1.3485	-0.00077848	-1.2398	-0.00071571	577.278	13.804	0.38176	13.804	13.563	13.945	0					87	28	4	0	0	0	0.02145
FEETTADGRK	10	Unmodified	_FEETTADGRK_					0	0	0	1	I6L8B7;Q01469	I6L8B7	I6L8B7	FABP5	Fatty acid-binding protein, epidermal	MULTI-MSMS	20150912_ADR_200ug_GLYCO3	3	1	577.28	2	577.278	1152.54	47452.7	-0.22235	-0.00012836	0.86346	0.00049846	0.64112	0.0003701	577.279	14.182	0.35486	14.182	14.063	14.418	-9.5367e-07					30	14	4	0	0	0	0.011387
FEHCNFNDVTTR	12	Deamidation (N)	_FEHCNFN(de)DVTTR_	FEHCN(0.191)FN(0.809)DVTTR		FEHCN(-6.28)FN(6.28)DVTTR		0	1	0	0	E9PNW4;E9PR17;P13987	E9PNW4	E9PNW4	CD59	CD59 glycoprotein	MULTI-MSMS	20150912_ADR_200ug_GLYCO2	2	1	514.22	3	514.221	1539.64	50746.5	0.11714	6.0237e-05	-0.070917	-3.6467e-05	0.046225	2.377e-05	514.555	35.288	0.26063	35.288	35.19	35.45	0					55	18	4	0	0	0	0.0014678
FEVITDIANK	10	Deamidation (N)	_FEVITDIAN(de)K_	FEVITDIAN(1)K		FEVITDIAN(41.4)K		0	1	0	0	Q5SGD2-4;Q5SGD2	Q5SGD2-4	Q5SGD2-4	PPM1L	Protein phosphatase 1L	MULTI-MSMS	20150912_ADR_200ug_GLYCO2	2	1	575.8	2	575.803	1149.59	46045.9	0.51456	0.00029628	-1.8703	-0.0010769	-1.3558	-0.00078067	575.802	58.713	0.58772	58.713	58.513	59.101	3.8147e-06					104	55	3	0	0	0	0.0086668
FFNFSWR	7	Deamidation (N)	_FFN(de)FSWR_	FFN(1)FSWR		FFN(117.93)FSWR		0	1	0	0	B4DKB2;P42892-3;P42892-2;P42892-4;P42892	B4DKB2	B4DKB2	ECE1	Endothelin-converting enzyme 1	MULTI-MSMS	20150912_ADR_200ug_GLYCO1	1	1	502.73	2	502.735	1003.46	49426.8	0.61884	0.00031111	-0.47058	-0.00023658	0.14826	7.4533e-05	502.735	71.016	0.34436	71.016	70.837	71.181	0					63	19	4	0	0	0	4.9435e-07
FFNFSWR	7	Deamidation (N)	_FFN(de)FSWR_	FFN(1)FSWR		FFN(111.04)FSWR		0	1	0	0	B4DKB2;P42892-3;P42892-2;P42892-4;P42892	B4DKB2	B4DKB2	ECE1	Endothelin-converting enzyme 1	MULTI-MSMS	20150912_ADR_200ug_GLYCO2	2	1	502.73	2	502.735	1003.46	49834.7	0.50946	0.00025612	-0.27853	-0.00014003	0.23093	0.0001161	502.735	70.994	0.26187	70.994	70.874	71.136	0					42	14	4	0	0	0	5.8294e-06
FFNFSWR	7	Deamidation (N)	_FFN(de)FSWR_	FFN(1)FSWR		FFN(124.34)FSWR		0	1	0	0	B4DKB2;P42892-3;P42892-2;P42892-4;P42892	B4DKB2	B4DKB2	ECE1	Endothelin-converting enzyme 1	MULTI-MSMS	20150912_ADR_200ug_GLYCO3	3	1	502.73	2	502.735	1003.46	49671.8	0.249	0.00012518	-0.085404	-4.2935e-05	0.1636	8.2248e-05	502.735	70.823	0.27982	70.823	70.704	70.984	0					49	19	4	0	0	0	1.5047e-10
FFPYANGTIGIR	12	Deamidation (N)	_FFPYAN(de)GTIGIR_	FFPYAN(1)GTIGIR		FFPYAN(55.26)GTIGIR		0	1	0	0	P32004-3;P32004-2;P32004	P32004-3	P32004-3	L1CAM	Neural cell adhesion molecule L1	MSMS	20150912_ADR_200ug_GLYCO1	1	1	678.85	2	678.851	1355.69	NaN	NaN	NaN	NaN	NaN	NaN	NaN	NaN	67.105	1	67.105	66.605	67.605	0								0	0	0	1.4132e-05
FFPYANGTIGIR	12	Deamidation (N)	_FFPYAN(de)GTIGIR_	FFPYAN(1)GTIGIR		FFPYAN(57.17)GTIGIR		0	1	0	0	P32004-3;P32004-2;P32004	P32004-3	P32004-3	L1CAM	Neural cell adhesion molecule L1	MULTI-MSMS	20150912_ADR_200ug_GLYCO3	3	1	679.35	2	678.851	1355.69	43564.3	-0.34082	-0.00023137	-0.89089	-0.00060478	-1.2317	-0.00083615	678.851	67.153	1.4397	67.153	66.347	67.787	0					312	113	4	0	0	0	0.00031813
FFVIESQNGSQGIQIEAAR	19	Deamidation (N)	_FFVIESQN(de)GSQGIQIEAAR_	FFVIESQN(1)GSQGIQIEAAR		FFVIESQN(53.45)GSQGIQIEAAR		0	1	0	0	H7C2K7;O60279	H7C2K7	H7C2K7	SUSD5	Sushi domain-containing protein 5	MULTI-MSMS	20150912_ADR_200ug_GLYCO3	3	1	1048.53	2	1048.03	2094.04	34060.2	-0.2647	-0.00027741	2.65	0.0027773	2.3853	0.0024999	1048.53	67.291	0.25405	67.291	67.193	67.447	0					36	16	3	0	0	0	1.8066e-05
FGHFTGFNSSTIK	13	Deamidation (N)	_FGHFTGFN(de)SSTIK_	FGHFTGFN(1)SSTIK		FGHFTGFN(46.07)SSTIK		0	1	0	0	Q9BXP2-2;Q9BXP2-3;Q9BXP2-4;Q9BXP2	Q9BXP2-2	Q9BXP2-2	SLC12A9	Solute carrier family 12 member 9	MULTI-MSMS	20150912_ADR_200ug_GLYCO1	1	1	481.9	3	481.902	1442.68	51304.7	0.41861	0.00020173	-0.28248	-0.00013613	0.13614	6.5605e-05	481.901	51.782	0.47186	51.782	51.598	52.07	0					106	31	4	0	0	0	0.00044503
FGHFTGFNSSTIK	13	Deamidation (N)	_FGHFTGFN(de)SSTIK_	FGHFTGFN(1)SSTIK		FGHFTGFN(43.76)SSTIK		0	1	0	0	Q9BXP2-2;Q9BXP2-3;Q9BXP2-4;Q9BXP2	Q9BXP2-2	Q9BXP2-2	SLC12A9	Solute carrier family 12 member 9	MULTI-MSMS	20150912_ADR_200ug_GLYCO2	2	1	722.35	2	722.349	1442.68	41896.1	-0.44475	-0.00032126	0.14728	0.00010639	-0.29747	-0.00021488	722.349	52.171	0.58681	52.171	51.922	52.509	-3.8147e-06					170	46	5	0	0	0	0.0013558
FGHFTGFNSSTIK	13	Deamidation (N)	_FGHFTGFN(de)SSTIK_	FGHFTGFN(1)SSTIK		FGHFTGFN(51.73)SSTIK		0	1	0	0	Q9BXP2-2;Q9BXP2-3;Q9BXP2-4;Q9BXP2	Q9BXP2-2	Q9BXP2-2	SLC12A9	Solute carrier family 12 member 9	MULTI-MSMS	20150912_ADR_200ug_GLYCO2	2	1	481.9	3	481.902	1442.68	51096.6	0.29699	0.00014312	-0.24946	-0.00012021	0.047534	2.2907e-05	481.901	52.182	0.54002	52.182	51.941	52.481	0					143	42	4	0	0	0	0.00014688
FGNITDINITK	11	2 Deamidation (N)	_FGN(de)ITDIN(de)ITK_	FGN(1)ITDIN(1)ITK		FGN(54.34)ITDIN(54.34)ITK		0	2	0	0	Q5R3F8	Q5R3F8	Q5R3F8	ELFN2	Protein phosphatase 1 regulatory subunit 29	MULTI-MSMS	20150912_ADR_200ug_GLYCO1	1	1	619.32	2	619.319	1236.62	44746.6	0.084	5.2023e-05	-0.44146	-0.0002734	-0.35746	-0.00022138	619.319	61.28	0.41033	61.28	61.081	61.492	0					116	32	5	0	0	0	0.00078257
FGNITDINITK	11	2 Deamidation (N)	_FGN(de)ITDIN(de)ITK_	FGN(1)ITDIN(1)ITK		FGN(72.29)ITDIN(72.29)ITK		0	2	0	0	Q5R3F8	Q5R3F8	Q5R3F8	ELFN2	Protein phosphatase 1 regulatory subunit 29	MULTI-MSMS	20150912_ADR_200ug_GLYCO2	2	1	619.32	2	619.319	1236.62	45287.5	-0.31621	-0.00019584	0.22282	0.000138	-0.093395	-5.7841e-05	619.319	61.349	0.48725	61.349	61.112	61.599	0					126	40	4	0	0	0	0.0001697
[truncated: 3,275 more rows]
[truncated: 17 more columns]

## Sheet: ADR-EXP1
Sequence	N-term cleavage window	C-term cleavage window	Amino acid before	First amino acid	Second amino acid	Second last amino acid	Last amino acid	Amino acid after	A Count	R Count	N Count	D Count	C Count	Q Count	E Count	G Count	H Count	I Count	L Count	K Count	M Count	F Count	P Count	S Count	T Count	W Count	Y Count	V Count	U Count	Length	Missed cleavages	Mass	Proteins	Leading razor protein	Start position	End position	Gene names	Protein names	Unique (Groups)	Unique (Proteins)	Charges	PEP	Score	Fraction Average	Fraction Std. Dev.	Fraction 1	Fraction 2	Fraction 3	Experiment 1
[truncated: 938 more rows]
[truncated: 13 more columns]

[truncated: 12 more sheets: ADR-EXP1-N-glyco, ADR-EXP2, ADR-EXP2-N-glyco, ADR-EXP3, ADR-EXP3-N-glyco, OVC-PSMS-TOTAL, OVC-EXP1, OVC-EXP1-N-glyco, OVC-EXP2, OVC-EXP2-N-glyco, OVC-EXP3, OVC-EXP3-N-glyco]
