# Supplementary material for: Integrated proteomic and N-glycoproteomic analyses of doxorubicin sensitive and resistant ovarian cancer cells reveal glycoprotein alteration in protein abundance and glycosylation
Source: Oncotarget. 2017 Jan 6;8(8):13413–27. doi: 10.18632/oncotarget.14542 (PMC5355108; doi:10.18632/oncotarget.14542)
Supplement: Supplementary file 7 [file oncotarget-08-13413-s007.xlsx]

## Sheet: glycopeptide-motif-1523
Sequence	N-term cleavage window	C-term cleavage window	Amino acid before	First amino acid	Second amino acid	Second last amino acid	Last amino acid	Amino acid after	A Count	R Count	N Count	D Count	C Count	Q Count	E Count	G Count	H Count	I Count	L Count	K Count	M Count	F Count	P Count	S Count	T Count	W Count	Y Count	V Count	U Count	Length	Missed cleavages	Mass	Proteins	Leading razor protein	Start position	End position	Gene names	Protein names	Unique (Groups)	Unique (Proteins)	Charges	PEP	Score	Fraction Average	Fraction Std. Dev.	Fraction 1	Fraction 2	Fraction 3	Experiment 1
AACAVKPQEVQMVNGTITNPINGK	YYFSWDSRAACAVKPQ	ITNPINGKSFSIGDIY	R	A	A	G	K	S	3	0	3	0	1	2	1	2	0	2	0	2	1	0	2	0	2	0	0	3	0	24	1	2539.29	P11717;S4R328	P11717	2123	2146	IGF2R	Cation-independent mannose-6-phosphate receptor	yes	no	2;3	6.5247e-33	103.28	1.98	0.841	15	12	14	9
AAENFTIIVK	VPQPAFIKAAENFTII	ENFTIIVKNNIWYPKF	K	A	A	V	K	N	2	0	1	0	0	0	1	0	0	2	0	1	0	1	0	0	1	0	0	1	0	10	0	1104.62	F6SFZ6;Q99571;Q99571-2;F5H1M6;Q99571-3	F6SFZ6	181	190	P2RX4	P2X purinoceptor 4	yes	no	2	0.0013323	63.624	3	0			2
AAIPSAIDTNSSK	VTDFEGWKAAIPSAID	AIDTNSSKSTSSFPCP	K	A	A	S	K	S	3	0	1	1	0	0	0	0	0	2	0	1	0	0	1	3	1	0	0	0	0	13	0	1273.65	Q08380	Q08380	542	554	LGALS3BP	Galectin-3-binding protein	yes	yes	2	0.00016976	65.043	2.08	0.828	4	4	5	3
AAISWSNGNGTASCR	VAITGVRKAAISWSNG	GNGTASCRVIIESIGS	K	A	A	C	R	V	3	1	2	0	1	0	0	2	0	1	0	0	0	0	0	3	1	1	0	0	0	15	0	1550.69	A0A087WTK0;A0A087WVC6;Q12913-2;Q12913	A0A087WTK0	223	237	PTPRJ	Receptor-type tyrosine-protein phosphatase eta	yes	no	2	1.8436e-14	109.07	2.08	0.828	4	4	5	3
AANASSPQMSEIR	RAGAPGSRAANASSPQ	SPQMSEIRREGRGGGR	R	A	A	I	R	R	3	1	1	0	0	1	1	0	0	1	0	0	1	0	1	3	0	0	0	0	0	13	0	1360.64	Q69YZ2	Q69YZ2	86	98	TMEM200B	Transmembrane protein 200B	yes	yes	2	0.0027793	64.104	2	1	1		1
AANYTSSINIPDK	ACIDSEARAANYTSSI	SSINIPDKTIQFVKDH	R	A	A	D	K	T	2	0	2	1	0	0	0	0	0	2	0	1	0	0	1	2	1	0	1	0	0	13	0	1392.69	E9PFD9;Q92854-2;Q92854	E9PFD9	377	389	SEMA4D	Semaphorin-4D	yes	no	2	4.2453e-11	119.17	1.5	0.5	1	1		1
AAPAPQEATATFNSTADR	IHYETFGKAAPAPQEA	TFNSTADREDGHRNFS	K	A	A	D	R	E	6	1	1	1	0	1	1	0	0	0	0	0	0	1	2	1	3	0	0	0	0	18	0	1817.85	J3QQX6;J3QRQ1;P13598;J3QRT5;J3QKR4	J3QQX6	164	181	ICAM2	Intercellular adhesion molecule 2	yes	no	2	8.6029e-18	94.845	2	0.784	4	5	4	3
AAPAPQEATATFNSTADREDGHR	IHYETFGKAAPAPQEA	ADREDGHRNFSCIAVI	K	A	A	H	R	N	6	2	1	2	0	1	2	1	1	0	0	0	0	1	2	1	3	0	0	0	0	23	1	2412.11	J3QQX6;J3QRQ1;P13598;J3QRT5;J3QKR4	J3QQX6	164	186	ICAM2	Intercellular adhesion molecule 2	yes	no	3;4	1.118e-23	99.407	2.25	0.829	2	2	4	1
AAPAPQEATATFNSTADREDGHRNFSCIAVIDIMSR	IHYETFGKAAPAPQEA	AVIDIMSRGGNIFHKH	K	A	A	S	R	G	7	3	2	3	1	1	2	1	1	3	0	0	1	2	2	3	3	0	0	1	0	36	2	3918.84	J3QQX6;J3QRQ1;P13598;J3QRT5;J3QKR4	J3QQX6	164	199	ICAM2	Intercellular adhesion molecule 2	yes	no	4	3.762e-27	82.261	2	0.816	1	1	1
AASTYSIDSVSFSYNTGDNTTFPDAEDK	SWIANFTKAASTYSID	TFPDAEDKGIITVDEI	K	A	A	D	K	G	3	0	2	4	0	0	1	1	0	1	0	1	0	2	1	5	4	0	2	1	0	28	0	3002.29	P13473-2;P13473;P13473-3	P13473-2	105	132	LAMP2	Lysosome-associated membrane glycoprotein 2	yes	no	2;3	4.3182e-16	73.072	2	0.632	2	6	2	3
AATCINPINGSVCERPANHSAK	EPSTRGIKAATCINPI	RPANHSAKQCRTPCAI	K	A	A	A	K	Q	4	1	3	0	2	0	1	1	1	2	0	1	0	0	2	2	1	0	0	1	0	22	1	2366.12	O75882-3;O75882-2;O75882	O75882-3	832	853	ATRN	Attractin	yes	no	3;4	1.64e-35	116.39	2.05	0.759	5	8	6	6
ADANPPATEYHWTTINGSIPK	MDVKITCKADANPPAT	TINGSIPKGVEAQNRT	K	A	D	P	K	G	3	0	2	1	0	0	1	1	1	2	0	1	0	0	3	1	3	1	1	0	0	21	0	2282.1	Q15223-3;Q15223-2;Q15223	Q15223-3	271	291	PVRL1	Nectin-1	yes	no	3	6.7717e-11	72.568	2	0.853	4	3	4	3
AEAVGETITIPGIVSADNGTYTCEASNK	GNESIPERAEAVGETI	YTCEASNKHGHARAIY	R	A	E	N	K	H	4	0	2	1	1	0	3	3	0	3	0	1	0	0	1	2	4	0	1	2	0	28	0	2867.35	Q8NFZ8	Q8NFZ8	269	296	CADM4	Cell adhesion molecule 4	yes	yes	3	2.2221e-10	64.16	3	0			1
AEFNITIIHPK	CFDEPAMKAEFNITII	NITIIHPKDITAISNM	K	A	E	P	K	D	1	0	1	0	0	0	1	0	1	3	0	1	0	1	1	0	1	0	0	0	0	11	0	1281.71	P15144	P15144	231	241	ANPEP	Aminopeptidase N	yes	yes	2;3	0.00076711	66.267	1.89	0.875	4	2	3	4
AEISNHTRPVIIVPGCIGNQIEAK	FPPHTTPKAEISNHTR	IGNQIEAKIDKPDVVN	K	A	E	A	K	I	2	1	2	0	1	1	2	2	1	5	0	1	0	0	2	1	1	0	0	2	0	24	1	2615.39	P04180	P04180	40	63	LCAT	Phosphatidylcholine-sterol acyltransferase	yes	yes	3;4	1.3968e-16	100.44	1.95	0.805	7	7	6	5
AENQVNVTCQVR	EVTQQPVRAENQVNVT	VNVTCQVRKFYPQRIQ	R	A	E	V	R	K	1	1	2	0	1	2	1	0	0	0	0	0	0	0	0	0	1	0	0	3	0	12	0	1416.68	P78324-4;P78324;P78324-2;H3BQ21;Q5TFQ8;H3BSK5	P78324-4	264	275	SIRPA;SIRPB1	Tyrosine-protein phosphatase non-receptor type substrate 1;Signal-regulatory protein beta-1 isoform 3	yes	no	2	2.6375e-10	113.24	2.12	0.781	2	3	3	1
AEPPINASASDQGEK	PKDKNGTRAEPPINAS	SASDQGEKVIPPAGQT	R	A	E	E	K	V	3	0	1	1	0	1	2	1	0	1	0	1	0	0	2	2	0	0	0	0	0	15	0	1512.71	Q9Y4L1;A0A087X054	Q9Y4L1	926	940	HYOU1	Hypoxia up-regulated protein 1	yes	no	2;3	3.7427e-11	101.53	2.08	0.828	4	4	5	3
AFGHIFNDAIVFIPPNGSDND	MYGVYRIRAFGHIFND	PPNGSDND________	R	A	F	N	D	-	2	0	3	3	0	0	0	2	1	3	0	0	0	3	2	1	0	0	0	1	0	21	0	2259.06	Q96EU7	Q96EU7	298	318	C1GALT1C1	C1GALT1-specific chaperone 1	yes	yes	2	4.4561e-09	86.8	2	0.816	1	1	1	2
AFGIVECVICTCNVTK	ESWHPNIRAFGIVECV	ICTCNVTKQECKKIHC	R	A	F	T	K	Q	1	0	1	0	3	0	1	1	0	2	0	1	0	1	0	0	2	0	0	3	0	16	0	1869.88	Q9BU40-3;Q9BU40;Q9BU40-2;Q9BU40-6;Q9BU40-5;Q9BU40-4	Q9BU40-3	200	215	CHRDL1	Chordin-like protein 1	yes	no	2	8.821e-08	92.773	2.29	0.881	2	1	4	2
AFQIWSNVTPITFTK	DVDHAIEKAFQIWSNV	VTPITFTKVSEGQADI	K	A	F	T	K	V	1	0	1	0	0	1	0	0	0	2	0	1	0	2	1	1	3	1	0	1	0	15	0	1751.92	P03956	P03956	137	151	MMP1	Interstitial collagenase;22 kDa interstitial collagenase;27 kDa interstitial collagenase	yes	yes	2	0.0085366	54.281	2	1	1		1
AFSNSSYVINPTTGEIVFDPISASDTGEYSCEAR	PTNPKSTRAFSNSSYV	GEYSCEARNGYGTPMT	R	A	F	A	R	N	3	1	2	2	1	0	3	2	0	3	0	0	0	2	2	6	3	0	2	2	0	34	0	3683.66	A0A087WY82;Q9Y624-2;Q9Y624	A0A087WY82	162	195	F11R	Junctional adhesion molecule A	yes	no	3	2.7117e-26	78.531	1	0	1
AFSTIIVNVSGK	ISCTQEDRAFSTIIVN	IIVNVSGKFFEYTIKG	R	A	F	G	K	F	1	0	1	0	0	0	0	1	0	2	0	1	0	1	0	2	1	0	0	2	0	12	0	1234.69	A0A087WXD1;Q96T83	A0A087WXD1	138	149	SLC9A7	Sodium/hydrogen exchanger 7	yes	no	2	6.1245e-05	77.279	1.91	0.793	4	4	3	3
AGAINATYK	YTCRVSNRAGAINATY	GAINATYKVDVIQRTR	R	A	G	Y	K	V	3	0	1	0	0	0	0	1	0	1	0	1	0	0	0	0	1	0	1	0	0	9	0	907.476	Q8N441	Q8N441	227	235	FGFRL1	Fibroblast growth factor receptor-like 1	yes	yes	2	0.00046629	93.598	1.88	0.781	3	3	2	2
AGFEAVENGTVCR	PIGRCMCKAGFEAVEN	VENGTVCRGCPSGTFK	K	A	G	C	R	G	2	1	1	0	1	0	2	2	0	0	0	0	0	1	0	0	1	0	0	2	0	13	0	1408.64	P29323-2;P29323-3;P29323;Q6NVW1;B1AKC9	P29323-2	258	270	EPHB2	Ephrin type-B receptor 2	yes	no	2	2.6324e-11	122.39	2	0.861	10	7	10	8
AGHFQNTSSPSAR	NNHCVPCKAGHFQNTS	NTSSPSARCQPHTRCE	K	A	G	A	R	C	2	1	1	0	0	1	0	1	1	0	0	0	0	1	1	3	1	0	0	0	0	13	0	1358.63	F5H627;F5H6F8;F5H2E7;P36941-2;P36941	F5H627	65	77	MIF4GD;LTBR	Tumor necrosis factor receptor superfamily member 3	yes	no	2;3	4.9778e-11	117.7	2.05	0.805	6	7	7	5
AGNCSWEAHPGNR	________________	WEAHPGNRNKVSATGG	M	A	G	N	R	N	2	1	2	0	1	0	1	2	1	0	0	0	0	0	1	1	0	1	0	0	0	13	0	1454.61	F5H5R4;Q96AM1	F5H5R4	2	14	MRGPRF	Mas-related G-protein coupled receptor member F	yes	no	2	7.3293e-09	100.73	2	0.816	4	4	4	3
AGPNGTIFVADAYK	CGRPIGIRAGPNGTIF	IFVADAYKGIFEVNPW	R	A	G	Y	K	G	3	0	1	1	0	0	0	2	0	1	0	1	0	1	1	0	1	0	1	1	0	14	0	1422.71	H0Y512;Q9HDC9-2;Q9HDC9	H0Y512	142	155	APMAP	Adipocyte plasma membrane-associated protein	yes	no	2	2.6294e-09	91.812	2	0.816	4	4	4	3
AGQPATAFSQQDIIDGAVIYSHNGSISPR	PRWGQIVRAGQPATAF	HNGSISPRDTMAFSVE	R	A	G	P	R	D	4	1	1	2	0	3	0	3	1	4	0	0	0	1	2	4	1	0	1	1	0	29	0	2999.47	Q6UVK1	Q6UVK1	1180	1208	CSPG4	Chondroitin sulfate proteoglycan 4	yes	yes	3	1.5126e-97	185.68	2	0.816	4	4	4	3
AGYDNAHSAPSIGMVSNGSTIINHTSDR	TVDREIQKAGYDNAHS	IINHTSDRICDKSCYA	K	A	G	D	R	I	3	1	3	2	0	0	0	3	2	3	0	0	1	0	1	5	2	0	1	1	0	28	0	2871.32	H0YA38;P50443	H0YA38	74	101	SLC26A2	Sulfate transporter	yes	no	3;4	3.4991e-81	155.63	1.95	0.825	14	12	12	10
AHCVWIECPIPDAPVVTNVTVK	VITCATGRAHCVWIEC	VVTNVTVKARVWNSTF	R	A	H	V	K	A	2	0	1	1	2	0	1	0	1	2	0	1	0	0	3	0	2	1	0	5	0	22	0	2504.26	P26006;P26006-1	P26006	909	930	ITGA3	Integrin alpha-3;Integrin alpha-3 heavy chain;Integrin alpha-3 light chain	yes	no	2;3	3.5209e-43	130.89	1.96	0.841	9	7	8	7
AIAAIDAFAINMTR	IIRFSGIRAIAAIDAF	AFAINMTRGAAYGADR	R	A	I	T	R	G	5	1	1	1	0	0	0	0	0	3	0	0	1	1	0	0	1	0	0	0	0	14	0	1476.78	Q9NS84	Q9NS84	397	410	CHST7	Carbohydrate sulfotransferase 7	yes	yes	2	3.9265e-06	73.834	1.86	0.833	3	2	2	2
AIAGIVYNASGSEHCYDIYR	AQRITGIRAIAGIVYN	EHCYDIYRIYHSCADP	R	A	I	Y	R	I	3	1	1	1	1	0	1	2	1	3	0	0	0	0	0	2	0	0	3	1	0	20	0	2258.04	Q9UHL4	Q9UHL4	308	327	DPP7	Dipeptidyl peptidase 2	yes	yes	3	5.1064e-07	74.029	1.75	0.829	2	1	1	1
AIFDIDHFPDWANVTHIET	IAVNTWGRAIFDIDHF	ANVTHIET________	R	A	I	E	T	-	2	0	1	3	0	0	1	0	2	3	0	0	0	2	1	0	2	1	0	1	0	19	0	2240.05	Q86YT5-2;Q86YT5-4;Q86YT5-3;Q86YT5	Q86YT5-2	504	522	SLC13A5	Solute carrier family 13 member 5	yes	no	2;3	0.00053407	53.554	1.8	0.748	2	2	1	1
AIGFENATQAIGR	TDASVVCRAIGFENAT	NATQAIGRAAFGQGSG	R	A	I	G	R	A	3	1	1	0	0	1	1	2	0	2	0	0	0	1	0	0	1	0	0	0	0	13	0	1346.69	Q08380;K7ESM3;K7EKQ5;K7EP36;K7ES75;K7EN99;K7ERZ6;K7EJD3	Q08380	64	76	LGALS3BP	Galectin-3-binding protein	yes	no	2	1.4361e-16	127.17	2	0.784	4	5	4	3
AIHAINVTWR	ATIGDYFRAIHAINVT	HAINVTWRVRDHHDFI	R	A	I	W	R	V	2	1	1	0	0	0	0	0	1	2	0	0	0	0	0	0	1	1	0	1	0	10	0	1179.65	H0YA68;E9PCD7;Q9Y2E5-2;Q9Y2E5	H0YA68	330	339	MAN2B2	Epididymis-specific alpha-mannosidase	yes	no	2;3	0.00016828	83.862	2.2	0.872	3	2	5	3
AIMNGSESR	KITDSEDKAIMNGSES	IMNGSESRFFVSSSQG	K	A	I	S	R	F	1	1	1	0	0	0	1	1	0	1	0	0	1	0	0	2	0	0	0	0	0	9	0	963.444	I3L192;A0A087X2B5;P35613-2;P35613;R4GMX5;A0A087WUV8;P35613-3;P35613-4	I3L192	141	149	BSG	Basigin	yes	no	2	0.00025272	117.89	1.78	0.79	18	13	9	11
AINTSQIK	IVEAVDGKAINTSQIK	AINTSQIKAINIEMIP	K	A	I	I	K	A	1	0	1	0	0	1	0	0	0	2	0	1	0	0	0	1	1	0	0	0	0	8	0	873.492	Q5SXQ3;Q8IYK4	Q5SXQ3	117	124	COLGALT2	Procollagen galactosyltransferase 2	yes	no	2	0.012809	42.599	2	0		1		1
AIPGGADNASVASGAAASPGPQR	PIAASPARAIPGGADN	AASPGPQRSISAIHGA	R	A	I	Q	R	S	7	1	1	1	0	1	0	4	0	1	0	0	0	0	3	3	0	0	0	1	0	23	0	2020.99	O95502	O95502	35	57	NPTXR	Neuronal pentraxin receptor	yes	yes	2	2.9175e-05	41.446	3	0			1
AISNISIR	FKGICAIRAISNISIR	AISNISIRIFYEDGSG	R	A	I	I	R	I	1	1	1	0	0	0	0	0	0	3	0	0	0	0	0	2	0	0	0	0	0	8	0	872.508	O15031;E2PU09;A6QRH1	O15031	124	131	PLXNB2	Plexin-B2	yes	no	2	0.0012588	121.05	2	0.816	4	4	4	3
AISPNSTISSAPK	VTIEHVPKAISPNSTI	STISSAPKDFAIFGFD	K	A	I	P	K	D	2	0	1	0	0	0	0	0	0	2	0	1	0	0	2	4	1	0	0	0	0	13	0	1271.67	B0QY60;Q9UH99-3;Q9UH99;Q9UH99-2	B0QY60	105	117	SUN2	SUN domain-containing protein 2	yes	no	2	6.7329e-05	72.891	2	0.816	4	4	4	3
AISQQNVSMDIATFMK	GAPTEDIKAISQQNVS	MDIATFMKIRTDAVIP	K	A	I	M	K	I	2	0	1	1	0	2	0	0	0	2	0	1	2	1	0	2	1	0	0	1	0	16	0	1782.86	H3BMA1;H3BUX1;Q13421-4;Q13421-3;Q13421;Q13421-2	H3BMA1	232	247	MSLN	Mesothelin;Megakaryocyte-potentiating factor;Mesothelin, cleaved form	yes	no	2;3	1.1155e-31	147.64	1.98	0.801	14	15	13	10
AIVCSQPGINCTVK	SIRIIDHRAIVCSQPG	PGINCTVKNSTCIDDS	R	A	I	V	K	N	1	0	1	0	2	1	0	1	0	2	0	1	0	0	1	1	1	0	0	2	0	14	0	1545.76	Q96F46-2;Q96F46	Q96F46-2	40	53	IL17RA	Interleukin-17 receptor A	yes	no	2	3.0835e-06	74.649	2	0.775	3	4	3	2
AIVNFTR	DFQMVYFRAIVNFTRS	RAIVNFTRSIEYSPQI	R	A	I	T	R	S	1	1	1	0	0	0	0	0	0	1	0	0	0	1	0	0	1	0	0	1	0	7	0	819.46	P98160;Q5SZJ2	P98160	86	92	HSPG2	Basement membrane-specific heparan sulfate proteoglycan core protein;Endorepellin;LG3 peptide	yes	no	2	0.0024449	117.93	2.75	0.433		1	3
AMNTSQVEAIGIQMIPGYR	IVEAVDGKAMNTSQVE	IQMIPGYRDPYHGRPI	K	A	M	Y	R	D	2	1	1	0	0	2	1	2	0	3	0	0	2	0	1	1	1	0	1	1	0	19	0	2078.03	M0QX72;Q8NBJ5	M0QX72	97	115	COLGALT1	Procollagen galactosyltransferase 1	yes	no	2;3	3.051e-51	170.61	2	0.816	8	8	8	6
AMSSNETAAYK	SHIAIVGKAMSSNETA	SNETAAYKIMRTIDVD	K	A	M	Y	K	I	3	0	1	0	0	0	1	0	0	0	0	1	1	0	0	2	1	0	1	0	0	11	0	1171.52	Q8TCJ2	Q8TCJ2	637	647	STT3B	Dolichyl-diphosphooligosaccharide--protein glycosyltransferase subunit STT3B	yes	yes	2	1.1868e-05	88.596	2.05	0.805	6	7	7	4
ANASEGTSPNCTGHCAHPR	VTINIEGRANASEGTS	TGHCAHPRIPCFHGGR	R	A	N	P	R	I	3	1	2	0	2	0	1	2	2	0	0	0	0	0	2	2	2	0	0	0	0	19	0	2022.84	P78357	P78357	947	965	CNTNAP1	Contactin-associated protein 1	yes	yes	2;3;4	2.7333e-35	136.26	1.95	0.759	6	8	5	7
ANATIEVK	YHFVSAPKANATIEVK	ANATIEVKAAPDITGH	K	A	N	V	K	A	2	0	1	0	0	0	1	0	0	1	0	1	0	0	0	0	1	0	0	1	0	8	0	844.465	Q9UFM8;Q9Y639-3;Q9Y639-1;Q9Y639-4;Q9Y639-5;Q9Y639	Q9UFM8	191	198	DKFZp566H1924;NPTN	Neuroplastin	yes	no	1;2	0.00042067	108.74	2	0.756	6	9	6	6
ANDTSYIR	ITDDTFCKANDTSYIR	ANDTSYIRDRIEEIRI	K	A	N	I	R	D	1	1	1	1	0	0	0	0	0	1	0	0	0	0	0	1	1	0	1	0	0	8	0	938.446	P20774	P20774	257	264	OGN	Mimecan	yes	yes	2	0.0063227	120.15	2	0.775	3	4	3	2
ANESRIEEADQIYR	INIANIIRANESRIEE	EEADQIYRQAISMRPD	R	A	N	Y	R	Q	2	2	1	1	0	1	3	0	0	2	0	0	0	0	0	1	0	0	1	0	0	14	1	1692.81	Q6ZXV5-2;Q6ZXV5	Q6ZXV5-2	540	553	TMTC3	Transmembrane and TPR repeat-containing protein 3	yes	no	3	6.6553e-06	65.511	2	0		1		1
ANHSGAVVIIK	TFVSGAPRANHSGAVV	SGAVVIIKRDMKSAHI	R	A	N	I	K	R	2	0	1	0	0	0	0	1	1	2	0	1	0	0	0	1	0	0	0	2	0	11	0	1107.64	P23229-7;P23229-4;P23229-2;P23229-5;P23229-3;P23229-6;P23229;P23229-9;C9JXX7	P23229-7	164	174	ITGA6	Integrin alpha-6;Integrin alpha-6 heavy chain;Integrin alpha-6 light chain;Processed integrin alpha-6	yes	no	2;3	3.8797e-06	93.345	2.07	0.799	4	5	5	3
ANIQFGDNGTTISAVSNK	TYREIRNKANIQFGDN	TISAVSNKAYVFERDQ	K	A	N	N	K	A	2	0	3	1	0	1	0	2	0	2	0	1	0	1	0	2	2	0	0	1	0	18	0	1835.9	Q14108	Q14108	98	115	SCARB2	Lysosome membrane protein 2	yes	yes	2;3	6.1279e-44	159.81	2	0.838	13	11	13	11
ANISGGVWK	PCQDCSSKANISGGVW	NISGGVWKDNINMAIV	K	A	N	W	K	D	1	0	1	0	0	0	0	2	0	1	0	1	0	0	0	1	0	1	0	1	0	9	0	930.492	P08581;P08581-2;P08581-3;C9JKM5	P08581	105	113	MET	Hepatocyte growth factor receptor	yes	no	2	0.00088133	79.148	2.09	0.793	3	4	4	3
ANISSPGIIYTYTQDPTVTR	PITIAIDRANISSPGI	TQDPTVTRIEPTWSII	R	A	N	T	R	I	1	1	1	1	0	1	0	1	0	3	0	0	0	0	2	2	4	0	2	1	0	20	0	2196.11	P51805	P51805	1008	1027	PLXNA3	Plexin-A3	yes	yes	2	3.5336e-16	88.945	1	0	2			1
ANITGWDPQK	EITVEGTRANITGWDP	ITGWDPQKDIIVRVCV	R	A	N	Q	K	D	1	0	1	1	0	1	0	1	0	1	0	1	0	0	1	0	1	1	0	0	0	10	0	1128.56	H0YNK6;Q06418	H0YNK6	334	343	TYRO3	Tyrosine-protein kinase receptor TYRO3	yes	no	2	0.014328	70.412	2	1	1		1	1
ANITVVIIR	QVEGGAPRANITVVII	NITVVIIRGEKEIKRE	R	A	N	I	R	G	1	1	1	0	0	0	0	0	0	3	0	0	0	0	0	0	1	0	0	2	0	9	0	997.628	P05362;K7EKL8	P05362	144	152	ICAM1	Intercellular adhesion molecule 1	yes	no	1;2	3.3553e-14	138.98	2.05	0.825	6	6	7	3
ANITWSVK	CYIWEINKANITWSVK	ANITWSVKHDDFFPYA	K	A	N	V	K	H	1	0	1	0	0	0	0	0	0	1	0	1	0	0	0	1	1	1	0	1	0	8	0	917.497	O00754-2;O00754	O00754-2	365	372	MAN2B1	Lysosomal alpha-mannosidase;Lysosomal alpha-mannosidase A peptide;Lysosomal alpha-mannosidase B peptide;Lysosomal alpha-mannosidase C peptide;Lysosomal alpha-mannosidase D peptide;Lysosomal alpha-mannosidase E peptide	yes	no	2	0.0013902	95.502	2	0.816	4	4	4	3
ANNSWFQSIIR	IIYGFIIKANNSWFQS	SWFQSIIRQDIRSYIG	K	A	N	I	R	Q	1	1	2	0	0	1	0	0	0	2	0	0	0	1	0	2	0	1	0	0	0	11	0	1334.67	Q92542-2;Q92542;H0Y6T7	Q92542-2	509	519	NCSTN	Nicastrin	yes	no	2	1.0472e-20	158.05	2.13	0.806	4	5	6	3
ANTSAIAVPSPVSNSASAR	QSAEAERRANTSAIAV	VSNSASARHRTEAIMD	R	A	N	A	R	H	5	1	2	0	0	0	0	0	0	1	0	0	0	0	2	5	1	0	0	2	0	19	0	1798.92	P55268	P55268	1347	1365	LAMB2	Laminin subunit beta-2	yes	yes	2	2.5517e-08	63.488	2	0.756	2	3	2	2
ANTTQPGIVEGGQVIK	FIIVGAPKANTTQPGI	VEGGQVIKCDWSSTRR	K	A	N	I	K	C	1	0	1	0	0	2	1	3	0	2	0	1	0	0	1	0	2	0	0	2	0	16	0	1610.86	P06756-3;P06756-2;P06756	P06756-3	27	42	ITGAV	Integrin alpha-V;Integrin alpha-V heavy chain;Integrin alpha-V light chain	yes	no	2;3	3.9347e-17	107.5	2.07	0.799	4	5	5	3
ANYTIIK	IVNTANWRANYTIIKG	RANYTIIKGNENGNFK	R	A	N	I	K	G	1	0	1	0	0	0	0	0	0	2	0	1	0	0	0	0	1	0	1	0	0	7	0	821.465	Q02487-2;Q02487	Q02487-2	391	397	DSC2	Desmocollin-2	yes	no	2	0.0053882	73.616	1.86	0.833	3	2	2	2
APDSNCSNIIITTR	VEIIQMVKAPDSNCSN	SNIIITTRQSIVIIRG	K	A	P	T	R	Q	1	1	2	1	1	0	0	0	0	3	0	0	0	0	1	2	2	0	0	0	0	14	0	1560.76	Q69YM1;A2RU67	Q69YM1	168	181	DKFZp762C0813;KIAA1467	Uncharacterized protein KIAA1467	yes	no	2	2.8892e-18	132.08	2	0.816	4	4	4	3
APDTANITTAAIFR	PPGDPAARAPDTANIT	ITTAAIFRWRTNKVIC	R	A	P	F	R	W	4	1	1	1	0	0	0	0	0	2	0	0	0	1	1	0	3	0	0	0	0	14	0	1460.76	Q9NS84	Q9NS84	181	194	CHST7	Carbohydrate sulfotransferase 7	yes	yes	2	7.8111e-10	98.943	1.83	0.799	5	4	3	2
APQHVVNHIPPYTNVSIK	DCIDMDPKAPQHVVNH	PYTNVSIKMIITNPEG	K	A	P	I	K	M	1	0	2	0	0	1	0	0	2	2	0	1	0	0	3	1	1	0	1	3	0	18	0	2013.08	Q5TG12;E9PGC5;Q15262;Q15262-2;Q15262-3;Q15262-4	Q5TG12	449	466	PTPRK	Receptor-type tyrosine-protein phosphatase kappa	yes	no	3;4	0.0001032	41.257	3	0			2
APSNSTAWQAYNAGVK	VIFEGDPKAPSNSTAW	QAYNAGVKMGCWGIVI	K	A	P	V	K	M	4	0	2	0	0	1	0	1	0	0	0	1	0	0	1	2	1	1	1	1	0	16	0	1663.8	E7EV90;Q5BKX6-2;Q5BKX6;Q5BKX6-3	E7EV90	544	559	SLC45A4	Solute carrier family 45 member 4	yes	no	2	3.4355e-10	82.837	3	0			1
AQHNDSEQTQSPQQPGSR	GAIPPPDKAQHNDSEQ	SPQQPGSRNRGRGQGR	K	A	Q	S	R	N	1	1	1	1	0	5	1	1	1	0	0	0	0	0	2	3	1	0	0	0	0	18	0	1993.88	O60565	O60565	39	56	GREM1	Gremlin-1	yes	yes	3	1.7374e-28	118.23	2	0.816	1	1	1	2
AQPGTMSNGTETR	TDIRVQARAQPGTMSN	MSNGTETRGTGITAVA	R	A	Q	T	R	G	1	1	1	0	0	1	1	2	0	0	0	0	1	0	1	1	3	0	0	0	0	13	0	1348.6	Q9UGT4	Q9UGT4	487	499	SUSD2	Sushi domain-containing protein 2	yes	yes	2	0.0010588	49.298	1.4	0.49	3	2		2
AQQIIANSTAIEEAMIQEQQR	VRQGIVDRAQQIIANS	AMIQEQQRIGIVWAAI	R	A	Q	Q	R	I	4	1	1	0	0	5	3	0	0	4	0	0	1	0	0	1	1	0	0	0	0	21	0	2371.18	O15230	O15230	2562	2582	LAMA5	Laminin subunit alpha-5	yes	yes	2;3	2.8765e-62	172.66	1.94	0.827	6	5	5	4
AQTIAMNVTNFWK	STVPQSSRAQTIAMNV	MNVTNFWKEDAMKTKT	R	A	Q	W	K	E	2	0	2	0	0	1	0	0	0	1	0	1	1	1	0	0	2	1	0	1	0	13	0	1522.76	A0A0G2JH58;A0A0G2JHB5;A0A0G2JH91;F5H7Q8;X6R344;A0A0G2JNW8;Q29980-2;Q29980	A0A0G2JH58	158	170	MICB	MHC class I polypeptide-related sequence B	yes	no	1;2	1.4382e-13	138.02	1.91	0.841	14	10	11	5
ASMNTSSNPGTPIPIPIR	AVPWDIIKASMNTSSN	TPIPIPIRIQNDIHRQ	K	A	S	I	R	I	1	1	2	0	0	0	0	1	0	3	0	0	1	0	4	3	2	0	0	0	0	18	0	1851.95	C9JGJ7;Q537H9;Q6P9F7	C9JGJ7	75	92	LRRC8B	Volume-regulated anion channel subunit LRRC8B	yes	no	2	3.4958e-09	78.499	2.4	0.8	1	1	3
ASNVTNKMDPHSMNSR	________________	DPHSMNSRVFIGNINT	M	A	S	S	R	V	1	1	3	1	0	0	0	0	1	0	0	1	2	0	1	3	1	0	0	1	0	16	1	1787.8	P0DMR1;B7ZW38;A0A0G2JPF8;O60812	P0DMR1	2	17	LOC649330;HNRNPCL1	Heterogeneous nuclear ribonucleoprotein C-like 1	yes	no	2	0.0051176	42.958	2	0		1		1
ASSSWQSVNESGDQVHWSPGQAR	FEPDGQIRASSSWQSV	HWSPGQARIQDQGPSW	R	A	S	A	R	I	2	1	1	1	0	3	1	2	1	0	0	0	0	0	1	6	0	2	0	2	0	23	0	2499.12	Q8N8Z6-2;Q8N8Z6	Q8N8Z6-2	269	291	DCBLD1	Discoidin, CUB and LCCL domain-containing protein 1	yes	no	3	2.0994e-09	76.807	2	0.816	2	2	2	2
ATDGDIGDNGTVR	GTEIIMIRATDGDIGD	IGDNGTVRFSIQEAET	R	A	T	V	R	F	1	1	1	3	0	0	0	3	0	1	0	0	0	0	0	0	2	0	0	1	0	13	0	1289.58	Q6V0I7-3;Q6V0I7	Q6V0I7-3	607	619	FAT4	Protocadherin Fat 4	yes	no	2	6.7329e-05	72.891	1.8	0.98	3		2	1
ATNATIDPR	RARRPESKATNATIDP	TNATIDPRSFIIRNPN	K	A	T	P	R	S	2	1	1	1	0	0	0	0	0	1	0	0	0	0	1	0	2	0	0	0	0	9	0	957.488	P25116	P25116	33	41	F2R	Proteinase-activated receptor 1	yes	yes	2	0.00073171	81.771	2	0.866	3	2	3	2
ATVFANGSIIITQVRPR	SRPPHIRRATVFANGS	IITQVRPRNAGIYRCI	R	A	T	P	R	N	2	2	1	0	0	1	0	1	0	3	0	0	0	1	1	1	2	0	0	2	0	17	1	1842.05	Q13308-5;Q13308-4;Q13308-2;Q13308;Q13308-6;Q13308-3;Q86X91;H7C5L0	Q13308-5	278	294	PTK7	Inactive tyrosine-protein kinase 7	yes	no	2;3	3.3833e-13	90.348	2	0.784	4	5	4	3
AVGNSTFAIACIQR	NEAGIYWRAVGNSTFA	FAIACIQRAINIAPIQ	R	A	V	Q	R	A	3	1	1	0	1	1	0	1	0	2	0	0	0	1	0	1	1	0	0	1	0	14	0	1506.76	Q96AE7-2;Q96AE7	Q96AE7-2	631	644	TTC17	Tetratricopeptide repeat protein 17	yes	no	2	9.3285e-14	108.32	1.8	0.748	4	4	2	2
AVIVNGTECIIAR	SISVGTSRAVIVNGTE	GTECIIARVSEGQIIC	R	A	V	A	R	V	2	1	1	0	1	0	1	1	0	3	0	0	0	0	0	0	1	0	0	2	0	13	0	1414.76	J3KQS7;A0A087WZG2;Q04912-5;Q04912-2;Q04912	J3KQS7	716	728	MST1R	Macrophage-stimulating protein receptor;Macrophage-stimulating protein receptor alpha chain;Macrophage-stimulating protein receptor beta chain	yes	no	2	1.7035e-05	95.417	1.9	0.7	3	5	2	4
AVIVNNITTGER	NKIYQDEKAVIVNNIT	NNITTGERIIRVIQDQ	K	A	V	E	R	I	1	1	2	0	0	0	1	1	0	2	0	0	0	0	0	0	2	0	0	2	0	12	0	1285.7	Q8NBJ4-2;Q8NBJ4;C9JYM4	Q8NBJ4-2	94	105	GOLM1	Golgi membrane protein 1	yes	no	2	1.2872e-12	134.13	2.05	0.815	12	13	14	11
AVSSFDPEIDISNQSGR	TIYEITYKAVSSFDPE	DISNQSGRVSKIGNET	K	A	V	G	R	V	1	1	1	2	0	1	1	1	0	2	0	0	0	1	1	4	0	0	0	1	0	17	0	1820.85	E7EPS8;P28827;P28827-2	E7EPS8	460	476	PTPRM	Receptor-type tyrosine-protein phosphatase mu	yes	no	2	2.9455e-24	126.63	2	0.853	4	3	4	3
AWAANGSMGEPVIK	NNISAVERAWAANGSM	SMGEPVIKCEFEKVIS	R	A	W	I	K	C	3	0	1	0	0	0	1	2	0	1	0	1	1	0	1	1	0	1	0	1	0	14	0	1429.7	A0A087X173;P30542	A0A087X173	39	52	ADORA1	Adenosine receptor A1	yes	no	2	9.9191e-06	68.044	2.11	0.875	3	2	4	3
AYIIPAPPAPGNASESEEDR	ASAVSRIRAYIIPAPP	ASESEEDRSAGSVESP	R	A	Y	D	R	S	4	1	1	1	0	0	3	1	0	2	0	0	0	0	4	2	0	0	1	0	0	20	0	2082.99	B3KWK7;A6XND1;A6XND0;P17936	B3KWK7	28	47	IGFBP3	Insulin-like growth factor-binding protein 3	yes	no	2;3	2.8741e-19	100.02	2.12	0.9	6	3	8	4
AYIIPAPPAPGNASESEEDRSAGSVESPSVSSTHR	ASAVSRIRAYIIPAPP	PSVSSTHRVSDPKFHP	R	A	Y	H	R	V	5	2	1	1	0	0	4	2	1	2	0	0	0	0	5	8	1	0	1	2	0	35	1	3551.68	B3KWK7;A6XND1;A6XND0;P17936	B3KWK7	28	62	IGFBP3	Insulin-like growth factor-binding protein 3	yes	no	4	2.6461e-09	50.042	2	1	1		1
CATPHGDNASIEATFVK	SIANEQDRCATPHGDN	SIEATFVK________	R	C	A	V	K	-	3	0	1	1	1	0	1	1	1	1	0	1	0	1	1	1	2	0	0	1	0	17	0	1816.84	B1AHM6;B1AHM7;B1AHN3;B1AHM8;B1AHM9;B1AHL2;P23142-2;P23142-3;P23142-4;P23142	B1AHM6	49	65	FBLN1	Fibulin-1	yes	no	3	6.5886e-05	48.216	3	0			1
CATVTENATGDIATSR	TKEECIKKCATVTENA	TGDIATSRNAADSSVP	K	C	A	S	R	N	3	1	1	1	1	0	1	1	0	1	0	0	0	0	0	1	4	0	0	1	0	16	0	1665.76	K7EKC8;K7EM91;O43291	K7EKC8	38	53	SPINT2	Kunitz-type protease inhibitor 2	yes	no	2	4.0336e-08	73.279	2	0.816	1	1	1
CCDVFECVNDTK	RGDGTPGKCCDVFECV	FECVNDTKPACVFNNV	K	C	C	T	K	P	0	0	1	2	3	0	1	0	0	0	0	1	0	1	0	0	1	0	0	2	0	12	0	1545.59	Q9NZV1	Q9NZV1	322	333	CRIM1	Cysteine-rich motor neuron 1 protein;Processed cysteine-rich motor neuron 1 protein	yes	yes	2	7.9413e-05	76.073	2	0.816	4	4	4	2
CCGAANYTDWEK	DRMQADFKCCGAANYT	ANYTDWEKIPSMSKNR	K	C	C	E	K	I	2	0	1	1	2	0	1	1	0	0	0	1	0	0	0	0	1	1	1	0	0	12	0	1473.57	F8VV56;F8W022;F8VWK8;P08962-3;P08962-2;P08962	F8VV56	52	63	CD63	CD63 antigen	yes	no	2	1.457e-12	133.32	2	0.788	9	11	9	6
CCGVSNYTDWFEVYNATR	SIIQTDFRCCGVSNYT	FEVYNATR________	R	C	C	T	R	-	1	1	2	1	2	0	1	1	0	0	0	0	0	1	0	1	2	1	2	2	0	18	0	2240.93	E9PSH3;E9PN41;A8MVV6;J3KNL1;J3KQ42;O14817	E9PSH3	83	100	TSPAN4	Tetraspanin-4	yes	no	2;3	9.092e-71	196.71	1.96	0.838	10	8	9	8
CECQDGENQSVYQNICR	SPGYIGTRCECQDGEN	SVYQNICREAEGKPIC	R	C	E	C	R	E	0	1	2	1	3	3	2	1	0	1	0	0	0	0	0	1	0	0	1	1	0	17	0	2158.85	H7C5U2;P18084;V9GZ57	H7C5U2	188	204	ITGB5	Integrin beta;Integrin beta-5	yes	no	2	1.1346e-18	114.27	2.11	0.875	3	2	4	3
CEPTFVNTSR	AIGDRCVRCEPTFVNT	PTFVNTSRSCACSEPN	R	C	E	S	R	S	0	1	1	0	1	0	1	0	0	0	0	0	0	1	1	1	2	0	0	1	0	10	0	1209.54	E5RG10;C9JRQ8;A0A0C4DFP8;Q5HYA8-3;Q5HYA8	E5RG10	13	22	TMEM67	Meckelin	yes	no	2	0.0012408	64.82	2	0.707	1	2	1	1
CGAIQGIYTTVDFGTGSNITDAFISQR	GAHKTFIKCGAIQGIY	TDAFISQRKCEPKGPI	K	C	G	Q	R	K	2	1	1	2	1	2	0	4	0	4	0	0	0	2	0	2	4	0	1	1	0	27	0	2891.38	P16278-3;P16278;C9J4G9	P16278-3	200	226	GLB1	Beta-galactosidase	yes	no	2;3	2.1873e-68	162.71	2.17	0.799	3	4	5	2
CGHIPRPNITQSCQIR	GSSVPPERCGHIPRPN	ITQSCQIRICGHWEVG	R	C	G	I	R	I	0	2	1	0	2	2	0	1	1	3	0	0	0	0	2	1	1	0	0	0	0	16	1	1935.95	Q6UY14;Q6UY14-3;Q6UY14-2;A0A087WTI5	Q6UY14	766	781	ADAMTSL4	ADAMTS-like protein 4	yes	no	3	0.0002756	43.592	1	0	2			1
CGISQSQGNISHVDWFSVHK	VGSTAIIKCGISQSQG	VDWFSVHKEKRTIIFR	K	C	G	H	K	E	0	0	1	1	1	2	0	2	2	2	0	1	0	1	0	4	0	1	0	2	0	20	0	2285.06	P43121	P43121	48	67	MCAM	Cell surface glycoprotein MUC18	yes	yes	2;3	4.8728e-15	82.609	2	0.853	4	3	4	3
CGNGTIPAYNGSECR	DGSASCVRCGNGTIPA	AYNGSECRSFAGPGAP	R	C	G	C	R	S	1	1	2	0	2	0	1	3	0	1	0	0	0	0	1	1	1	0	1	0	0	15	0	1654.68	J3QRL0;Q5T2W7;Q5T2W9;Q96HA4-2;Q96HA4-3;Q96HA4-4;Q96HA4;J3KSJ6	J3QRL0	66	80	C1orf159	Uncharacterized protein C1orf159	yes	no	2	1.2196e-07	83.633	1.9	0.831	4	3	3	3
CGNMSEAFR	TSDPEQHKCGNMSEAF	GNMSEAFREAGIQPSI	K	C	G	F	R	E	1	1	1	0	1	0	1	1	0	0	0	0	1	1	0	1	0	0	0	0	0	9	0	1070.43	C9JVN1;P08582-2;P08582	C9JVN1	36	44	MFI2	Melanotransferrin	yes	no	2	5.9415e-06	128.36	2	0.853	4	3	4	3
CGPINVTIAAEACR	KYHCKNRRCGPINVTI	TIAAEACRRKEHMAIK	R	C	G	C	R	R	3	1	1	0	2	0	1	1	0	2	0	0	0	0	1	0	1	0	0	1	0	14	0	1530.73	Q7LGC8	Q7LGC8	252	265	CHST3	Carbohydrate sulfotransferase 3	yes	yes	2	1.9288e-06	94.09	2.12	0.781	2	3	3	2
CHAGYIGDNCNCSTDISTCR	ECHCGECKCHAGYIGD	STDISTCRGRDGQICS	K	C	H	C	R	G	1	1	2	2	4	0	0	2	1	2	0	0	0	0	0	2	2	0	1	0	0	20	0	2359.9	H7C5U2;P18084;V9GZ57	H7C5U2	266	285	ITGB5	Integrin beta;Integrin beta-5	yes	no	3	6.5702e-15	80.316	2	0.816	2	2	2	3
CHEGNGTFECGACR	EGIPESPKCHEGNGTF	TFECGACRCNEGRVGR	K	C	H	C	R	C	1	1	1	0	3	0	2	3	1	0	0	0	0	1	0	0	1	0	0	0	0	14	0	1653.61	P05556-2;P05556;P05556-5;P05556-4;P05556-3	P05556-2	477	490	ITGB1	Integrin beta-1	yes	no	2;3	1.6852e-27	160.78	1.96	0.806	8	8	7	6
CIIQEICQCRPGEGNCSCCK	ICASDVSKCIIQEICQ	EGNCSCCKECMICIGA	K	C	I	C	K	E	0	1	1	0	6	2	2	2	0	3	0	1	0	0	1	1	0	0	0	0	0	20	1	2528.02	J3QS03;Q9GZX9;Q9GZX9-2	J3QS03	38	57	TWSG1	Twisted gastrulation protein homolog 1	yes	no	3	1.2768e-05	49.187	3	0			1
CINQSICEK	CQCNGHSKCINQSICE	INQSICEKCENITTGK	K	C	I	E	K	C	0	0	1	0	2	1	1	0	0	2	0	1	0	0	0	1	0	0	0	0	0	9	0	1150.51	O75882-3;O75882-2;O75882	O75882-3	997	1005	ATRN	Attractin	yes	no	2	0.00017509	88.495	2.08	0.828	4	4	5	4
CISPDVTPCFCTINFTIEK	EPSSPCNKCISPDVTP	TINFTIEKSFEGNVFM	K	C	I	E	K	S	0	0	1	1	3	0	1	0	0	3	0	1	0	2	2	1	3	0	0	1	0	19	0	2301.05	Q9NV96	Q9NV96	94	112	TMEM30A	Cell cycle control protein 50A	yes	yes	2;3	1.8281e-38	143.46	2.08	0.828	4	4	5	4
CITCEPGWNGTK	PCTVAEGRCITCEPGW	EPGWNGTKCDQPCATG	R	C	I	T	K	C	0	0	1	0	2	0	1	2	0	1	0	1	0	0	1	0	2	1	0	0	0	12	0	1421.61	A0A087WVE7;A0A096LNX8;Q96GP6-2;Q96GP6	A0A087WVE7	302	313	SCARF2	Scavenger receptor class F member 2	yes	no	2	5.0051e-08	99.539	2	0.845	5	4	5	4
CNASSQFICSSGR	HCTSQEHKCNASSQFI	QFICSSGRCVAEAIIC	K	C	N	G	R	C	1	1	1	0	2	1	0	1	0	1	0	0	0	1	0	4	0	0	0	0	0	13	0	1472.61	Q07954	Q07954	2904	2916	LRP1	Prolow-density lipoprotein receptor-related protein 1;Low-density lipoprotein receptor-related protein 1 85 kDa subunit;Low-density lipoprotein receptor-related protein 1 515 kDa subunit;Low-density lipoprotein receptor-related protein 1 intracellular domain	yes	yes	2	8.0494e-11	113.25	1.91	0.793	4	4	3	4
CNFTIAESK	TGIAEPERCNFTIAES	NFTIAESKASSHSVSI	R	C	N	S	K	A	1	0	1	0	1	0	1	0	0	1	0	1	0	1	0	1	1	0	0	0	0	9	0	1068.49	J3QT52;Q6ZR19;F8VSD5;F8VU56;P23467-4;P23467-2;P23467;P23467-3;H0YHE8	J3QT52	245	253	IGFL2;PTPRB	Receptor-type tyrosine-protein phosphatase beta	yes	no	2	0.0047003	48.998	3	0			1
CNGSGTYVCGICECSPGYIGTR	GIEPNSARCNGSGTYV	SPGYIGTRCECQDGEN	R	C	N	T	R	C	0	1	1	0	4	0	1	5	0	2	0	0	0	0	1	2	2	0	2	1	0	22	0	2467	H7C5U2;P18084;V9GZ57	H7C5U2	166	187	ITGB5	Integrin beta;Integrin beta-5	yes	no	2	3.7961e-30	113.89	1.95	0.824	8	7	7	6
CNMINGTDGDSFHPIITK	IDWWITDKCNMINGTD	SFHPIITKDEVIYVFP	K	C	N	T	K	D	0	0	2	2	1	0	0	2	1	3	0	1	1	1	1	1	2	0	0	0	0	18	0	2018.92	Q14108;Q14108-2	Q14108	245	262	SCARB2	Lysosome membrane protein 2	yes	no	2;3	9.6619e-10	66.893	1.75	0.433	1	3		1
CNNGNGTFECGVCR	QAEPNSHRCNNGNGTF	TFECGVCRCGPGWIGS	R	C	N	C	R	C	0	1	3	0	3	0	1	3	0	0	0	0	0	1	0	0	1	0	0	1	0	14	0	1643.62	H3BM21;P05106-2;P05106-3;P05106	H3BM21	463	476	ITGB3	Integrin beta;Integrin beta-3	yes	no	2	2.8441e-14	105.03	2	0.894	2	1	2	2
CNTTDVSVANGTAEIIHTEHIWYPR	IISIDKWKCNTTDVSV	TEHIWYPRIREIQGAI	K	C	N	P	R	I	2	1	2	1	1	0	2	1	2	3	0	0	0	0	1	1	4	1	1	2	0	25	0	2883.36	Q9UGH3	Q9UGH3	187	211	SLC23A2	Solute carrier family 23 member 2	yes	yes	3;4	1.2288e-74	172.42	1.95	0.844	8	6	7	5
CNTTHCIVR	PPSNVTVRCNTTHCIV	NTTHCIVRWKQPRTYQ	R	C	N	V	R	W	0	1	1	0	2	0	0	0	1	1	0	0	0	0	0	0	2	0	0	1	0	9	0	1159.52	P15509-3;P15509-5;P15509;P15509-2;P15509-7;J3JS74;F2Z3C9;P15509-8;P15509-4	P15509-3	228	236	CSF2RA	Granulocyte-macrophage colony-stimulating factor receptor subunit alpha	yes	no	2	0.00052726	103.88	1.78	0.786	4	3	2	2
CPIYGVATINGSSIAISR	TQGSFSGRCPIYGVAT	GSSIAISRPSAPSICY	R	C	P	S	R	P	2	1	1	0	1	0	0	2	0	4	0	0	0	0	1	3	1	0	1	1	0	18	0	1877.97	Q7Z7N9;G3V185	Q7Z7N9	39	56	TMEM179B	Transmembrane protein 179B	yes	no	2;3	2.3044e-38	145.69	2.06	0.848	6	5	7	5
CQEAINATCK	QFETAQKKCQEAINAT	EAINATCKGVSYCTGN	K	C	Q	C	K	G	2	0	1	0	2	1	1	0	0	1	0	1	0	0	0	0	1	0	0	0	0	10	0	1193.52	P78536-2;P78536	P78536-2	534	543	ADAM17	Disintegrin and metalloproteinase domain-containing protein 17	yes	no	2	1.9288e-05	120.77	1.4	0.49	3	2		2
CRNYSIIIDQPDK	KDFIIYIRCRNYSIII	IIIDQPDKCAKKPFII	R	C	R	D	K	C	0	1	1	2	1	1	0	0	0	3	0	1	0	0	1	1	0	0	1	0	0	13	1	1620.79	Q9NY97-2;Q9NY97	Q9NY97-2	121	133	B3GNT2	UDP-GlcNAc:betaGal beta-1,3-N-acetylglucosaminyltransferase 2	yes	no	3	6.7686e-05	68.277	3	0			2
CTIIDAINVTR	EDYYSHERCTIIDAIN	IDAINVTRCAIDFRDG	R	C	T	T	R	C	1	1	1	1	1	0	0	0	0	3	0	0	0	0	0	0	2	0	0	1	0	11	0	1274.67	P15848-2;P15848	P15848-2	181	191	ARSB	Arylsulfatase B	yes	no	2	0.00015054	79.492	2.07	0.799	4	5	5	5
CTNISEGVISVR	ESVIVIDKCTNISEGV	SEGVISVRKRCHKHQV	K	C	T	V	R	K	0	1	1	0	1	0	1	1	0	2	0	0	0	0	0	2	1	0	0	2	0	12	0	1333.67	Q93063;Q93063-2;Q93063-3	Q93063	286	297	EXT2	Exostosin-2	yes	no	2	7.9413e-05	83.243	2.5	0.5		2	2	1
CVAFNGSVK	SNGVSTGRCVAFNGSV	VAFNGSVKTCEVAAWC	R	C	V	V	K	T	1	0	1	0	1	0	0	1	0	0	0	1	0	1	0	1	0	0	0	2	0	9	0	980.475	F6SFZ6;Q99571;Q99571-2	F6SFZ6	149	157	P2RX4	P2X purinoceptor 4	yes	no	2	0.0022139	70.028	2	0.816	3	3	3	1
CVSGTQVHMNNVTVTIHDATIQAYISNSSFSR	ADIDKKYRCVSGTQVH	ISNSSFSRGETRCEQD	R	C	V	S	R	G	2	1	3	1	1	2	0	1	2	3	0	0	1	1	0	5	4	0	1	4	0	32	0	3536.68	P11279	P11279	155	186	LAMP1	Lysosome-associated membrane glycoprotein 1	yes	yes	3;4	3.396e-43	114.35	2.15	0.853	6	5	9	6
CVYEAICNTTSECPPPVITR	AWCGGQSRCVYEAICN	CPPPVITRIQPETGPI	R	C	V	T	R	I	1	1	1	0	3	0	2	0	0	2	0	0	0	0	3	1	3	0	1	2	0	20	0	2366.07	O15031	O15031	788	807	PLXNB2	Plexin-B2	yes	yes	2;3	2.5176e-23	112.55	2.17	0.764	4	7	7	4
DAGVGFPEYQEEDNSTYNFR	IITFICDRDAGVGFPE	DNSTYNFRWYTSYACP	R	D	A	F	R	W	1	1	2	2	0	1	3	2	0	0	0	0	0	2	1	1	1	0	2	1	0	20	0	2336.98	P11717	P11717	734	753	IGF2R	Cation-independent mannose-6-phosphate receptor	yes	yes	2;3	7.4194e-36	137.45	2	0.816	8	8	8	6
DAGVVCTNETR	KSNCRHERDAGVVCTN	VVCTNETRSTHTIDIS	R	D	A	T	R	S	1	1	1	1	1	0	1	1	0	0	0	0	0	0	0	0	2	0	0	2	0	11	0	1220.55	Q08380;K7ESM3;K7EKQ5;K7EP36;K7EJY8	Q08380	118	128	LGALS3BP	Galectin-3-binding protein	yes	no	2	1.2654e-09	138.99	2	0.784	4	5	4	3
DASINIENMQFIHNGTYICDVK	WAGDIDKKDASINIEN	GTYICDVKNPPDIVVQ	K	D	A	V	K	N	1	0	3	2	1	1	1	1	1	4	0	1	1	1	0	1	1	0	1	1	0	22	0	2581.19	Q9UEL6;O95297-3;O95297-2;O95297	Q9UEL6	91	112	MPZL1	Myelin protein zero-like protein 1	yes	no	2;3	6.0921e-71	182.15	1.95	0.825	7	6	6	5
DASSFIAEWQNITK	VRDIENIKDASSFIAE	AEWQNITKGFSEDRII	K	D	A	T	K	G	2	0	1	1	0	1	1	0	0	2	0	1	0	1	0	2	1	1	0	0	0	14	0	1608.78	F5GZS6;J3KPF3;P08195-2;P08195-3;P08195;P08195-4	F5GZS6	324	337	SLC3A2	4F2 cell-surface antigen heavy chain	yes	no	2;3	8.8963e-35	175.29	2.02	0.812	16	17	17	10
DATGNVNDTIVTEITNCTSAACK	SVGSCVVRDATGNVND	NCTSAACKINFDFSSC	R	D	A	C	K	I	3	0	3	2	2	0	1	1	0	2	0	1	0	0	0	1	5	0	0	2	0	23	0	2454.1	G3XAL9;P55011-3;P55011	G3XAL9	547	569	SLC12A2	Solute carrier family 12 member 2	yes	no	2;3	6.7547e-123	239.1	2.1	0.831	6	6	8	4
DAYENITAK	IIIIPAIRDAYENITA	AYENITAKVIAMIAWI	R	D	A	A	K	V	2	0	1	1	0	0	1	0	0	1	0	1	0	0	0	0	1	0	1	0	0	9	0	1023.49	Q96L58	Q96L58	127	135	B3GALT6	Beta-1,3-galactosyltransferase 6	yes	yes	2	0.00079346	80.688	2.11	0.737	2	4	3	2
DCSCIPQNISSGFGHATAGK	VDGQKVYRDCSCIPQN	FGHATAGKCTSTCQRK	R	D	C	G	K	C	2	0	1	1	2	1	0	3	1	2	0	1	0	1	1	3	1	0	0	0	0	20	0	2105.93	Q96BD0-2;Q96BD0-4;Q96BD0	Q96BD0-2	403	422	SLCO4A1	Solute carrier organic anion transporter family member 4A1	yes	no	2;3	3.3519e-23	109.13	2.04	0.789	7	9	8	6
DCVECIIIHSGKPDNQTCHSICR	PDACSTKRDCVECIII	QTCHSICRDEVITWVD	R	D	C	C	R	D	0	1	1	2	4	1	1	1	2	4	0	1	0	0	1	2	1	0	0	1	0	23	1	2798.24	H7C5U2;P18084	H7C5U2	330	352	ITGB5	Integrin beta;Integrin beta-5	yes	no	3;4	5.4272e-44	133.84	1.89	0.737	6	8	4	3
DCVSNGSIGCPVR	REIIIEIRDCVSNGSI	GSIGCPVRITVGPVTI	R	D	C	V	R	I	0	1	1	1	2	0	0	2	0	1	0	0	0	0	1	2	0	0	0	2	0	13	0	1419.62	K4DI83;Q9HCN3	K4DI83	35	47	TMEM8A	Transmembrane protein 8A	yes	no	2	6.4716e-11	114.72	1.89	0.875	4	2	3	2
DDAGNYTCIASNGPQGQIR	IHFARVTRDDAGNYTC	NGPQGQIRAHVQITVA	R	D	D	I	R	A	2	1	2	2	1	2	0	3	0	2	0	0	0	0	1	1	1	0	1	0	0	19	0	2035.9	Q13308-5;Q13308-4;Q13308-2;Q13308;Q13308-6;Q13308-3	Q13308-5	563	581	PTK7	Inactive tyrosine-protein kinase 7	yes	no	2;3	1.7482e-51	171.71	2.03	0.785	10	13	11	7
DDCERMNITVK	ICPITAHKDDCERMNI	ERMNITVKNDPGHHII	K	D	D	V	K	N	0	1	1	2	1	0	1	0	0	1	0	1	1	0	0	0	1	0	0	1	0	11	1	1379.62	P26006;P26006-1;D6R9X8	P26006	101	111	ITGA3	Integrin alpha-3;Integrin alpha-3 heavy chain;Integrin alpha-3 light chain	yes	no	2;3	0.00055987	64.121	1.33	0.471	2	1		2
DDDIAAIVVDNGSGMCK	________________	DNGSGMCKAGFAGDDA	M	D	D	C	K	A	2	0	1	4	1	0	0	2	0	2	0	1	1	0	0	1	0	0	0	2	0	17	0	1778.78	P60709;G5E9R0;E7EVS6;C9JZR7;C9JTX5	P60709	2	18	ACTB	Actin, cytoplasmic 1;Actin, cytoplasmic 1, N-terminally processed	yes	no	2	4.8084e-35	155.26	2.13	0.793	8	11	12	7
DDIDPEKNDSEPGSQR	EVVYYNAKDDIDPEKN	DSEPGSQRIKPVFIED	K	D	D	Q	R	I	0	1	1	4	0	1	2	1	0	1	0	1	0	0	2	2	0	0	0	0	0	16	1	1800.78	P54289-4;P54289-5;P54289-3;P54289-2;P54289;E7ERK3	P54289-4	129	144	CACNA2D1	Voltage-dependent calcium channel subunit alpha-2/delta-1;Voltage-dependent calcium channel subunit alpha-2-1;Voltage-dependent calcium channel subunit delta-1	yes	no	2;3	3.1439e-08	80.738	1.91	0.793	4	4	3	2
DEGICSANVTR	PSFCYSPKDEGICSAN	ICSANVTRYYFNPRYR	K	D	E	T	R	Y	1	1	1	1	1	0	1	1	0	1	0	0	0	0	0	1	1	0	0	1	0	11	0	1220.55	P48307-2;P48307	P48307-2	152	162	TFPI2	Tissue factor pathway inhibitor 2	yes	no	2	3.0414e-07	123.01	1.91	0.848	9	6	7	5
DFEDIYTPVNGSIVIVR	HANFGTKKDFEDIYTP	NGSIVIVRAGKITFAE	K	D	F	V	R	A	0	1	1	2	0	0	1	1	0	3	0	0	0	1	1	1	1	0	1	3	0	17	0	1935.99	G3V0E5;P02786	G3V0E5	161	177	TFRC	Transferrin receptor protein 1;Transferrin receptor protein 1, serum form	yes	no	2;3	2.6513e-35	160.81	2.03	0.822	12	12	13	8
DFNETQIAR	IVYCVGVKDFNETQIA	FNETQIARIADSKDHV	K	D	F	A	R	I	1	1	1	1	0	1	1	0	0	1	0	0	0	1	0	0	1	0	0	0	0	9	0	1092.52	H0YC24;Q9H6X2-4;Q9H6X2-6;Q9H6X2-2;Q9H6X2-5;Q9H6X2;Q9H6X2-3	H0YC24	14	22	ANTXR1	Anthrax toxin receptor 1	yes	no	2	1.8266e-16	123.35	2	0.775	3	4	3	3
DFRDMNQTIGDNITVK	IIAFISYKDFRDMNQT	IGDNITVKMYSPSWPN	K	D	F	V	K	M	0	1	2	3	0	1	0	1	0	2	0	1	1	1	0	0	2	0	0	1	0	16	1	1865.89	H0YNA7;Q8TCT8	H0YNA7	102	117	SPPL2A	Signal peptide peptidase-like 2A	yes	no	2;3	2.8737e-10	78.95	1.9	0.831	4	3	3	1
DFTQIHQNATIEIK	IIEIMQIRDFTQIHQN	QNATIEIKAAEDIISQ	R	D	F	I	K	A	1	0	1	1	0	2	1	0	1	3	0	1	0	1	0	0	2	0	0	0	0	14	0	1656.85	P25391	P25391	1710	1723	LAMA1	Laminin subunit alpha-1	yes	yes	2	3.5724e-19	153.23	2	1	1		1	1
DGGNGTSPDFSHSK	YISEAWPKDGGNGTSP	SPDFSHSKEWFHDRDI	K	D	G	S	K	E	0	0	1	2	0	0	0	3	1	0	0	1	0	1	1	3	1	0	0	0	0	14	0	1404.59	Q96BA8-2;Q96BA8	Q96BA8-2	401	414	CREB3L1	Cyclic AMP-responsive element-binding protein 3-like protein 1;Processed cyclic AMP-responsive element-binding protein 3-like protein 1	yes	no	2	0.00019211	54.812	1	0	1
DGHGTAISNASDVWK	ARYRIAIKDGHGTAIS	SNASDVWKKGGSEESI	K	D	G	W	K	K	2	0	1	2	0	0	0	2	1	1	0	1	0	0	0	2	1	1	0	1	0	15	0	1556.72	O60449-3;O60449-2;O60449	O60449-3	127	141	LY75	Lymphocyte antigen 75	yes	no	2	1.5839e-22	147.12	2	0.756	2	3	2	2
DGQIIPSSNYSNIK	________________	SSNYSNIKIYNTPSAS	R	D	G	I	K	I	0	0	2	1	0	1	0	1	0	3	0	1	0	0	1	3	0	0	1	0	0	14	0	1534.76	A0A087X1V2;H7BYX6;A0A087WTE4;A0A087WTF6;A0A087WX77;A0A087WWD4;A0A087WV75;P13591-5;P13591-4;P13591-3;P13591-1;P13591	A0A087X1V2	7	20	NCAM1	Neural cell adhesion molecule 1	yes	no	2	1.6679e-05	91.076	1.96	0.806	8	8	7	6
DGSDEPGTAACPNGSFHCTNTGYK	NDDYCDCKDGSDEPGT	HCTNTGYKPIYIPSNR	K	D	G	Y	K	P	2	0	2	2	2	0	1	4	1	0	0	1	0	1	2	2	3	0	1	0	0	24	0	2542.01	K7ELL7;P14314-2;P14314;K7EKX1;K7EJ70;K7EPW7	K7ELL7	60	83	PRKCSH	Glucosidase 2 subunit beta	yes	no	2;3	2.0501e-33	111.11	2	0.845	5	4	5	4
DGTPISDGQSNHTVSSK	RPTYQWFRDGTPISDG	SNHTVSSKERNITIRP	R	D	G	S	K	E	0	0	1	2	0	1	0	2	1	1	0	1	0	0	1	4	2	0	0	1	0	17	0	1728.79	Q13308-5;Q13308-4;Q13308-2;Q13308;Q13308-6;Q13308-3;Q86X91	Q13308-5	165	181	PTK7	Inactive tyrosine-protein kinase 7	yes	no	2;3	1.1514e-42	175.48	1.96	0.794	19	21	17	13
DGYEPCVNEGMCVTYHNGTGYCK	________________	HNGTGYCKCPEGFIGE	R	D	G	C	K	C	0	0	2	1	3	0	2	4	1	0	0	1	1	0	1	0	2	0	3	2	0	23	0	2710.06	Q7Z3S9-3;A0A0B4J2B3;Q04721	Q7Z3S9-3	4	26	NOTCH2	Neurogenic locus notch homolog protein 2;Notch 2 extracellular truncation;Notch 2 intracellular domain	yes	no	3	1.9732e-06	62.193	1.75	0.433	1	3		2
DGYMVVNVSSISINEPEDK	INTFGFFKDGYMVVNV	SINEPEDKDVTIGFSI	K	D	G	D	K	D	0	0	2	2	0	0	2	1	0	2	0	1	1	0	1	3	0	0	1	3	0	19	0	2094.98	G5E994;Q5VW38-3;Q5VW38-2;Q5VW38;U3KQD2	G5E994	64	82	GPR107	Protein GPR107	yes	no	2	6.088e-15	87.352	1	0	4			1
DHHGANFSCR	TTTVIVRRDHHGANFS	HGANFSCRTEIDIRPQ	R	D	H	C	R	T	1	1	1	1	1	0	0	1	2	0	0	0	0	1	0	1	0	0	0	0	0	10	0	1199.49	P05362;K7EKL8	P05362	178	187	ICAM1	Intercellular adhesion molecule 1	yes	no	2;3	1.0897e-07	138.22	2	0.816	8	8	8	6
DHPNATVWR	IAIINGERDHPNATVW	HPNATVWRKNFIRVGH	R	D	H	W	R	K	1	1	1	1	0	0	0	0	1	0	0	0	0	0	1	0	1	1	0	1	0	9	0	1094.53	A0A0G2JH76;A0A024RCQ8;Q9UMR5;Q9UMR5-3;A0A0G2JKR3;A0A0G2JLL3;A0A0G2JLA3;Q9UMR5-2;A0A0G2JLK9;H3BNV4;A2ABN7;A0A0G2JK07;A0A0G2JID8	A0A0G2JH76	203	211	hCG_1999928;PPT2;PPT2-EGFL8	Lysosomal thioesterase PPT2	yes	no	2;3	0.00031276	83.998	2.13	0.806	4	5	6	2
DIASSENGTECR	PRPGEPGRDIASSENG	SENGTECRSGFVRHNG	R	D	I	C	R	S	1	1	1	1	1	0	2	1	0	1	0	0	0	0	0	2	1	0	0	0	0	12	0	1337.55	A0A087WUT8;O95196-3;O95196-2;O95196	A0A087WUT8	349	360	CSPG5	Chondroitin sulfate proteoglycan 5	yes	no	2	0.0015707	76.073	2	1	1		1
DICGPDAGPIGNATGQADCK	FKNEDYFKDICGPDAG	ATGQADCKAQDERFSI	K	D	I	C	K	A	3	0	1	3	2	1	0	4	0	2	0	1	0	0	2	0	1	0	0	0	0	20	0	2015.87	E9PJT6;E9PLW1;E9PPE4;E9PLF2;E9PJL3;E9PSH9;E9PMZ1;E9PR64;E9PS74;Q8NBI5	E9PJT6	45	64	SLC43A3	Solute carrier family 43 member 3	yes	no	2;3	8.49e-39	141.64	1.96	0.789	8	9	7	7
DICGPDAGPIGNATGQAGR	FKNEDYFKDICGPDAG	NATGQAGR________	K	D	I	G	R	-	3	1	1	2	1	1	0	5	0	2	0	0	0	0	2	0	1	0	0	0	0	19	0	1825.84	E9PNM4;E9PLP1;E9PKW3;Q8NBI5-2	E9PNM4	45	63	SLC43A3	Solute carrier family 43 member 3	yes	no	2	2.5935e-22	114.03	2.07	0.854	5	4	6	4
DIDTDFTNNASQPETK	GQTNARGKDIDTDFTN	NASQPETKAIIENIIQ	K	D	I	T	K	A	1	0	2	3	0	1	1	0	0	1	0	1	0	1	1	1	3	0	0	0	0	16	0	1794.79	O75976;O75976-2;J3QRJ9	O75976	1062	1077	CPD	Carboxypeptidase D	yes	no	2	7.2094e-30	150.76	2	0.816	4	4	4	3
DIFNISAPIAR	AVVIIRARDIFNISAP	NISAPIARPVGTSIFI	R	D	I	A	R	P	2	1	1	1	0	0	0	0	0	3	0	0	0	1	1	1	0	0	0	0	0	11	0	1215.66	Q9H9S5	Q9H9S5	206	216	FKRP	Fukutin-related protein	yes	yes	2	2.8843e-05	87.184	2	0.853	4	3	4	3
DIGNITHIFIHGNR	AIPDDTFRDIGNITHI	HIFIHGNRISSVPERA	R	D	I	N	R	I	0	1	2	1	0	0	0	2	2	4	0	0	0	1	0	0	1	0	0	0	0	14	0	1605.84	H7C0V4;H7C215;Q9BZR6	H7C0V4	196	209	RTN4R	Reticulon-4 receptor	yes	no	3	6.2916e-05	58.32	1.86	0.833	3	2	2	2
DIGNYSCAAQGTQTGSK	TMAVRFGKDIGNYSCA	QGTQTGSKKSIDITGP	K	D	I	S	K	K	2	0	1	1	1	2	0	3	0	1	0	1	0	0	0	2	2	0	1	0	0	17	0	1756.77	Q9NYQ6	Q9NYQ6	1573	1589	CELSR1	Cadherin EGF LAG seven-pass G-type receptor 1	yes	yes	2	0.0003294	61.87	2.33	0.943	1		2
DIGPTIANSTHHNVR	HQRDFIARDIGPTIAN	NSTHHNVRIIMIDDQR	R	D	I	V	R	I	1	1	2	1	0	0	0	1	2	2	0	0	0	0	1	1	2	0	0	1	0	15	0	1630.82	A0A0G2JLB3;P04062-2;P04062;A0A0G2JNZ5;P04062-4;A0A0G2JNZ0;P04062-3;P04062-5	A0A0G2JLB3	302	316	GBA	Glucosylceramidase	yes	no	2;3;4	3.0064e-22	141.82	1.97	0.809	11	11	10	7
DIIPPHVNFSHITTK	INTNVISRDIIPPHVN	NFSHITTKDYMEMYNV	R	D	I	T	K	D	0	0	1	1	0	0	0	0	2	3	0	1	0	1	2	1	2	0	0	1	0	15	0	1717.92	Q9H1V8	Q9H1V8	386	400	SLC6A17	Sodium-dependent neutral amino acid transporter SLC6A17	yes	yes	3	0.00015725	61.165	2	0.816	2	2	2	2
DIIVNGCCNVNVPSTK	IGYVCERKDIIVNGCC	NVNVPSTKQYCCDGCW	K	D	I	T	K	Q	0	0	3	1	2	0	0	1	0	2	0	1	0	0	1	1	1	0	0	3	0	16	0	1788.85	Q9H741	Q9H741	97	112	C12orf49	UPF0454 protein C12orf49	yes	yes	2	1.0637e-05	59.728	1.33	0.471	2	1		2
DINEDDHHHECINVTQIIK	NAIISIRKDINEDDHH	INVTQIIKYYGHGANS	K	D	I	I	K	Y	0	0	2	3	1	1	2	0	3	4	0	1	0	0	0	0	1	0	0	1	0	19	0	2329.08	Q9ULF5	Q9ULF5	327	345	SLC39A10	Zinc transporter ZIP10	yes	yes	3	3.4802e-10	67.644	1	0	1
DINETIHYMYK	PNEDIHVKDINETIHY	ETIHYMYKHKMYRKMV	K	D	I	Y	K	H	0	0	1	1	0	0	1	0	1	2	0	1	1	0	0	0	1	0	2	0	0	11	0	1425.66	Q99538-3;Q99538-2;Q99538;G3V4E4	Q99538-3	165	175	LGMN	Legumain	yes	no	2;3	5.2487e-09	134.99	2.05	0.824	7	7	8	5
DINETIIR	PIFDPKEKDINETIIR	DINETIIRSIIGGHYD	K	D	I	I	R	S	0	1	1	1	0	0	1	0	0	3	0	0	0	0	0	0	1	0	0	0	0	8	0	972.524	Q13253	Q13253	60	67	NOG	Noggin	yes	yes	2	0.0016151	91.318	2.09	0.793	3	4	4	3
DINGNVFQDAVFNQTVTVIER	IVININYKDINGNVFQ	QTVTVIEREDGIDGET	K	D	I	E	R	E	1	1	3	2	0	2	1	1	0	2	0	0	0	2	0	0	2	0	0	4	0	21	0	2378.19	C9J3L8;C9J5W0;E9PAL7;C9IZQ1;P43307-2;P43307;C9JY01;C9JBX5	C9J3L8	179	199	SSR1	Translocon-associated protein subunit alpha	yes	no	2;3	2.969e-29	106.86	1.82	0.833	5	3	3	3
DINSQQEIQNITTDTR	ISYTVVFRDINSQQEI	QNITTDTRFTITGIKP	R	D	I	T	R	F	0	1	2	2	0	3	1	0	0	3	0	0	0	0	0	1	3	0	0	0	0	16	0	1874.9	H0Y7Z9;H0Y6Z7;P10586-2;P10586	H0Y7Z9	371	386	PTPRF	Receptor-type tyrosine-protein phosphatase F	yes	no	2;3	3.7091e-88	228.51	1.95	0.834	16	13	14	10
DIQANDTGR	ANGTIGIRDIQANDTG	IQANDTGRYFCIAAND	R	D	I	G	R	Y	1	1	1	2	0	1	0	1	0	1	0	0	0	0	0	0	1	0	0	0	0	9	0	988.457	P32004-3;P32004-2;P32004	P32004-3	481	489	L1CAM	Neural cell adhesion molecule L1	yes	no	2	0.00013068	90.15	1.92	0.759	4	5	3	4
DIQDISIFITNVTYNHSGDYECHVYR	WNGSRGTKDIQDISIF	DYECHVYRIIFFENYE	K	D	I	Y	R	I	0	1	2	3	1	1	1	1	2	4	0	0	0	1	0	2	2	0	3	2	0	26	0	3158.44	Q07699;Q07699-2	Q07699	100	125	SCN1B	Sodium channel subunit beta-1	yes	no	3;4	6.7417e-51	153.87	2	0.816	2	2	2
DITDIINNTFIR	EDYGKNFKDITDIINN	IINNTFIRTEFGMAIG	K	D	I	I	R	T	0	1	2	2	0	0	0	0	0	4	0	0	0	1	0	0	2	0	0	0	0	12	0	1433.75	Q99523;Q99523-2;A0A0J9YVX1;A0A0J9YX61	Q99523	156	167	SORT1	Sortilin	yes	no	2	4.7714e-60	211.46	1.9	0.845	12	8	9	7
DIVPATNYSIR	PPFTCIIRDIVPATNY	PATNYSIRVRCANAIG	R	D	I	I	R	V	1	1	1	1	0	0	0	0	0	2	0	0	0	0	1	1	1	0	1	1	0	11	0	1247.65	H0YNK6;Q06418;H0YN24	H0YNK6	242	252	TYRO3	Tyrosine-protein kinase receptor TYRO3	yes	no	2	0.00026683	74.611	2	0.816	3	3	3	2
DIVSSDFISNMSMDFQNHIGSCQK	NVESIQWRDIVSSDFI	NHIGSCQKCDPSCPNG	R	D	I	Q	K	C	0	0	2	3	1	2	0	1	1	3	0	1	2	2	0	5	0	0	0	1	0	24	0	2759.2	A0A0B4J1Y5;P00533-4;P00533-3;P00533;P00533-2	A0A0B4J1Y5	166	189	EGFR	Epidermal growth factor receptor	yes	no	3	2.933e-24	91.378	2.33	0.471		2	1
DIVVQQIVNVSR	TSCIEITKDIVVQQIV	QQIVNVSRGNTSGVIV	K	D	I	S	R	G	0	1	1	1	0	2	0	0	0	2	0	0	0	0	0	1	0	0	0	4	0	12	0	1368.77	Q6P4Q7	Q6P4Q7	114	125	CNNM4	Metal transporter CNNM4	yes	yes	2	2.5247e-16	148.96	2.09	0.793	3	4	4	3
DIYEYSWVQGPIHSNETDR	SKVPSENKDIYEYSWV	IHSNETDRIPRCVRST	K	D	I	D	R	I	0	1	1	2	0	1	2	1	1	2	0	0	0	0	1	2	1	1	2	1	0	19	0	2308.04	Q92542-2;Q92542	Q92542-2	578	596	NCSTN	Nicastrin	yes	no	2;3	2.7615e-28	114.99	1.91	0.848	9	6	7	6
DIYEYSWVQGPIHSNETDRIPR	SKVPSENKDIYEYSWV	NETDRIPRCVRSTARI	K	D	I	P	R	C	0	2	1	2	0	1	2	1	1	3	0	0	0	0	2	2	1	1	2	1	0	22	1	2674.28	Q92542-2;Q92542	Q92542-2	578	599	NCSTN	Nicastrin	yes	no	3;4	2.6017e-37	127.32	2.11	0.809	5	6	7	4
DMNQTIGDNITVK	FISYKDFRDMNQTIGD	IGDNITVKMYSPSWPN	R	D	M	V	K	M	0	0	2	2	0	1	0	1	0	2	0	1	1	0	0	0	2	0	0	1	0	13	0	1447.7	H0YNA7;Q8TCT8	H0YNA7	105	117	SPPL2A	Signal peptide peptidase-like 2A	yes	no	2	5.9464e-11	112.42	2	0.816	9	9	9	6
DMSDEVGCVNVTICEGPNK	CDREYDCKDMSDEVGC	TICEGPNKFKCHSGEC	K	D	M	N	K	F	0	0	2	2	2	0	2	2	0	1	0	1	1	0	1	1	1	0	0	3	0	19	0	2122.9	H0YM92;J3KMZ9;H0YMD1;P01130-2;P01130-6;P01130-4;P01130-5;P01130	H0YM92	130	148	LDLR	Low-density lipoprotein receptor	yes	no	2	6.0772e-11	104.88	1.75	0.829	2	1	1	2
DMSDGFISNITIQR	EIENIVIKDMSDGFIS	ISNITIQRQYFPNDED	K	D	M	Q	R	Q	0	1	1	2	0	1	0	1	0	3	0	0	1	1	0	2	1	0	0	0	0	14	0	1595.76	P13674-3;P13674-2;P13674	P13674-3	105	118	P4HA1	Prolyl 4-hydroxylase subunit alpha-1	yes	no	2	3.7049e-18	129.77	1.93	0.854	6	4	5	5
DMVTYFMNISQANAQGTPR	DRATISIKDMVTYFMN	ANAQGTPRWEIEYQIT	K	D	M	P	R	W	2	1	2	1	0	2	0	1	0	1	0	0	2	1	1	1	2	0	1	1	0	19	0	2142.98	Q92485;F8VWW8	Q92485	336	354	SMPDL3B	Acid sphingomyelinase-like phosphodiesterase 3b	yes	no	2;3	1.9671e-71	202.35	2.11	0.788	5	7	7	3
DNATDSVPIR	GSIKRGSKDNATDSVP	ATDSVPIRTGIGVQIK	K	D	N	I	R	T	1	1	1	2	0	0	0	0	0	1	0	0	0	0	1	1	1	0	0	1	0	10	0	1086.53	Q07954	Q07954	2126	2135	LRP1	Prolow-density lipoprotein receptor-related protein 1;Low-density lipoprotein receptor-related protein 1 85 kDa subunit;Low-density lipoprotein receptor-related protein 1 515 kDa subunit;Low-density lipoprotein receptor-related protein 1 intracellular domain	yes	yes	2	4.1834e-05	112.13	2	0.816	4	4	4	3
DNATEEEIIVYIEK	TAAGDMIKDNATEEEI	EIIVYIEKTCDWIPKP	K	D	N	E	K	T	1	0	1	1	0	0	4	0	0	3	0	1	0	0	0	0	1	0	1	1	0	14	0	1664.81	C9JIZ6;P07602;P07602-2;P07602-3	C9JIZ6	79	92	PSAP	Prosaposin;Saposin-A;Saposin-B-Val;Saposin-B;Saposin-C;Saposin-D	yes	no	2;3	2.9052e-79	218.28	2.02	0.812	14	15	15	12
DNFTIIPEGTNGTEER	TAQKAVGKDNFTIIPE	GTNGTEERMSVIWDKA	K	D	N	E	R	M	0	1	2	1	0	0	3	2	0	2	0	0	0	1	1	0	3	0	0	0	0	16	0	1791.83	Q16555-2;Q16555	Q16555-2	310	325	DPYSL2	Dihydropyrimidinase-related protein 2	yes	no	2	0.01998	44.998	1	0	1
DNHTHSDIQVK	IISIAAIRDNHTHSDI	THSDIQVKIFVVPADE	R	D	N	V	K	I	0	0	1	2	0	1	0	0	2	1	0	1	0	0	0	1	1	0	0	1	0	11	0	1292.61	M0QZI4;Q8IV08	M0QZI4	121	131	PLD3	Phospholipase D3	yes	no	2;3	4.7437e-06	89.189	1.86	0.833	3	2	2	3
DNITAHNISWR	ETIAQWKKDNITAHNI	TAHNISWRNITVSECK	K	D	N	W	R	N	1	1	2	1	0	0	0	0	1	2	0	0	0	0	0	1	1	1	0	0	0	11	0	1325.65	H7C3C4;C9JRP1;A0A0A0MST8;E9PFN4;Q9Y6M7-5;Q9Y6M7-4;Q9Y6M7-3;Q9Y6M7-2;Q9Y6M7-9;Q9Y6M7-6;Q9Y6M7-13;Q9Y6M7-12;Q9Y6M7;Q9Y6M7-8;Q9Y6M7-7	H7C3C4	336	346	SLC4A7	Sodium bicarbonate cotransporter 3	yes	no	2;3	3.1909e-17	153.75	2.05	0.806	13	15	15	11
DNSTIAVDIYK	PHAGIFPKDNSTIAVD	TIAVDIYKGGVVIGCY	K	D	N	Y	K	G	1	0	1	2	0	0	0	0	0	2	0	1	0	0	0	1	1	0	1	1	0	11	0	1237.62	F8W1P7;P49281-5;P49281-2;P49281;P49281-3;P49281-4	F8W1P7	269	279	SLC11A2	Natural resistance-associated macrophage protein 2	yes	no	2	0.00047279	71.176	2.12	0.781	2	3	3	2
DNTTCYEFK	PHIMKIHKDNTTCYEF	NTTCYEFKKFIIYARQ	K	D	N	F	K	K	0	0	1	1	1	0	1	0	0	0	0	1	0	1	0	0	2	0	1	0	0	9	0	1176.48	Q07954	Q07954	1574	1582	LRP1	Prolow-density lipoprotein receptor-related protein 1;Low-density lipoprotein receptor-related protein 1 85 kDa subunit;Low-density lipoprotein receptor-related protein 1 515 kDa subunit;Low-density lipoprotein receptor-related protein 1 intracellular domain	yes	yes	2	0.0010071	99.815	1.75	0.829	4	2	2	3
DNTTCYEFKK	PHIMKIHKDNTTCYEF	TTCYEFKKFIIYARQM	K	D	N	K	K	F	0	0	1	1	1	0	1	0	0	0	0	2	0	1	0	0	2	0	1	0	0	10	1	1304.57	Q07954	Q07954	1574	1583	LRP1	Prolow-density lipoprotein receptor-related protein 1;Low-density lipoprotein receptor-related protein 1 85 kDa subunit;Low-density lipoprotein receptor-related protein 1 515 kDa subunit;Low-density lipoprotein receptor-related protein 1 intracellular domain	yes	yes	2	0.00013561	81.017	2.5	0.5		2	2
DPAGWININPINGTVDTTAVIDR	TIRYSVYKDPAGWINI	DTTAVIDRESPFVDNS	K	D	P	D	R	E	2	1	3	3	0	0	0	2	0	4	0	0	0	0	2	0	3	1	0	2	0	23	0	2451.24	A0A087WZG7;A0A087X0X6;A0A0A0MTR1;P55290-5;P55290;P55290-4	A0A087WZG7	159	181	CDH13	Cadherin-13	yes	no	2;3	4.1231e-28	137.72	1.82	0.833	5	3	3	5
DPCSVIPSDYDIFINISR	AFKVAIDKDPCSVIPS	DIFINISRHSIPRDKS	K	D	P	S	R	H	0	1	1	3	1	0	0	0	0	4	0	0	0	1	2	3	0	0	1	1	0	18	0	2110	A6NC48;Q10588-2;Q10588	A6NC48	96	113	BST1	ADP-ribosyl cyclase/cyclic ADP-ribose hydrolase 2	yes	no	2	5.1426e-29	126.07	2	0.816	4	4	4	3
DPEITNIINSTR	YIVTSDGKDPEITNII	TNIINSTRIHIMPSMN	K	D	P	T	R	I	0	1	2	1	0	0	1	0	0	3	0	0	0	0	1	1	2	0	0	0	0	12	0	1371.7	P14384;F8W111;F8VVI6	P14384	107	118	CPM	Carboxypeptidase M	yes	no	2	4.568e-05	88.275	2.33	0.471		2	1	2
DPGAAVPGAANASAQQPR	QYQPQRRRDPGAAVPG	NASAQQPRTPIIIIRD	R	D	P	P	R	T	6	1	1	1	0	2	0	2	0	0	0	0	0	0	3	1	0	0	0	1	0	18	0	1676.82	P28300	P28300	71	88	LOX	Protein-lysine 6-oxidase	yes	yes	2	0.010054	46.494	1	0	1			1
DPNSGFVFNINPINSSQGYNVSGIGK	TDQACSIRDPNSGFVF	YNVSGIGKIFMFNVCG	R	D	P	G	K	I	0	0	5	1	0	1	0	4	0	3	0	1	0	2	2	4	0	0	1	2	0	26	0	2724.31	P11717	P11717	938	963	IGF2R	Cation-independent mannose-6-phosphate receptor	yes	yes	2;3	2.0381e-75	177.3	2	0.816	8	8	8	6
DPQGWVAGNISAR	RIPEYVVRDPQGWVAG	VAGNISARGDGAAGFT	R	D	P	A	R	G	2	1	1	1	0	1	0	2	0	1	0	0	0	0	1	1	0	1	0	1	0	13	0	1369.67	J3KQS7;A0A087WZG2;Q04912-5;Q04912-2;Q04912	J3KQS7	833	845	MST1R	Macrophage-stimulating protein receptor;Macrophage-stimulating protein receptor alpha chain;Macrophage-stimulating protein receptor beta chain	yes	no	2	0.0004298	58.079	2.12	0.781	2	3	3	3
DPYCAWSVNTSR	CADCVIARDPYCAWSV	AWSVNTSRCVAVGGHS	R	D	P	S	R	C	1	1	1	1	1	0	0	0	0	0	0	0	0	0	1	2	1	1	1	1	0	12	0	1454.62	Q9C0C4	Q9C0C4	514	525	SEMA4C	Semaphorin-4C	yes	yes	2	3.006e-11	125.82	2	0.784	4	5	4	3
DQCIVDDITYNVNDTFHK	CIAYSQIRDQCIVDDI	NVNDTFHKRHEEGHMI	R	D	Q	H	K	R	0	0	2	4	1	1	0	0	1	2	0	1	0	1	0	0	2	0	1	2	0	18	0	2195.98	P02751-13;P02751-11;P02751-7;P02751-15;P02751-12;P02751-4;P02751-10;P02751-6;P02751-5;P02751-9;P02751-14;P02751-8;P02751-17;P02751-3;P02751;P02751-2;P02751-16	P02751-13	516	533	FN1	Fibronectin;Anastellin;Ugl-Y1;Ugl-Y2;Ugl-Y3	yes	no	2;3	4.4785e-83	212.37	2.04	0.824	8	8	9	6
DQGSPAISANVSIR	FEITIQARDQGSPAIS	ISANVSIRVIVDDRND	R	D	Q	I	R	V	2	1	1	1	0	1	0	1	0	2	0	0	0	0	1	3	0	0	0	1	0	14	0	1413.72	Q9UN71-2;Q9Y5F8-2;Q9Y5G3-2;Q9Y5G2-2;Q9Y5G0-2;Q9Y5G0;Q9UN71;Q9Y5G3;Q9Y5F8;Q9Y5G2	Q9UN71-2	534	547	PCDHGB4;PCDHGB7;PCDHGB1;PCDHGB2;PCDHGB5	Protocadherin gamma-B4;Protocadherin gamma-B7;Protocadherin gamma-B1;Protocadherin gamma-B2;Protocadherin gamma-B5	yes	no	2	7.4847e-10	99.069	2	0.816	4	4	4	3
DRTNQTGVEPCYGDK	FFNANWEKDRTNQTGV	VEPCYGDKDKRRHCFA	K	D	R	D	K	D	0	1	1	2	1	1	1	2	0	0	0	1	0	0	1	0	2	0	1	1	0	15	1	1738.76	P27037	P27037	40	54	ACVR2A	Activin receptor type-2A	yes	yes	2;3	1.8501e-20	137.73	1.9	0.75	7	9	5	5
DSATNNCTEPWDGTTNESCCIVK	PFIGWNSKDSATNNCT	NESCCIVKCIFENVVP	K	D	S	V	K	C	1	0	3	2	3	0	2	1	0	1	0	1	0	0	1	2	4	1	0	1	0	23	0	2658.06	P29275	P29275	148	170	ADORA2B	Adenosine receptor A2b	yes	yes	2	0.0012921	49.076	1	0	1
DSCNDSFR	IPCKWVTKDSCNDSFR	DSCNDSFRGWAAPGPE	K	D	S	F	R	G	0	1	1	2	1	0	0	0	0	0	0	0	0	1	0	2	0	0	0	0	0	8	0	999.372	Q8IWT6	Q8IWT6	63	70	LRRC8A	Volume-regulated anion channel subunit LRRC8A	yes	yes	2	0.0014533	87.696	2	0.707	1	2	1	1
DSEAFCHANCSGPAPAAKPDPDGGR	IRIHRIIRDSEAFCHA	KPDPDGGRADEWACEI	R	D	S	G	R	A	5	1	1	3	2	0	1	3	1	0	0	1	0	1	4	2	0	0	0	0	0	25	1	2583.09	Q92791	Q92791	71	95	LEPREL4	Synaptonemal complex protein SC65	yes	yes	3;4	1.3078e-07	49.765	2	0.816	1	1	1
DSISINATNIK	GIGIGEFKDSISINAT	SINATNIKHFKNCTSI	K	D	S	I	K	H	1	0	2	1	0	0	0	0	0	3	0	1	0	0	0	2	1	0	0	0	0	11	0	1174.62	A0A0B4J1Y5;P00533-4;P00533-3;P00533;Q504U8;E9PFD7;P00533-2	A0A0B4J1Y5	347	357	EGFR	Epidermal growth factor receptor	yes	no	2	6.8582e-07	117.14	2	0.816	4	4	4	3
DSITGSGIENATISVAGINHNITTGR	IGVKGFVKDSITGSGI	NHNITTGRFGDFYRII	K	D	S	G	R	F	2	1	3	1	0	0	1	4	1	5	0	0	0	0	0	3	4	0	0	1	0	26	0	2597.3	O75976;O75976-2	O75976	390	415	CPD	Carboxypeptidase D	yes	no	3	1.6533e-43	125.39	1.75	0.433	1	3		1
DSPVIPVTIQCNITSSSHTITYSYWTK	TSEEVIIRDSPVIPVT	ITYSYWTKNGVEISAT	R	D	S	T	K	N	0	0	1	1	1	1	0	0	1	4	0	1	0	0	2	5	5	1	2	2	0	27	0	3097.51	Q9UFM8;Q9Y639-3;Q9Y639-1;Q9Y639-4;Q9Y639-5;Q9Y639;H3BQ94	Q9UFM8	123	149	DKFZp566H1924;NPTN	Neuroplastin	yes	no	3	3.9663e-44	118.63	2	0.816	4	4	4	3
DSSGNETHFTGNEVGFFK	PAPNITCKDSSGNETH	GNEVGFFKPISCRNVN	K	D	S	F	K	P	0	0	2	1	0	0	2	3	1	0	0	1	0	3	0	2	2	0	0	1	0	18	0	1971.86	J3KPA2;Q9BX74;U3KPW4	J3KPA2	154	171	TM2D1	TM2 domain-containing protein 1	yes	no	2	7.1236e-07	59.372	2	0		1
DSVINISESVEDGPK	NEIISNIRDSVINISE	ESVEDGPKSSQSNFSQ	R	D	S	P	K	S	0	0	1	2	0	0	2	1	0	2	0	1	0	0	1	3	0	0	0	2	0	15	0	1587.76	Q16706	Q16706	74	88	MAN2A1	Alpha-mannosidase 2	yes	yes	2	4.6849e-35	173.44	2	0.816	4	4	4	3
DSVNITCSTNDTGISIR	KTTVTGDKDSVNITCS	NDTGISIRWFFKNQSI	K	D	S	I	R	W	0	1	2	2	1	0	0	1	0	3	0	0	0	0	0	3	3	0	0	1	0	17	0	1851.86	P13688-2;P13688-8;P13688-10;P13688	P13688-2	342	358	CEACAM1	Carcinoembryonic antigen-related cell adhesion molecule 1	yes	no	2	0.011608	56.817	1	0	1			1
DTCTQECSYFNITK	AFNKGEKKDTCTQECS	CSYFNITKVESRDKIP	K	D	T	T	K	V	0	0	1	1	2	1	1	0	0	1	0	1	0	1	0	1	3	0	1	0	0	14	0	1765.73	P05556-2;P05556;P05556-5;P05556-4;P05556-3	P05556-2	659	672	ITGB1	Integrin beta-1	yes	no	2	5.3576e-28	164.2	2	0.816	6	6	6	5
DTGEINVTSIIDR	FGIFVFNKDTGEINVT	NVTSIIDREETPFFII	K	D	T	D	R	E	0	1	1	2	0	0	1	1	0	3	0	0	0	0	0	1	2	0	0	1	0	13	0	1431.72	Q14126;J3KSI6	Q14126	107	119	DSG2	Desmoglein-2	yes	no	2	3.0729e-08	133.16	1.9	0.831	4	3	3	2
DTNGSQFFITTVK	VSMANAGKDTNGSQFF	QFFITTVKTAWIDGKH	K	D	T	V	K	T	0	0	1	1	0	1	0	1	0	1	0	1	0	2	0	1	3	0	0	1	0	13	0	1456.72	P23284	P23284	146	158	PPIB	Peptidyl-prolyl cis-trans isomerase B	yes	yes	2	5.2508e-08	102.52	2	0.816	1	1	1	1
DVAGISQEIINTSASISR	QSAVSTIRDVAGISQE	NTSASISRVNTTIRET	R	D	V	S	R	V	2	1	1	1	0	1	1	1	0	4	0	0	0	0	0	4	1	0	0	1	0	18	0	1859.96	P25391	P25391	2028	2045	LAMA1	Laminin subunit alpha-1	yes	yes	2;3	1.3556e-38	144.68	2.07	0.854	5	4	6	3
DVCAANGSGGDEGPDPDIICR	IRWGAEGRDVCAANGS	PDPDIICRNRTATNMM	R	D	V	C	R	N	2	1	1	4	2	0	1	4	0	2	0	0	0	0	2	1	0	0	0	1	0	21	0	2173.9	G3V2B7;Q9UIG8-3;Q9UIG8-2;Q9UIG8	G3V2B7	90	110	SLCO3A1	Solute carrier organic anion transporter family member 3A1	yes	no	2	2.2754e-22	93.776	2.14	0.833	2	2	3	3
DVDECAIGTHNCSEAETCHNIQGSFR	TANGRSCKDVDECAIG	HNIQGSFRCIRFECPP	K	D	V	F	R	C	2	1	2	2	3	1	3	2	2	2	0	0	0	1	0	2	2	0	0	1	0	26	0	3006.23	H7BXL0;P98095;P98095-2	H7BXL0	44	69	FBLN2	Fibulin-2	yes	no	3	5.1033e-09	63.906	2	0.816	1	1	1	2
DVFGWGNITCPICK	HRIVPRIRDVFGWGNI	NITCPICKGIFTAINI	R	D	V	C	K	G	0	0	1	1	2	0	0	2	0	2	0	1	0	1	1	0	1	1	0	1	0	14	0	1665.76	E9PPK6;G3V1E1;E9PQT3;P17405-3;P17405-2;P17405-4;P17405	E9PPK6	82	95	SMPD1	Sphingomyelin phosphodiesterase	yes	no	2	7.6832e-05	60.55	2	1	1		1
DVIWFRPTIINDTGNYTCMIR	ENRISKEKDVIWFRPT	GNYTCMIRNTTYCSKV	K	D	V	I	R	N	0	2	2	2	1	0	0	1	0	4	0	0	1	1	1	0	3	1	1	1	0	21	1	2584.26	C9J1D9;Q9NPH3-3;Q9NPH3-2;Q9NPH3;Q9NPH3-5	C9J1D9	97	117	IL1RAP	Interleukin-1 receptor accessory protein	yes	no	3	2.6165e-49	145.02	2.1	0.831	3	3	4	3
DVMQVANTTMSSR	PRPERKRRDVMQVANT	ANTTMSSRSRNTTAAD	R	D	V	S	R	S	1	1	1	1	0	1	0	0	0	0	0	0	2	0	0	2	2	0	0	2	0	13	0	1438.65	C9J5X1;P08069	C9J5X1	741	753	IGF1R	Tyrosine-protein kinase receptor;Insulin-like growth factor 1 receptor;Insulin-like growth factor 1 receptor alpha chain;Insulin-like growth factor 1 receptor beta chain	yes	no	2	7.2331e-22	158.11	2	0.816	4	4	4	3
DVNCSVMGPQEK	VGSSGSQRDVNCSVMG	SVMGPQEKKVVVYIQK	R	D	V	E	K	K	0	0	1	1	1	1	1	1	0	0	0	1	1	0	1	1	0	0	0	2	0	12	0	1362.59	P53634;P53634-2;P53634-3	P53634	51	62	CTSC	Dipeptidyl peptidase 1;Dipeptidyl peptidase 1 exclusion domain chain;Dipeptidyl peptidase 1 heavy chain;Dipeptidyl peptidase 1 light chain	yes	no	1;2	6.328e-10	102.73	1.96	0.793	9	10	8	6
DVNFTIDGYVQR	VRVDRFGRDVNFTIDG	TIDGYVQRFIINGDFE	R	D	V	Q	R	F	0	1	1	2	0	1	0	1	0	1	0	0	0	1	0	0	1	0	1	2	0	12	0	1425.69	P78357;K7EMM9	P78357	274	285	CNTNAP1	Contactin-associated protein 1	yes	no	2	0.0013037	80.312	1	0	4			2
DWANANVSR	KNQNGTFKDWANANVS	WANANVSRQIEDTVIY	K	D	W	S	R	Q	2	1	2	1	0	0	0	0	0	0	0	0	0	0	0	1	0	1	0	1	0	9	0	1031.48	Q9NUN5-3;Q9NUN5;Q9NUN5-2	Q9NUN5-3	10	18	LMBRD1	Probable lysosomal cobalamin transporter	yes	no	2	0.0002733	102.62	2.04	0.806	7	8	8	6
DYGNYTCVATNK	TFFNVSEKDYGNYTCV	YTCVATNKIGNTNASI	K	D	Y	N	K	I	1	0	2	1	1	0	0	1	0	0	0	1	0	0	0	0	2	0	2	1	0	12	0	1404.6	Q14982-3;Q14982-2;Q14982;Q14982-4	Q14982-3	249	260	OPCML	Opioid-binding protein/cell adhesion molecule	yes	no	2	0.0051696	63.181	1	0	1
DYNSSREDSIQDAWDYVQAQVK	GIVTEIIRDYNSSRED	DYVQAQVKCCGWVSFY	R	D	Y	V	K	C	2	1	1	4	0	3	1	0	0	1	0	1	0	0	0	3	0	1	2	2	0	22	1	2616.17	P27701-2;P27701;E9PJC7	P27701-2	102	123	CD82	CD82 antigen	yes	no	2;3	2.0384e-50	152.06	2.05	0.785	6	8	7	6
DYYPINESIASIPIR	NDYWNIQKDYYPINES	SIASIPIRVSFCPISI	K	D	Y	I	R	V	1	1	1	1	0	0	1	0	0	4	0	0	0	0	2	2	0	0	2	0	0	15	0	1749.89	O96005-3;O96005-4;O96005	O96005-3	188	202	CLPTM1	Cleft lip and palate transmembrane protein 1	yes	no	2	9.4872e-10	91.076	1.67	0.667	4	4	1	2
EADNHTAFIR	MRASFSSREADNHTAF	DNHTAFIRIKTNASDS	R	E	A	I	R	I	2	1	1	1	0	0	1	0	1	1	0	0	0	1	0	0	1	0	0	0	0	10	0	1172.56	Q92545;H7BZV0	Q92545	287	296	TMEM131	Transmembrane protein 131	yes	no	2	7.8845e-07	93.448	1.78	0.786	4	3	2	2
EAESIQPMTVVGTDYVFHNDTK	IQSWQPPREAESIQPM	YVFHNDTKVVFISPAV	R	E	A	T	K	V	1	0	1	2	0	1	2	1	1	1	0	1	1	1	1	1	3	0	1	3	0	22	0	2480.15	O15031	O15031	1031	1052	PLXNB2	Plexin-B2	yes	yes	3	5.2251e-55	156.67	2	0.816	4	4	4	3
EAGNHTSGAGIVQ	IYIFRVCREAGNHTSG	TSGAGIVQ________	R	E	A	V	Q	-	2	0	1	0	0	1	1	3	1	1	0	0	0	0	0	1	1	0	0	1	0	13	0	1239.58	F5GXE0	F5GXE0	80	92	M6PR		yes	yes	2	1.3097e-08	136.7	2.11	0.875	3	2	4	3
EAGNHTSGAGIVQINK	IYIFRVCREAGNHTSG	AGIVQINKSNGKETVV	R	E	A	N	K	S	2	0	2	0	0	1	1	3	1	2	0	1	0	0	0	1	1	0	0	1	0	16	0	1594.81	H0YGE9;F5GX30;P20645;F5GXU0;F5H883	H0YGE9	26	41	M6PR	Cation-dependent mannose-6-phosphate receptor	yes	no	2;3	7.3543e-74	210.37	2.17	0.84	17	16	27	10
EAGNITTDGYEIIGK	EIIEKDIKEAGNITTD	DGYEIIGKIIKGERKS	K	E	A	G	K	I	1	0	1	1	0	0	2	3	0	3	0	1	0	0	0	0	2	0	1	0	0	15	0	1579.77	H0Y5N9;A0A087X0A8;D6RGG3;Q99715-2;Q99715	H0Y5N9	314	328	COL12A1	Collagen alpha-1(XII) chain	yes	no	2	1.3476e-06	91.355	1.94	0.827	6	5	5	5
EAGQNVTFCCK	KHPESRVREAGQNVTF	QNVTFCCKASGTPMPK	R	E	A	C	K	A	1	0	1	0	2	1	1	1	0	0	0	1	0	1	0	0	1	0	0	1	0	11	0	1312.55	K7EPJ4;Q8IUL8	K7EPJ4	310	320	CILP2	Cartilage intermediate layer protein 2;Cartilage intermediate layer protein 2 C1;Cartilage intermediate layer protein 2 C2	yes	no	2	0.001294	52.247	2	0.816	2	2	2
EAINITIDHK	VYIDPIKREAINITID	INITIDHKCKIFQTIN	R	E	A	H	K	C	1	0	1	1	0	0	1	0	1	3	0	1	0	0	0	0	1	0	0	0	0	10	0	1152.61	E7ETU9;O00469;O00469-2;C9JXZ0	E7ETU9	151	160	PLOD2	Procollagen-lysine,2-oxoglutarate 5-dioxygenase 2	yes	no	2	4.9457e-07	130.98	1.92	0.862	5	3	4	3
EASIVGENETYPR	AAFIIDQREASIVGEN	GENETYPRAIIHWNRA	R	E	A	P	R	A	1	1	1	0	0	0	3	1	0	1	0	0	0	0	1	1	1	0	1	1	0	13	0	1463.69	Q9UBV2	Q9UBV2	601	613	SEL1L	Protein sel-1 homolog 1	yes	yes	2	2.5989e-11	122.46	2	0.816	4	4	4	3
EDNPDKNPEAPINVSR	DKIYYFFREDNPDKNP	EAPINVSRVAQICRGD	R	E	D	S	R	V	1	1	3	2	0	0	2	0	0	1	0	1	0	0	3	1	0	0	0	1	0	16	1	1793.85	O75326-2;O75326;F5GYX3	O75326-2	232	247	SEMA7A	Semaphorin-7A	yes	no	3	0.00021047	45.438	3	0			1
EDVYRNHSIFIADINQER	EYWHDPIKEDVYRNHS	IADINQERGINESYKK	K	E	D	E	R	G	1	2	2	2	0	1	2	0	1	3	0	0	0	1	0	1	0	0	1	1	0	18	1	2218.08	Q5T0S4;E9PIA8;E9PMG2;P50897-2;P50897	Q5T0S4	87	104	PPT1	Palmitoyl-protein thioesterase 1	yes	no	3;4	2.8063e-22	103.88	1.95	0.825	7	6	6	6
EEEAIQIDGINASQIR	TDDEVVQREEEAIQID	GINASQIREIREKSEK	R	E	E	I	R	E	2	1	1	1	0	2	3	1	0	4	0	0	0	0	0	1	0	0	0	0	0	16	0	1784.89	P14625;Q96GW1	P14625	52	67	HSP90B1	Endoplasmin	yes	no	2	9.3215e-18	134.14	2.2	0.98	2		3
EEEIAAIVIDNGSGMCK	________________	DNGSGMCKAGFAGDDA	M	E	E	C	K	A	2	0	1	1	1	0	3	2	0	3	0	1	1	0	0	1	0	0	0	1	0	17	0	1834.84	P63261;I3L3I0;I3L1U9;I3L4N8;K7EM38;I3L3R2;J3KT65	P63261	2	18	ACTG1	Actin, cytoplasmic 2;Actin, cytoplasmic 2, N-terminally processed	yes	no	2	5.3331e-30	149	1.62	0.696	4	3	1	2
EERPINASAIK	CRFAECCREERPINAS	PINASAIKIDIEEKIF	R	E	E	I	K	I	2	1	1	0	0	0	2	0	0	2	0	1	0	0	1	1	0	0	0	0	0	11	1	1226.66	H0Y7C8;O14657	H0Y7C8	41	51	TOR1B	Torsin-1B	yes	no	2;3	0.00035132	89.805	2.07	0.772	4	6	5	3
EETIIYDSNTSSMADR	NWGIITFREETIIYDS	NTSSMADRKIVTKIIA	R	E	E	D	R	K	1	1	1	2	0	0	2	0	0	2	0	0	1	0	0	3	2	0	1	0	0	16	0	1830.79	Q9UIQ6-3;Q9UIQ6-2;Q9UIQ6	Q9UIQ6-3	421	436	LNPEP	Leucyl-cystinyl aminopeptidase;Leucyl-cystinyl aminopeptidase, pregnancy serum form	yes	no	2	1.2716e-34	154.69	2.04	0.824	8	8	9	6
EETIIYDSNTSSMADRK	NWGIITFREETIIYDS	TSSMADRKIVTKIIAH	R	E	E	R	K	I	1	1	1	2	0	0	2	0	0	2	0	1	1	0	0	3	2	0	1	0	0	17	1	1958.89	Q9UIQ6-3;Q9UIQ6-2;Q9UIQ6	Q9UIQ6-3	421	437	LNPEP	Leucyl-cystinyl aminopeptidase;Leucyl-cystinyl aminopeptidase, pregnancy serum form	yes	no	2;3	4.207e-26	131.4	1.93	0.813	10	9	8	7
EETVNITTDSR	IDPMESVREETVNITT	VNITTDSRTPEVCIAI	R	E	E	S	R	T	0	1	1	1	0	0	2	0	0	1	0	0	0	0	0	1	3	0	0	1	0	11	0	1263.59	H0Y6B2;H3BLV4;F8WAQ1;Q6UWL2-3;Q6UWL2;Q6UWL2-2	H0Y6B2	158	168	SUSD1	Sushi domain-containing protein 1	yes	no	2	0.0071737	49.448	2	1	1		1
EEVSWDTENSHPQHTITNISPYTNVSVK	VGGQEQVREEVSWDTE	PYTNVSVKIIIMNPEG	R	E	E	V	K	I	0	0	3	1	0	1	3	0	2	2	0	1	0	0	2	4	4	1	1	3	0	28	0	3211.51	E7EPS8;P28827;P28827-2	E7EPS8	369	396	PTPRM	Receptor-type tyrosine-protein phosphatase mu	yes	no	3;4	9.1252e-37	107.47	1.92	0.828	5	4	4	3
EFVENSECIQCHPECIPQAMNITCTGR	NIIEGEPREFVENSEC	MNITCTGRGPDNCIQC	R	E	F	G	R	G	1	1	2	0	4	2	4	1	1	3	0	0	1	1	2	1	2	0	0	1	0	27	0	3279.39	A0A0B4J1Y5;P00533-4;P00533-3;P00533;Q504U8;E9PFD7	A0A0B4J1Y5	548	574	EGFR	Epidermal growth factor receptor	yes	no	3	4.1863e-53	137.62	2	0.784	4	5	4	4
EGANDFVVTFNTSHIQK	FDISVVYREGANDFVV	FNTSHIQKKYVKVIMH	R	E	G	Q	K	K	1	0	2	1	0	1	1	1	1	1	0	1	0	2	0	1	2	0	0	2	0	17	0	1905.92	D6RGV2;P16871-4;P16871-3;P16871-2;P16871;B8YG18	D6RGV2	141	157	IL7R	Interleukin-7 receptor subunit alpha	yes	no	2;3	1.9428e-26	137.91	2.07	0.799	4	5	5	5
EGDITIYAINIHNVTK	NTDNPRYKEGDITIYA	INIHNVTKYIRIPYPF	K	E	G	T	K	Y	1	0	2	1	0	0	1	1	1	4	0	1	0	0	0	0	2	0	1	1	0	16	0	1799.94	Q9Y251-3;Q9Y251;Q9Y251-2	Q9Y251-3	373	388	HPSE	Heparanase;Heparanase 8 kDa subunit;Heparanase 50 kDa subunit	yes	no	2;3	0.00086237	72.433	2	1	2		2	1
EGFSANYSVIQSSVSEDFK	YTDSAIAKEGFSANYS	SSVSEDFKCMEAIGME	K	E	G	F	K	C	1	0	1	1	0	1	2	1	0	1	0	1	0	2	0	5	0	0	1	2	0	19	0	2092.96	Q5JWQ4;E7EX60;Q5T7F0;E9PEP6;O14786-3;O14786-2;O14786;Q5JWQ6;H0Y4A0	Q5JWQ4	256	274	NRP1	Neuropilin-1	yes	no	2	6.1828e-44	164.2	2.14	0.833	2	2	3
EGGPIIYENITFVYNSEQINGTQR	PKIDRDIREGGPIIYE	EQINGTQRVIIDNVIS	R	E	G	Q	R	V	0	1	3	0	0	2	3	3	0	4	0	0	0	1	1	1	2	0	2	1	0	24	0	2741.33	Q8IVL5-2;Q8IVL5	Q8IVL5-2	260	283	LEPREL1	Prolyl 3-hydroxylase 2	yes	no	2;3	3.6883e-68	165.1	1.92	0.828	5	4	4	3
EGHFYYNISEVK	TIPDIRGKEGHFYYNI	YYNISEVKVTEIQITS	K	E	G	V	K	V	0	0	1	0	0	0	2	1	1	1	0	1	0	1	0	1	0	0	2	1	0	12	0	1484.69	P55058;P55058-2	P55058	58	69	PLTP	Phospholipid transfer protein	yes	no	2	0.004897	64.121	1	0	1
EGICNGFTAICPASDPKPNFTDCNR	RDDSDCAREGICNGFT	PNFTDCNRHTQVCING	R	E	G	N	R	H	2	1	3	2	3	0	1	2	0	2	0	1	0	2	3	1	2	0	0	0	0	25	1	2840.23	O14672-2;O14672	O14672-2	232	256	ADAM10	Disintegrin and metalloproteinase domain-containing protein 10	yes	no	3	8.5411e-18	83.934	2.1	0.831	3	3	4	3
EHNEFNSSMAR	YEIRYYEKEHNEFNSS	EFNSSMARSQTNTARI	K	E	H	A	R	S	1	1	2	0	0	0	2	0	1	0	0	0	1	1	0	2	0	0	0	0	0	11	0	1320.55	P54762-5;P54762	P54762-5	36	46	EPHB1	Ephrin type-B receptor 1	yes	no	2;3	3.0858e-17	154.15	2	0.791	5	6	5	3
EHWQPQETNESIK	KICWVSAREHWQPQET	QETNESIKNYQDAIIQ	R	E	H	I	K	N	0	0	1	0	0	2	3	0	1	1	0	1	0	0	1	1	1	1	0	0	0	13	0	1624.75	G3V1K2;Q9Y2B1	G3V1K2	44	56	TMEM5	Transmembrane protein 5	yes	no	2;3	4.2578e-08	95.428	2	0.845	5	4	5	3
EIANATAKPEDR	NKVMEIEKEIANATAK	ATAKPEDRNDPMIIYN	K	E	I	D	R	N	3	1	1	1	0	0	2	0	0	1	0	1	0	0	1	0	1	0	0	0	0	12	1	1313.66	P08473	P08473	282	293	MME	Neprilysin	yes	yes	2;3	1.2407e-08	117.7	1.82	0.716	4	5	2	4
EIDITCNITTDR	NVSVAEGKEIDITCNI	TCNITTDRADDVRPEV	K	E	I	D	R	A	0	1	1	2	1	0	1	0	0	3	0	0	0	0	0	0	3	0	0	0	0	12	0	1449.68	Q9P2B2	Q9P2B2	294	305	PTGFRN	Prostaglandin F2 receptor negative regulator	yes	yes	2	7.4808e-13	136.7	2	0.816	4	4	4	3
EIFTDCGPIESSSICDYRNDMNASK	INTSEIIKEIFTDCGP	RNDMNASKIVDDIPDR	K	E	I	S	K	I	1	1	2	3	2	0	2	1	0	3	0	1	1	1	1	4	1	0	1	0	0	25	1	2908.23	H0Y8Z8;E9PE15;A0A087WU31;A0A0A0MTB7;P51790-4;P51790-5;P51790;P51790-2	H0Y8Z8	113	137	CLCN3	H(+)/Cl(-) exchange transporter 3	yes	no	3	5.0981e-33	102.21	2	0.816	1	1	1	1
EIFVANGTQGK	AIEVYTPKEIFVANGT	VANGTQGKITCKFKST	K	E	I	G	K	I	1	0	1	0	0	1	1	2	0	1	0	1	0	1	0	0	1	0	0	1	0	11	0	1162.6	Q9UEL6;O95297-3;O95297-2;O95297;F8WFC4;O95297-5	Q9UEL6	19	29	MPZL1	Myelin protein zero-like protein 1	yes	no	2	3.031e-06	97.452	2.13	0.806	4	5	6	3
EIGPIYTNITADIGTDPR	ITYQIIAREIGPIYTN	ADIGTDPRGPRAPSGP	R	E	I	P	R	G	1	1	1	2	0	0	1	2	0	4	0	0	0	0	2	0	3	0	1	0	0	18	0	1944.98	O60512	O60512	330	347	B4GALT3	Beta-1,4-galactosyltransferase 3;N-acetyllactosamine synthase;Beta-N-acetylglucosaminylglycopeptide beta-1,4-galactosyltransferase;Beta-N-acetylglucosaminyl-glycolipid beta-1,4-galactosyltransferase	yes	yes	2	0.017354	41.257	3	0			1
EIIEEVGQNGSR	WQSAGISKEIIEEVGQ	EVGQNGSRARISVQVH	K	E	I	S	R	A	0	1	1	0	0	1	3	2	0	2	0	0	0	0	0	1	0	0	0	1	0	12	0	1329.65	Q12866;E9PHX8;A0A087WZQ5	Q12866	434	445	MERTK	Tyrosine-protein kinase Mer	yes	no	2	3.0953e-10	111.94	2	0.816	4	4	4	3
EIIIDFANSSAEITGCIVR	PDIDPECREIIIDFAN	EITGCIVRSARPVRIC	R	E	I	V	R	S	2	1	1	1	1	0	2	1	0	5	0	0	0	1	0	2	1	0	0	1	0	19	0	2107.06	Q86WC4	Q86WC4	86	104	OSTM1	Osteopetrosis-associated transmembrane protein 1	yes	yes	2;3	6.5534e-83	218.66	1.95	0.805	7	7	6	6
EIIINTSEVTVR	CGSMTVPKEIIINTSE	NTSEVTVRFESGSHIS	K	E	I	V	R	F	0	1	1	0	0	0	2	0	0	3	0	0	0	0	0	1	2	0	0	2	0	12	0	1372.76	Q8N8Z6-2;Q8N8Z6	Q8N8Z6-2	120	131	DCBLD1	Discoidin, CUB and LCCL domain-containing protein 1	yes	no	2	1.8686e-10	116.24	1.91	0.793	4	4	3	3
EINFTTR	ASQSNITKEINFTTRA	KEINFTTRAKDAIMQM	K	E	I	T	R	A	0	1	1	0	0	0	1	0	0	1	0	0	0	1	0	0	2	0	0	0	0	7	0	879.445	M0R310;Q9BX97	M0R310	87	93	PLVAP	Plasmalemma vesicle-associated protein	yes	no	2	0.0029639	101.64	1.9	0.831	4	3	3	2
EINIIFINKTDNGTYR	DRMVVSGREINIIFIN	KTDNGTYRCEATNTIG	R	E	I	Y	R	C	0	1	3	1	0	0	1	1	0	4	0	1	0	1	0	0	2	0	1	0	0	16	1	1909.99	Q8N3J6-4;Q8N3J6-5;Q8N3J6-2;Q8N3J6;Q8N3J6-3	Q8N3J6-4	172	187	CADM2	Cell adhesion molecule 2	yes	no	2;3	1.1032e-39	179.81	1.78	0.786	4	3	2	2
EINNMTVPSK	IDVCSKTKEINNMTVP	NNMTVPSKIWGFFCNS	K	E	I	S	K	I	0	0	2	0	0	0	1	0	0	1	0	1	1	0	1	1	1	0	0	1	0	10	0	1131.56	H0YMQ9;H0YKQ8;B3KXX3;Q9UHW9-6;Q9UHW9-5;Q9UHW9-2;Q9UHW9-3;Q9UHW9-4;Q9UHW9	H0YMQ9	395	404	SLC12A6	Solute carrier family 12 member 6	yes	no	2	0.013046	42.336	1	0	1
EINSINITESHNSR	KVTCEPQKEINSINIT	ITESHNSRKKREITEK	K	E	I	S	R	K	0	1	3	0	0	0	2	0	1	3	0	0	0	0	0	3	1	0	0	0	0	14	0	1612.78	P23229-7;P23229-4;P23229-2;P23229-5;P23229-3;P23229-6;P23229	P23229-7	767	780	ITGA6	Integrin alpha-6;Integrin alpha-6 heavy chain;Integrin alpha-6 light chain;Processed integrin alpha-6	yes	no	2;3	3.0547e-28	164.88	1.82	0.833	10	6	6	7
EIPWAHCNHSWNTPHCMEDTMR	YIFQSFQKEIPWAHCN	HCMEDTMRKNKSVWIT	K	E	I	M	R	K	1	1	2	1	2	0	2	0	3	1	0	0	2	0	2	1	2	2	0	0	0	22	0	2808.14	A0A087WYN0;A0A087WY96;P31641-2;P31641	A0A087WYN0	257	278	SLC6A6	Sodium- and chloride-dependent taurine transporter	yes	no	3;4	6.215e-16	79.69	1.91	0.793	4	4	3	4
EIQYYVGQSFANAMYNACR	NQTKTNVKEIQYYVGQ	NAMYNACRDVEAPSSN	K	E	I	C	R	D	3	1	2	0	1	2	1	1	0	1	0	0	1	1	0	1	0	0	3	1	0	19	0	2284	O15118	O15118	143	161	NPC1	Niemann-Pick C1 protein	yes	yes	2;3	6.3117e-29	131.67	1.67	0.667	4	4	1	4
EISEYNATAIK	YEIQYYEKEISEYNAT	EYNATAIKSPTNTVTV	K	E	I	I	K	S	2	0	1	0	0	0	2	0	0	2	0	1	0	0	0	1	1	0	1	0	0	11	0	1237.62	P29323-2;P29323-3;P29323	P29323-2	477	487	EPHB2	Ephrin type-B receptor 2	yes	no	2	3.9787e-06	92.866	2	0.816	4	4	4	3
EIYEPIWQNFTDPQIR	EAWGQKAKEIYEPIWQ	NFTDPQIRRIIGAVRT	K	E	I	I	R	R	0	1	1	1	0	2	2	0	0	3	0	0	0	1	2	0	1	1	1	0	0	16	0	2048	J3KTH9;J3KS28;A0A0A0MSN4;P12821-2;P12821	J3KTH9	103	118	ACE	Angiotensin-converting enzyme;Angiotensin-converting enzyme, soluble form	yes	no	2	0.0031935	62.055	1	0	1			1
EIYNGTADITIR	PSRAQMKREIYNGTAD	GTADITIRFTWNFQRD	R	E	I	I	R	F	1	1	1	1	0	0	1	1	0	3	0	0	0	0	0	0	2	0	1	0	0	12	0	1364.69	Q92508;E7EUT2	Q92508	2291	2302	PIEZO1	Piezo-type mechanosensitive ion channel component 1	yes	no	2	7.934e-08	98.105	2	0.816	4	4	4	4
EKPEAGTYSVNNGNDTCIIATMGIQINITQDK	PTTTPTPKEKPEAGTY	QINITQDKVASVININ	K	E	K	D	K	V	2	0	4	2	1	2	2	3	0	5	0	2	1	0	1	1	4	0	1	1	0	32	1	3494.67	P13473-2;P13473;P13473-3;H0YCG2	P13473-2	216	247	LAMP2	Lysosome-associated membrane glycoprotein 2	yes	no	3	2.5095e-52	119.42	2.13	0.718	3	7	5	3
EMIHNATFCIVPR	EYEKYDYREMIHNATF	ATFCIVPRGRRIGSFR	R	E	M	P	R	G	1	1	1	0	1	0	1	0	1	2	0	0	1	1	1	0	1	0	0	1	0	13	0	1586.77	Q16394;H7C1H6	Q16394	326	338	EXT1	Exostosin-1	yes	no	2;3	1.8347e-08	104.41	1.86	0.833	6	4	4	4
ENATTDIITK	IQSKCISKENATTDII	ATTDIITKIPAHTVGD	K	E	N	T	K	I	1	0	1	1	0	0	1	0	0	2	0	1	0	0	0	0	3	0	0	0	0	10	0	1104.57	K7EKL3;P28799-3;P28799-2;P28799	K7EKL3	78	87	GRN	Granulins;Acrogranin;Paragranulin;Granulin-1;Granulin-2;Granulin-3;Granulin-4;Granulin-5;Granulin-6;Granulin-7	yes	no	1;2	0.00012182	85.813	1.92	0.828	5	4	4	4
ENDTHCIDFHYFVSSK	HIIIPQIKENDTHCID	FHYFVSSKSNSPPGII	K	E	N	S	K	S	0	0	1	2	1	0	1	0	2	1	0	1	0	2	0	2	1	0	1	1	0	16	0	1997.86	E7EPS8;P28827;P28827-2	E7EPS8	29	44	PTPRM	Receptor-type tyrosine-protein phosphatase mu	yes	no	3	2.4668e-10	80.361	2	0.816	1	1	1
ENDTHCIDFSYIIYSQK	RIQIPTMKENDTHCID	SYIIYSQKGINPGTIN	K	E	N	Q	K	G	0	0	1	2	1	1	1	0	1	3	0	1	0	1	0	2	1	0	2	0	0	17	0	2131.95	Q5TG12;E9PGC5;Q15262;Q15262-2;Q15262-3;Q15262-4;E9PRW2	Q5TG12	100	116	PTPRK	Receptor-type tyrosine-protein phosphatase kappa	yes	no	3	1.9239e-08	72.207	2	0.816	1	1	1
ENGMPMDIVNTSGR	PDWIWRKKENGMPMDI	DIVNTSGRFFIINKEN	K	E	N	G	R	F	0	1	2	1	0	0	1	2	0	1	0	0	2	0	1	1	1	0	0	1	0	14	0	1519.68	Q9UFM8;Q9Y639-3;Q9Y639-1;Q9Y639-4;Q9Y639-5;Q9Y639;H3BU51	Q9UFM8	238	251	DKFZp566H1924;NPTN	Neuroplastin	yes	no	2	2.9817e-06	73.296	2	0.858	7	5	7	2
ENGTDTVQEEEESPAEGSK	GGTTPDAKENGTDTVQ	ESPAEGSKDEPGEQVE	K	E	N	S	K	D	1	0	1	1	0	1	6	2	0	0	0	1	0	0	1	2	2	0	0	1	0	19	0	2034.85	Q9Y4L1;E9PJ21;A0A087WWI4;K7EQK2	Q9Y4L1	595	613	HYOU1	Hypoxia up-regulated protein 1	yes	no	2;3	8.8777e-39	148.38	2.09	0.793	3	4	4	1
ENGTDTVQEEEESPAEGSKDEPGEQVEIK	GGTTPDAKENGTDTVQ	PGEQVEIKEEAEAPVE	K	E	N	I	K	E	1	0	1	2	0	2	9	3	0	1	0	2	0	0	2	2	2	0	0	2	0	29	1	3159.39	Q9Y4L1;E9PJ21;A0A087WWI4;K7EQK2	Q9Y4L1	595	623	HYOU1	Hypoxia up-regulated protein 1	yes	no	3	2.1479e-59	130.21	2	0.853	4	3	4	3
ENGTNITFIGDK	IGEKQEAKENGTNITF	NITFIGDKTIQMPFIK	K	E	N	D	K	T	0	0	2	1	0	0	1	2	0	2	0	1	0	1	0	0	2	0	0	0	0	12	0	1307.64	Q8NBN3-2;Q8NBN3;Q8NBN3-3;H3BM87;H3BSZ0;H3BUZ1;H3BPJ4;H3BMU0	Q8NBN3-2	156	167	TMEM87A	Transmembrane protein 87A	yes	no	2	3.6077e-08	100.22	2	0.816	8	8	8	6
ENIPGDPTSNATSR	AHSIEPGKENIPGDPT	PTSNATSRGAEGPIPP	K	E	N	S	R	G	1	1	2	1	0	0	1	1	0	1	0	0	0	0	2	2	2	0	0	0	0	14	0	1457.67	Q15768	Q15768	201	214	EFNB3	Ephrin-B3	yes	yes	2	6.526e-07	82.529	2	0.816	4	4	4	3
ENMVINISCEASGHPR	KERKVWVKENMVINIS	CEASGHPRPTISWNVN	K	E	N	P	R	P	1	1	2	0	1	0	2	1	1	2	0	0	1	0	1	2	0	0	0	1	0	16	0	1812.82	P43121;P43121-2	P43121	444	459	MCAM	Cell surface glycoprotein MUC18	yes	no	2;3	1.3264e-50	188.9	2	0.849	9	7	9	6
ENMVINISCEASGHPRPTISWNVNGTASEQDQDPQR	KERKVWVKENMVINIS	EQDQDPQRVISTINVI	K	E	N	Q	R	V	2	2	4	2	1	3	3	2	1	3	0	0	1	0	3	4	2	1	0	2	0	36	1	4036.84	P43121;P43121-2	P43121	444	479	MCAM	Cell surface glycoprotein MUC18	yes	no	3;4	6.1655e-34	90.559	2	0.816	5	5	5	3
ENQNHSYSIK	WTETFMNKENQNHSYS	QNHSYSIKSSASFNVI	K	E	N	I	K	S	0	0	2	0	0	1	1	0	1	1	0	1	0	0	0	2	0	0	1	0	0	10	0	1218.56	P06756-3;P06756-2;P06756;H7BZG1	P06756-3	896	905	ITGAV	Integrin alpha-V;Integrin alpha-V heavy chain;Integrin alpha-V light chain	yes	no	2	4.3122e-07	132.17	1.9	0.831	4	3	3	2
ENSSEICSNNGECVCGQCVCR	DMDAYCRKENSSEICS	VCGQCVCRKRDNTNEI	K	E	N	C	R	K	0	1	3	0	5	1	3	2	0	1	0	0	0	0	0	3	0	0	0	2	0	21	0	2517.94	P05556-2;P05556;P05556-5;P05556-4;P05556-3;H7C4N8	P05556-2	519	539	ITGB1	Integrin beta-1	yes	no	2;3	1.1079e-63	150.69	1.71	0.881	4	1	2	2
ENSTDYIYPEQIK	CEITGFGKENSTDYIY	YIYPEQIKMTVVKIIS	K	E	N	I	K	M	0	0	1	1	0	1	2	0	0	2	0	1	0	0	1	1	1	0	2	0	0	13	0	1598.75	E7ET40;P00749-2;P00749	E7ET40	304	316	PLAU	Urokinase-type plasminogen activator;Urokinase-type plasminogen activator long chain A;Urokinase-type plasminogen activator short chain A;Urokinase-type plasminogen activator chain B	yes	no	2	1.4558e-10	107.2	2.09	0.793	3	4	4	2
ENTSDPSIVIAFGR	INRSSCGKENTSDPSI	SIVIAFGRGHTITINF	K	E	N	G	R	G	1	1	1	1	0	0	1	1	0	2	0	0	0	1	1	2	1	0	0	1	0	14	0	1504.75	P11279;P11279-2	P11279	83	96	LAMP1	Lysosome-associated membrane glycoprotein 1	yes	no	2;3	8.9183e-22	141.85	1.93	0.814	11	10	9	9
ENTSSWYEVDSFTPFR	KIRIRAEKENTSSWYE	VDSFTPFRKAQIGPPE	K	E	N	F	R	K	0	1	1	1	0	0	2	0	0	0	0	0	0	2	1	3	2	1	1	1	0	16	0	1963.86	P17181-2;P17181-4;P17181-3;P17181;C9J114	P17181-2	109	124	IFNAR1	Interferon alpha/beta receptor 1	yes	no	2	0.0042656	43.208	2	0		1
ENVGIYNISK	FYQDGNGRENVGIYNI	VGIYNISKGVNRFCIS	R	E	N	S	K	G	0	0	2	0	0	0	1	1	0	2	0	1	0	0	0	1	0	0	1	1	0	10	0	1135.59	A0A0G2JP90;A0A087WW46;J3KN36;A0A0G2JN29;A0A087X117;Q5JPE7-3;Q5JPE7-2;Q15155;P69849;Q5JPE7	A0A0G2JP90	445	454	NOMO3;NOMO2;NOMO1	Nodal modulator 2;Nodal modulator 1;Nodal modulator 3	yes	no	2	0.0011292	66.267	1.75	0.661	3	4	1	2
EPGSNVTMSVDAECVPMVR	IEAQAIWKEPGSNVTM	AECVPMVRDIIRYFYS	K	E	P	V	R	D	1	1	1	1	1	0	2	1	0	0	0	0	2	0	2	2	1	0	0	4	0	19	0	2076.93	Q08380;K7ESM3;K7EKQ5;K7EP36;K7EJY8	Q08380	188	206	LGALS3BP	Galectin-3-binding protein	yes	no	2;3	3.7135e-14	77.969	2	0.816	5	5	5	2
EPISDPVGTCYISTDNFTR	IYSWRTEKEPISDPVG	ISTDNFTRIIEYAPCR	K	E	P	T	R	I	0	1	1	2	1	0	1	1	0	2	0	0	0	1	2	2	3	0	1	1	0	19	0	2170.98	P08648	P08648	167	185	ITGA5	Integrin alpha-5;Integrin alpha-5 heavy chain;Integrin alpha-5 light chain	yes	yes	2;3	2.7701e-44	161.35	2.08	0.828	4	4	5	4
EQIGIGDRPNDSYCYNSAK	QSKAVSIREQIGIGDR	SYCYNSAKNSTVIQGV	R	E	Q	A	K	N	1	1	2	2	1	1	1	2	0	2	0	1	0	0	1	2	0	0	2	0	0	19	1	2185.97	X6RI56;O94886	X6RI56	19	37	TMEM63A	CSC1-like protein 1	yes	no	2;3	3.1655e-10	70.555	1.71	0.795	7	4	3	5
EQINITIDHR	IFIDPEKREQINITID	INITIDHRCRIFQNID	R	E	Q	H	R	C	0	1	1	1	0	1	1	0	1	3	0	0	0	0	0	0	1	0	0	0	0	10	0	1237.64	Q02809;Q02809-2;Q5JXB7	Q02809	194	203	PLOD1	Procollagen-lysine,2-oxoglutarate 5-dioxygenase 1	yes	no	2;3	6.9208e-05	97.734	1.87	0.806	6	5	4	6
EQNDNTSNGTNDYIGSVEK	SPKQNSGKEQNDNTSN	DYIGSVEKWR______	K	E	Q	E	K	W	0	0	4	2	0	1	2	2	0	1	0	1	0	0	0	2	2	0	1	1	0	19	0	2083.89	Q96MM7-2;Q96MM7-3;Q96MM7;Q96MM7-4	Q96MM7-2	439	457	HS6ST2	Heparan-sulfate 6-O-sulfotransferase 2	yes	no	2	1.4959e-07	62.648	2.17	0.898	2	1	3	2
EQNYSDDVIANMISEPR	EVDEIIQKEQNYSDDV	ANMISEPRISYGNDAI	K	E	Q	P	R	I	1	1	2	2	0	1	2	0	0	2	0	0	1	0	1	2	0	0	1	1	0	17	0	1979.89	A0A0A0MRG2;E9PG40;P05067-10;P05067-3;P05067-4;P05067-5;P05067-6;P05067-7;P05067-11;P05067-8;P05067-9;P05067	A0A0A0MRG2	459	475	APP	Amyloid beta A4 protein;N-APP;Soluble APP-alpha;Soluble APP-beta;C99;Beta-amyloid protein 42;Beta-amyloid protein 40;C83;P3(42);P3(40);C80;Gamma-secretase C-terminal fragment 59;Gamma-secretase C-terminal fragment 57;Gamma-secretase C-terminal fragment 50;C31	yes	no	2	2.1256e-18	113.88	1.4	0.49	3	2		2
EQQIESCACNETDNSCK	KCIPFCEREQQIESCA	NETDNSCKVCCRDISG	R	E	Q	C	K	V	1	0	2	1	3	2	3	0	0	1	0	1	0	0	0	2	1	0	0	0	0	17	0	2071.79	P78536-2;P78536	P78536-2	585	601	ADAM17	Disintegrin and metalloproteinase domain-containing protein 17	yes	no	2;3	1.9203e-13	95.197	2.38	0.857	2	1	5	1
EQRPGQNCSNYTVR	EGFWCINREQRPGQNC	NCSNYTVRFICPPGSI	R	E	Q	V	R	F	0	2	2	0	1	2	1	1	0	0	0	0	0	0	1	1	1	0	1	1	0	14	1	1707.77	O75339	O75339	123	136	CILP	Cartilage intermediate layer protein 1;Cartilage intermediate layer protein 1 C1;Cartilage intermediate layer protein 1 C2	yes	yes	3	3.8144e-06	94.09	2	0.756	2	3	2	1
EQYIHENYSR	FDNPVDWKEQYIHENY	YIHENYSRAIEGEGIV	K	E	Q	S	R	A	0	1	1	0	0	1	2	0	1	1	0	0	0	0	0	1	0	0	2	0	0	10	0	1337.6	O60568;H7C2S8	O60568	542	551	PLOD3	Procollagen-lysine,2-oxoglutarate 5-dioxygenase 3	yes	no	2;3	3.8044e-07	133.12	2.08	0.828	4	4	5	3
ESINIWYDCTWNNDTK	SWWTIPGKESINIWYD	CTWNNDTKTWACSNVS	K	E	S	T	K	T	0	0	3	2	1	0	1	0	0	2	0	1	0	0	0	1	2	2	1	0	0	16	0	2057.88	M0R122;M0QZ66;P54852	M0R122	35	50	EMP3	Epithelial membrane protein 3	yes	no	2;3	1.1228e-87	226.24	2.06	0.823	43	44	51	39
ESRPPPGPGPGNTTR	APWPEPERESRPPPGP	PGPGNTTRFGSGAAGG	R	E	S	T	R	F	0	2	1	0	0	0	1	3	0	0	0	0	0	0	5	1	2	0	0	0	0	15	1	1518.75	Q3ZCQ3	Q3ZCQ3	42	56	FAM174B	Membrane protein FAM174B	yes	yes	3	0.010113	41.695	3	0			1
ESWGQESNAGNQTVVR	FARRQAIRESWGQESN	AGNQTVVRVFIIGQTP	R	E	S	V	R	V	1	1	2	0	0	2	2	2	0	0	0	0	0	0	0	2	1	1	0	2	0	16	0	1760.81	Q9NY97-2;Q9NY97	Q9NY97-2	159	174	B3GNT2	UDP-GlcNAc:betaGal beta-1,3-N-acetylglucosaminyltransferase 2	yes	no	2	3.2244e-29	142.91	2.22	0.786	2	3	4	1
ETASNCNGSIAHPSDIYAEGCEAIVVK	SVPISCCRETASNCNG	GCEAIVVKKIQEIMMH	R	E	T	V	K	K	4	0	2	1	2	0	3	2	1	3	0	1	0	0	1	3	1	0	1	2	0	27	0	2891.31	H0YKJ9;O60637-3;O60637-2;O60637	H0YKJ9	88	114	TSPAN3	Tetraspanin-3	yes	no	3	4.7313e-25	89.272	2	0.816	4	4	4	3
ETHIETNFTIK	RCEWDGGRETHIETNF	IETNFTIKSEWATHKF	R	E	T	I	K	S	0	0	1	0	0	0	2	0	1	2	0	1	0	1	0	0	3	0	0	0	0	11	0	1331.67	P40189-3;P40189;D6RH03;P40189-2	P40189-3	151	161	IL6ST	Interleukin-6 receptor subunit beta	yes	no	2	1.3964e-17	160.52	2	0.707	1	2	1	2
ETNFSIASGIEAK	IRQCVAGKETNFSIAS	IASGIEAKDECRSAME	K	E	T	A	K	D	2	0	1	0	0	0	2	1	0	2	0	1	0	1	0	2	1	0	0	0	0	13	0	1365.68	P56159-2;P56159	P56159-2	57	69	GFRA1	GDNF family receptor alpha-1	yes	no	2	2.7675e-05	79.639	2.25	0.829	1	1	2
ETVPSNTTCCAR	IWISWWIKETVPSNTT	SNTTCCARCHAPAGIK	K	E	T	A	R	C	1	1	1	0	2	0	1	0	0	0	0	0	0	0	1	1	3	0	0	1	0	12	0	1394.59	Q9NT99	Q9NT99	328	339	LRRC4B	Leucine-rich repeat-containing protein 4B	yes	yes	2	0.0013718	49.448	2	1	1		1
ETVVGRINETHIFNGSNWIMIIYK	QINKSNGKETVVGRIN	NWIMIIYKGGDEYDNH	K	E	T	Y	K	G	0	1	3	0	0	0	2	2	1	5	0	1	1	1	0	1	2	1	1	2	0	24	1	2833.46	H0YGE9;F5GX30;P20645	H0YGE9	46	69	M6PR	Cation-dependent mannose-6-phosphate receptor	yes	no	3;4	8.6163e-18	85.518	2.25	0.829	1	1	2	2
ETVYSNASIIIQNVTR	YGPAYSGRETVYSNAS	IIIQNVTRKDAGTYTI	R	E	T	T	R	K	1	1	2	0	0	1	1	0	0	3	0	0	0	0	0	2	2	0	1	2	0	16	0	1806.95	H7C1I4;E7EW65;A0A087WYK1;Q00887;G3XAA7;M0R0E4;M0R276;M0R0U8;Q00887-2;M0QXP2;M0R2P9;E9PC55;E7EQY3;M0R1G9;M0QX68;Q9UQ72;Q15238;Q16557	H7C1I4	99	114	PSG9;PSG11;PSG3;PSG5	Pregnancy-specific beta-1-glycoprotein 9;Pregnancy-specific beta-1-glycoprotein 11;Pregnancy-specific beta-1-glycoprotein 5;Pregnancy-specific beta-1-glycoprotein 3	yes	no	2;3	4.0115e-61	207.21	1.89	0.809	7	6	5	4
EVINYTAENICK	NTSIVFPREVINYTAE	YTAENICKWAIENQET	R	E	V	C	K	W	1	0	2	0	1	0	2	0	0	2	0	1	0	0	0	0	1	0	1	1	0	12	0	1452.69	I3L0Q4;Q6PKC3-2;Q6PKC3	I3L0Q4	112	123	TXNDC11	Thioredoxin domain-containing protein 11	yes	no	2	2.3963e-12	128.85	2.1	0.831	3	3	4	2
EVQCISTNQTISTR	CQGGTQTREVQCISTN	TNQTISTRCPPQIRPS	R	E	V	T	R	C	0	1	1	0	1	2	1	0	0	2	0	0	0	0	0	2	3	0	0	1	0	14	0	1635.79	Q6UY14;Q6UY14-3	Q6UY14	994	1007	ADAMTSL4	ADAMTS-like protein 4	yes	no	2	1.9896e-34	171.26	2.11	0.737	2	4	3	1
EVYPWYNITVEAK	YNEKEIDREVYPWYNI	YNITVEAKEIDSTGTP	R	E	V	A	K	E	1	0	1	0	0	0	2	0	0	1	0	1	0	0	1	0	1	1	2	2	0	13	0	1610.8	P33151	P33151	436	448	CDH5	Cadherin-5	yes	yes	2	0.0018928	68.972	3	0			1
EYIEQISTIINTTDR	EPIVVYDKEYIEQIST	TIINTTDRCIINNYMI	K	E	Y	D	R	C	0	1	1	1	0	1	2	0	0	4	0	0	0	0	0	1	3	0	1	0	0	15	0	1794.9	B4DKB2;P42892-3;P42892-2;P42892-4;P42892	B4DKB2	373	387	ECE1	Endothelin-converting enzyme 1	yes	no	2;3	2.4727e-39	166.9	2	0.845	5	4	5	4
FANEYPNITR	DMEIFIRRFANEYPNI	NEYPNITRIYSIGKSV	R	F	A	T	R	I	1	1	2	0	0	0	1	0	0	1	0	0	0	1	1	0	1	0	1	0	0	10	0	1223.59	O75976;O75976-2	O75976	516	525	CPD	Carboxypeptidase D	yes	no	2	4.5001e-07	131.82	2.4	0.8	1	1	3	1
FANITPEEFVGDYWR	INHTIAIRFANITPEE	EFVGDYWRNFQRAIRN	R	F	A	W	R	N	1	1	1	1	0	0	2	1	0	1	0	0	0	2	1	0	1	1	1	1	0	15	0	1842.86	A0A087WVP1;Q14517	A0A087WVP1	3649	3663	FAT1	Protocadherin Fat 1;Protocadherin Fat 1, nuclear form	yes	no	2	8.2414e-05	55.011	2.5	0.5		1	1
FAQAQQQIPIESIGWDVAEIQINHTGPQQDPR	CIVVCIQRFAQAQQQI	TGPQQDPRIYWQGGPA	R	F	A	P	R	I	3	1	1	2	0	7	2	2	1	5	0	0	0	1	3	1	1	1	0	1	0	32	0	3613.79	P32970;P32970-2	P32970	41	72	CD70	CD70 antigen	yes	no	3;4	1.7914e-31	101.66	2.11	0.875	3	2	4	1
FDGEPCDISINITWYIK	RNTTIFIKFDGEPCDI	INITWYIKSADCYNEI	K	F	D	I	K	S	0	0	1	2	1	0	1	1	0	4	0	1	0	1	1	1	1	1	1	0	0	17	0	2069.98	Q8NBN3-2;Q8NBN3	Q8NBN3-2	69	85	TMEM87A	Transmembrane protein 87A	yes	no	2	0.014859	40.798	1	0	1
FDTHEYRNESR	AKIIESERFDTHEYRN	HEYRNESRRIQEFIRF	R	F	D	S	R	R	0	2	1	1	0	0	2	0	1	0	0	0	0	1	0	1	1	0	1	0	0	11	1	1452.64	Q9UHN6-2;Q9UHN6;F5H6B2	Q9UHN6-2	285	295	TMEM2	Transmembrane protein 2	yes	no	2;3	1.0123e-06	103.91	1.93	0.799	5	5	4	3
FFNFSWR	IYFENAMRFFNFSWRV	RFFNFSWRVTADQIRK	R	F	F	W	R	V	0	1	1	0	0	0	0	0	0	0	0	0	0	3	0	1	0	1	0	0	0	7	0	1002.47	B4DKB2;P42892-3;P42892-2;P42892-4;P42892	B4DKB2	537	543	ECE1	Endothelin-converting enzyme 1	yes	no	2	7.9235e-26	178.65	2	0.816	4	4	4	3
FFPYANGTIGIR	TTVIQDERFFPYANGT	ANGTIGIRDIQANDTG	R	F	F	I	R	D	1	1	1	0	0	0	0	2	0	2	0	0	0	2	1	0	1	0	1	0	0	12	0	1354.7	P32004-3;P32004-2;P32004	P32004-3	469	480	L1CAM	Neural cell adhesion molecule L1	yes	no	2	0.0021978	73.435	2.33	0.471		2	1	1
FGHFTGFNSSTIK	NGSSIPPRFGHFTGFN	GFNSSTIKDNIGAGYA	R	F	G	I	K	D	0	0	1	0	0	0	0	2	1	1	0	1	0	3	0	2	2	0	0	0	0	13	0	1441.7	Q9BXP2-2;Q9BXP2-3;Q9BXP2-4;Q9BXP2	Q9BXP2-2	147	159	SLC12A9	Solute carrier family 12 member 9	yes	no	2;3	5.608e-08	93.348	1.95	0.824	8	7	7	5
FGNITDINITK	VIYSSINRFGNITDIN	ITDINITKNEISYIED	R	F	G	T	K	N	0	0	2	1	0	0	0	1	0	3	0	1	0	1	0	0	2	0	0	0	0	11	0	1234.66	Q5R3F8	Q5R3F8	78	88	ELFN2	Protein phosphatase 1 regulatory subunit 29	yes	yes	2	0.00026998	72.29	1.86	0.833	3	2	2	2
FGNITYINITK	VQYASISRFGNITYIN	ITYINITKNEIGYIED	R	F	G	T	K	N	0	0	2	0	0	0	0	1	0	3	0	1	0	1	0	0	2	0	1	0	0	11	0	1282.69	P0C7U0	P0C7U0	83	93	ELFN1	Protein ELFN1	yes	yes	2	2.7704e-06	91.961	1.78	0.786	4	3	2	3
FGSVIGNYSCAAQGTQGGSK	CDTGVAIRFGSVIGNY	QGTQGGSKKSIDITGP	R	F	G	S	K	K	2	0	1	0	1	2	0	5	0	1	0	1	0	1	0	3	1	0	1	1	0	20	0	1987.91	Q9HCU4	Q9HCU4	1495	1514	CELSR2	Cadherin EGF LAG seven-pass G-type receptor 2	yes	yes	2	0.0033639	48.053	2.5	0.5		1	1
FGTCSQICNNTK	QDINECIRFGTCSQIC	SQICNNTKGGHICSCA	R	F	G	T	K	G	0	0	2	0	2	1	0	1	0	1	0	1	0	1	0	1	2	0	0	0	0	12	0	1428.61	Q07954	Q07954	3831	3842	LRP1	Prolow-density lipoprotein receptor-related protein 1;Low-density lipoprotein receptor-related protein 1 85 kDa subunit;Low-density lipoprotein receptor-related protein 1 515 kDa subunit;Low-density lipoprotein receptor-related protein 1 intracellular domain	yes	yes	2	3.4985e-16	147.39	2	0.926	3	1	3	2
FIASFNVVNTTK	IKVTSSRRFIASFNVV	FNVVNTTKRDAGKYRC	R	F	I	T	K	R	1	0	2	0	0	0	0	0	0	1	0	1	0	2	0	1	2	0	0	2	0	12	0	1339.71	E7EPS8;P28827;P28827-2;J3QLI4	E7EPS8	179	190	PTPRM	Receptor-type tyrosine-protein phosphatase mu	yes	no	2	0.00011831	75.088	2.15	0.769	3	5	5	3
FIGITPFINYTR	ASMESIQKFIGITPFI	TPFINYTRTIRFDDDK	K	F	I	T	R	T	0	1	1	0	0	0	0	1	0	3	0	0	0	2	1	0	2	0	1	0	0	12	0	1440.78	H7C032;P52849	H7C032	75	86	NDST2	Sulfotransferase;Bifunctional heparan sulfate N-deacetylase/N-sulfotransferase 2;Heparan sulfate N-deacetylase 2;Heparan sulfate N-sulfotransferase 2	yes	no	2	0.00080314	53.448	2.25	0.829	1	1	2
FIGSGGFIGYAPNISK	PVVSDGKRFIGSGGFI	GYAPNISKIVAEWEGQ	R	F	I	S	K	I	1	0	1	0	0	0	0	4	0	3	0	1	0	2	1	2	0	0	1	0	0	16	0	1626.84	Q02809;Q02809-2;Q5JXB7;Q5JXB8	Q02809	151	166	PLOD1	Procollagen-lysine,2-oxoglutarate 5-dioxygenase 1	yes	no	2	2.8399e-09	103.13	1.5	0.866	3		1	1
FINDSEQVAR	EPIVIRIKFINDSEQV	NDSEQVARAWPHDTIG	K	F	I	A	R	A	1	1	1	1	0	1	1	0	0	1	0	0	0	1	0	1	0	0	0	1	0	10	0	1177.57	C9JE12;C9JCW7;Q9BVT8	C9JE12	109	118	TMUB1	Transmembrane and ubiquitin-like domain-containing protein 1	yes	no	2	0.0026393	103.26	1.8	0.748	2	2	1	2
FINSTFIEQK	EHKFINCRFINSTFIE	NSTFIEQKEGCHMDIE	R	F	I	Q	K	E	0	0	1	0	0	1	1	0	0	2	0	1	0	2	0	1	1	0	0	0	0	10	0	1225.63	Q7L1I2-2;Q7L1I2	Q7L1I2-2	363	372	SV2B	Synaptic vesicle glycoprotein 2B	yes	no	2	0.0008422	121.9	2	0.894	4	2	4	3
FINYNQTVSR	DVQIHAERFINYNQTV	NYNQTVSRMRGIYTAP	R	F	I	S	R	M	0	1	2	0	0	1	0	0	0	1	0	0	0	1	0	1	1	0	1	1	0	10	0	1240.62	Q8N766-4;Q8N766-3;Q8N766-2;Q8N766	Q8N766-4	887	896	EMC1	ER membrane protein complex subunit 1	yes	no	2	2.9698e-10	140.49	2	0.816	5	5	5	4
FISSSPHIPPSSYFNASGR	YQEEAVTKFISSSPHI	SYFNASGRAYPDVAAI	K	F	I	G	R	A	1	1	1	0	0	0	0	1	1	2	0	0	0	2	3	6	0	0	1	0	0	19	0	2049.99	A0A0C4DGZ9;O14773;O14773-2	A0A0C4DGZ9	429	447	TPP1	Tripeptidyl-peptidase 1	yes	no	3	1.5141e-05	49.188	1.67	0.471	1	2		1
FISYNVTR	NIISEYSKFISYNVTR	FISYNVTRRKGYDQII	K	F	I	T	R	R	0	1	1	0	0	0	0	0	0	1	0	0	0	1	0	1	1	0	1	1	0	8	0	998.519	Q8NBL1	Q8NBL1	369	376	POGLUT1	Protein O-glucosyltransferase 1	yes	yes	2	0.0013527	111.95	2.09	0.793	3	4	4	2
FITQNISIPNSTAQAIIAAR	RNPQEIWRFITQNISI	AQAIIAARVDPPEVYH	R	F	I	A	R	V	4	1	2	0	0	2	0	0	0	5	0	0	0	1	1	2	2	0	0	0	0	20	0	2128.16	J3QSS3;A0A087WXK5;Q9BZC7-2;Q9BZC7;Q9BZC7-3;E9PGB2	J3QSS3	165	184	ABCA2	ATP-binding cassette sub-family A member 2	yes	no	2;3	1.151e-18	94.281	2.55	0.656	1	3	7	2
FIVESITPSSISIMHSPPGTQNISEINISPMEISTFR	IVQKIINKFIVESITP	PMEISTFRIQIR____	K	F	I	F	R	I	0	1	2	0	0	1	3	1	1	8	0	0	2	2	4	8	3	0	0	1	0	37	0	4059.03	Q16706	Q16706	1104	1140	MAN2A1	Alpha-mannosidase 2	yes	yes	3	1.6396e-21	67.064	2.5	0.866	1		3	2
FNDTEVIQR	NPCIEPHRFNDTEVIQ	NDTEVIQRISCMAIRG	R	F	N	Q	R	I	0	1	1	1	0	1	1	0	0	1	0	0	0	1	0	0	1	0	0	1	0	9	0	1120.55	C9JSN9;P43251-4;P43251;P43251-3;P43251-2	C9JSN9	129	137	BTD	Biotinidase	yes	no	2	1.1308e-07	113.62	1.91	0.793	4	4	3	2
FNISGCR	PPPDCRIRFNISGCRI	RFNISGCRIITDRASY	R	F	N	C	R	I	0	1	1	0	1	0	0	1	0	1	0	0	0	1	0	1	0	0	0	0	0	7	0	852.391	P22083	P22083	215	221	FUT4	Alpha-(1,3)-fucosyltransferase 4	yes	yes	2	0.0073174	60.76	2	0.707	1	2	1	1
FNISHIGSK	MDSPVNMKFNISHIGS	NISHIGSKEHIIEIRP	K	F	N	S	K	E	0	0	1	0	0	0	0	1	1	2	0	1	0	1	0	2	0	0	0	0	0	9	0	1001.53	A0A087WYV8;P35556	A0A087WYV8	2806	2814	FBN2	Fibrillin-2	yes	no	2	0.0028012	57.532	2	0.707	1	2	1	1
FNPNISWQPIPVHTVPITEDR	FPPNGMQRFNPNISWQ	TVPITEDRIIKFPIGP	R	F	N	D	R	I	0	1	2	1	0	1	1	0	1	3	0	0	0	1	4	1	2	1	0	2	0	21	0	2459.26	B7Z7D2;E9PQY3;P11117;E9PP23;E9PHY0;E9PKW9;E9PQW9;B7Z6U3;P11117-2	B7Z7D2	98	118	ACP2	Lysosomal acid phosphatase	yes	no	2;3	1.4604e-35	124.2	1.93	0.799	5	5	4	6
FNPPSNVTVR	IDTKKIERFNPPSNVT	PPSNVTVRCNTTHCIV	R	F	N	V	R	C	0	1	2	0	0	0	0	0	0	0	0	0	0	1	2	1	1	0	0	2	0	10	0	1129.59	P15509-3;P15509-5;P15509;P15509-2;P15509-7;J3JS74;F2Z3C9;P15509-8;P15509-4	P15509-3	218	227	CSF2RA	Granulocyte-macrophage colony-stimulating factor receptor subunit alpha	yes	no	2	0.00065321	72.434	1.9	0.831	4	3	3	2
FNSSSSSIEEK	IMVRIINKFNSSSSSI	SSSSIEEKIAAIFDIE	K	F	N	E	K	I	0	0	1	0	0	0	2	0	0	1	0	1	0	1	0	5	0	0	0	0	0	11	0	1213.55	D6REA1;Q9H173	D6REA1	199	209	SIL1	Nucleotide exchange factor SIL1	yes	no	2	2.5997e-06	99.539	1.91	0.793	4	4	3	2
FNSTEYQVVTR	TSVIRVNRFNSTEYQV	TEYQVVTRVDKGGAIH	R	F	N	T	R	V	0	1	1	0	0	1	1	0	0	0	0	0	0	1	0	1	2	0	1	2	0	11	0	1342.65	Q07954	Q07954	445	455	LRP1	Prolow-density lipoprotein receptor-related protein 1;Low-density lipoprotein receptor-related protein 1 85 kDa subunit;Low-density lipoprotein receptor-related protein 1 515 kDa subunit;Low-density lipoprotein receptor-related protein 1 intracellular domain	yes	yes	2	2.7331e-17	155.48	2.25	0.829	3	3	6	2
FNSTQIAAMAPEHEEPR	DIWSIIKKFNSTQIAA	APEHEEPRIGWYNRFA	K	F	N	P	R	I	3	1	1	0	0	1	3	0	1	1	0	0	1	1	2	1	1	0	0	0	0	17	0	1926.89	Q4G148-2;Q4G148	Q4G148-2	205	221	GXYLT1	Glucoside xylosyltransferase 1	yes	no	2;3	1.5515e-10	77.221	2	0.816	4	4	4	4
FNVSIDSVPEIR	ASPPAAPRFNVSIDSV	IDSVPEIRWIPVIRHY	R	F	N	I	R	W	0	1	1	1	0	0	1	0	0	2	0	0	0	1	1	2	0	0	0	2	0	12	0	1374.71	D6R9S9;Q02083-3;Q02083-2;Q02083	D6R9S9	36	47	NAAA	N-acylethanolamine-hydrolyzing acid amidase;N-acylethanolamine-hydrolyzing acid amidase subunit alpha;N-acylethanolamine-hydrolyzing acid amidase subunit beta	yes	no	2	2.9741e-21	156.14	2	0.816	4	4	4	3
FPNASDMFR	DFDFDEVKFPNASDMF	PNASDMFRRIRDAGFR	K	F	P	F	R	R	1	1	1	1	0	0	0	0	0	0	0	0	1	2	1	1	0	0	0	0	0	9	0	1083.48	Q6NSJ0	Q6NSJ0	370	378	KIAA1161	Uncharacterized family 31 glucosidase KIAA1161	yes	yes	2	0.00078966	80.755	2	0.816	4	4	4	3
FQIINFSSSEIK	FRPIKDSRFQIINFSS	NFSSSEIKVSITNVSI	R	F	Q	I	K	V	0	0	1	0	0	1	1	0	0	3	0	1	0	2	0	3	0	0	0	0	0	12	0	1411.73	F5H125;H0YG94;A0A087X0T8;A0A087X105;A0A087WZW4;A0A087X1W8;A0A0A0MTJ8;A0A087WZR6;X5DQS5;Q9BY67-2;Q9BY67-5;Q9BY67;Q9BY67-4;Q9BY67-3	F5H125	64	75	CADM1	Cell adhesion molecule 1	yes	no	2	0.018183	52.576	1.8	0.748	2	2	1
FQIPCIVPEINSTISANSTNADTCTPK	IIVVIYKKFQIPCIVP	NADTCTPKYVTFNSKT	K	F	Q	P	K	Y	2	0	3	1	2	1	1	0	0	4	0	1	0	1	3	3	4	0	0	1	0	27	0	2977.42	F8VX04;Q9H2H9	F8VX04	241	267	SLC38A1	Sodium-coupled neutral amino acid transporter 1	yes	no	3	4.3619e-05	47.12	2	0		1
FQNITDFWK	RMQSINEKFQNITDFW	QNITDFWKRSIEEMNI	K	F	Q	W	K	R	0	0	1	1	0	1	0	0	0	1	0	1	0	2	0	0	1	1	0	0	0	9	0	1197.58	Q70UQ0-4	Q70UQ0-4	152	160	IKBIP	Inhibitor of nuclear factor kappa-B kinase-interacting protein	yes	yes	2	0.00031659	101.65	2.09	0.793	3	4	4	3
FQTVDSSNIDGFVNCTK	EGTGSGSRFQTVDSSN	DGFVNCTKIIGNIDFI	R	F	Q	T	K	I	0	0	2	2	1	1	0	1	0	1	0	1	0	2	0	2	2	0	0	2	0	17	0	1930.87	B4DGQ7;P21860-4;P21860	B4DGQ7	340	356	ERBB3	Receptor tyrosine-protein kinase erbB-3	yes	no	2	2.1256e-18	113.88	2	0.816	4	4	4	3
FSADIGYNGTR	TTQYIWHRFSADIGYN	DIGYNGTRQRGGCSNR	R	F	S	T	R	Q	1	1	1	1	0	0	0	2	0	1	0	0	0	1	0	1	1	0	1	0	0	11	0	1199.56	Q96NT5-2;Q96NT5	Q96NT5-2	51	61	SLC46A1	Proton-coupled folate transporter	yes	no	2	2.8145e-12	145.28	2	0.816	4	4	4	3
FSGVNDTDFR	PINYQGIRFSGVNDTD	GVNDTDFRVYIIGNPV	R	F	S	F	R	V	0	1	1	2	0	0	0	1	0	0	0	0	0	2	0	1	1	0	0	1	0	10	0	1156.51	Q9UKY4;H0YJK9;H0YJJ4	Q9UKY4	579	588	POMT2	Protein O-mannosyl-transferase 2	yes	no	2	2.9666e-05	117.02	1.91	0.793	4	4	3	3
FSNISEGISNYSIIDK	SITDIIDKFSNISEGI	SNYSIIDKIVNIVDDI	K	F	S	D	K	I	0	0	2	1	0	0	1	1	0	4	0	1	0	1	0	4	0	0	1	0	0	16	0	1785.88	P21583-3;P21583-2;P21583	P21583-3	53	68	KITLG	Kit ligand;Soluble KIT ligand	yes	no	2	1.1032e-23	125.98	1.91	0.793	4	4	3	2
FTFTSHTPGDHQICIHSNSTR	RQYGSEGRFTFTSHTP	CIHSNSTRMAIFAGGK	R	F	T	T	R	M	0	1	1	1	1	1	0	1	3	2	0	0	0	2	1	3	4	0	0	0	0	21	0	2442.11	F8W7F7;Q7Z7H5-3;Q7Z7H5-2;Q7Z7H5	F8W7F7	100	120	TMED4	Transmembrane emp24 domain-containing protein 4	yes	no	3;4;5	1.8562e-55	163.74	1.9	0.75	7	9	5	4
FTFTSHTPGEHQICIHSNSTK	RQYGSEGRFTFTSHTP	CIHSNSTKFSIFAGGM	R	F	T	T	K	F	0	0	1	0	1	1	1	1	3	2	0	1	0	2	1	3	4	0	0	0	0	21	0	2428.12	Q9BVK6	Q9BVK6	108	128	TMED9	Transmembrane emp24 domain-containing protein 9	yes	yes	2;3;4;5	5.1708e-94	206.11	1.91	0.793	12	12	9	8
FVEQNETAINITTYPDQENNK	IDSSEFIKFVEQNETA	YPDQENNKIIRGICVD	K	F	V	N	K	I	1	0	4	1	0	2	3	0	0	2	0	1	0	1	1	0	3	0	1	1	0	21	0	2467.15	Q12841-2;Q12841	Q12841-2	136	156	FSTL1	Follistatin-related protein 1	yes	no	2;3	5.002e-43	127.58	2	0.816	6	6	6	4
FVGTPEVNQTTIYQR	SDIVIRAKFVGTPEVN	NQTTIYQRYEIKMTKM	K	F	V	Q	R	Y	0	1	1	0	0	2	1	1	0	1	0	0	0	1	1	0	3	0	1	2	0	15	0	1751.88	P01033;Q5H9B4;Q5H9B5	P01033	46	60	TIMP1	Metalloproteinase inhibitor 1	yes	no	2	1.0788e-27	156.24	2	0.816	4	4	4	3
FVIQNASR	AGGAEVTRFVIQNASR	FVIQNASRAIPIRPDG	R	F	V	S	R	A	1	1	1	0	0	1	0	0	0	1	0	0	0	1	0	1	0	0	0	1	0	8	0	933.503	Q9NXH8	Q9NXH8	310	317	TOR4A	Torsin-4A	yes	yes	2	0.0013425	89.355	2	0.816	4	4	4	3
FVNSTGYITEAEK	VSNTEFEKFVNSTGYI	GYITEAEKFGDSFVFE	K	F	V	E	K	F	1	0	1	0	0	0	2	1	0	1	0	1	0	1	0	1	2	0	1	1	0	13	0	1457.7	F5GXA0;Q8NBK3-2;Q8NBK3-5;Q8NBK3;Q8NBK3-3	F5GXA0	139	151	SUMF1	Sulfatase-modifying factor 1	yes	no	2	3.8048e-06	86.944	1.9	0.831	4	3	3	2
FYNYTICR	VGIIKNSRFYNYTICR	FYNYTICRNGVKEKHG	R	F	Y	C	R	N	0	1	1	0	1	0	0	0	0	1	0	0	0	1	0	0	1	0	2	0	0	8	0	1135.51	B1AMP9;Q8IWU5-2;Q8IWU5	B1AMP9	169	176	SULF2	Extracellular sulfatase Sulf-2	yes	no	2	1.0985e-05	144.38	2.12	0.781	2	3	3	3
GANDSTSAMPEQMK	PKFKDGGRGANDSTSA	SAMPEQMKFQWIRVKR	R	G	A	M	K	F	2	0	1	1	0	1	1	1	0	0	0	1	2	0	1	2	1	0	0	0	0	14	0	1465.62	O95084-2;O95084	O95084-2	173	186	PRSS23	Serine protease 23	yes	no	2	5.2789e-14	111.12	2	0.784	4	5	4	4
GASNITWR	MSIIPIIRGASNITWR	GASNITWRSDVIVEYQ	R	G	A	W	R	S	1	1	1	0	0	0	0	1	0	1	0	0	0	0	0	1	1	1	0	0	0	8	0	903.456	H7C3P4;F6S8M0;P15586-2;P15586;H0YFA9	H7C3P4	346	353	GNS	N-acetylglucosamine-6-sulfatase	yes	no	2	1.4044e-07	141.52	2	0.84	6	5	6	4
GCGYIPGCPGSNGFHNNDTFHFIK	PKDDRHIRGCGYIPGC	NDTFHFIKCCNTTKCN	R	G	C	I	K	C	0	0	3	1	2	0	0	5	2	2	0	1	0	3	2	1	1	0	1	0	0	24	0	2695.17	Q03405;M0QYS6;M0R383;M0R0Y4;M0QYR6;M0R1I2;Q03405-2	Q03405	168	191	PLAUR	Urokinase plasminogen activator surface receptor	yes	no	3;4	6.5221e-33	102.45	1.95	0.793	13	14	11	10
GCSSSTSVIITIDNNVVNGSSPAIR	PEDIIRNKGCSSSTSV	NGSSPAIRTNYIGHKT	K	G	C	I	R	T	1	1	3	1	1	0	0	2	0	4	0	0	0	0	1	6	2	0	0	3	0	25	0	2547.26	P07996-2;P07996	P07996-2	146	170	THBS1	Thrombospondin-1	yes	no	2;3	9.0759e-67	153.1	2.04	0.789	7	9	8	5
GDPSVISVNGTDFTFR	PDKAETQRGDPSVISV	NGTDFTFRSAGVIIIV	R	G	D	F	R	S	0	1	1	2	0	0	0	2	0	1	0	0	0	2	1	2	2	0	0	2	0	16	0	1710.82	Q9UHN6-2;Q9UHN6;B4E1B9	Q9UHN6-2	1163	1178	TMEM2	Transmembrane protein 2	yes	no	2	2.2341e-26	139	1.8	0.748	4	4	2	3
GDSSNITATAR	VITPVSGRGDSSNITA	SNITATARPTDTCISQ	R	G	D	A	R	P	2	1	1	1	0	0	0	1	0	1	0	0	0	0	0	2	2	0	0	0	0	11	0	1091.52	O60503	O60503	202	212	ADCY9	Adenylate cyclase type 9	yes	yes	2	1.1577e-06	111.52	1.88	0.781	3	3	2	3
GDTICTNITGTIIPSR	QRITPIARGDTICTNI	TGTIIPSRNTDETFFG	R	G	D	S	R	N	0	1	1	1	1	0	0	2	0	4	0	0	0	0	1	1	4	0	0	0	0	16	0	1717.87	P32970	P32970	164	179	CD70	CD70 antigen	yes	yes	2;3	6.9731e-26	136.34	1.88	0.781	6	6	4	5
GDVFHNITNIR	SNQITVIKGDVFHNIT	FHNITNIRRIYINGNQ	K	G	D	I	R	R	0	1	2	1	0	0	0	1	1	2	0	0	0	1	0	0	1	0	0	1	0	11	0	1284.66	Q8IW52	Q8IW52	418	428	SLITRK4	SLIT and NTRK-like protein 4	yes	yes	2	0.00047414	71.153	2	0.816	2	2	2	3
GEGNETTNMVITWK	EKNPVDVKGEGNETTN	TNMVITWKPIRWMDWN	K	G	E	W	K	P	0	0	2	0	0	0	2	2	0	1	0	1	1	0	0	0	3	1	0	1	0	14	0	1578.73	P32004-3;P32004-2;P32004;H0Y5C3	P32004-3	718	731	L1CAM	Neural cell adhesion molecule L1	yes	no	2	3.2695e-16	118.52	2.08	0.828	4	4	5	3
GEINTSIFSSR	HIVTTIVKGEINTSIF	NTSIFSSRPIDKFGIN	K	G	E	S	R	P	0	1	1	0	0	0	1	1	0	2	0	0	0	1	0	3	1	0	0	0	0	11	0	1209.6	Q9UHG3-2;Q9UHG3	Q9UHG3-2	273	283	PCYOX1	Prenylcysteine oxidase 1	yes	no	2	0.00023824	75.088	1.91	0.793	4	4	3	2
GENFTETDVK	HTVTTTTKGENFTETD	NFTETDVKMMERVVEQ	K	G	E	V	K	M	0	0	1	1	0	0	2	1	0	0	0	1	0	1	0	0	2	0	0	1	0	10	0	1138.51	X6RKS3;A2A2V1;P04156-2;P04156	X6RKS3	195	204	PRNP	Major prion protein	yes	no	1;2	4.1834e-05	110.38	2.08	0.828	4	4	5	3
GETASIICNISVR	IAGGTVYRGETASIIC	IICNISVRGGPPGIRI	R	G	E	V	R	G	1	1	1	0	1	0	1	1	0	3	0	0	0	0	0	2	1	0	0	1	0	13	0	1418.72	Q969P0-2;Q969P0;Q969P0-3	Q969P0-2	214	226	IGSF8	Immunoglobulin superfamily member 8	yes	no	2	6.6798e-12	126.32	2.07	0.772	4	6	5	3
GFCANSSIAFPTK	AERRSVIRGFCANSSI	SSIAFPTKERAFDDIP	R	G	F	T	K	E	2	0	1	0	1	0	0	1	0	1	0	1	0	2	1	2	1	0	0	0	0	13	0	1398.66	Q9NRB3;C9J991	Q9NRB3	130	142	CHST12	Carbohydrate sulfotransferase 12	yes	no	2	6.4579e-08	92.039	2	0.816	4	4	4	3
GFCSADGSDPIWDWNVTWNTSNPDFTK	________________	TSNPDFTKCFQNTVIV	R	G	F	T	K	C	1	0	3	4	1	0	0	2	0	1	0	1	0	2	2	3	3	3	0	1	0	27	0	3116.32	P33527-8;P33527-6;P33527-7;P33527-5;P33527-4;P33527-2;P33527-3;P33527;P33527-9	P33527-8	5	31	ABCC1	Multidrug resistance-associated protein 1	yes	no	2;3	6.2995e-44	116.55	2.5	0.707	1	2	5	2
GFHHDAFFSPSNSCIIFR	IQHNIAGRGFHHDAFF	SNSCIIFRTSIKFRNT	R	G	F	F	R	T	1	1	1	1	1	0	0	1	2	2	0	0	0	4	1	3	0	0	0	0	0	18	0	2137.98	F8WDF8;H7BXF8;Q9BS91	F8WDF8	85	102	SLC35A5	Probable UDP-sugar transporter protein SLC35A5	yes	no	3	4.2295e-18	95.197	2.4	0.8	1	1	3	1
GFIINSKPENACEPIVPPPVK	RIPAEGIKGFIINSKP	PIVPPPVKDNSSGTFI	K	G	F	V	K	D	1	0	2	0	1	0	2	1	0	3	0	2	0	1	5	1	0	0	0	2	0	21	1	2305.21	C9JRV0;F8WDJ5;C9J8T4;C9JYN7;C9J383;O43567	C9JRV0	66	86	RNF13	E3 ubiquitin-protein ligase RNF13	yes	no	3	4.2664e-07	56.081	2	0.707	1	2	1	1
GFNASYIR	SDFSIQKKGFNASYIR	GFNASYIRVAVSIRNQ	K	G	F	I	R	V	1	1	1	0	0	0	0	1	0	1	0	0	0	1	0	1	0	0	1	0	0	8	0	926.461	Q86SQ4-2;Q86SQ4;Q86SQ4-4;Q86SQ4-3;F5H2L1	Q86SQ4-2	141	148	GPR126	G-protein coupled receptor 126	yes	no	2	0.0018557	109.01	2	0.775	3	4	3	3
GFNATYHVR	TVAWSNGRGFNATYHV	FNATYHVRGYCIPWDR	R	G	F	V	R	G	1	1	1	0	0	0	0	1	1	0	0	0	0	1	0	0	1	0	1	1	0	9	0	1063.52	Q7Z4F1-2;Q7Z4F1;H0YHW7	Q7Z4F1-2	297	305	LRP10	Low-density lipoprotein receptor-related protein 10	yes	no	2	0.00072025	81.972	2.11	0.737	2	4	3	2
GFQDVEAQAATCNHTVMAIMASIDAEK	QEITEAQKGFQDVEAQ	MASIDAEKAQGQKKVE	K	G	F	E	K	A	6	0	1	2	1	2	2	1	1	2	0	1	2	1	0	1	2	0	0	2	0	27	0	2907.32	Q10589-2;Q10589	Q10589-2	68	94	BST2	Bone marrow stromal antigen 2	yes	no	2;3;4	5.9163e-76	177.12	2.03	0.822	11	11	12	8
GFYIDGSDTIVCDSNSTWDPPVPK	TVMFECDKGFYIDGSD	TWDPPVPKCIKGYPKP	K	G	F	P	K	C	0	0	1	4	1	0	0	2	0	2	0	1	0	1	3	3	2	1	1	2	0	24	0	2669.2	P15529-15;P15529-9;P15529-7;P15529-12;P15529-14;P15529-8;P15529-4;P15529-6;P15529-11;P15529-13;P15529-3;P15529-5;P15529-10;P15529;P15529-2;P15529-16	P15529-15	259	282	CD46	Membrane cofactor protein	yes	no	2	3.3153e-05	55.128	1	0	1
GGGDPWTNGSGIAICQR	IGRYAYVRGGGDPWTN	SGIAICQRYYHRGHVD	R	G	G	Q	R	Y	1	1	1	1	1	1	0	5	0	2	0	0	0	0	1	1	1	1	0	0	0	17	0	1744.8	M0QXD0;Q9GZU1	M0QXD0	152	168	MCOLN1	Mucolipin-1	yes	no	2;3	4.6787e-42	166.04	2.08	0.828	4	4	5	3
GGINITAVTVAAENNHTVAFIGTSDGR	RGTAVIQRGGINITAV	FIGTSDGRIIKVYITP	R	G	G	G	R	I	4	1	3	1	0	0	1	4	1	3	0	0	0	1	0	1	4	0	0	3	0	27	0	2684.35	O15031;E2PU09	O15031	388	414	PLXNB2	Plexin-B2	yes	no	2;3;4	1.3763e-94	191.59	2.04	0.824	8	8	9	7
GGNSNGAICHFPFIYNNHNYTDCTSEGR	HTVIVQTRGGNSNGAI	TDCTSEGRRDNMKWCG	R	G	G	G	R	R	1	1	5	1	2	0	1	4	2	2	0	0	0	2	1	2	2	0	2	0	0	28	0	3201.34	P02751-13;P02751-11;P02751-7;P02751-15;P02751-12;P02751-4;P02751-10;P02751-6;P02751-5;P02751-9;P02751-14;P02751-8;P02751-17;P02751-3;P02751;P02751-2;P02751-16	P02751-13	412	439	FN1	Fibronectin;Anastellin;Ugl-Y1;Ugl-Y2;Ugl-Y3	yes	no	3;4	1.4768e-81	161.5	2.03	0.81	11	12	12	8
GGNSNGAICHFPFIYNNHNYTDCTSEGRR	HTVIVQTRGGNSNGAI	DCTSEGRRDNMKWCGT	R	G	G	R	R	D	1	2	5	1	2	0	1	4	2	2	0	0	0	2	1	2	2	0	2	0	0	29	1	3357.44	P02751-13;P02751-11;P02751-7;P02751-15;P02751-12;P02751-4;P02751-10;P02751-6;P02751-5;P02751-9;P02751-14;P02751-8;P02751-17;P02751-3;P02751;P02751-2;P02751-16	P02751-13	412	440	FN1	Fibronectin;Anastellin;Ugl-Y1;Ugl-Y2;Ugl-Y3	yes	no	3;4;5	8.5199e-23	89.055	1.9	0.831	4	3	3	3
GHAHIAAIVNHESYNFSHR	________________	ESYNFSHRIDHISFGE	R	G	H	H	R	I	3	1	2	0	0	0	1	1	4	2	0	0	0	1	0	2	0	0	1	1	0	19	0	2159.04	H0YHJ8;H0YI58;F8VUZ2;F8VPA6;A0A087WU02;Q96RQ1	H0YHJ8	8	26	RLN3;ERGIC2	Endoplasmic reticulum-Golgi intermediate compartment protein 2	yes	no	4	5.3043e-05	44.391	2	0		1
GHCWGPGPTQCVNCSQFIR	ACHQICARGHCWGPGP	VNCSQFIRGQECVEEC	R	G	H	I	R	G	0	1	1	0	3	2	0	3	1	1	0	0	0	1	2	1	1	1	0	1	0	19	0	2259.97	F5H1T4;J3QLU9;P04626-6;P04626-5;P04626-4;P04626;B4DTR1	F5H1T4	488	506	ERBB2	Receptor tyrosine-protein kinase erbB-2	yes	no	3	3.663e-23	112.34	2	0.816	4	4	4	3
GHEVEDVDIEIFNTSVQIQPPTTAPGPETAAFIER	VTHPGGCRGHEVEDVD	ETAAFIERIEMEQAQK	R	G	H	E	R	I	3	1	1	2	0	2	5	2	1	4	0	0	0	2	4	1	4	0	0	3	0	35	0	3806.86	M0R2A0;Q5UCC4-2;Q5UCC4	M0R2A0	170	204	EMC10	ER membrane protein complex subunit 10	yes	no	3	2.2506e-10	65.624	3	0			1
GHNGSWISPNASEPHNASGAEAAGVNR	________________	AEAAGVNRSAIGEFGE	M	G	H	N	R	S	5	1	4	0	0	0	2	4	2	1	0	0	0	0	2	4	0	1	0	1	0	27	0	2686.22	J3KNC6;Q14439	J3KNC6	2	28	GPR176	Probable G-protein coupled receptor 176	yes	no	3;4	4.5185e-62	150.17	2.07	0.766	7	11	9	8
GHNSTFFGNVNESAVVR	SWTPFYQRGHNSTFFG	VNESAVVRHDIHFHFT	R	G	H	V	R	H	1	1	3	0	0	0	1	2	1	0	0	0	0	2	0	2	1	0	0	3	0	17	0	1833.88	P78357;K7EMM9	P78357	118	134	CNTNAP1	Contactin-associated protein 1	yes	no	2;3	1.9609e-27	139.9	1.95	0.824	8	7	7	6
GHPQIIEAAGNASAGTVIIR	SIPEDTPRGHPQIIEA	SAGTVIIRWIPPVPAE	R	G	H	I	R	W	4	1	1	0	0	1	1	3	1	4	0	0	0	0	1	1	1	0	0	1	0	20	0	1974.06	Q13332-6;Q13332-3;Q13332-4;Q13332-2;Q13332	Q13332-6	908	927	PTPRS	Receptor-type tyrosine-protein phosphatase S	yes	no	3	1.3957e-18	92.563	2	0.853	4	3	4	3
GHTITINFTR	SIVIAFGRGHTITINF	TITINFTRNATRYSVQ	R	G	H	T	R	N	0	1	1	0	0	0	0	1	1	2	0	0	0	1	0	0	3	0	0	0	0	10	0	1158.61	P11279;P11279-2	P11279	97	106	LAMP1	Lysosome-associated membrane glycoprotein 1	yes	no	2;3	1.3327e-07	135.43	2	0.816	8	8	8	6
GICNSSDVR	DNCGFPHRGICNSSDV	ICNSSDVRGCSCFSDW	R	G	I	V	R	G	0	1	1	1	1	0	0	1	0	1	0	0	0	0	0	2	0	0	0	1	0	9	0	1006.45	O75882-3;O75882-2;O75882	O75882-3	223	231	ATRN	Attractin	yes	no	2	0.0005111	107.57	1.8	0.748	4	4	2	2
GICVNASAVSR	IQAIIDGRGICVNASA	VNASAVSRIRAYIIPA	R	G	I	S	R	I	2	1	1	0	1	0	0	1	0	1	0	0	0	0	0	2	0	0	0	2	0	11	0	1132.57	B3KWK7;A6XND1;A6XND0;P17936;P17936-2	B3KWK7	15	25	IGFBP3	Insulin-like growth factor-binding protein 3	yes	no	2	3.2836e-06	96.229	1.78	0.778	10	8	5	7
GIDGNGTGNSTR	VDSFPYIRGIDGNGTG	NGTGNSTRHDITPVTA	R	G	I	T	R	H	0	1	2	1	0	0	0	4	0	1	0	0	0	0	0	1	2	0	0	0	0	12	0	1147.52	Q5VUB5	Q5VUB5	186	197	FAM171A1	Protein FAM171A1	yes	yes	2	0.00026488	67.997	1	0	1
GIGNYSCSYR	VINNVEGKGIGNYSCS	GNYSCSYRIQAYPDIW	K	G	I	Y	R	I	0	1	1	0	1	0	0	2	0	1	0	0	0	0	0	2	0	0	2	0	0	10	0	1175.5	Q8N6C5-2;Q8N6C5;Q8N6C5-4	Q8N6C5-2	1211	1220	IGSF1	Immunoglobulin superfamily member 1	yes	no	2	0.0017258	83.862	2	0.816	2	2	2	1
GIGYNITR	AVEIPMCRGIGYNITR	GIGYNITRMPNIIGHT	R	G	I	T	R	M	0	1	1	0	0	0	0	2	0	2	0	0	0	0	0	0	1	0	1	0	0	8	0	892.477	O00144	O00144	49	56	FZD9	Frizzled-9	yes	yes	2	0.0036981	60.91	2.6	0.49		2	3	2
GIIHIENASYGIEPIQNSSHFEHIIYR	ISDCFGIRGIIHIENA	HFEHIIYRMDDVYKEP	R	G	I	Y	R	M	1	1	2	0	0	1	3	2	3	7	0	0	0	1	1	3	0	0	2	0	0	27	0	3136.57	F8WC54;A0AVL1;Q13443-2;Q13443	F8WC54	138	164	ADAM9	Disintegrin and metalloproteinase domain-containing protein 9	yes	no	3;4;5	6.6541e-69	165.47	2.2	0.812	5	6	9	6
GINASSMAWAR	PAIHEQIRGINASSMA	ASSMAWARIHRINASI	R	G	I	A	R	I	3	1	1	0	0	0	0	1	0	1	0	0	1	0	0	2	0	1	0	0	0	11	0	1162.56	O15230	O15230	2194	2204	LAMA5	Laminin subunit alpha-5	yes	yes	2	2.6526e-06	99.283	2	0.816	4	4	4	3
GINESYK	IADINQERGINESYKK	RGINESYKKNIMAIKK	R	G	I	Y	K	K	0	0	1	0	0	0	1	1	0	1	0	1	0	0	0	1	0	0	1	0	0	7	0	809.392	Q5T0S4;E9PIA8;E9PMG2;P50897-2;P50897	Q5T0S4	105	111	PPT1	Palmitoyl-protein thioesterase 1	yes	no	2	0.0031176	97.071	1.5	0.5	2	2		3
GINESYKK	IADINQERGINESYKK	GINESYKKNIMAIKKF	R	G	I	K	K	N	0	0	1	0	0	0	1	1	0	1	0	2	0	0	0	1	0	0	1	0	0	8	1	937.487	Q5T0S4;E9PIA8;E9PMG2;P50897-2;P50897	Q5T0S4	105	112	PPT1	Palmitoyl-protein thioesterase 1	yes	no	2	0.005594	46.129	3	0			1
GINITEDTYK	FQIIARYKGINITEDT	NITEDTYKPRIYTSPT	K	G	I	Y	K	P	0	0	1	1	0	0	1	1	0	2	0	1	0	0	0	0	2	0	1	0	0	10	0	1152.57	Q08380	Q08380	396	405	LGALS3BP	Galectin-3-binding protein	yes	yes	2	5.9313e-05	94.692	2.67	0.471		1	2	1
GINITEDTYKPR	FQIIARYKGINITEDT	TEDTYKPRIYTSPTWS	K	G	I	P	R	I	0	1	1	1	0	0	1	1	0	2	0	1	0	0	1	0	2	0	1	0	0	12	1	1405.72	Q08380	Q08380	396	407	LGALS3BP	Galectin-3-binding protein	yes	yes	2;3	2.2954e-19	156.01	2	0.816	8	8	8	6
GIPGGNASIPR	SHVIVIMKGIPGGNAS	GGNASIPRHIGISIIS	K	G	I	P	R	H	1	1	1	0	0	0	0	3	0	2	0	0	0	0	2	1	0	0	0	0	0	11	0	1037.56	Q9NPC4	Q9NPC4	116	126	A4GALT	Lactosylceramide 4-alpha-galactosyltransferase	yes	yes	2	0.0048453	42.031	1	0	1			1
GISPGNYSVR	IERGCRIRGISPGNYS	SPGNYSVRIRATSIAG	R	G	I	V	R	I	0	1	1	0	0	0	0	2	0	1	0	0	0	0	1	2	0	0	1	1	0	10	0	1048.53	P06213-2;P06213	P06213-2	903	912	INSR	Insulin receptor;Insulin receptor subunit alpha;Insulin receptor subunit beta	yes	no	2	0.0012408	64.82	2.29	0.7	1	3	3	1
GMCYFTNGTER	EDFVFQFKGMCYFTNG	YFTNGTERVRIVTRYI	K	G	M	E	R	V	0	1	1	0	1	0	1	2	0	0	0	0	1	1	0	0	2	0	1	0	0	11	0	1334.54	E9PIB1;B4DJG1;H0Y7Y7;Q29967;A2AAZ0;Q5SQ91;Q5Y7D6;Q5SR05;Q5SU54;A0A0G2JPR5;A0A0G2JKW5;A2ADX3;A0A0G2JH31;P05538-2;P05538	E9PIB1	45	55	HLA-DQB1;HLA-DQB2	HLA class II histocompatibility antigen, DQ beta 2 chain	yes	no	2	4.5335e-05	85.813	1.91	0.793	4	4	3	2
GNATIIINIR	AEIIEIAKGNATIIIN	ATIIINIRDPPREHPY	K	G	N	I	R	D	1	1	2	0	0	0	0	1	0	4	0	0	0	0	0	0	1	0	0	0	0	10	0	1083.64	Q8WTR4-5;Q8WTR4-4;Q8WTR4-3;Q8WTR4-2;Q8WTR4	Q8WTR4-5	106	115	GDPD5	Glycerophosphodiester phosphodiesterase domain-containing protein 5	yes	no	2	8.0016e-05	87.568	2	0.816	1	1	1	2
GNCTFYEK	NQIPIVARGNCTFYEK	GNCTFYEKVRIAQGSG	R	G	N	E	K	V	0	0	1	0	1	0	1	1	0	0	0	1	0	1	0	0	1	0	1	0	0	8	0	1017.42	A0A087WZ93;A0A087WZ50;Q8TCT7-3;Q8TCT7-2;Q8TCT7-4;Q8TCT7	A0A087WZ93	96	103	SPPL2B	Signal peptide peptidase-like 2B	yes	no	2	0.0028338	69.812	2.5	0.5		2	2	1
GNESIPER	PNQIRWNRGNESIPER	GNESIPERAEAVGETI	R	G	N	E	R	A	0	1	1	0	0	0	2	1	0	1	0	0	0	0	1	1	0	0	0	0	0	8	0	900.43	Q8NFZ8	Q8NFZ8	261	268	CADM4	Cell adhesion molecule 4	yes	yes	2	0.0026423	73.233	2	0.707	1	2	1	1
GNETIHYETFGK	SITIFIFRGNETIHYE	IHYETFGKAAPAPQEA	R	G	N	G	K	A	0	0	1	0	0	0	2	2	1	1	0	1	0	1	0	0	2	0	1	0	0	12	0	1394.65	J3QQX6;J3QRQ1;P13598;J3QRT5;J3QKR4;J3QQR8	J3QQX6	152	163	ICAM2	Intercellular adhesion molecule 2	yes	no	2;3	1.4132e-21	161.21	1.86	0.742	5	6	3	3
GNETIVNIIHSTR	YICNEYQKGNETIVNI	VNIIHSTRIHIMPSIN	K	G	N	T	R	I	0	1	2	0	0	0	1	1	1	3	0	0	0	0	0	1	2	0	0	1	0	13	0	1452.77	D6RF88;C9JE88;D6R930;P16870-2;P16870	D6RF88	26	38	CPE	Carboxypeptidase E	yes	no	2	0.00012898	68.168	2	0.816	1	1	1
GNETSVSDSMK	SGNTTVTRGNETSVSD	TSVSDSMKDNPHMQYY	R	G	N	M	K	D	0	0	1	1	0	0	1	1	0	0	0	1	1	0	0	3	1	0	0	1	0	11	0	1153.49	O15440-5;O15440	O15440-5	896	906	ABCC5	Multidrug resistance-associated protein 5	yes	no	2	1.1473e-06	111.63	2	0.816	2	2	2	1
GNFSTEGCGCVCEPGWK	TRPFCSGRGNFSTEGC	CVCEPGWKGPNCSEPE	R	G	N	W	K	G	0	0	1	0	3	0	2	4	0	0	0	1	0	1	1	1	1	1	0	1	0	17	0	1943.76	J3QSU6;P24821-4;P24821;E9PC84;F5H7V9;P24821-2;P24821-3;P24821-6;P24821-5	J3QSU6	165	181	TNC	Tenascin	yes	no	2	5.3904e-09	76.378	2	0.816	4	4	4	3
GNISAVAVR	GFCQIRRRGNISAVAV	NISAVAVRFPPAAPPA	R	G	N	V	R	F	2	1	1	0	0	0	0	1	0	1	0	0	0	0	0	1	0	0	0	2	0	9	0	885.503	Q9Y4D7-2;Q9Y4D7	Q9Y4D7-2	154	162	PLXND1	Plexin-D1	yes	no	2	0.0033252	52.49	3	0			1
GNITEYQCHQYITK	VSCIVDHRGNITEYQC	QCHQYITKMTAIIFSD	R	G	N	T	K	M	0	0	1	0	1	2	1	1	1	2	0	1	0	0	0	0	2	0	2	0	0	14	0	1753.81	H3BQU9;H3BM42;Q92896;Q92896-3;Q92896-2;H3BQT1	H3BQU9	209	222	GLG1	Golgi apparatus protein 1	yes	no	2;3	1.6056e-18	135.72	2.04	0.806	7	8	8	6
GNITFTAQYISYR	WESPAFAKGNITFTAQ	TAQYISYRIFQDKCMN	K	G	N	Y	R	I	1	1	1	0	0	1	0	1	0	2	0	0	0	1	0	1	2	0	2	0	0	13	0	1532.76	H0Y3Z8;Q08334	H0Y3Z8	176	188	IL10RB	Interleukin-10 receptor subunit beta	yes	no	2	0.00029935	59.248	1	0	1			1
GNITYGYVTIINGSDIR	DFVAGVPKGNITYGYV	IINGSDIRSIYNFSGE	K	G	N	I	R	S	0	1	2	1	0	0	0	3	0	4	0	0	0	0	0	1	2	0	2	1	0	17	0	1854.95	P08648	P08648	296	312	ITGA5	Integrin alpha-5;Integrin alpha-5 heavy chain;Integrin alpha-5 light chain	yes	yes	2	6.4906e-62	185.33	2	0.816	4	4	4	3
GNPYSDIGNHTTCR	ADFKNKSKGNPYSDIG	IGNHTTCRYRDFRYPP	K	G	N	C	R	Y	0	1	2	1	1	0	0	2	1	1	0	0	0	0	1	1	2	0	1	0	0	14	0	1590.68	Q4KMQ2-3;Q4KMQ2;Q4KMQ2-4;Q4KMQ2-2	Q4KMQ2-3	776	789	ANO6	Anoctamin-6	yes	no	3	0.00152	40.983	3	0			1
GNSTHGCSSEETFIIDCR	GRQCYSCKGNSTHGCS	ETFIIDCRGPMNQCIV	K	G	N	C	R	G	0	1	1	1	2	0	2	2	1	2	0	0	0	1	0	3	2	0	0	0	0	18	0	2068.86	Q03405;M0QYS6;M0R383;M0R0Y4;M0QYR6;Q03405-2;Q03405-3	Q03405	221	238	PLAUR	Urokinase plasminogen activator surface receptor	yes	no	2;3	9.056e-60	179.58	2.09	0.775	6	9	8	6
GNSTISVPK	NITSDNHKGNSTISVP	NSTISVPKRCDADAPE	K	G	N	P	K	R	0	0	1	0	0	0	0	1	0	1	0	1	0	0	1	2	1	0	0	1	0	9	0	901.487	Q9NUN5-3;Q9NUN5	Q9NUN5-3	383	391	LMBRD1	Probable lysosomal cobalamin transporter	yes	no	2	0.0023827	61.56	1.83	0.898	3	1	2	1
GNTSGVIVVITK	QQIVNVSRGNTSGVIV	GVIVVITKFIRRSESM	R	G	N	T	K	F	0	0	1	0	0	0	0	2	0	2	0	1	0	0	0	1	2	0	0	3	0	12	0	1186.69	Q6P4Q7	Q6P4Q7	126	137	CNNM4	Metal transporter CNNM4	yes	yes	2	0.00075109	63.181	1.9	0.831	4	3	3	2
GNVISSHGNPIIINSSIPEDPSIK	IKIEFDERGNVISSHG	IPEDPSIKADINKWRI	R	G	N	I	K	A	0	0	3	1	0	0	1	2	1	6	0	1	0	0	3	5	0	0	0	1	0	24	0	2487.3	H0Y7R7;P21589-2;P21589	H0Y7R7	63	86	NT5E	5-nucleotidase	yes	no	2;3	5.4612e-24	91.767	1.87	0.806	6	5	4	4
GNVTQHVQGHR	HIDVGVGRGNVTQHVQ	TQHVQGHRNISTCFSS	R	G	N	H	R	N	0	1	1	0	0	2	0	2	2	0	0	0	0	0	0	0	1	0	0	2	0	11	0	1231.62	E5RJ40;E5RJG5;E5RIP4;Q15043-2;Q15043-3;Q15043;E5RFZ8;E5RGA7	E5RJ40	76	86	SLC39A14	Zinc transporter ZIP14	yes	no	2;3	4.4009e-24	166.14	1.85	0.769	5	5	3	3
GNYSCFVSSPSITK	ANVEASDKGNYSCFVS	VSSPSITKSVFSKFIP	K	G	N	T	K	S	0	0	1	0	1	0	0	1	0	1	0	1	0	1	1	4	1	0	1	1	0	14	0	1545.71	Q12860-3;Q12860-2;Q12860	Q12860-3	207	220	CNTN1	Contactin-1	yes	no	2	0.0024098	48.899	1.5	0.5	1	1		1
GNYTCIVENEYGSINHTYQIDVVER	DSVVPSDKGNYTCIVE	YQIDVVERSPHRPIIQ	K	G	N	E	R	S	0	1	3	1	1	1	3	2	1	3	0	0	0	0	0	1	2	0	3	3	0	25	0	2972.36	E9PNM3;C1KBH7;P11362-9;P11362-8;P11362-20;P11362-7;P11362-2;P11362-19;P11362;P11362-21;E9PN14;B5A958;E7EU09;P11362-18;P11362-16;P11362-13;P11362-12;P11362-11;P11362-10;P11362-6;P11362-5;P11362-4;P11362-14;P11362-3	E9PNM3	226	250	FGFR1	Fibroblast growth factor receptor 1;Fibroblast growth factor receptor	yes	no	3	1.7046e-74	170.65	2	0.816	4	4	4	3
GNYTCVVENK	ESVVPSDRGNYTCVVE	YTCVVENKFGSIRQTY	R	G	N	N	K	F	0	0	2	0	1	0	1	1	0	0	0	1	0	0	0	0	1	0	1	2	0	10	0	1182.53	I6LM06;F8W9L4;P22607-3;P22607-4;P22607;P22607-2;Q96T34	I6LM06	224	233	FGFR3	Fibroblast growth factor receptor;Fibroblast growth factor receptor 3	yes	no	2	0.0048392	44.847	2.5	0.5		1	1
GPDISNCTSHWVNQIAQK	STGTWNPKGPDISNCT	WVNQIAQKIRSGENAA	K	G	P	Q	K	I	1	0	2	1	1	2	0	1	1	2	0	1	0	0	1	2	1	1	0	1	0	18	0	2053.96	H0Y5C0;B1ALU1;B1ALU3;O95490-3;O95490-4;O95490-2;O95490-5;O95490;O95490-7;O95490-6	H0Y5C0	383	400	LPHN2	Latrophilin-2	yes	no	3	5.1762e-07	87.429	1.4	0.49	3	2		2
GPDSIIDGGNETVAAICIAATGK	EPTVSIIKGPDSIIDG	ICIAATGKPVAHIDWE	K	G	P	G	K	P	4	0	1	2	1	0	1	4	0	4	0	1	0	0	1	1	2	0	0	1	0	23	0	2229.09	Q9NQS3-2;Q9NQS3-3;Q9NQS3	Q9NQS3-2	177	199	PVRL3	Nectin-3	yes	no	2;3	9.5145e-63	174.99	2	0.756	6	9	6	4
GPECSQNYTTPSGVIK	IRYEIFKRGPECSQNY	TTPSGVIKSPGFPEKY	R	G	P	I	K	S	0	0	1	0	1	1	1	2	0	1	0	1	0	0	2	2	2	0	1	1	0	16	0	1736.8	Q5JWQ4;E7EX60;Q5T7F0;E9PEP6;O14786-3;O14786-2;O14786	Q5JWQ4	144	159	NRP1	Neuropilin-1	yes	no	2	0.014981	47.548	2.33	0.471		2	1
GPGIKPNQTSK	IKVPIIVRGPGIKPNQ	IKPNQTSKMIVANIDI	R	G	P	S	K	M	0	0	1	0	0	1	0	2	0	1	0	2	0	0	2	1	1	0	0	0	0	11	1	1125.61	H7C3P4;F6S8M0;P15586-2;P15586;H0YFA9	H7C3P4	300	310	GNS	N-acetylglucosamine-6-sulfatase	yes	no	2;3	1.0847e-06	111.86	1.78	0.786	4	3	2	3
GPIIPIQANITR	IFSEPICRGPIIPIQA	PIQANITRKGGWIPTG	R	G	P	T	R	K	1	1	1	0	0	1	0	1	0	4	0	0	0	0	2	0	1	0	0	0	0	12	0	1291.76	A0A087X1M9;O43889-3;O43889-2;O43889	A0A087X1M9	363	374	CREB3	Cyclic AMP-responsive element-binding protein 3;Processed cyclic AMP-responsive element-binding protein 3	yes	no	2	0.00059983	62.338	2.33	0.943	1		2	2
GPNCSEPECPGNCHIR	CVCEPGWKGPNCSEPE	CPGNCHIRGRCIDGQC	K	G	P	I	R	G	0	1	2	0	3	0	2	2	1	1	0	0	0	0	3	1	0	0	0	0	0	16	0	1882.75	J3QSU6;P24821-4;P24821;E9PC84;F5H7V9;P24821-2;P24821-3;P24821-6;P24821-5	J3QSU6	182	197	TNC	Tenascin	yes	no	2;3	4.613e-14	101.2	1.93	0.772	5	6	4	2
GPSTPIPEDPNWNVTEFHTTPK	AISNMIPKGPSTPIPE	TEFHTTPKMSTYIIAF	K	G	P	P	K	M	0	0	2	1	0	0	2	1	1	1	0	1	0	1	5	1	4	1	0	1	0	22	0	2463.17	P15144;H0YLZ8	P15144	253	274	ANPEP	Aminopeptidase N	yes	no	2;3	3.0623e-62	168.64	1.95	0.824	8	7	7	6
GPTNNTCVVR	DDFVQIGKGPTNNTCV	TNNTCVVRTVSVGITI	K	G	P	V	R	T	0	1	2	0	1	0	0	1	0	0	0	0	0	0	1	0	2	0	0	2	0	10	0	1116.53	Q8TEM1	Q8TEM1	1438	1447	NUP210	Nuclear pore membrane glycoprotein 210	yes	yes	2	3.6111e-15	155.42	2	0.784	4	5	4	3
GQGEQGSTGGTNISSTSEPK	SGDTENAKGQGEQGST	ISSTSEPKEE______	K	G	Q	P	K	E	0	0	1	0	0	2	2	5	0	1	0	1	0	0	1	4	3	0	0	0	0	20	0	1920.87	Q16610;Q16610-4;Q16610-2	Q16610	519	538	ECM1	Extracellular matrix protein 1	yes	no	2	0.00027588	61.276	2	0.816	1	1	1	1
GQNGSFDAPNERPYSIK	RGQHYHQKGQNGSFDA	NERPYSIKIRNTTSCN	K	G	Q	I	K	I	1	1	2	1	0	1	1	2	0	1	0	1	0	1	2	2	0	0	1	0	0	17	1	1878.89	A0A087WX61;Q01151	A0A087WX61	18	34	CD83	CD83 antigen	yes	no	2;3	7.1881e-06	58.712	1.67	0.943	2		1	1
GQNITPYWAIR	RQSIVIIRGQNITPYW	ITPYWAIRIQGIRSQP	R	G	Q	I	R	I	1	1	1	0	0	1	0	1	0	2	0	0	0	0	1	0	1	1	1	0	0	11	0	1317.68	Q69YM1;A2RU67	Q69YM1	189	199	DKFZp762C0813;KIAA1467	Uncharacterized protein KIAA1467	yes	no	2	0.00013517	78.342	2.17	0.687	1	3	2	1
GQNVSMFCSHK	SKTKVVMKGQNVSMFC	VSMFCSHKNKSIQITY	K	G	Q	H	K	N	0	0	1	0	1	1	0	1	1	0	0	1	1	1	0	2	0	0	0	1	0	11	0	1293.56	A0A087WVL4;Q7Z6M3;Q7Z6M3-2	A0A087WVL4	49	59	MILR1	Allergin-1	yes	no	2	0.00026683	84.479	2.17	0.898	2	1	3	3
GQSYSVNVTFTSNIQSK	TQPCQISKGQSYSVNV	FTSNIQSKSSKAVVHG	K	G	Q	S	K	S	0	0	2	0	0	2	0	1	0	1	0	1	0	1	0	4	2	0	1	2	0	17	0	1858.91	G3V2V8;J3KMY5;H0YIZ1;G3V3E8;E7EMS2;G3V3D1;P61916-2;P61916	G3V2V8	52	68	NPC2	Epididymal secretory protein E1	yes	no	2	7.1491e-06	66.893	2.43	0.728	1	2	4	1
GQTAIGFIYASGIGVNSSQAK	ITEEGSPKGQTAIGFI	GVNSSQAKAIVYYTFG	K	G	Q	A	K	A	3	0	1	0	0	2	0	4	0	3	0	1	0	1	0	3	1	0	1	1	0	21	0	2068.06	Q9UBV2;Q9UBV2-2	Q9UBV2	257	277	SEL1L	Protein sel-1 homolog 1	yes	no	2	2.1131e-49	149.67	2	0.816	3	3	3	1
GRPNITHAVPK	IISRIQMRGRPNITHA	NITHAVPKAAMVTAIR	R	G	R	P	K	A	1	1	1	0	0	0	0	1	1	1	0	1	0	0	2	0	1	0	0	1	0	11	1	1188.67	P09529	P09529	90	100	INHBB	Inhibin beta B chain	yes	yes	3	0.00069133	54.784	2.33	0.943	1		2	1
GSEGGNGSNPVAGIETDDHGGK	IAEAAGPRGSEGGNGS	ETDDHGGKAGEGSVGG	R	G	S	G	K	A	1	0	2	2	0	0	2	7	1	1	0	1	0	0	1	2	1	0	0	1	0	22	0	2053.89	Q8TBP5	Q8TBP5	78	99	FAM174A	Membrane protein FAM174A	yes	yes	2;3	4.6117e-16	82.406	2.06	0.747	4	7	5	4
GSGGVANASGASWGPPR	NASGAGERGSGGVANA	GASWGPPRGQYSAGAV	R	G	S	P	R	G	3	1	1	0	0	0	0	5	0	0	0	0	0	0	2	3	0	1	0	1	0	17	0	1526.72	D6RGL0;P18825	D6RGL0	27	43	ADRA2C	Alpha-2C adrenergic receptor	yes	no	2	0.0012711	65.299	3	0			1
GSIEVNCSTTCNQPEVGGIETSIDK	KKIAVEPKGSIEVNCS	GIETSIDKIIIDEQAQ	K	G	S	D	K	I	0	0	2	1	2	1	3	3	0	3	0	1	0	0	1	3	3	0	0	2	0	25	0	2694.21	J3QQX6;J3QRQ1;P13598;J3QQR8	J3QQX6	42	66	ICAM2	Intercellular adhesion molecule 2	yes	no	2;3	5.6393e-67	157.9	2.08	0.828	4	4	5	4
GSISYINVTR	GTDSKYYKGSISYINV	ISYINVTRKAYWQVHI	K	G	S	T	R	K	0	1	1	0	0	0	0	1	0	2	0	0	0	0	0	2	1	0	1	1	0	10	0	1108.59	H7C469;F8WD96;C9JH19;P07339	H7C469	57	66	CTSD	Cathepsin D;Cathepsin D light chain;Cathepsin D heavy chain	yes	no	2	4.9582e-05	94.465	2.08	0.828	4	4	5	3
GSNYSEIIDK	IPDGWFSKGSNYSEII	NYSEIIDKYFKNFDNG	K	G	S	D	K	Y	0	0	1	1	0	0	1	1	0	2	0	1	0	0	0	2	0	0	1	0	0	10	0	1124.54	Q12841-2;Q12841	Q12841-2	107	116	FSTL1	Follistatin-related protein 1	yes	no	2	4.9457e-07	130.98	2	0.816	4	4	4	3
GSSVIINCSAYSEPSPK	PVDTISVRGSSVIINC	AYSEPSPKIEWKKDGT	R	G	S	P	K	I	1	0	1	0	1	0	1	1	0	2	0	1	0	0	2	5	0	0	1	1	0	17	0	1794.85	Q92859-3;Q92859-2;Q92859-4;Q92859	Q92859-3	67	83	NEO1	Neogenin	yes	no	2	1.9701e-17	106.93	2	0.816	4	4	4	3
GSVAIVIHNITAQENGTYR	FVSKDISRGSVAIVIH	AQENGTYRCYFQEGRS	R	G	S	Y	R	C	2	1	2	0	0	1	1	2	1	3	0	0	0	0	0	1	2	0	1	2	0	19	0	2042.05	Q7KYR7-6;Q7KYR7-4;Q7KYR7-5;Q7KYR7;Q7KYR7-1;C9JNC3;H7BYC3	Q7KYR7-6	106	124	BTN2A1	Butyrophilin subfamily 2 member A1	yes	no	2;3	8.6854e-127	243.97	2	0.816	8	8	8	6
GTANISETIR	TIQGDPIRGTANISET	ANISETIRVPPTIEVT	R	G	T	I	R	V	1	1	1	0	0	0	1	1	0	2	0	0	0	0	0	1	2	0	0	0	0	10	0	1060.55	P78324-4;P78324;P78324-2;H3BQ21;Q5TFQ8	P78324-4	241	250	SIRPA;SIRPB1	Tyrosine-protein phosphatase non-receptor type substrate 1;Signal-regulatory protein beta-1 isoform 3	yes	no	2	2.7905e-15	157.78	2	0.816	4	4	4	3
GTDNITVR	VRSVDFNRGTDNITVR	GTDNITVRQGDTAIIR	R	G	T	V	R	Q	0	1	1	1	0	0	0	1	0	1	0	0	0	0	0	0	2	0	0	1	0	8	0	874.451	Q13449;C9J5G3;H3BLU2	Q13449	37	44	LSAMP	Limbic system-associated membrane protein	yes	no	2	0.012653	89.698	2	1	1		1
GTDPSISPSPAAIPPAPGTEISYINGTFR	THGFICQKGTDPSISP	SYINGTFRIIQKPIRW	K	G	T	F	R	I	3	1	1	1	0	0	1	3	0	4	0	0	0	1	6	4	3	0	1	0	0	29	0	2912.46	Q9UBG0	Q9UBG0	1110	1138	MRC2	C-type mannose receptor 2	yes	yes	2	0.00094377	41.65	1	0	1			1
GTFTDCAIANMTEQIR	QGISSFRRGTFTDCAI	ANMTEQIRQDRSKGTV	R	G	T	I	R	Q	2	1	1	1	1	1	1	1	0	2	0	0	1	1	0	0	3	0	0	0	0	16	0	1826.83	P12110-3;P12110-2;P12110;C9JH44	P12110-3	131	146	COL6A2	Collagen alpha-2(VI) chain	yes	no	2	1.2232e-12	98.508	2	0.853	4	3	4	3
GTNFTHIVADR	SRPIIVKKGTNFTHIV	FTHIVADRVTGIDGAT	K	G	T	D	R	V	1	1	1	1	0	0	0	1	1	1	0	0	0	1	0	0	2	0	0	1	0	11	0	1229.62	Q9C0C4	Q9C0C4	417	427	SEMA4C	Semaphorin-4C	yes	yes	2	0.0017358	90.005	2	0.816	3	3	3	2
GTNYTVR	PRPVCFEKGTNYTVRI	KGTNYTVRIEIPQYTS	K	G	T	V	R	I	0	1	1	0	0	0	0	1	0	0	0	0	0	0	0	0	2	0	1	1	0	7	0	809.403	G3XAI2;P07942;E7EPA6	G3XAI2	699	705	LAMB1	Laminin subunit beta-1	yes	no	2	0.0034601	107.32	1.8	0.748	2	2	1	2
GTSSHGIATNSSGAK	________________	ATNSSGAKVAERDGFQ	M	G	T	A	K	V	2	0	1	0	0	0	0	3	1	1	0	1	0	0	0	4	2	0	0	0	0	15	0	1373.65	Q8IY17-3;Q8IY17	Q8IY17-3	2	16	PNPLA6	Neuropathy target esterase	yes	no	2	3.7033e-17	124.2	2	0.816	3	3	3	3
GVFITNETGQPIIGK	PYDEGIRRGVFITNET	TGQPIIGKVWPGSTAF	R	G	V	G	K	V	0	0	1	0	0	1	1	3	0	3	0	1	0	1	1	0	2	0	0	1	0	15	0	1572.85	P10253	P10253	465	479	GAA	Lysosomal alpha-glucosidase;76 kDa lysosomal alpha-glucosidase;70 kDa lysosomal alpha-glucosidase	yes	yes	2	3.2802e-05	60.55	3	0			1
GVIMVGNETTYEDGHGSR	FPAIHAYKGVIMVGNE	YEDGHGSRKNITDIVE	K	G	V	S	R	K	0	1	1	1	0	0	2	4	1	1	0	0	1	0	0	1	2	0	1	2	0	18	0	1920.86	Q8IWA5-3;Q8IWA5;Q8IWA5-2;K7ESF5;K7EPV6	Q8IWA5-3	179	196	SLC44A2	Choline transporter-like protein 2	yes	no	2;3	4.147e-28	116.06	1.95	0.767	7	9	6	6
GVIMVGNETTYEDGHGSRK	FPAIHAYKGVIMVGNE	EDGHGSRKNITDIVEG	K	G	V	R	K	N	0	1	1	1	0	0	2	4	1	1	0	1	1	0	0	1	2	0	1	2	0	19	1	2048.96	Q8IWA5-3;Q8IWA5;Q8IWA5-2;K7ESF5;K7EPV6	Q8IWA5-3	179	197	SLC44A2	Choline transporter-like protein 2	yes	no	2;3;4	2.4226e-18	95.205	2	0.853	4	3	4	2
GVIPGEDWTVFQSNHSTYEPVIIAK	TRPSEVEKGVIPGEDW	YEPVIIAKTRSSESIP	K	G	V	A	K	T	1	0	1	1	0	1	2	2	1	3	0	1	0	1	2	2	2	1	1	3	0	25	0	2786.39	E7EVJ3;P52848-2;P52848	E7EVJ3	218	242	NDST1	Bifunctional heparan sulfate N-deacetylase/N-sulfotransferase 1;Heparan sulfate N-deacetylase 1;Heparan sulfate N-sulfotransferase 1	yes	no	3	0.00031188	40.986	2	0		1		1
GVNASAVVNVTVR	FRVIAIARGVNASAVV	AVVNVTVRAIIHVWAG	R	G	V	V	R	A	2	1	2	0	0	0	0	1	0	0	0	0	0	0	0	1	1	0	0	5	0	13	0	1284.71	Q6UVK1	Q6UVK1	2032	2044	CSPG4	Chondroitin sulfate proteoglycan 4	yes	yes	2	4.7133e-13	111.12	1.89	0.816	52	42	37	45
GVTFNISGGSSK	IQAPTDQRGVTFNISG	NISGGSSKAPGGPFHC	R	G	V	S	K	A	0	0	1	0	0	0	0	3	0	1	0	1	0	1	0	3	1	0	0	1	0	12	0	1152.58	A8MVS5	A8MVS5	69	80	HIDE1	Protein HIDE1	yes	yes	2	1.0713e-07	96.745	1.8	0.748	2	2	1	1
GVTHINISGIK	RHRRQIDRGVTHINIS	HINISGIKMPRGIAID	R	G	V	I	K	M	0	0	1	0	0	0	0	2	1	3	0	1	0	0	0	1	1	0	0	1	0	11	0	1137.65	Q07954	Q07954	3948	3958	LRP1	Prolow-density lipoprotein receptor-related protein 1;Low-density lipoprotein receptor-related protein 1 85 kDa subunit;Low-density lipoprotein receptor-related protein 1 515 kDa subunit;Low-density lipoprotein receptor-related protein 1 intracellular domain	yes	yes	2;3	6.9094e-09	133.32	1.81	0.808	7	5	4	7
GVVDSDDIPINVSR	PKYINFVKGVVDSDDI	DIPINVSRETIQQHKI	K	G	V	S	R	E	0	1	1	3	0	0	0	1	0	2	0	0	0	0	1	2	0	0	0	3	0	14	0	1484.75	P14625	P14625	435	448	HSP90B1	Endoplasmin	yes	yes	2	6.4072e-07	82.651	2.07	0.799	4	5	5	3
GWNWTSGFNK	TCKSNWHKGWNWTSGF	NWTSGFNKCAVGAACQ	K	G	W	N	K	C	0	0	2	0	0	0	0	2	0	0	0	1	0	1	0	1	1	2	0	0	0	10	0	1195.54	P15328	P15328	159	168	FOLR1	Folate receptor alpha	yes	yes	2	3.2062e-07	134.25	2	0.816	4	4	4	3
GWSCTDNSTAQTVAQQR	CSCKAGWRGWSCTDNS	AQTVAQQRAATIIITI	R	G	W	Q	R	A	2	1	1	1	1	3	0	1	0	0	0	0	0	0	0	2	3	1	0	1	0	17	0	1908.84	K4DI83;Q9HCN3;H0Y5B2;H7C1S0	K4DI83	336	352	TMEM8A	Transmembrane protein 8A	yes	no	2	1.8905e-10	81.656	2.08	0.759	3	5	4	4
GYFYIPPIATHTICDRNHTWIPVSDDACYR	RVDYKCKKGYFYIPPI	VSDDACYRETCPYIRD	K	G	Y	Y	R	E	2	2	1	3	2	0	0	1	2	4	0	0	0	1	3	1	3	1	3	1	0	30	1	3637.69	P15529-15;P15529-9;P15529-7;P15529-12;P15529-14;P15529-8;P15529-4;P15529-6;P15529-11;P15529-13;P15529-3;P15529-5;P15529-10;P15529;P15529-2	P15529-15	67	96	CD46	Membrane cofactor protein	yes	no	4;5	3.001e-37	109.25	2.2	0.833	4	4	7	4
GYNVTYWR	AQVKGHIRGYNVTYWR	GYNVTYWREGSQRKHS	R	G	Y	W	R	E	0	1	1	0	0	0	0	1	0	0	0	0	0	0	0	0	1	1	2	1	0	8	0	1057.5	P32004-3;P32004-2;P32004	P32004-3	842	849	L1CAM	Neural cell adhesion molecule L1	yes	no	2	0.0015307	86.833	1.8	0.748	2	2	1
GYYNQSEDGSHTIQIMYGCDVGPDGR	RANIGTIRGYYNQSED	CDVGPDGRFIRGYRQD	R	G	Y	G	R	F	0	1	1	3	1	2	1	5	1	2	0	0	1	0	1	2	1	0	3	1	0	26	0	2918.22	A0A0G2JI36;A0A0G2JIF2;A0A0G2JL56;P30455;P30443;P13746;P13746-2	A0A0G2JI36	107	132	HLA-A	HLA class I histocompatibility antigen, A-36 alpha chain;HLA class I histocompatibility antigen, A-1 alpha chain;HLA class I histocompatibility antigen, A-11 alpha chain	yes	no	3	3.0265e-13	81.974	1.33	0.471	2	1		1
GYYNQSEDGSHTIQR	RVSIRNIRGYYNQSED	DGSHTIQRMYGCDIGP	R	G	Y	Q	R	M	0	1	1	1	0	2	1	2	1	1	0	0	0	0	0	2	1	0	2	0	0	15	0	1753.77	O19617;A2AEA2;A0A0G2JPD3;P30457;P30456;P30453;P30450;Q29865;P30504;P10321	O19617	107	121	HLA-C;HLA-A	HLA class I histocompatibility antigen, A-66 alpha chain;HLA class I histocompatibility antigen, A-43 alpha chain;HLA class I histocompatibility antigen, A-34 alpha chain;HLA class I histocompatibility antigen, A-26 alpha chain;HLA class I histocompatibility antigen, Cw-18 alpha chain;HLA class I histocompatibility antigen, Cw-4 alpha chain;HLA class I histocompatibility antigen, Cw-7 alpha chain	yes	no	2	1.1817e-06	74.296	2	1	1		1
GYYNQSEDGSHTIQWMYGCDIGPDGR	RVNIRKIRGYYNQSED	CDIGPDGRIIRGYDQS	R	G	Y	G	R	I	0	1	1	3	1	2	1	5	1	2	0	0	1	0	1	2	1	1	3	0	0	26	0	3005.23	Q29963	Q29963	107	132	HLA-C	HLA class I histocompatibility antigen, Cw-6 alpha chain	yes	yes	3	1.2845e-33	109.23	2	0.816	4	4	4	3
HANWTITPIK	HKIHVYEKHANWTITP	NWTITPIKSIDFNTIV	K	H	A	I	K	S	1	0	1	0	0	0	0	0	1	2	0	1	0	0	1	0	2	1	0	0	0	10	0	1179.64	P27169	P27169	251	260	PON1	Serum paraoxonase/arylesterase 1	yes	yes	2	0.013852	70.942	3	0			2	1
HEDCANASIANITCDQIADR	________________	TCDQIADRRSPVIEFW	R	H	E	D	R	R	4	1	2	3	2	1	1	0	1	3	0	0	0	0	0	1	1	0	0	0	0	20	0	2272.98	H7C249;P48029-4;P48029	H7C249	4	23	SLC6A8	Sodium- and chloride-dependent creatine transporter 1	yes	no	2;3	1.404e-71	199.29	2	0.816	8	8	8	6
HEDCANASIANITCDQIADRR	________________	CDQIADRRSPVIEFWE	R	H	E	R	R	S	4	2	2	3	2	1	1	0	1	3	0	0	0	0	0	1	1	0	0	0	0	21	1	2429.08	H7C249;P48029-4;P48029	H7C249	4	24	SLC6A8	Sodium- and chloride-dependent creatine transporter 1	yes	no	3;4	1.7375e-71	187.86	2	0.816	8	8	8	6
HEEGHMINCTCFGQGR	VNDTFHKRHEEGHMIN	CTCFGQGRGRWKCDPV	R	H	E	G	R	G	0	1	1	0	2	1	2	3	2	1	0	0	1	1	0	0	1	0	0	0	0	16	0	1931.78	P02751-13;P02751-11;P02751-7;P02751-15;P02751-12;P02751-4;P02751-10;P02751-6;P02751-5;P02751-9;P02751-14;P02751-8;P02751-17;P02751-3;P02751;P02751-2;P02751-16	P02751-13	535	550	FN1	Fibronectin;Anastellin;Ugl-Y1;Ugl-Y2;Ugl-Y3	yes	no	2;3	6.2387e-26	133.48	1.67	0.745	6	4	2	4
HFNYTSIIAFHCK	STPCIADKHFNYTSII	SIIAFHCKRGVSMGTP	K	H	F	C	K	R	1	0	1	0	1	0	0	0	2	2	0	1	0	2	0	1	1	0	1	0	0	13	0	1636.78	P11717	P11717	1755	1767	IGF2R	Cation-independent mannose-6-phosphate receptor	yes	yes	2;3	3.149e-14	139.77	2.04	0.808	8	9	9	6
HGAVVNESHHDAIVEDIFDK	YIKKEFEKHGAVVNES	IVEDIFDKEDEDKDGF	K	H	G	D	K	E	2	0	1	3	0	0	2	1	3	2	0	1	0	1	0	1	0	0	0	3	0	20	0	2231.06	Q9NWM8	Q9NWM8	171	190	FKBP14	Peptidyl-prolyl cis-trans isomerase FKBP14	yes	yes	3;4	3.8742e-52	173.56	2	0.84	6	5	6	6
HHDYYITSTSNGSIEGIENR	YMGIEFKKHHDYYITS	SIEGIENREGGVCRTR	K	H	H	N	R	E	0	1	2	1	0	0	2	2	2	3	0	0	0	0	0	3	2	0	2	0	0	20	0	2292.04	P98172	P98172	129	148	EFNB1	Ephrin-B1	yes	yes	2;3;4	2.8639e-97	219.23	1.94	0.848	7	5	6	5
HHEQPETSNMSICTNISSR	TCNRSSTRHHEQPETS	ICTNISSRWTVFQSSI	R	H	H	S	R	W	0	1	2	0	1	1	2	0	2	2	0	0	1	0	1	4	2	0	0	0	0	19	0	2226.97	A0A087WTL7;O43194	A0A087WTL7	198	216	GPR39	G-protein coupled receptor 39	yes	no	3	3.0878e-16	89.011	1.73	0.75	5	4	2	3
HIIENSTASVSEAER	EHNQAIIKHIIENSTA	ASVSEAERKAQVYYRA	K	H	I	E	R	K	2	1	1	0	0	0	3	0	1	2	0	0	0	0	0	3	1	0	0	1	0	15	0	1641.8	B4DKB2;P42892-3;P42892-2;P42892-4;P42892;E9PJG1	B4DKB2	162	176	ECE1	Endothelin-converting enzyme 1	yes	no	2;3	8.3497e-17	120.7	1.95	0.825	7	6	6	7
HIIENSTASVSEAERK	EHNQAIIKHIIENSTA	SVSEAERKAQVYYRAC	K	H	I	R	K	A	2	1	1	0	0	0	3	0	1	2	0	1	0	0	0	3	1	0	0	1	0	16	1	1769.89	B4DKB2;P42892-3;P42892-2;P42892-4;P42892;E9PJG1	B4DKB2	162	177	ECE1	Endothelin-converting enzyme 1	yes	no	2;3	1.8303e-17	107.82	2.05	0.759	5	8	6	7
HIIEYINETHPGTVVTVIDIFDGR	FDSSYSFRHIIEYINE	VIDIFDGRESIRPIWE	R	H	I	G	R	E	0	1	1	2	0	0	2	2	2	5	0	0	0	1	1	0	3	0	1	3	0	24	0	2737.41	A0A0G2JH76;A0A024RCQ8;Q9UMR5;Q9UMR5-3;A0A0G2JKR3;A0A0G2JLL3;A0A0G2JLA3;Q9UMR5-2;A0A0G2JLK6;G8JLL2;A0A0G2JK02;A0A0G2JIU6;A0A0G2JHB6	A0A0G2JH76	54	77	hCG_1999928;PPT2	Lysosomal thioesterase PPT2	yes	no	3;4	1.459e-61	150.06	2.22	0.786	2	3	4	3
HINASNPTEPATIIFTAAR	RGRKFIQKHINASNPT	TIIFTAAREGRETIKC	K	H	I	A	R	E	4	1	2	0	0	0	1	0	1	3	0	0	0	1	2	1	3	0	0	0	0	19	0	2023.05	Q8NFQ8	Q8NFQ8	284	302	TOR1AIP2	Torsin-1A-interacting protein 2	yes	yes	2;3	6.1237e-23	110.74	2	0.791	5	6	5	3
HINGTITAK	IYCSMNSKHINGTITA	INGTITAKYTYGKPVK	K	H	I	A	K	Y	1	0	1	0	0	0	0	1	1	2	0	1	0	0	0	0	2	0	0	0	0	9	0	953.529	Q6YHK3-4;Q6YHK3;Q6YHK3-3;Q6YHK3-2	Q6YHK3-4	245	253	CD109	CD109 antigen	yes	no	2	0.00042163	112.13	1.88	0.781	3	3	2	2
HINSTDDADRIPFQEDWMK	VGDEFRSRHINSTDDA	PFQEDWMKMKVKIGSA	R	H	I	M	K	M	1	1	1	4	0	1	1	0	1	2	0	1	1	1	1	1	1	1	0	0	0	19	1	2317.04	A0A0C4DGX7;H7C2T5;Q9Y2G5-2;Q9Y2G5-1;Q9Y2G5	A0A0C4DGX7	18	36	POFUT2	GDP-fucose protein O-fucosyltransferase 2	yes	no	2;3;4	1.3788e-35	138.28	2.07	0.884	5	3	6	5
HIPGIIHNMTAR	QRVITKHKHIPGIIHN	IIHNMTARCCDIPFPE	K	H	I	A	R	C	1	1	1	0	0	0	0	1	2	3	0	0	1	0	1	0	1	0	0	0	0	12	0	1358.72	Q16610;Q16610-4;Q16610-2	Q16610	437	448	ECM1	Extracellular matrix protein 1	yes	no	3	0.0013126	46.159	1	0	1			1
HIVNISVYAFNK	EIDPSIMRHIVNISVY	ISVYAFNKSYDYQSVC	R	H	I	N	K	S	1	0	2	0	0	0	0	0	1	2	0	1	0	1	0	1	0	0	1	2	0	12	0	1403.76	P54289-4;P54289-5;P54289-3;P54289-2;P54289	P54289-4	861	872	CACNA2D1	Voltage-dependent calcium channel subunit alpha-2/delta-1;Voltage-dependent calcium channel subunit alpha-2-1;Voltage-dependent calcium channel subunit delta-1	yes	no	2	2.6275e-14	152.47	1.5	0.671	6	3	1	4
HIWSIEISNKPNVSEPEEPK	IGQSTEYRHIWSIEIS	VSEPEEPKIRFVAGIH	R	H	I	P	K	I	0	0	2	0	0	0	4	0	1	3	0	2	0	0	3	3	0	1	0	1	0	20	1	2332.17	O75976;O75976-2	O75976	967	986	CPD	Carboxypeptidase D	yes	no	3	1.3159e-23	112.58	1.83	0.898	3	1	2	2
HIYTTTGGETDFTNVTSIR	VYSKSIDRHIYTTTGG	FTNVTSIRGVYITSVI	R	H	I	I	R	G	0	1	1	1	0	0	1	2	1	2	0	0	0	1	0	1	6	0	1	1	0	19	0	2112.01	Q99523;Q99523-2	Q99523	393	411	SORT1	Sortilin	yes	no	2;3	4.4041e-60	181.94	2	0.78	7	9	7	6
HMIAIAPNSTAR	TVEYANEKHMIAIAPN	IAPNSTARRQIASIIE	K	H	M	A	R	R	3	1	1	0	0	0	0	0	1	2	0	0	1	0	1	1	1	0	0	0	0	12	0	1280.67	Q92508;E7EUT2	Q92508	2324	2335	PIEZO1	Piezo-type mechanosensitive ion channel component 1	yes	no	2	2.4891e-07	89.805	1.8	0.98	3		2	1
HNFTASIITIR	FSATIIIRHNFTASII	TASIITIRIKVKKGIH	R	H	N	I	R	I	1	1	1	0	0	0	0	0	1	3	0	0	0	1	0	1	2	0	0	0	0	11	0	1271.7	Q24JP5-3;Q24JP5;Q24JP5-2;F5H765	Q24JP5-3	268	278	TMEM132A	Transmembrane protein 132A	yes	no	2	0.0013228	71.806	1.5	0.866	3		1	2
HNIIPIFAVTNYSYSYYEK	TIVRIIAKHNIIPIFA	YSYSYYEKIHTYFPVS	K	H	N	E	K	I	1	0	2	0	0	0	1	0	1	3	0	1	0	1	1	2	1	0	4	1	0	19	0	2321.14	P16144-5;P16144-4;P16144-2;P16144-3;P16144	P16144-5	317	335	ITGB4	Integrin beta-4	yes	no	3	4.3063e-08	91.589	2.09	0.793	3	4	4	3
HNITITQGK	RQIWDWSKHNITITQG	NITITQGKIFFHYNPK	K	H	N	G	K	I	0	0	1	0	0	1	0	1	1	2	0	1	0	0	0	0	2	0	0	0	0	9	0	1010.55	P06213-2;P06213	P06213-2	444	452	INSR	Insulin receptor;Insulin receptor subunit alpha;Insulin receptor subunit beta	yes	no	2	5.4024e-10	150.61	1.93	0.799	5	5	4	3
HNITWEESK	DSCYGFFRHNITWEES	NITWEESKQYCTDMNA	R	H	N	S	K	Q	0	0	1	0	0	0	2	0	1	1	0	1	0	0	0	1	1	1	0	0	0	9	0	1142.54	H7BYT7;Q9P126-2;Q9P126	H7BYT7	26	34	CLEC1B	C-type lectin domain family 1 member B	yes	no	2	0.0085552	103.08	2	0		1		1
HNNDTQHIWESDSNEFSVIADPR	DKVIVTSKHNNDTQHI	FSVIADPRGNTIGRGT	K	H	N	P	R	G	1	1	3	3	0	1	2	0	2	2	0	0	0	1	1	3	1	1	0	1	0	23	0	2710.2	P14625;Q96GW1	P14625	215	237	HSP90B1	Endoplasmin	yes	no	3;4	1.0645e-49	141.45	2.09	0.83	10	10	13	8
HNQSEYEDSAGECCSCPK	FESEDSQKHNQSEYED	GECCSCPKTDSQIIKE	K	H	N	P	K	T	1	0	1	1	3	1	3	1	1	0	0	1	0	0	1	3	0	0	1	0	0	18	0	2156.78	P06213-2;P06213	P06213-2	697	714	INSR	Insulin receptor;Insulin receptor subunit alpha;Insulin receptor subunit beta	yes	no	3	4.561e-10	78.78	2	0.707	1	2	1	1
HNSTIDVGGQK	VEYGAEGRHNSTIDVG	TIDVGGQKFVVIPTGD	R	H	N	Q	K	F	0	0	1	1	0	1	0	2	1	1	0	1	0	0	0	1	1	0	0	1	0	11	0	1154.57	Q8N441	Q8N441	292	302	FGFRL1	Fibroblast growth factor receptor-like 1	yes	yes	2	1.2645e-08	127.56	2	0.632	1	3	1	1
HPDAVAWANITNAIR	QIIMVDGRHPDAVAWA	ANITNAIRETGWAFIE	R	H	P	I	R	E	4	1	2	1	0	0	0	0	1	2	0	0	0	0	1	0	1	1	0	1	0	15	0	1647.85	Q8NHP8-2;Q8NHP8;H0YIX0	Q8NHP8-2	80	94	PLBD2	Putative phospholipase B-like 2;Putative phospholipase B-like 2 32 kDa form;Putative phospholipase B-like 2 45 kDa form	yes	no	2;3	7.8201e-23	147.39	2.12	0.781	6	9	9	7
HPGNFSSISCDYFAVNQSR	AEYSGIVRHPGNFSSI	YFAVNQSRIIVCDIGN	R	H	P	S	R	I	1	1	2	1	1	1	0	1	1	1	0	0	0	2	1	4	0	0	1	1	0	19	0	2184.96	P08648	P08648	709	727	ITGA5	Integrin alpha-5;Integrin alpha-5 heavy chain;Integrin alpha-5 light chain	yes	yes	2;3	2.7254e-44	157.42	2.11	0.831	8	8	11	7
HPSCVNVSK	RMDNYIIRHPSCVNVS	PSCVNVSKWNAVICSG	R	H	P	S	K	W	0	0	1	0	1	0	0	0	1	0	0	1	0	0	1	2	0	0	0	2	0	9	0	1026.49	Q9UHN6-2;Q9UHN6;H3BLX9;H3BLY0	Q9UHN6-2	912	920	TMEM2	Transmembrane protein 2	yes	no	2	0.00037717	113.44	2	0.816	1	1	1	1
HPSCWNIVNGTVVPIGEMR	IACGTNARHPSCWNIV	VVPIGEMRGYAPFSPD	R	H	P	M	R	G	0	1	2	0	1	0	1	2	1	2	0	0	1	0	2	1	1	1	0	3	0	19	0	2165.05	O75326-2;O75326	O75326-2	135	153	SEMA7A	Semaphorin-7A	yes	no	2;3	2.216e-44	158.92	2.14	0.833	2	2	3	4
HQVSINNTAVMQR	QQDAIGGRHQVSINNT	NNTAVMQRIAPKYYWA	R	H	Q	Q	R	I	1	1	2	0	0	2	0	0	1	1	0	0	1	0	0	1	1	0	0	2	0	13	0	1496.75	P25391	P25391	550	562	LAMA1	Laminin subunit alpha-1	yes	yes	2;3	8.7052e-06	79.614	2.18	0.785	4	6	7	5
HTNMNITQIK	HEIHVIEKHTNMNITQ	NMNITQIKIITISHIE	K	H	T	I	K	I	0	0	2	0	0	1	0	0	1	2	0	1	1	0	0	0	2	0	0	0	0	10	0	1198.61	A0A0J9YYJ1;J3QT77;A0A0J9YYG4;A0A0J9YXF2;Q15165-3;Q15165-1;Q15165	A0A0J9YYJ1	103	112	PON2	Serum paraoxonase/arylesterase 2	yes	no	2	2.1562e-24	143	2.07	0.854	5	4	6	3
HVVYWNSSNPR	IRGGSSIRHVVYWNSS	YWNSSNPRIIRGDAVV	R	H	V	P	R	I	0	1	2	0	0	0	0	0	1	0	0	0	0	0	1	2	0	1	1	2	0	11	0	1357.65	P52798-2;P52798;P52798-3	P52798-2	28	38	EFNA4	Ephrin-A4	yes	no	2	0.0010341	60.255	1.8	0.748	2	2	1	2
HVYNNITEEQK	VVITYSSRHVYNNITE	NNITEEQKGRVAFASN	R	H	V	Q	K	G	0	0	2	0	0	1	2	0	1	1	0	1	0	0	0	0	1	0	1	1	0	11	0	1373.66	Q9H6B4	Q9H6B4	70	80	CLMP	CXADR-like membrane protein	yes	yes	2;3	6.3216e-25	176.78	2.03	0.847	11	9	12	8
HYIVSNISHDTVIQCHFTCSGK	IDEQAQWKHYIVSNIS	CHFTCSGKQESMNSNV	K	H	Y	G	K	Q	0	0	1	1	2	1	0	1	3	3	0	1	0	1	0	3	2	0	1	2	0	22	0	2602.21	J3QQX6;J3QRQ1;P13598;J3QRT5;J3QQR8	J3QQX6	77	98	ICAM2	Intercellular adhesion molecule 2	yes	no	3;4	1.546e-44	139.46	2.22	0.786	4	6	8	5
HYNYTGK	VNYDIIVRHYNYTGKI	RHYNYTGKINISADKE	R	H	Y	G	K	I	0	0	1	0	0	0	0	1	1	0	0	1	0	0	0	0	1	0	2	0	0	7	0	881.403	P21453	P21453	28	34	S1PR1	Sphingosine 1-phosphate receptor 1	yes	yes	2	0.00029357	132.08	2	0.816	4	4	4	3
IAFAFGDRNCSTITIQNITR	KKIAIVKKIAFAFGDR	ITIQNITRGSIVVEWT	K	I	A	T	R	G	2	2	2	1	1	1	0	1	0	4	0	0	0	2	0	1	3	0	0	0	0	20	1	2297.16	Q14118	Q14118	633	652	DAG1	Dystroglycan;Alpha-dystroglycan;Beta-dystroglycan	yes	yes	3	1.9256e-29	123.19	2	0.853	8	6	8	5
IAFATMFNSSEQSQK	NAREVAPRIAFATMFN	NSSEQSQKGGISVAVP	R	I	A	Q	K	G	2	0	1	0	0	2	1	0	0	1	0	1	1	2	0	3	1	0	0	0	0	15	0	1687.79	P19440;E7ETJ6;E7ETR7;E7ET76;P19440-2	P19440	113	127	GGT1	Gamma-glutamyltranspeptidase 1;Gamma-glutamyltranspeptidase 1 heavy chain;Gamma-glutamyltranspeptidase 1 light chain	yes	no	2	9.8917e-05	57.788	1.33	0.471	2	1		1
IAFQNMNGSEYFVK	DVIYPKARIAFQNMNG	NGSEYFVKIQSFIGGA	R	I	A	V	K	I	1	0	2	0	0	1	1	1	0	1	0	1	1	2	0	1	0	0	1	1	0	14	0	1646.78	H3BMA1;H3BUX1;Q13421-4;Q13421-3;Q13421;Q13421-2	H3BMA1	204	217	MSLN	Mesothelin;Megakaryocyte-potentiating factor;Mesothelin, cleaved form	yes	no	2	2.109e-27	159.52	2	0.802	9	10	9	6
IANISGDGQK	GIKAIKNKIANISGDG	NISGDGQKWWIRISEW	K	I	A	Q	K	W	1	0	1	1	0	1	0	2	0	2	0	1	0	0	0	1	0	0	0	0	0	10	0	1001.51	O60449-3;O60449-2;O60449	O60449-3	863	872	LY75	Lymphocyte antigen 75	yes	no	2	0.0002027	82.417	1.67	0.745	3	2	1	2
IANITQGEDQYYIR	EQFNWVSRIANITQGE	GEDQYYIRVTTVASHT	R	I	A	I	R	V	1	1	1	1	0	2	1	1	0	3	0	0	0	0	0	0	1	0	2	0	0	14	0	1682.83	H0YC35;P10909-3;P10909-4;P10909;P10909-5;P10909-2;H0YAS8	H0YC35	235	248	CLU	Clusterin;Clusterin;Clusterin beta chain;Clusterin alpha chain	yes	no	2	1.7896e-16	122.64	2	0.816	4	4	4	3
IANNTHQHVFDDIR	RVRDFVAKIANNTHQH	QHVFDDIRGSVSISWV	K	I	A	I	R	G	1	1	2	2	0	1	0	0	2	2	0	0	0	1	0	0	1	0	0	1	0	14	0	1678.82	Q99523	Q99523	96	109	SORT1	Sortilin	yes	yes	2;3;4	4.0292e-43	182.35	1.92	0.796	9	9	7	6
IAPASNVSHTVVIRPIK	MINVKWDRIAPASNVS	TVVIRPIKAGYFNFTS	R	I	A	I	K	A	2	1	1	0	0	0	0	0	1	3	0	1	0	0	2	2	1	0	0	3	0	17	1	1801.06	E9PJ35;E9PQI4;P43308	E9PJ35	83	99	SSR2	Translocon-associated protein subunit beta	yes	no	2;3;4	8.1675e-18	110.56	2	0.788	9	11	9	7
IAPNITEIR	GAVNRVFKIAPNITEI	APNITEIRAHVTGPVE	K	I	A	I	R	A	1	1	1	0	0	0	1	0	0	3	0	0	0	0	1	0	1	0	0	0	0	9	0	1025.59	P51805	P51805	56	64	PLXNA3	Plexin-A3	yes	yes	2	0.0022888	62.463	2.38	0.696	1	3	4	3
IATIANFSAIGIEPGR	PHSCRRYRIATIANFS	AIGIEPGRDVDIGQIE	R	I	A	G	R	D	3	1	1	0	0	0	1	2	0	4	0	0	0	1	1	1	1	0	0	0	0	16	0	1628.89	F8WCC9;O76082;O76082-3;Q9H015	F8WCC9	86	101	SLC22A5;SLC22A4	Solute carrier family 22 member 5;Solute carrier family 22 member 4	yes	no	2	1.5773e-25	131.4	2	0.816	4	4	4	3
IAVDWESIGYNITR	IAEIQARRIAVDWESI	SIGYNITRCHTFNVTI	R	I	A	T	R	C	1	1	1	1	0	0	1	1	0	3	0	0	0	0	0	1	1	1	1	1	0	14	0	1635.83	Q5TG12;E9PGC5;Q15262;Q15262-2;Q15262-3;Q15262-4	Q5TG12	406	419	PTPRK	Receptor-type tyrosine-protein phosphatase kappa	yes	no	2;3	3.6866e-22	148.41	2.08	0.828	4	4	5	3
IAVISDMAFQNITSIER	EIRVDENRIAVISDMA	QNITSIERIIVDGNII	R	I	A	E	R	I	2	1	1	1	0	1	1	0	0	4	0	0	1	1	0	2	1	0	0	1	0	17	0	1906.98	O43155	O43155	192	208	FLRT2	Leucine-rich repeat transmembrane protein FLRT2	yes	yes	2	6.354e-27	139.49	2	0.784	4	5	4	4
IAVQFGPGFSWIANFTK	GDDQNGPKIAVQFGPG	SWIANFTKAASTYSID	K	I	A	T	K	A	2	0	1	0	0	1	0	2	0	2	0	1	0	3	1	1	1	1	0	1	0	17	0	1881.98	P13473-2;P13473;P13473-3	P13473-2	88	104	LAMP2	Lysosome-associated membrane glycoprotein 2	yes	no	2	1.6768e-05	51.089	2.5	0.5		1	1	1
IAVTNTTMTGTVIK	ISGHAMPRIAVTNTTM	TMTGTVIKMTDR____	R	I	A	I	K	M	1	0	1	0	0	0	0	1	0	2	0	1	1	0	0	0	5	0	0	2	0	14	0	1448.79	E9PRZ7;E9PR09;E9PN27;E9PIQ8;G0XQ39;Q13586-2;Q13586	E9PRZ7	93	106	STIM1	Stromal interaction molecule 1	yes	no	2	1.4234e-19	139.86	2	0.816	4	4	4	3
IAWEGNETVTTR	HGFDVCAKIAWEGNET	GNETVTTRIWGIFCSS	K	I	A	T	R	I	1	1	1	0	0	0	2	1	0	1	0	0	0	0	0	0	3	1	0	1	0	12	0	1375.67	A0A087X201;Q9H2X9-2;Q9H2X9	A0A087X201	305	316	SLC12A5	Solute carrier family 12 member 5	yes	no	2	2.3237e-06	117.79	1.78	0.786	4	3	2	1
ICDEGHGIEVEINCTR	SSKCRRCRICDEGHGI	EVEINCTRTQNTKCRC	R	I	C	T	R	T	0	1	1	1	2	0	3	2	1	3	0	0	0	0	0	0	1	0	0	1	0	16	0	1900.84	A0A087WTM9;H7C5Z8;A0A0D9SEP1;A0A087X1Z7;P25445-7;P25445-6;P25445	A0A087WTM9	106	121	FAS	Tumor necrosis factor receptor superfamily member 6	yes	no	2;3	1.3978e-18	135.61	2	0.791	5	6	5	6
ICDYENRFNTSK	CGIIDSSKICDYENRF	ENRFNTSKGGEIPDRP	K	I	C	S	K	G	0	1	2	1	1	0	1	0	0	1	0	1	0	1	0	1	1	0	1	0	0	12	1	1545.69	P51795;P51795-2	P51795	400	411	CLCN5	H(+)/Cl(-) exchange transporter 5	yes	no	2;3	2.438e-26	166.62	2.06	0.848	6	5	7	4
ICINNDTK	DFGNTSGRICINNDTK	ICINNDTKEGKPGVGG	R	I	C	T	K	E	0	0	2	1	1	0	0	0	0	2	0	1	0	0	0	0	1	0	0	0	0	8	0	976.465	P30825	P30825	231	238	SLC7A1	High affinity cationic amino acid transporter 1	yes	yes	1;2	5.0405e-12	153.78	1.92	0.774	13	15	10	10
ICPNDTGGIR	QIHSMIARICPNDTGG	PNDTGGIRSIVNKWTT	R	I	C	I	R	S	0	1	1	1	1	0	0	2	0	2	0	0	0	0	1	0	1	0	0	0	0	10	0	1101.52	Q99985;Q99985-2	Q99985	265	274	SEMA3C	Semaphorin-3C	yes	no	2	0.00031592	77.662	2	0.739	3	5	3	1
IDAPTNIQFVNETDSTVIVR	ITAQQTTKIDAPTNIQ	TDSTVIVRWTPPRAQI	K	I	D	V	R	W	1	1	2	2	0	1	1	0	0	3	0	0	0	1	1	1	3	0	0	3	0	20	0	2231.14	P02751-13;P02751-11;P02751-7;P02751-15;P02751-12;P02751-4;P02751-10;P02751-6;P02751-5;P02751-9;P02751-14;P02751-8;P02751-17;P02751-3;P02751	P02751-13	997	1016	FN1	Fibronectin;Anastellin;Ugl-Y1;Ugl-Y2;Ugl-Y3	yes	no	2;3	6.848e-52	173.98	2.11	0.785	9	13	13	7
IDGGPVIIIQAGTPHNITCR	QVPPEDTRIDGGPVII	TPHNITCRAFNAKPAA	R	I	D	C	R	A	1	1	1	1	1	1	0	3	1	5	0	0	0	0	2	0	2	0	0	1	0	20	0	2131.12	B4DN67;Q96J84;Q96J84-2	B4DN67	25	44	KIRREL	Kin of IRRE-like protein 1	yes	no	2;3	2.6866e-44	154.75	1.96	0.808	9	9	8	7
IDINGNNITR	NIPRNTERIDINGNNI	INGNNITRITKTDFAG	R	I	D	T	R	I	0	1	3	1	0	0	0	1	0	3	0	0	0	0	0	0	1	0	0	0	0	10	0	1128.59	A0A0A6YYB8;X6R3P0;O94813-3;O94813-2;O94813	A0A0A6YYB8	60	69	SLIT2	Slit homolog 2 protein;Slit homolog 2 protein N-product;Slit homolog 2 protein C-product	yes	no	2	0.0016651	86.014	2	0.816	1	1	1	1
IDINITCR	________________	IDINITCRFAGVFHVE	-	I	D	C	R	F	0	1	1	1	1	0	0	0	0	3	0	0	0	0	0	0	1	0	0	0	0	8	0	1003.51	H0YCV9	H0YCV9	1	8	CD44		yes	yes	2	0.0017295	84.615	2.5	0.866	1		3	2
IDINSTSHVNITTR	TIDEIAFKIDINSTSH	SHVNITTRNIAISVSS	K	I	D	T	R	N	0	1	2	1	0	0	0	0	1	3	0	0	0	0	0	2	3	0	0	1	0	14	0	1569.81	Q86SQ4-2;Q86SQ4;Q86SQ4-4;Q86SQ4-3;H0YFM8	Q86SQ4-2	636	649	GPR126	G-protein coupled receptor 126	yes	no	2;3	2.4186e-07	111.78	1.73	0.772	7	5	3	4
IDIPVNTSIPNVTEVK	GESIPCVKIDIPVNTS	IPNVTEVKENMTFGST	K	I	D	V	K	E	0	0	2	1	0	0	1	0	0	3	0	1	0	0	2	1	2	0	0	3	0	16	0	1737.95	P56199	P56199	95	110	ITGA1	Integrin alpha-1	yes	yes	2	5.7564e-13	94.639	2	0.816	2	2	2
IDMSQNVSIVTAEISK	ATQYFTNRIDMSQNVS	IVTAEISKDAQASAAP	R	I	D	S	K	D	1	0	1	1	0	1	1	0	0	3	0	1	1	0	0	3	1	0	0	2	0	16	0	1733.89	Q99808;Q99808-2	Q99808	43	58	SLC29A1	Equilibrative nucleoside transporter 1	yes	no	2;3	9.0328e-35	171.78	2.03	0.809	10	11	11	8
IDNITGEISTSER	ESGSEYIKIDNITGEI	GEISTSERRIDREKIP	K	I	D	E	R	R	0	1	1	1	0	0	2	1	0	3	0	0	0	0	0	2	2	0	0	0	0	13	0	1433.7	O60245;O60245-2	O60245	77	89	PCDH7	Protocadherin-7	yes	no	2	1.976e-08	98.943	1.91	0.793	4	4	3	2
IDNYSTQEIGK	DINKWRIKIDNYSTQE	YSTQEIGKTIVYIDGS	K	I	D	G	K	T	0	0	1	1	0	1	1	1	0	2	0	1	0	0	0	1	1	0	1	0	0	11	0	1266.61	H0Y7R7;P21589-2;P21589;H0Y3X5	H0Y7R7	96	106	NT5E	5-nucleotidase	yes	no	1;2	1.1945e-13	152.7	1.96	0.841	9	7	8	6
IDPVTGNITIEEK	GNNKGIFRIDPVTGNI	GNITIEEKPAPTDVGI	R	I	D	E	K	P	0	0	1	1	0	0	2	1	0	3	0	1	0	0	1	0	2	0	0	1	0	13	0	1427.75	Q5VT82;B7ZM79;Q9HC56-2;Q9HC56	Q5VT82	728	740	PCDH9	Protocadherin-9	yes	no	2	0.00022835	90.759	1.5	0.5	1	1		1
IDSTGNVTNEIR	KIYMYGGKIDSTGNVT	GNVTNEIRVFHIHNES	K	I	D	I	R	V	0	1	2	1	0	0	1	1	0	2	0	0	0	0	0	1	2	0	0	1	0	12	0	1317.65	O75882-3;O75882-2;O75882	O75882-3	337	348	ATRN	Attractin	yes	no	2	1.457e-12	133.32	2	0.816	4	4	4	3
IEGMNETVSNITQR	YQRQNDIKIEGMNETV	TVSNITQRVNIIESDV	K	I	E	Q	R	V	0	1	2	0	0	1	2	1	0	2	0	0	1	0	0	1	2	0	0	1	0	14	0	1590.77	O75071	O75071	292	305	EFCAB14	EF-hand calcium-binding domain-containing protein 14	yes	yes	2	3.0765e-11	126.71	2.2	0.748	2	4	4	2
IEGNETIK	QQHIVSAKIEGNETIK	IEGNETIKVVEIDRRV	K	I	E	I	K	V	0	0	1	0	0	0	2	1	0	2	0	1	0	0	0	0	1	0	0	0	0	8	0	902.471	Q70SY1	Q70SY1	501	508	CREB3L2	Cyclic AMP-responsive element-binding protein 3-like protein 2;Processed cyclic AMP-responsive element-binding protein 3-like protein 2	yes	yes	2	0.0029409	67.897	2.5	0.5		1	1	1
IENISSSEMGYTATITR	PPSYPSYKIENISSSE	GYTATITRTTPTFFPK	K	I	E	T	R	T	1	1	1	0	0	0	2	1	0	3	0	0	1	0	0	3	3	0	1	0	0	17	0	1871.89	P10253;I3L0S5;I3L3L3	P10253	138	154	GAA	Lysosomal alpha-glucosidase;76 kDa lysosomal alpha-glucosidase;70 kDa lysosomal alpha-glucosidase	yes	no	2	2.3205e-26	137.45	1.75	0.722	5	5	2	3
IENITTGTYTIHAQK	TKADGSFRIENITTGT	TYTIHAQKEHIYFETV	R	I	E	Q	K	E	1	0	1	0	0	1	1	1	1	3	0	1	0	0	0	0	4	0	1	0	0	15	0	1688.87	A0A0G2JP90;A0A087WW46;J3KN36;A0A0G2JN29;A0A087X117;Q5JPE7-3;Q5JPE7-2;Q15155;P69849;Q5JPE7	A0A0G2JP90	200	214	NOMO3;NOMO2;NOMO1	Nodal modulator 2;Nodal modulator 1;Nodal modulator 3	yes	no	2;3	2.463e-19	138.19	1.89	0.788	7	7	5	6
IENSTAPIR	NPPKAWWKIENSTAPI	ENSTAPIRSPAIIGCF	K	I	E	I	R	S	1	1	1	0	0	0	1	0	0	2	0	0	0	0	1	1	1	0	0	0	0	9	0	999.535	Q6P9A2	Q6P9A2	318	326	GALNT18	Polypeptide N-acetylgalactosaminyltransferase 18	yes	yes	2	0.00026497	73.233	3	0			2
IENWTDASR	IDQDSVVKIENWTDAS	ENWTDASRVDGVVIEK	K	I	E	S	R	V	1	1	1	1	0	0	1	0	0	1	0	0	0	0	0	1	1	1	0	0	0	9	0	1090.5	Q9P2B2	Q9P2B2	616	624	PTGFRN	Prostaglandin F2 receptor negative regulator	yes	yes	2	0.00020678	119.68	2	0.816	4	4	4	3
IETIIINGTDR	WVDAFYDRIETIIING	IIINGTDRKIVYEGPE	R	I	E	D	R	K	0	1	1	1	0	0	1	1	0	4	0	0	0	0	0	0	2	0	0	0	0	11	0	1243.68	Q07954	Q07954	723	733	LRP1	Prolow-density lipoprotein receptor-related protein 1;Low-density lipoprotein receptor-related protein 1 85 kDa subunit;Low-density lipoprotein receptor-related protein 1 515 kDa subunit;Low-density lipoprotein receptor-related protein 1 intracellular domain	yes	yes	2	2.1214e-07	124.42	2	0.784	4	5	4	3
IETIIINGTDRK	WVDAFYDRIETIIING	IINGTDRKIVYEGPEI	R	I	E	R	K	I	0	1	1	1	0	0	1	1	0	4	0	1	0	0	0	0	2	0	0	0	0	12	1	1371.77	Q07954	Q07954	723	734	LRP1	Prolow-density lipoprotein receptor-related protein 1;Low-density lipoprotein receptor-related protein 1 85 kDa subunit;Low-density lipoprotein receptor-related protein 1 515 kDa subunit;Low-density lipoprotein receptor-related protein 1 intracellular domain	yes	yes	2;3	7.8814e-08	111.94	2.06	0.827	5	5	6	4
IEVIHRPENCSK	EESTEEVKIEVIHRPE	HRPENCSKTSKKGDII	K	I	E	S	K	T	0	1	1	0	1	0	2	0	1	2	0	1	0	0	1	1	0	0	0	1	0	12	1	1480.75	F8WCU2;F8WBF2;F8WE12;Q9Y680-3;Q9Y680-2;Q9Y680	F8WCU2	37	48	FKBP7	Peptidyl-prolyl cis-trans isomerase;Peptidyl-prolyl cis-trans isomerase FKBP7	yes	no	2;3	2.4442e-05	82.069	2	1	4		4
IEWIGNCSGINDETYGYK	ERKVCRFKIEWIGNCS	NDETYGYKEGKPCIII	K	I	E	Y	K	E	0	0	2	1	1	0	2	3	0	3	0	1	0	0	0	1	1	1	2	0	0	18	0	2117.94	P05026-2;P05026;V9GYR2	P05026-2	153	170	ATP1B1	Sodium/potassium-transporting ATPase subunit beta-1	yes	no	2;3	1.513e-70	195.92	2.06	0.802	10	12	12	8
IFENADNGTTVIR	EQSEYEVRIFENADNG	DNGTTVIRINASDRDE	R	I	F	I	R	I	1	1	2	1	0	0	1	1	0	2	0	0	0	1	0	0	2	0	0	1	0	13	0	1448.73	Q9UN73-2;Q9UN73-3;Q9UN73	Q9UN73-2	251	263	PCDHA6	Protocadherin alpha-6	yes	no	2	0.00078653	55.196	1.75	0.829	2	1	1	1
IFGNYSR	EAESKASKIFGNYSRD	KIFGNYSRDQPIFIRI	K	I	F	S	R	D	0	1	1	0	0	0	0	1	0	1	0	0	0	1	0	1	0	0	1	0	0	7	0	855.424	Q11206-7;Q11206-3;Q11206-6;Q11206-5;Q11206-2;Q11206;E9PQZ2;E9PNJ9;E9PPJ6;E9PN64	Q11206-7	43	49	ST3GAL4	CMP-N-acetylneuraminate-beta-galactosamide-alpha-2,3-sialyltransferase 4	yes	no	2	0.00020121	134.66	2	0.816	4	4	4	3
IFGPGFANSSWSWVAPEGAGCR	PDATFIIRIFGPGFAN	APEGAGCREEAASPAG	R	I	F	C	R	E	3	1	1	0	1	0	1	4	0	1	0	0	0	2	2	3	0	2	0	1	0	22	0	2352.07	Q8NE01-2;Q8NE01-3;Q8NE01	Q8NE01-2	66	87	CNNM3	Metal transporter CNNM3	yes	no	2;3	2.3485e-29	104.81	2.3	0.781	2	3	5	4
IFIFNQTGIEAK	DRTIETIKIFIFNQTG	NQTGIEAKKNVVVTQA	K	I	F	A	K	K	1	0	1	0	0	1	1	1	0	3	0	1	0	2	0	0	1	0	0	0	0	12	0	1379.74	H0Y997;Q96J42-2;Q96J42;H0Y928	H0Y997	273	284	TXNDC15	Thioredoxin domain-containing protein 15	yes	no	2	1.6142e-10	128.85	1.5	0.5	3	3		2
IFIYSGEPTYIGNETSVFGPTGNK	NIETNYTRIFIYSGEP	VFGPTGNKTIGIAIKR	R	I	F	N	K	T	0	0	2	0	0	0	2	4	0	3	0	1	0	2	2	2	3	0	2	1	0	24	0	2590.26	A0A024R644;O75503	A0A024R644	308	331	CLN5	Ceroid-lipofuscinosis neuronal protein 5	yes	no	2;3	7.335e-33	104.67	2.08	0.828	4	4	5	4
IFNGQQGIIIQNFSTR	EWYKGEKKIFNGQQGI	IIQNFSTRSIITVTNV	K	I	F	T	R	S	0	1	2	0	0	3	0	2	0	4	0	0	0	2	0	1	1	0	0	0	0	16	0	1834.97	F6X2W2;Q7Z3B1-2;Q7Z3B1	F6X2W2	209	224	NEGR1	Neuronal growth regulator 1	yes	no	2	3.1327e-26	137.61	2	0.816	4	4	4	4
IFNITSTFSR	ISHGPGIRIFNITSTF	NITSTFSRHSDYPISI	R	I	F	S	R	H	0	1	1	0	0	0	0	0	0	2	0	0	0	2	0	2	2	0	0	0	0	10	0	1184.62	Q495W5-2;Q495W5	Q495W5-2	164	173	FUT11	Alpha-(1,3)-fucosyltransferase 11	yes	no	2	2.9666e-05	117.02	2.67	0.471		1	2	2
IFNTSVEVIPFDNPQSDK	NIEHPEDKIFNTSVEV	FDNPQSDKEAIQEGRT	K	I	F	D	K	E	0	0	2	2	0	1	1	0	0	2	0	1	0	2	2	2	1	0	0	2	0	18	0	2049.01	Q9UQ53-2;Q9UQ53;Q9UQ53-3;H0YB89;H0YC13;H0YB84	Q9UQ53-2	462	479	MGAT4B	Alpha-1,3-mannosyl-glycoprotein 4-beta-N-acetylglucosaminyltransferase B	yes	no	2	0.012617	41.485	1	0	1
IFNVTPQDEQK	IRGDFSIRIFNVTPQD	VTPQDEQKFHCIVISQ	R	I	F	Q	K	F	0	0	1	1	0	2	1	0	0	1	0	1	0	1	1	0	1	0	0	1	0	11	0	1317.66	K4DIA0;O75144;O75144-2	K4DIA0	100	110	ICOSLG	ICOS ligand	yes	no	2	2.8853e-06	110.08	2.09	0.793	3	4	4	3
IFQNCSEIFK	GKYQTSSKIFQNCSEI	QNCSEIFKTQTFSGDF	K	I	F	F	K	T	0	0	1	0	1	1	1	0	0	2	0	1	0	2	0	1	0	0	0	0	0	10	0	1284.62	Q8NBN3-2;Q8NBN3;Q8NBN3-3	Q8NBN3-2	124	133	TMEM87A	Transmembrane protein 87A	yes	no	1;2	4.4212e-05	112.13	2.07	0.854	5	4	6	5
IGAINSTISNQSK	EDCEQANKIGAINSTI	STISNQSKEAFIDWAR	K	I	G	S	K	E	1	0	2	0	0	1	0	1	0	3	0	1	0	0	0	3	1	0	0	0	0	13	0	1331.7	Q5T1H5;Q86YB8	Q5T1H5	17	29	ERO1LB	ERO1-like protein beta	yes	no	2	3.39e-22	160.38	2	0.816	4	4	4	3
IGDVEVNAGQNATFQCIATGR	DKSPHFIRIGDVEVNA	FQCIATGRDAVHNKIW	R	I	G	G	R	D	3	1	2	1	1	2	1	3	0	2	0	0	0	1	0	0	2	0	0	2	0	21	0	2220.06	Q5TG12;E9PGC5;Q15262;Q15262-2;Q15262-3;Q15262-4	Q5TG12	201	221	PTPRK	Receptor-type tyrosine-protein phosphatase kappa	yes	no	2;3	6.8475e-14	105.06	1.33	0.471	2	1		1
IGFIGNQSQGCIPAR	SFKCGPCRIGFIGNQS	SQGCIPARTCHSPAHS	R	I	G	A	R	T	1	1	1	0	1	2	0	3	0	3	0	0	0	1	1	1	0	0	0	0	0	15	0	1616.81	B4DQH6;F5H4Z8;P49746-2;P49746	B4DQH6	252	266	THBS3	Thrombospondin-3	yes	no	2	3.0131e-14	108.58	2	0.816	4	4	4	3
IGGWNITGPWAK	PIMEIIERIGGWNITG	NITGPWAKDNFQDTIQ	R	I	G	A	K	D	1	0	1	0	0	0	0	3	0	2	0	1	0	0	1	0	1	2	0	0	0	12	0	1298.68	B4DKB2;P42892-3;P42892-2;P42892-4;P42892	B4DKB2	206	217	ECE1	Endothelin-converting enzyme 1	yes	no	2	4.7978e-10	107.09	2	0.816	4	4	4	3
IGITPEATNASIIGCMEDISVNGQR	SRHIQEHRIGITPEAT	DISVNGQRRGIREAII	R	I	G	Q	R	R	2	1	2	1	1	1	2	3	0	5	0	0	1	0	1	2	2	0	0	1	0	25	0	2645.28	Q6UVK1	Q6UVK1	340	364	CSPG4	Chondroitin sulfate proteoglycan 4	yes	yes	2;3	2.0541e-74	171.08	2	0.816	6	6	6	5
IGIYADMGNFTCMGYPGTTIDK	YVHSIGIKIGIYADMG	YPGTTIDKVVQDAQTF	K	I	G	D	K	V	1	0	1	2	1	0	0	4	0	3	0	1	2	1	1	0	3	0	2	0	0	22	0	2424.08	P17050	P17050	116	137	NAGA	Alpha-N-acetylgalactosaminidase	yes	yes	2	2.9607e-11	75.064	1.83	0.898	3	1	2	1
IGNITPADAGTYYCVK	NNMDFSIRIGNITPAD	AGTYYCVKFRKGSPDV	R	I	G	V	K	F	2	0	1	1	1	0	0	2	0	2	0	1	0	0	1	0	2	0	2	1	0	16	0	1741.83	P78324-4;P78324;P78324-2	P78324-4	108	123	SIRPA	Tyrosine-protein phosphatase non-receptor type substrate 1	yes	no	2	5.8647e-10	78.326	2	0.894	4	2	4	3
IGPFANTTK	RVTKREIKIGPFANTT	GPFANTTKYAYEYDVD	K	I	G	T	K	Y	1	0	1	0	0	0	0	1	0	1	0	1	0	1	1	0	2	0	0	0	0	9	0	947.508	A0A0A0MSD6;Q9P273	A0A0A0MSD6	1949	1957	TENM3	Teneurin-3	yes	no	2	0.010139	40.496	3	0			1
IGQAPANWYNDTYPISPPQR	THNAHNWRIGQAPANW	YPISPPQRTPAGIRYR	R	I	G	Q	R	T	2	1	2	1	0	2	0	1	0	2	0	0	0	0	4	1	1	1	2	0	0	20	0	2287.1	K7EN15;Q8WVQ1-2;Q8WVQ1	K7EN15	79	98	CANT1	Soluble calcium-activated nucleotidase 1	yes	no	2	2.5778e-16	89.011	2.75	0.433		1	3	1
IGSQSTNSSYTMNTK	IRIIENPRIGSQSTNS	SSYTMNTKTGTIQFNT	R	I	G	T	K	T	0	0	2	0	0	1	0	1	0	1	0	1	1	0	0	4	3	0	1	0	0	15	0	1617.73	H0YEX9;P57087-2;P57087;P57087-3	H0YEX9	137	151	JAM2	Junctional adhesion molecule B	yes	no	2	3.4557e-07	85.006	2.1	0.831	3	3	4	3
IGTEFNVTSPSNCSHIPRPPAIQPCQGQACQDR	RDIICVSKIGTEFNVT	QGQACQDRWFSTPWSP	K	I	G	D	R	W	2	2	2	1	3	4	1	2	1	3	0	0	0	1	5	3	2	0	0	1	0	33	1	3721.71	Q6UY14;Q6UY14-3	Q6UY14	941	973	ADAMTSL4	ADAMTS-like protein 4	yes	no	3;4	1.083e-19	79.782	2.22	0.786	2	3	4	2
IGVSSVPSCYIIYPNGSHGIINVVK	GDKAFIEKIGVSSVPS	HGIINVVKPIRAFFSS	K	I	G	V	K	P	0	0	2	0	1	0	0	3	1	5	0	1	0	0	2	4	0	0	2	4	0	25	0	2672.4	A0A087X176;Q6ZRP7	A0A087X176	252	276	QSOX2	Sulfhydryl oxidase 2	yes	no	3	2.0944e-24	91.166	2	0.816	4	4	4	3
IGVTNASIVIFR	YTCVAANKIGVTNASI	NASIVIFRPGSVRGIN	K	I	G	F	R	P	1	1	1	0	0	0	0	1	0	3	0	0	0	1	0	1	1	0	0	2	0	12	0	1288.75	Q13449;F5H5G1	Q13449	296	307	LSAMP	Limbic system-associated membrane protein	yes	no	2	2.3872e-05	107.97	1.5	0.5	1	1
IGYSNNGSDWK	KVFMRKFKIGYSNNGS	SNNGSDWKMIMDDSKR	K	I	G	W	K	M	0	0	2	1	0	0	0	2	0	1	0	1	0	0	0	2	0	1	1	0	0	11	0	1239.55	Q5JWQ4;E7EX60;Q5T7F0;E9PEP6;O14786-3;O14786-2;O14786;Q5JWQ6;V9GYL7	Q5JWQ4	517	527	NRP1	Neuropilin-1	yes	no	2	3.5858e-06	94.767	2.2	0.748	2	4	4	3
IHEITNETFR	NIDITANRIHEITNET	EITNETFRGIRRIERI	R	I	H	F	R	G	0	1	1	0	0	0	2	0	1	2	0	0	0	1	0	0	2	0	0	0	0	10	0	1258.63	Q6EMK4	Q6EMK4	112	121	VASN	Vasorin	yes	yes	2;3	6.4593e-09	117.31	1.95	0.825	7	6	6	4
IHNQIIPNVTTVER	KRAVEEPRIHNQIIPN	PNVTTVERNIDQAVTA	R	I	H	E	R	N	0	1	2	0	0	1	1	0	1	3	0	0	0	0	1	0	2	0	0	2	0	14	0	1632.89	P19440;B5MC36;A0A0C4DG87;B5MC34;Q14390;Q9BX51;P19440-3	P19440	504	517	GGT1;GGTLC2;GGTLC1	Gamma-glutamyltranspeptidase 1;Gamma-glutamyltranspeptidase 1 heavy chain;Gamma-glutamyltranspeptidase 1 light chain;Gamma-glutamyltransferase light chain 2;Gamma-glutamyltransferase light chain 1	yes	no	2	0.018772	47.506	3	0			1
IHQNITYQVCR	INQTWSYRIHQNITYQ	NITYQVCRHAPRHPSF	R	I	H	C	R	H	0	1	1	0	1	2	0	0	1	2	0	0	0	0	0	0	1	0	1	1	0	11	0	1430.71	H0YJV3;A0A087WZP6;A0A0A0MTL9;Q14112-2;Q14112	H0YJV3	17	27	NID2	Nidogen-2	yes	no	2;3	6.103e-05	96.229	1.88	0.857	7	4	5	6
IHVAGETDSSNINVSEPR	SSSNYTYKIHVAGETD	NINVSEPRAVIPGIRS	K	I	H	P	R	A	1	1	2	1	0	0	2	1	1	2	0	0	0	0	1	3	1	0	0	2	0	18	0	1923.93	A0A087WTK0;A0A087WVC6;Q12913-2;Q12913	A0A087WTK0	401	418	PTPRJ	Receptor-type tyrosine-protein phosphatase eta	yes	no	2;3	1.5075e-28	119.46	1.96	0.789	8	9	7	5
IHVGYIQPIVAVQVSFAPNNTGK	YFPYYGKKIHVGYIQP	FAPNNTGKEVTVECKI	K	I	H	G	K	E	2	0	2	0	0	2	0	2	1	3	0	1	0	1	2	1	1	0	1	4	0	23	0	2451.33	P54709	P54709	222	244	ATP1B3	Sodium/potassium-transporting ATPase subunit beta-3	yes	yes	2;3	1.1099e-49	140.95	2.06	0.802	5	6	6	4
IHVTIYNCSFGR	YGKNIDSKIHVTIYNC	IYNCSFGRSDCSICRA	K	I	H	G	R	S	0	1	1	0	1	0	0	1	1	2	0	0	0	1	0	1	1	0	1	1	0	12	0	1465.71	O15031	O15031	753	764	PLXNB2	Plexin-B2	yes	yes	2	0.00018995	73.273	1.5	0.5	1	1
IIANSSMIGEGQVIR	GSPGIAPRIIANSSMI	IGEGQVIRSPTNRIII	R	I	I	I	R	S	1	1	1	0	0	1	1	2	0	4	0	0	1	0	0	2	0	0	0	1	0	15	0	1586.85	A0A087WYL5;Q6UXD5-4;Q6UXD5-2;Q6UXD5-3;Q6UXD5-5;Q6UXD5	A0A087WYL5	244	258	SEZ6L2	Seizure 6-like protein 2	yes	no	2	3.2242e-22	141	2.18	0.833	3	3	5	2
IIAPAYFIIGGNQSGEGCVITR	KNIITKTKIIAPAYFI	GEGCVITRDRKESIDV	K	I	I	T	R	D	2	1	1	0	1	1	1	4	0	5	0	0	0	1	1	1	1	0	1	1	0	22	0	2335.2	E7EMM4;Q13510-3;Q13510;Q13510-2	E7EMM4	250	271	ASAH1	Acid ceramidase;Acid ceramidase subunit alpha;Acid ceramidase subunit beta	yes	no	2;3	1.2023e-29	116.43	2	0.756	2	3	2	3
IIASNVTETMGINGSAYR	IDAIKKARIIASNVTE	GINGSAYRVFPYSVFY	R	I	I	Y	R	V	2	1	2	0	0	0	1	2	0	3	0	0	1	0	0	2	2	0	1	1	0	18	0	1895.94	O15118;K7EQ23;O15118-2	O15118	1060	1077	NPC1	Niemann-Pick C1 protein	yes	no	2;3	2.1058e-38	142.94	2	0.725	5	9	5	7
IICIPNHEIQENISEAPCQQIIPR	TIQVTQDKIICIPNHE	PCQQIIPRGIPEQIGA	K	I	I	P	R	G	1	1	2	0	2	3	3	0	1	7	0	0	0	0	3	1	0	0	0	0	0	24	0	2871.44	M0R2K8;M0R2D8;M0QZ48;Q6NSJ5	M0R2K8	52	75	LRRC8E	Volume-regulated anion channel subunit LRRC8E	yes	no	3	4.2621e-33	107.21	2	0.756	2	3	2	3
IIDNNKTEK	FIVKEVTKIIDNNKTE	IDNNKTEKEIIDAFDK	K	I	I	E	K	E	0	0	2	1	0	0	1	0	0	2	0	2	0	0	0	0	1	0	0	0	0	9	1	1073.57	C9JIZ6;P07602;P07602-2;P07602-3;A0A0J9YXB8	C9JIZ6	331	339	PSAP	Prosaposin;Saposin-A;Saposin-B-Val;Saposin-B;Saposin-C;Saposin-D	yes	no	2;3	0.00040031	101.65	1	0	2			2
IIEFDSTNVSDTAAK	SSAIVFTRIIEFDSTN	NVSDTAAKPIGRPYPP	R	I	I	A	K	P	2	0	1	2	0	0	1	0	0	2	0	1	0	1	0	2	2	0	0	1	0	15	0	1609.78	A0A087X0W3;Q8WWB7-2;Q8WWB7	A0A087X0W3	127	141	C1orf85	Lysosomal protein NCU-G1	yes	no	2	3.6194e-17	124.62	2	0.816	4	4	4	3
IIETVEYNISGAER	IEIIDSNRIIETVEYN	YNISGAERTAHISGIP	R	I	I	E	R	T	1	1	1	0	0	0	3	1	0	3	0	0	0	0	0	1	1	0	1	1	0	14	0	1592.8	J3QSU6;P24821-4;P24821;F5H7V9;P24821-2;P24821-3;H0YGZ3	J3QSU6	1387	1400	TNC	Tenascin	yes	no	2	8.7202e-10	102.52	2.1	0.831	3	3	4	3
IIFANVSVR	HIEFHGDRIIFANVSV	IFANVSVRDVKPHSID	R	I	I	V	R	D	1	1	1	0	0	0	0	0	0	2	0	0	0	1	0	1	0	0	0	2	0	9	0	1017.6	E9PNW2;E9PJC4;E9PQY7;E9PS99;E9PL78;E9PJM1;G3V1B9;E9PMQ9;E9PSI1;O15321-2;O15321	E9PNW2	87	95	TM9SF1;CHMP4A	Transmembrane 9 superfamily member 1	yes	no	2	0.0014761	71.451	1.67	0.745	3	2	1	2
IIGVGEEVGGVIEIFPINGSSVVEREDVPAHIVK	IRHITIIKIIGVGEEV	DVPAHIVKDIRNYFQV	K	I	I	V	K	D	1	1	1	1	0	0	5	5	1	6	0	1	0	1	2	2	0	0	0	7	0	34	1	3556.91	Q76M96;Q76M96-2;C9J8I6	Q76M96	818	851	CCDC80	Coiled-coil domain-containing protein 80	yes	no	4	4.5408e-42	105.9	2	0.816	2	2	2	1
IIHVNTASGYGNSSNSQSGIQSQIK	DSISQIDKIIHVNTAS	SGIQSQIKRVFSDINA	K	I	I	I	K	R	1	0	3	0	0	3	0	3	1	4	0	1	0	0	0	6	1	0	1	1	0	25	0	2589.28	C9JA68;A0A0K0K1F4;C9JM00;O75635	C9JA68	57	81	SERPINB7	Serpin B7	yes	no	3	7.6005e-75	175	2	0.853	4	3	4	2
IIIAGTNSSDIQQIISIIESNK	TKGFSEDRIIIAGTNS	ISIIESNKDIIITSSY	R	I	I	N	K	D	1	0	2	1	0	2	1	1	0	8	0	1	0	0	0	4	1	0	0	0	0	22	0	2356.28	F5GZS6;J3KPF3;P08195-2;P08195-3;P08195;P08195-4	F5GZS6	344	365	SLC3A2	4F2 cell-surface antigen heavy chain	yes	no	2;3	5.7458e-36	125.45	2.29	0.824	4	4	9	6
IIINFTSIDIYR	ISVTPGEKIIINFTSI	FTSIDIYRSRICWYDY	K	I	I	Y	R	S	0	1	1	1	0	0	0	0	0	5	0	0	0	1	0	1	1	0	1	0	0	12	0	1466.81	P13497-5;P13497-2;P13497-6;P13497;P13497-4	P13497-5	360	371	BMP1	Bone morphogenetic protein 1	yes	no	2	3.2716e-05	101.89	2.11	0.875	3	2	4	1
IIISINVTNTR	QYSRDVRKIIISINVT	SINVTNTRTSERSGED	K	I	I	T	R	T	0	1	2	0	0	0	0	0	0	4	0	0	0	0	0	1	2	0	0	1	0	11	0	1242.73	P26006;P26006-1;H0YA49	P26006	651	661	ITGA3	Integrin alpha-3;Integrin alpha-3 heavy chain;Integrin alpha-3 light chain	yes	no	2	0.0015495	50.354	3	0			1	1
IIITCSINDSATEVTGHR	GAEDIGSKIIITCSIN	ATEVTGHRWIKGGVVI	K	I	I	H	R	W	1	1	1	1	1	0	1	1	1	4	0	0	0	0	0	2	3	0	0	1	0	18	0	1985.98	I3L192;A0A087X2B5;P35613-2;P35613	I3L192	29	46	BSG	Basigin	yes	no	2;3	1.5672e-96	222.64	2.04	0.811	130	143	148	110
IINCTAPGPDAAAR	AAICGSARIINCTAPG	PGPDAAARCCSPATFA	R	I	I	A	R	C	4	1	1	1	1	0	0	1	0	2	0	0	0	0	2	0	1	0	0	0	0	14	0	1425.7	H7BYB7;Q8N697	H7BYB7	84	97	SLC15A4	Solute carrier family 15 member 4	yes	no	2	8.9588e-06	68.972	2	0.816	4	4	4	3
IINDNATYCR	YHFPEIVKIINDNATY	NDNATYCRIAQFIGNR	K	I	I	C	R	I	1	1	2	1	1	0	0	0	0	2	0	0	0	0	0	0	1	0	1	0	0	10	0	1238.57	Q5JXT2;O00567	Q5JXT2	232	241	NOP56	Nucleolar protein 56	yes	no	2	0.0055714	83.862	1.33	0.471	2	1		2
IINNITSIK	ITPFEFQKIINNITSI	INNITSIKIRGTYSER	K	I	I	I	K	I	0	0	2	0	0	0	0	0	0	4	0	1	0	0	0	1	1	0	0	0	0	9	0	1014.61	P11047	P11047	647	655	LAMC1	Laminin subunit gamma-1	yes	yes	2	0.00040434	101.65	2	0.798	7	8	7	6
IINSSTAEPVK	APSVGITRIINSSTAE	SSTAEPVKEEAKTSNP	R	I	I	V	K	E	1	0	1	0	0	0	1	0	0	2	0	1	0	0	1	2	1	0	0	1	0	11	0	1157.63	Q5JWG3;Q5JWG2;Q5JWG0;P18433-4;P18433-2;P18433-3;P18433	Q5JWG3	34	44	PTPRA	Receptor-type tyrosine-protein phosphatase alpha	yes	no	2	0.00089575	64.121	1	0	2			1
IINSTFIHNK	EYKFVNSRIINSTFIH	NSTFIHNKEGCPIDVT	R	I	I	N	K	E	0	0	2	0	0	0	0	0	1	3	0	1	0	1	0	1	1	0	0	0	0	10	0	1185.65	Q7L0J3-2;Q7L0J3	Q7L0J3-2	571	580	SV2A	Synaptic vesicle glycoprotein 2A	yes	no	2;3	2.2382e-21	166.07	2	0.816	8	8	8	6
IINTTDVYIIPSINPDGFER	RGDPRIVRIINTTDVY	INPDGFERAREGDCGF	R	I	I	E	R	A	0	1	2	2	0	0	1	1	0	5	0	0	0	1	2	1	2	0	1	1	0	20	0	2276.17	O75976	O75976	170	189	CPD	Carboxypeptidase D	yes	yes	2	2.8918e-18	97.49	2	0.894	4	2	4	3
IISNASCTTNCIAPIAK	EKYDNSIKIISNASCT	NCIAPIAKVIHDNFGI	K	I	I	A	K	V	3	0	2	0	2	0	0	0	0	4	0	1	0	0	1	2	2	0	0	0	0	17	0	1832.91	P04406;P04406-2;E7EUT5	P04406	146	162	GAPDH	Glyceraldehyde-3-phosphate dehydrogenase	yes	no	2	2.8837e-22	119.46	2	0.784	4	5	4	3
IISNISCNVK	WNFTMNAKIISNISCN	SNISCNVKGNVVDWQN	K	I	I	V	K	G	0	0	2	0	1	0	0	0	0	3	0	1	0	0	0	2	0	0	0	1	0	10	0	1146.61	Q86SQ4-2;Q86SQ4;Q86SQ4-4;Q86SQ4-3	Q86SQ4-2	321	330	GPR126	G-protein coupled receptor 126	yes	no	2	4.1834e-05	89.171	2	0.816	4	4	4	3
IISTEGSQNITYHCK	NVQMTFIRIISTEGSQ	QNITYHCKNSIAYIDE	R	I	I	C	K	N	0	0	1	0	1	1	1	1	1	3	0	1	0	0	0	2	2	0	1	0	0	15	0	1749.84	P02458-3;P02458-1;P02458	P02458-3	161	175	COL2A1	Collagen alpha-1(II) chain;Collagen alpha-1(II) chain;Chondrocalcin	yes	no	2	2.2592e-10	118.51	1.6	0.8	3	1	1	2
IITADNQTYMAVQGSTAYIICK	YVVQIPAKIITADNQT	STAYIICKAFGAPVPS	K	I	I	C	K	A	3	0	1	1	1	2	0	1	0	4	0	1	1	0	0	1	3	0	2	1	0	22	0	2460.2	P32004-3;P32004-2;P32004	P32004-3	423	444	L1CAM	Neural cell adhesion molecule L1	yes	no	2;3	6.2288e-31	114.46	1.8	0.872	5	2	3	2
IITNNSQTPIISPQE	GMIEARIRIITNNSQT	TPIISPQE________	R	I	I	Q	E	-	0	0	2	0	0	2	1	0	0	4	0	0	0	0	2	2	2	0	0	0	0	15	0	1653.86	H0YCY8	H0YCY8	230	244	CTSC		yes	yes	2	0.00016219	84.759	2	1	1		1
IITNNSQTPIISPQEVVSCSQYAQGCEGGFPYIIAGK	GMIEARIRIITNNSQT	FPYIIAGKYAQDFGIV	R	I	I	G	K	Y	2	0	2	0	2	4	2	4	0	6	0	1	0	1	3	4	2	0	2	2	0	37	0	4025.95	P53634	P53634	273	309	CTSC	Dipeptidyl peptidase 1;Dipeptidyl peptidase 1 exclusion domain chain;Dipeptidyl peptidase 1 heavy chain;Dipeptidyl peptidase 1 light chain	yes	yes	3;4	1.3749e-30	87.111	2.67	0.471		1	2	1
IIVSNVSAEDR	RFTVIETRIIVSNVSA	SNVSAEDRGNYACQAI	R	I	I	D	R	G	1	1	1	1	0	0	1	0	0	2	0	0	0	0	0	2	0	0	0	2	0	11	0	1201.63	Q9HB29-2;Q9HB29	Q9HB29-2	63	73	IL1RL2	Interleukin-1 receptor-like 2	yes	no	2	1.1473e-06	111.63	2.2	0.748	2	4	4	2
IKIDNYSTQEIGK	KADINKWRIKIDNYST	YSTQEIGKTIVYIDGS	R	I	K	G	K	T	0	0	1	1	0	1	1	1	0	3	0	2	0	0	0	1	1	0	1	0	0	13	1	1507.79	H0Y7R7;P21589-2;P21589;H0Y3X5	H0Y7R7	94	106	NT5E	5-nucleotidase	yes	no	2;3	7.1399e-09	112.02	2.06	0.802	5	6	6	2
IKPWNGSHR	GRITEDPRIKPWNGSH	KPWNGSHRHVIHIPTV	R	I	K	H	R	H	0	1	1	0	0	0	0	1	1	1	0	1	0	0	1	1	0	1	0	0	0	9	1	1093.58	Q9UQ53-2;Q9UQ53;Q9UQ53-3;E5RFL0;H0YC11	Q9UQ53-2	99	107	MGAT4B	Alpha-1,3-mannosyl-glycoprotein 4-beta-N-acetylglucosaminyltransferase B	yes	no	3	0.00026097	94.309	2	0.816	3	3	3	2
INAINITSAIDR	KNVWQPERINAINITS	NITSAIDRGGRVPIPI	R	I	N	D	R	G	2	1	2	1	0	0	0	0	0	4	0	0	0	0	0	1	1	0	0	0	0	12	0	1299.71	E9PEH6;C9JR67;B7Z2R4;O43556;O43556-3;O43556-4	E9PEH6	155	166	SGCE	Epsilon-sarcoglycan	yes	no	2	0.0011215	83.204	1.5	0.5	2	2		2
INASDADEGINK	PSGTIVIKINASDADE	DADEGINKEIVYFFSN	K	I	N	N	K	E	2	0	2	2	0	0	1	1	0	2	0	1	0	0	0	1	0	0	0	0	0	12	0	1245.58	Q9Y5H7-2;Q9Y5H7-3;Q9Y5H7	Q9Y5H7-2	263	274	PCDHA5	Protocadherin alpha-5	yes	no	2	0.002282	60.157	2	0.707	1	2	1
INASIADIQSQIR	MAWARIHRINASIADI	ADIQSQIRSPIGPRHE	R	I	N	I	R	S	2	1	1	1	0	2	0	0	0	4	0	0	0	0	0	2	0	0	0	0	0	13	0	1427.77	O15230	O15230	2208	2220	LAMA5	Laminin subunit alpha-5	yes	yes	2	6.4566e-13	130.2	2	0.816	4	4	4	3
INASIPAIIIIR	IATIREIKINASIPAI	IPAIIIIRIPYTASSG	K	I	N	I	R	I	2	1	1	0	0	0	0	0	0	6	0	0	0	0	1	1	0	0	0	0	0	12	0	1292.82	Q15904;A6QRJ1	Q15904	169	180	ATP6AP1	V-type proton ATPase subunit S1	yes	no	2	1.0713e-07	96.745	1.91	0.793	4	4	3	3
INATDADEPNTINSK	AAHTIVMKINATDADE	EPNTINSKISYRIVSI	K	I	N	S	K	I	2	0	3	2	0	0	1	0	0	2	0	1	0	0	1	1	2	0	0	0	0	15	0	1601.75	Q14126;J3KSI6	Q14126	181	195	DSG2	Desmoglein-2	yes	no	2	9.57e-35	168.1	1.97	0.797	11	12	10	9
INATTGEIFNK	KSQSEYFRINATTGEI	TTGEIFNKQIIKYQNV	R	I	N	N	K	Q	1	0	2	0	0	0	1	1	0	2	0	1	0	1	0	0	2	0	0	0	0	11	0	1206.62	Q6V0I7-3;Q6V0I7;Q6V0I7-2	Q6V0I7-3	2920	2930	FAT4	Protocadherin Fat 4	yes	no	2	9.2146e-05	81.92	2	0.756	2	3	2	1
INCSDGYIEYYICR	VCDPDWSKINCSDGYI	YIEYYICRGNAERVKE	K	I	N	C	R	G	0	1	1	1	2	0	1	1	0	3	0	0	0	0	0	1	0	0	3	0	0	14	0	1824.78	O14494;O14494-2	O14494	141	154	PPAP2A	Lipid phosphate phosphohydrolase 1	yes	no	2;3	7.9578e-22	143.05	2.04	0.824	8	8	9	8
INCSWFIR	WPSEYPAKINCSWFIR	INCSWFIRANPGEIIT	K	I	N	I	R	A	0	1	1	0	1	0	0	0	0	2	0	0	0	1	0	1	0	1	0	0	0	8	0	1094.53	Q9Y561-2;Q9Y561	Q9Y561-2	55	62	LRP12	Low-density lipoprotein receptor-related protein 12	yes	no	2	0.001718	84.743	1.5	0.5	3	3		2
INDATQEPVNCTNYTAHVSCFPAPNITCK	QYICKDPKINDATQEP	PAPNITCKDSSGNETH	K	I	N	C	K	D	3	0	4	1	3	1	1	0	1	2	0	1	0	1	3	1	4	0	1	2	0	29	0	3321.49	J3KPA2;Q9BX74;U3KPW4	J3KPA2	125	153	TM2D1	TM2 domain-containing protein 1	yes	no	3	4.1076e-22	96.351	1.95	0.825	7	6	6	6
INDSVTINEK	DRVICSFKINDSVTIN	DSVTINEKPFSVEDTY	K	I	N	E	K	P	0	0	2	1	0	0	1	0	0	2	0	1	0	0	0	1	1	0	0	1	0	10	0	1131.58	H0YC24;Q9H6X2-4;Q9H6X2-6;Q9H6X2-2;Q9H6X2-5;Q9H6X2	H0YC24	93	102	ANTXR1	Anthrax toxin receptor 1	yes	no	2	3.5751e-05	101.39	1.83	0.799	5	4	3	3
INEASFQPPPGVNICDVNWK	ATFGYPFRINEASFQP	NICDVNWKDYVIIGDY	R	I	N	W	K	D	1	0	3	1	1	1	1	1	0	2	0	1	0	1	3	1	0	1	0	2	0	20	0	2284.09	C9JYN0;Q16563-2;Q16563	C9JYN0	66	85	SYPL1	Synaptophysin-like protein 1	yes	no	2;3	4.6475e-29	122.1	1.95	0.824	8	7	7	6
INETHIFNGSNWIMIIYK	GKETVVGRINETHIFN	NWIMIIYKGGDEYDNH	R	I	N	Y	K	G	0	0	3	0	0	0	1	1	1	5	0	1	1	1	0	1	1	1	1	0	0	18	0	2192.11	H0YGE9;F5GX30;P20645	H0YGE9	52	69	M6PR	Cation-dependent mannose-6-phosphate receptor	yes	no	2;3	4.0099e-51	168.99	1.93	0.828	16	13	13	12
INFTGPGDPDSIR	PGCTWCQKINFTGPGD	PGDPDSIRCDTRPQII	K	I	N	I	R	C	0	1	1	2	0	0	0	2	0	2	0	0	0	1	2	1	1	0	0	0	0	13	0	1387.67	D3DSM0;P05107;J3KNI6;A0A087WX36;E5RFI0;E5RIG7;E5RK25;E7EVZ9	D3DSM0	49	61	ITGB2	Integrin beta;Integrin beta-2	yes	no	2	0.00022835	90.759	1.5	0.5	2	2		2
INGSANFSFNDEEMK	KNITKTFKINGSANFS	SFNDEEMKNVMDSSNG	K	I	N	M	K	N	1	0	3	1	0	0	2	1	0	1	0	1	1	2	0	2	0	0	0	0	0	15	0	1701.73	Q6YHK3-4;Q6YHK3;Q6YHK3-3;Q6YHK3-2	Q6YHK3-4	286	300	CD109	CD109 antigen	yes	no	2	3.3339e-10	96.208	2	0.853	4	3	4	3
INGSIATFSTDQEIR	DAAQTCQRINGSIATF	FSTDQEIRFVIAQEWD	R	I	N	I	R	F	1	1	1	1	0	1	1	1	0	3	0	0	0	1	0	2	2	0	0	0	0	15	0	1650.82	A0A087WZA8;F6SYP7;P98153-3;P98153-2;P98153	A0A087WZA8	148	162	DGCR2	Integral membrane protein DGCR2/IDD	yes	no	2	5.9122e-14	118.21	2	0.816	4	4	4	3
INGSITSPGWPK	ACGGFITKINGSITSP	ITSPGWPKEYPPNKNC	K	I	N	P	K	E	0	0	1	0	0	0	0	2	0	2	0	1	0	0	2	2	1	1	0	0	0	12	0	1255.66	P13497-5;P13497-2;P13497-6;P13497	P13497-5	598	609	BMP1	Bone morphogenetic protein 1	yes	no	2	0.00082308	52.576	2.2	0.748	1	2	2	1
INGSSIHIEWSAPIESGGR	APRSVVSRINGSSIHI	APIESGGREDITYAIR	R	I	N	G	R	E	1	1	1	0	0	0	2	3	1	4	0	0	0	0	1	4	0	1	0	0	0	19	0	2009	Q96L35;P54760-4;P54760-2;P54760	Q96L35	334	352	EPHB4	Ephrin type-B receptor 4	yes	no	2;3	1.7388e-15	92.932	2	0.853	4	3	4	2
INGTDPIVAADSK	ISVIGSIRINGTDPIV	PIVAADSKRGISHPFS	R	I	N	S	K	R	2	0	1	2	0	0	0	1	0	2	0	1	0	0	1	1	1	0	0	1	0	13	0	1299.67	Q07954	Q07954	4074	4086	LRP1	Prolow-density lipoprotein receptor-related protein 1;Low-density lipoprotein receptor-related protein 1 85 kDa subunit;Low-density lipoprotein receptor-related protein 1 515 kDa subunit;Low-density lipoprotein receptor-related protein 1 intracellular domain	yes	yes	2	5.8733e-08	85.837	2	0.866	3	2	3
INIDGSNYTIIK	ANRYYIRKINIDGSNY	GSNYTIIKQGINNAVA	K	I	N	I	K	Q	0	0	2	1	0	0	0	1	0	4	0	1	0	0	0	1	1	0	1	0	0	12	0	1349.72	Q07954	Q07954	3042	3053	LRP1	Prolow-density lipoprotein receptor-related protein 1;Low-density lipoprotein receptor-related protein 1 85 kDa subunit;Low-density lipoprotein receptor-related protein 1 515 kDa subunit;Low-density lipoprotein receptor-related protein 1 intracellular domain	yes	yes	2	1.7111e-10	117.2	1.91	0.793	4	4	3	2
ININESMQVVSR	TVNGRIIKININESMQ	ESMQVVSRRVVTVAYG	K	I	N	S	R	R	0	1	2	0	0	1	1	0	0	2	0	0	1	0	0	2	0	0	0	2	0	12	0	1388.71	Q9Y4D7-2;Q9Y4D7;H0YA64	Q9Y4D7-2	497	508	PLXND1	Plexin-D1	yes	no	2	1.2614e-12	102.87	2.25	0.829	1	1	2
INISTIHDAHGNPIIIDCK	YEHIRWYRINISTIHD	NPIIIDCKNVHIFATP	R	I	N	C	K	N	1	0	2	2	1	0	0	1	2	6	0	1	0	0	1	1	1	0	0	0	0	19	0	2130.09	E9PD35;P35916-3;P35916-1;P35916	E9PD35	593	611	FLT4	Vascular endothelial growth factor receptor 3	yes	no	3	2.4952e-10	70.128	1.8	0.98	3		2	1
INITCESSK	DRICPFWKINITCESS	NITCESSKKICIFDSF	K	I	N	S	K	K	0	0	1	0	1	0	1	0	0	2	0	1	0	0	0	2	1	0	0	0	0	9	0	1050.5	Q4KMQ2-3;Q4KMQ2;Q4KMQ2-4;Q4KMQ2-2	Q4KMQ2-3	342	350	ANO6	Anoctamin-6	yes	no	2	0.00080874	68.847	1.8	0.748	4	4	2	2
INITQEGPK	FAQHVIHRINITQEGP	NITQEGPKDGKIRVTI	R	I	N	P	K	D	0	0	1	0	0	1	1	1	0	2	0	1	0	0	1	0	1	0	0	0	0	9	0	998.54	Q5NDL2	Q5NDL2	353	361	EOGT	EGF domain-specific O-linked N-acetylglucosamine transferase	yes	yes	2	0.00079346	80.688	2.14	0.833	2	2	3	3
INITTDPK	NHIIWNYKINITTDPK	INITTDPKFESVAREV	K	I	N	P	K	F	0	0	1	1	0	0	0	0	0	2	0	1	0	0	1	0	2	0	0	0	0	8	0	900.492	H3BQU9;H3BM42;Q92896;Q92896-3;Q92896-2;H3BRD8	H3BQU9	164	171	GLG1	Golgi apparatus protein 1	yes	no	2	0.0023464	96.668	2.17	0.687	1	3	2	1
INIYIDSVNETQFCVNIPAVR	KVEYDHGKINIYIDSV	CVNIPAVRNFKVSNTQ	K	I	N	V	R	N	1	1	3	1	1	1	1	0	0	4	0	0	0	1	1	1	1	0	1	3	0	21	0	2464.24	Q6YHK3-4;Q6YHK3;Q6YHK3-2	Q6YHK3-4	1330	1350	CD109	CD109 antigen	yes	no	3	4.3213e-05	42.716	2	0		1
INNGGCQDICIITHQGHVNCSCR	SCEISPCRINNGGCQD	GHVNCSCRGGRIIQDD	R	I	N	C	R	G	0	1	3	1	4	2	0	3	2	4	0	0	0	0	0	1	1	0	0	1	0	23	0	2712.17	Q07954	Q07954	2484	2506	LRP1	Prolow-density lipoprotein receptor-related protein 1;Low-density lipoprotein receptor-related protein 1 85 kDa subunit;Low-density lipoprotein receptor-related protein 1 515 kDa subunit;Low-density lipoprotein receptor-related protein 1 intracellular domain	yes	yes	3;4	6.2862e-11	64.589	2	1	1		1
INNSTGIQSSSVSQTK	SSSESTEKINNSTGIQ	SSSVSQTKTMHVATVF	K	I	N	T	K	T	0	0	2	0	0	2	0	1	0	2	0	1	0	0	0	5	2	0	0	1	0	16	0	1649.82	Q9ULI3;Q9ULI3-2	Q9ULI3	312	327	HEG1	Protein HEG homolog 1	yes	no	2	4.0048e-29	140.46	2.04	0.806	7	8	8	6
INNTHAIVSIIQNINK	DKVWKISKINNTHAIV	SIIQNINKANYNIPIM	K	I	N	N	K	A	1	0	4	0	0	1	0	0	1	5	0	1	0	0	0	1	1	0	0	1	0	16	0	1791	A0A087WZG7;A0A087X0X6;A0A0A0MTR1;P55290-5;P55290;P55290-4	A0A087WZG7	277	292	CDH13	Cadherin-13	yes	no	3	0.00017613	73.833	2.67	0.471		1	2	1
INPGNYTAR	YGGAKINRINPGNYTA	NPGNYTARIQATSISG	R	I	N	A	R	I	1	1	2	0	0	0	0	1	0	1	0	0	0	0	1	0	1	0	1	0	0	9	0	1004.5	C9J5X1;P08069	C9J5X1	896	904	IGF1R	Tyrosine-protein kinase receptor;Insulin-like growth factor 1 receptor;Insulin-like growth factor 1 receptor alpha chain;Insulin-like growth factor 1 receptor beta chain	yes	no	2	0.00089327	78.939	2.25	0.829	2	2	4	2
INPTVTYGNDSFSAK	HIAIGDQRINPTVTYG	GNDSFSAKASVSVTAE	R	I	N	A	K	A	1	0	2	1	0	0	0	1	0	1	0	1	0	1	1	2	2	0	1	1	0	15	0	1612.77	P05362;E7ESS4	P05362	259	273	ICAM1	Intercellular adhesion molecule 1	yes	no	2	5.3258e-18	127.18	1.96	0.838	10	8	9	7
INQTEPVAGNYYPVNTR	RDYRPTWKINQTEPVA	NYYPVNTRIYITDGNM	K	I	N	T	R	I	1	1	3	0	0	1	1	1	0	1	0	0	0	0	2	0	2	0	2	2	0	17	0	1934.95	O00754-2;O00754	O00754-2	764	780	MAN2B1	Lysosomal alpha-mannosidase;Lysosomal alpha-mannosidase A peptide;Lysosomal alpha-mannosidase B peptide;Lysosomal alpha-mannosidase C peptide;Lysosomal alpha-mannosidase D peptide;Lysosomal alpha-mannosidase E peptide	yes	no	2;3	1.0715e-23	124.29	1.94	0.827	6	5	5	4
INRTEVYNK	PVAAIIPKINRTEVYN	NRTEVYNKIKNCSPHM	K	I	N	N	K	I	0	1	2	0	0	0	1	0	0	1	0	1	0	0	0	0	1	0	1	1	0	9	1	1135.6	Q9Y6X5	Q9Y6X5	275	283	ENPP4	Bis(5-adenosyl)-triphosphatase ENPP4	yes	yes	2;3	0.00099384	112.71	2	0.756	4	6	4	3
INSSIQIPDR	TNSARERKINSSIQIP	SSIQIPDRVINFIKDH	K	I	N	D	R	V	0	1	1	1	0	1	0	0	0	3	0	0	0	0	1	2	0	0	0	0	0	10	0	1141.61	H0YMZ3;J3KNP4;Q9NPR2-2;Q9NPR2	H0YMZ3	128	137	SEMA4B	Semaphorin-4B	yes	no	2	2.9021e-06	84.479	2.33	0.471		4	2	3
INSSQEDPGTVYQCVVR	FNVTSCIKINSSQEDP	TVYQCVVRHASIHTPI	K	I	N	V	R	H	0	1	1	1	1	2	1	1	0	1	0	0	0	0	1	2	1	0	1	3	0	17	0	1950.91	Q68D85	Q68D85	215	231	NCR3LG1	Natural cytotoxicity triggering receptor 3 ligand 1	yes	yes	2;3	3.4855e-28	140.22	2.06	0.802	5	6	6	4
INSSTIK	RSHTAIIRINSSTIKY	RINSSTIKYIDFVFAV	R	I	N	I	K	Y	0	0	1	0	0	0	0	0	0	2	0	1	0	0	0	2	1	0	0	0	0	7	0	761.428	P13473-2;P13473;P13473-3;H0YCG2	P13473-2	274	280	LAMP2	Lysosome-associated membrane glycoprotein 2	yes	no	2	0.0052338	75.213	2.12	0.781	2	3	3	3
INSSVTDIEEIIGVR	STKQIIHKINSSVTDI	IEEIIGVRIINVFQKI	K	I	N	V	R	I	0	1	1	1	0	0	2	1	0	4	0	0	0	0	0	2	1	0	0	2	0	15	0	1643.87	A0A087WVP1;Q14517	A0A087WVP1	3717	3731	FAT1	Protocadherin Fat 1;Protocadherin Fat 1, nuclear form	yes	no	2	1.3937e-22	147.83	2	0.816	4	4	4	3
INTTTNEIFYCTFR	FNVTSTIRINTTTNEI	EIFYCTFRRIDPEENH	R	I	N	F	R	R	0	1	2	0	1	0	1	0	0	2	0	0	0	2	0	0	4	0	1	0	0	14	0	1778.83	Q9NZQ7-2;Q9NZQ7	Q9NZQ7-2	85	98	CD274	Programmed cell death 1 ligand 1	yes	no	2	8.5654e-26	173.25	1.93	0.854	6	4	5	3
INVTTAWK	PVSPIGKKINVTTAWK	INVTTAWKAQNPVIRE	K	I	N	W	K	A	1	0	1	0	0	0	0	0	0	1	0	1	0	0	0	0	2	1	0	1	0	8	0	931.513	Q9BZM5;C9JAK3;Q6H3X3-2;Q6H3X3	Q9BZM5	81	88	ULBP2;RAET1G	NKG2D ligand 2;Retinoic acid early transcript 1G protein	yes	no	1;2	0.0029227	68.224	2.3	0.64	1	5	4	3
INVTTIK	GAPQDGIRINVTTIKD	RINVTTIKDDGDISKQ	R	I	N	I	K	D	0	0	1	0	0	0	0	0	0	2	0	1	0	0	0	0	2	0	0	1	0	7	0	787.48	Q9NU53	Q9NU53	45	51	GINM1	Glycoprotein integral membrane protein 1	yes	yes	2	0.0032899	98.997	2	0.926	3	1	3	2
INWTAADQAYEHFIIQVQEANK	EVGWDGIRINWTAADQ	IQVQEANKVEAARNIT	R	I	N	N	K	V	4	0	2	1	0	3	2	0	1	3	0	1	0	1	0	0	1	1	1	1	0	22	0	2588.27	J3QSU6;P24821-4;P24821;E9PC84;H0YGZ3	J3QSU6	1092	1113	TNC	Tenascin	yes	no	3	2.4979e-29	104.18	2.33	0.943	1		2	2
INYTDPFSNQTVK	DMNCTTQRINYTDPFS	PFSNQTVKSAIIVQGP	R	I	N	V	K	S	0	0	2	1	0	1	0	0	0	1	0	1	0	1	1	1	2	0	1	1	0	13	0	1525.74	Q9H813;Q9H813-2	Q9H813	154	166	TMEM206	Transmembrane protein 206	yes	no	2	1.2085e-10	103.83	2	0.816	4	4	4	3
INYTISQGHR	VIIIHSKKINYTISQG	YTISQGHRVVIRGVGG	K	I	N	H	R	V	0	1	1	0	0	1	0	1	1	2	0	0	0	0	0	1	1	0	1	0	0	10	0	1187.6	P15144	P15144	127	136	ANPEP	Aminopeptidase N	yes	yes	2;3	2.5926e-05	119.53	1.96	0.806	8	8	7	5
INYTVPQSGTFK	QKMEAVQKINYTVPQS	VPQSGTFKIEFPIIED	K	I	N	F	K	I	0	0	1	0	0	1	0	1	0	1	0	1	0	1	1	1	2	0	1	1	0	12	0	1353.69	Q6YHK3-4;Q6YHK3;Q6YHK3-3;Q6YHK3-2	Q6YHK3-4	418	429	CD109	CD109 antigen	yes	no	2	3.6719e-05	82.069	2	0.816	4	4	4	3
IPADCIDCTTNFSCTYGK	PSNGICSRIPADCIDC	NFSCTYGKPVTFDCAV	R	I	P	G	K	P	1	0	1	2	3	0	0	1	0	2	0	1	0	1	1	1	3	0	1	0	0	18	0	2121.88	H0YNF6;B3KT51;E7EPS7;H0YNS4;Q9BRN9-2;Q9BRN9	H0YNF6	21	38	TM2D3	TM2 domain-containing protein 3	yes	no	2	2.6444e-34	127.97	2	0.816	4	4	4	3
IPAINQTITEANEK	AAEEAIRKIPAINQTI	TITEANEKTREAQQAI	K	I	P	E	K	T	2	0	2	0	0	1	2	0	0	3	0	1	0	0	1	0	2	0	0	0	0	14	0	1540.81	P11047	P11047	1391	1404	LAMC1	Laminin subunit gamma-1	yes	yes	2	4.7079e-43	180.84	2.04	0.854	9	7	10	8
IPENQTSPGESPER	IFPPDAPKIPENQTSP	SPGESPERGGPAEVVH	K	I	P	E	R	G	0	1	1	0	0	1	3	1	0	1	0	0	0	0	3	2	1	0	0	0	0	14	0	1539.72	A0A0A0MTG6;Q12770-4;Q12770-2;Q12770	A0A0A0MTG6	214	227	SCAP	Sterol regulatory element-binding protein cleavage-activating protein	yes	no	2	2.8885e-27	157.2	1.91	0.793	4	4	3	2
IPHDCFQNATNSFYYDVGR	VPESYIIRIPHDCFQN	SFYYDVGRCPVKTCAG	R	I	P	G	R	C	1	1	2	2	1	1	0	1	1	1	0	0	0	2	1	1	1	0	2	1	0	19	0	2303.01	O75339	O75339	413	431	CILP	Cartilage intermediate layer protein 1;Cartilage intermediate layer protein 1 C1;Cartilage intermediate layer protein 1 C2	yes	yes	3	3.4233e-06	77.899	1	0	1
IPIVNISIIPK	RRAQEEVKIPIVNISI	VNISIIPKDAQISINT	K	I	P	P	K	D	0	0	1	0	0	0	0	0	0	5	0	1	0	0	2	1	0	0	0	1	0	11	0	1205.77	Q3T906	Q3T906	695	705	GNPTAB	N-acetylglucosamine-1-phosphotransferase subunits alpha/beta;N-acetylglucosamine-1-phosphotransferase subunit alpha;N-acetylglucosamine-1-phosphotransferase subunit beta	yes	yes	2	6.8872e-07	117.09	2	0.816	4	4	4	3
IPPGNISAIIPGNFTVGVPYR	IEKINWVRIPPGNISA	FTVGVPYRITVTAVSA	R	I	P	Y	R	I	1	1	2	0	0	0	0	3	0	4	0	0	0	1	4	1	1	0	1	2	0	21	0	2181.19	Q6UWB1	Q6UWB1	370	390	IL27RA	Interleukin-27 receptor subunit alpha	yes	yes	2;3	1.7302e-15	76.492	2	0.707	2	4	2	4
IPSGMIVISNATEGDGGIYR	IIDDRVIKIPSGMIVI	EGDGGIYRCVVESGGP	K	I	P	Y	R	C	1	1	1	1	0	0	1	4	0	4	0	0	1	0	1	2	1	0	1	1	0	20	0	2049.02	Q92859-3;Q92859-2;Q92859-4;Q92859	Q92859-3	201	220	NEO1	Neogenin	yes	no	2;3	2.4916e-35	135.38	2	0.784	4	5	4	3
IPTTVINATAK	PAMIPAARIPTTVINA	TVINATAKAVAVTIQS	R	I	P	A	K	A	2	0	1	0	0	0	0	0	0	2	0	1	0	0	1	0	3	0	0	1	0	11	0	1127.65	E7EQR8;Q9GZM5	E7EQR8	337	347	YIPF3	Protein YIPF3;Protein YIPF3, 36 kDa form III	yes	no	2	0.0053282	55.04	1.33	0.471	2	1		2
IQATSISGNGSWTDPVFFYVQAK	NPGNYTARIQATSISG	VFFYVQAKRYENFIHI	R	I	Q	A	K	R	2	0	1	1	0	2	0	2	0	2	0	1	0	2	1	3	2	1	1	2	0	23	0	2515.24	C9J5X1;P08069;H0YLE7	C9J5X1	905	927	IGF1R	Tyrosine-protein kinase receptor;Insulin-like growth factor 1 receptor;Insulin-like growth factor 1 receptor alpha chain;Insulin-like growth factor 1 receptor beta chain	yes	no	2;3	1.1411e-10	66.467	1.89	0.875	4	2	3	1
IQDEQEEVINVNIEGNITIEGVTR	SPEYTIFRIQDEQEEV	ITIEGVTRGQSGTYGC	R	I	Q	T	R	G	0	1	3	1	0	2	5	2	0	5	0	0	0	0	0	0	2	0	0	3	0	24	0	2711.36	A0A087WXM8;P50895	A0A087WXM8	306	329	BCAM	Basal cell adhesion molecule	yes	no	3	4.0717e-06	58.272	3	0			1
IQGIENWGQDPGVSANASK	IGHRIAQKIQGIENWG	GVSANASKAWHQKSHF	K	I	Q	S	K	A	2	0	2	1	0	2	1	3	0	2	0	1	0	0	1	2	0	1	0	1	0	19	0	1969.95	Q96AQ6-3;Q96AQ6-2;Q96AQ6	Q96AQ6-3	440	458	PBXIP1	Pre-B-cell leukemia transcription factor-interacting protein 1	yes	no	2	1.118e-33	161.95	1.88	0.781	3	3	2	3
IQGVPHVGANVTISCQSPR	PPAPPSCRIQGVPHVG	TISCQSPRSKPAVQYQ	R	I	Q	P	R	S	1	1	1	0	1	2	0	2	1	2	0	0	0	0	2	2	1	0	0	3	0	19	0	2019.03	C9JIE7;F8WDW9;Q96AP7	C9JIE7	33	51	ESAM	Endothelial cell-selective adhesion molecule	yes	no	3	9.3134e-07	51.469	1.5	0.5	1	1
IQITWIENGNVSR	VRKFYPQRIQITWIEN	IENGNVSRTETASTVT	R	I	Q	S	R	T	0	1	2	0	0	1	1	1	0	3	0	0	0	0	0	1	1	1	0	1	0	13	0	1528.8	P78324-4;P78324;P78324-2;H3BQ21;Q5TFQ8;H3BSK5	P78324-4	282	294	SIRPA;SIRPB1	Tyrosine-protein phosphatase non-receptor type substrate 1;Signal-regulatory protein beta-1 isoform 3	yes	no	2	4.5724e-34	143.98	2	0.849	9	7	9	8
IQNMTVDECFQSR	DDISTGGRIQNMTVDE	VDECFQSRNTVIQGQP	R	I	Q	S	R	N	0	1	1	1	1	2	1	0	0	1	0	0	1	1	0	1	1	0	0	1	0	13	0	1626.71	G3V3S9;G3V3H0;G3V3S4;G3V4J5;Q9P1W3	G3V3S9	14	26	TMEM63C	Calcium permeable stress-gated cation channel 1	yes	no	2	1.7284e-05	78.814	1.9	0.831	4	3	3	2
IQNNISYQMADIHHIK	RCEDDKVKIQNNISYQ	MADIHHIKEQIAEIRQ	K	I	Q	I	K	E	1	0	2	1	0	2	0	0	2	4	0	1	1	0	0	1	0	0	1	0	0	16	0	1923.96	Q6P4E1-3;Q6P4E1-2;Q6P4E1-5;Q6P4E1;Q6P4E1-4	Q6P4E1-3	112	127	CASC4	Protein CASC4	yes	no	2;3	3.1951e-10	77.746	1.82	0.833	5	3	3	3
IQPVRGNETIR	MATAIPPRIQPVRGNE	VRGNETIREHYQYVGK	R	I	Q	I	R	E	0	2	1	0	0	1	1	1	0	2	0	0	0	0	1	0	1	0	0	1	0	11	1	1281.72	Q99500	Q99500	9	19	S1PR3	Sphingosine 1-phosphate receptor 3	yes	yes	2;3	0.00021086	92.866	1.78	0.629	3	5	1	3
IQQESIGSAPIMGDDHPNASR	GNQMNDRKIQQESIGS	DDHPNASRDSVEGDAI	K	I	Q	S	R	D	2	1	1	2	0	2	1	2	1	3	0	0	1	0	2	3	0	0	0	0	0	21	0	2222.04	A0A0A0MRH6;Q5JRA6-2;Q5JRA6	A0A0A0MRH6	155	175	MIA3	Melanoma inhibitory activity protein 3	yes	no	3	6.7767e-07	51.31	1.67	0.943	2		1	1
IQVINASHEDSGAYSCR	RVIVGPQRIQVINASH	DSGAYSCRQRITQRVI	R	I	Q	C	R	Q	2	1	1	1	1	1	1	1	1	2	0	0	0	0	0	3	0	0	1	1	0	17	0	1905.86	I6LM06;F8W9L4;P22607-3;P22607-4;P22607;P22607-2	I6LM06	94	110	FGFR3	Fibroblast growth factor receptor;Fibroblast growth factor receptor 3	yes	no	3	3.677e-08	64.454	2.5	0.5		2	2
IQVNISGIK	EEITQDSRIQVNISGI	QVNISGIKPGVQYNIN	R	I	Q	I	K	P	0	0	1	0	0	1	0	1	0	3	0	1	0	0	0	1	0	0	0	1	0	9	0	970.581	A0A087WTK0;A0A087WVC6;Q12913-2;Q12913	A0A087WTK0	255	263	PTPRJ	Receptor-type tyrosine-protein phosphatase eta	yes	no	2	0.011898	50.353	2	0		1
IQVNISGIKPGVQYNINPYIIQSNK	EEITQDSRIQVNISGI	PYIIQSNKTKGDPIGT	R	I	Q	N	K	T	0	0	4	0	0	3	0	2	0	6	0	2	0	0	2	2	0	0	2	2	0	25	1	2799.53	A0A087WTK0;A0A087WVC6;Q12913-2;Q12913	A0A087WTK0	255	279	PTPRJ	Receptor-type tyrosine-protein phosphatase eta	yes	no	3	6.5727e-07	44.625	1	0	1
IRNATASIWSGPGIEDR	EQAIRFGRIRNATASI	SGPGIEDRGIASRIID	R	I	R	D	R	G	2	2	1	1	0	0	1	2	0	3	0	0	0	0	1	2	1	1	0	0	0	17	1	1841.94	Q13751	Q13751	602	618	LAMB3	Laminin subunit beta-3	yes	yes	3	0.0023013	51.089	2	0		1
IRNISIQIGVEPAMEAAGEEEEEQRK	AFSQIQSRIRNISIQI	EEEEEQRKEEEPPRPA	R	I	R	R	K	E	3	2	1	0	0	2	7	2	0	4	0	1	1	0	1	1	0	0	0	1	0	26	2	2925.45	Q7LGC8	Q7LGC8	94	119	CHST3	Carbohydrate sulfotransferase 3	yes	yes	3;4	9.7531e-20	89.08	2.09	0.793	3	4	4	3
IRNPCTSEQNCTSPFSYK	YISTTPAKIRNPCTSE	CTSPFSYKNVISITNK	K	I	R	Y	K	N	0	1	2	0	2	1	1	0	0	1	0	1	0	1	2	3	2	0	1	0	0	18	1	2187.97	P05556-2;P05556;P05556-5;P05556-4;P05556-3	P05556-2	203	220	ITGB1	Integrin beta-1	yes	no	2;3	4.8559e-60	179.46	2	0.832	9	8	9	7
IRNSSIGDAINK	VVVGNGHRIRNSSIGD	SIGDAINKYDVVIRIN	R	I	R	N	K	Y	1	1	2	1	0	0	0	1	0	3	0	1	0	0	0	2	0	0	0	0	0	12	1	1286.69	Q11206-7;Q11206-3;Q11206-6;Q11206-5;Q11206-2;Q11206;E9PQZ2;Q11206-4	Q11206-7	114	125	ST3GAL4	CMP-N-acetylneuraminate-beta-galactosamide-alpha-2,3-sialyltransferase 4	yes	no	2;3	3.1444e-08	109	2.1	0.831	6	6	8	4
IRNTTSCNSGTYR	NERPYSIKIRNTTSCN	SCNSGTYRCTIQDPDG	K	I	R	Y	R	C	0	2	2	0	1	0	0	1	0	1	0	0	0	0	0	2	3	0	1	0	0	13	1	1528.71	A0A087WX61;Q01151	A0A087WX61	35	47	CD83	CD83 antigen	yes	no	3	8.9307e-06	79.089	1	0	1
IRPHFISVCNPDFSQINCSEGYIQNYR	IAKVSIGRIRPHFISV	EGYIQNYRCRGDDSKV	R	I	R	Y	R	C	0	2	3	1	2	2	1	1	1	4	0	0	0	2	2	3	0	0	2	1	0	27	1	3313.54	O14495	O14495	154	180	PPAP2B	Lipid phosphate phosphohydrolase 3	yes	yes	4	3.0311e-16	88.573	2	0		1
ISAPSMPAYEIETPINQTDNTVTVMIK	ATNQFTTKISAPSMPA	NTVTVMIKPAHSRGAP	K	I	S	I	K	P	2	0	2	1	0	1	2	0	0	4	0	1	2	0	3	2	4	0	1	2	0	27	0	2962.47	E7EPS8;P28827;P28827-2;J3KRV2	E7EPS8	521	547	PTPRM	Receptor-type tyrosine-protein phosphatase mu	yes	no	3	1.9799e-09	64.035	2	0		1
ISAVNSIFISHNNTK	IRGVQIRRISAVNSIF	FISHNNTKEINSPIIF	R	I	S	T	K	E	1	0	3	0	0	0	0	0	1	3	0	1	0	1	0	3	1	0	0	1	0	15	0	1643.86	P48960-3;P48960;P48960-2	P48960-3	393	407	CD97	CD97 antigen;CD97 antigen subunit alpha;CD97 antigen subunit beta	yes	no	2;3	9.8548e-19	131.96	2.03	0.822	11	11	12	9
ISDTTSQSNSTAK	MMAQVEVKISDTTSQS	SQSNSTAKEIDSIQTE	K	I	S	A	K	E	1	0	1	1	0	1	0	0	0	1	0	1	0	0	0	4	3	0	0	0	0	13	0	1338.63	G3XAI2;P07942	G3XAI2	1295	1307	LAMB1	Laminin subunit beta-1	yes	no	2	2.0691e-05	76.759	1.5	0.5	1	1		1
ISGCQNITSTK	TGMDNWIKISGCQNIT	CQNITSTKCNFSSIKI	K	I	S	T	K	C	0	0	1	0	1	1	0	1	0	2	0	1	0	0	0	2	2	0	0	0	0	11	0	1207.59	P17181-2;P17181-4;P17181-3;P17181;C9J114	P17181-2	76	86	IFNAR1	Interferon alpha/beta receptor 1	yes	no	2	4.6234e-07	120.57	2	0.816	4	4	4	3
ISGNITIIR	GAVNRIYKISGNITII	SGNITIIRAHVTGPVE	K	I	S	I	R	A	0	1	1	0	0	0	0	1	0	4	0	0	0	0	0	1	1	0	0	0	0	9	0	985.592	Q9UIW2	Q9UIW2	74	82	PLXNA1	Plexin-A1	yes	yes	2	0.00017321	120.99	2	0.816	4	4	4	3
ISHDANETIPIHIYVK	TFAFRTPKISHDANET	IPIHIYVKSYGKNIDS	K	I	S	V	K	S	1	0	1	1	0	0	1	0	2	4	0	1	0	0	1	1	1	0	1	1	0	16	0	1848.97	O15031	O15031	728	743	PLXNB2	Plexin-B2	yes	yes	2;3;4	6.9731e-26	136.34	2.04	0.859	8	6	9	7
ISHENGTIICSK	DIGIGESRISHENGTI	NGTIICSKGSTCYGIW	R	I	S	S	K	G	0	0	1	0	1	0	1	1	1	3	0	1	0	0	0	2	1	0	0	0	0	12	0	1357.67	Q13873-2;Q13873	Q13873-2	51	62	BMPR2	Bone morphogenetic protein receptor type-2	yes	no	2;3	1.0422e-11	127.02	2	0.816	8	8	8	6
ISITNETFR	YYGTRITRISITNETF	SITNETFRKTQIYP__	R	I	S	F	R	K	0	1	1	0	0	0	1	0	0	2	0	0	0	1	0	1	2	0	0	0	0	9	0	1079.56	J3KPA2;Q9BX74	J3KPA2	255	263	TM2D1	TM2 domain-containing protein 1	yes	no	2	0.00042489	87.149	2	0.866	3	2	3	2
ISITNETFRK	YYGTRITRISITNETF	ITNETFRKTQIYP___	R	I	S	R	K	T	0	1	1	0	0	0	1	0	0	2	0	1	0	1	0	1	2	0	0	0	0	10	1	1207.66	J3KPA2;Q9BX74	J3KPA2	255	264	TM2D1	TM2 domain-containing protein 1	yes	no	2	0.00044144	70.942	1	0	2			1
ISNISHINYCEPDIR	NQTGEAGRISNISHIN	NYCEPDIRVTSVVTGF	R	I	S	I	R	V	0	1	2	1	1	0	1	0	1	4	0	0	0	0	1	2	0	0	1	0	0	15	0	1829.87	Q9NY97-2;Q9NY97	Q9NY97-2	83	97	B3GNT2	UDP-GlcNAc:betaGal beta-1,3-N-acetylglucosaminyltransferase 2	yes	no	2;3	5.6155e-10	98.508	1.67	0.816	5	2	2	1
ISNITEGMIR	VIQIGYNKISNITEGM	NITEGMIRGMSRIQFI	K	I	S	I	R	G	0	1	1	0	0	0	1	1	0	3	0	0	1	0	0	1	1	0	0	0	0	10	0	1132.59	Q5R3F8	Q5R3F8	115	124	ELFN2	Protein phosphatase 1 regulatory subunit 29	yes	yes	2	1.6982e-05	121.6	1.91	0.793	4	4	3	2
ISNITIVQAEIK	EIAFISEKISNITIVQ	TIVQAEIKDIKDEIAH	K	I	S	I	K	D	1	0	1	0	0	1	1	0	0	4	0	1	0	0	0	1	1	0	0	1	0	12	0	1327.77	Q70UQ0-2;Q70UQ0	Q70UQ0-2	220	231	IKBIP	Inhibitor of nuclear factor kappa-B kinase-interacting protein	yes	no	2	5.9652e-06	88.075	1.8	0.748	2	2	1	2
ISNSSDTVECECSENWK	CSGRGECKISNSSDTV	CECSENWKGEACDIPH	K	I	S	W	K	G	0	0	2	1	2	0	3	0	0	1	0	1	0	0	0	4	1	1	0	1	0	17	0	2043.82	O75882-3;O75882-2;O75882	O75882-3	188	204	ATRN	Attractin	yes	no	2	3.1555e-42	170.11	1.91	0.793	4	4	3	2
ISQAQGNISVIETR	KQPDSRIRISQAQGNI	NISVIETRQVQIECVV	R	I	S	T	R	Q	1	1	1	0	0	2	1	1	0	3	0	0	0	0	0	2	1	0	0	1	0	14	0	1514.81	O75054;O75054-2	O75054	819	832	IGSF3	Immunoglobulin superfamily member 3	yes	no	2	1.1556e-07	111.81	2	0.816	4	4	4	3
ISRNETQVDGAR	DIRAMNEKISRNETQV	ETQVDGARAIQIVRAI	K	I	S	A	R	A	1	2	1	1	0	1	1	1	0	1	0	0	0	0	0	1	1	0	0	1	0	12	1	1344.67	Q9NYQ6	Q9NYQ6	2119	2130	CELSR1	Cadherin EGF LAG seven-pass G-type receptor 1	yes	yes	3	0.00043123	53.034	2.5	0.866	1		3	1
ISSIQTTEKNDTVAGQGER	EINPIRIKISSIQTTE	TVAGQGERDHIITKRD	K	I	S	E	R	D	1	1	1	1	0	2	2	2	0	2	0	1	0	0	0	2	3	0	0	1	0	19	1	2033	P06756-3;P06756-2;P06756;H7BZG1	P06756-3	819	837	ITGAV	Integrin alpha-V;Integrin alpha-V heavy chain;Integrin alpha-V light chain	yes	no	2;3	2.1987e-49	171.04	2	0.816	8	8	8	6
ISVITIFGPVNNSTMK	FCKMATRKISVITIFG	PVNNSTMKIDHFQIDN	K	I	S	M	K	I	0	0	2	0	0	0	0	1	0	3	0	1	1	1	1	2	2	0	0	2	0	16	0	1719.92	Q76M96;Q76M96-2;H7C5K4	Q76M96	657	672	CCDC80	Coiled-coil domain-containing protein 80	yes	no	2	2.3325e-23	124.25	1.93	0.772	5	6	4	4
ISVQVHNATCTVR	GQNGSRARISVQVHNA	HNATCTVRIAAVTRGG	R	I	S	V	R	I	1	1	1	0	1	1	0	0	1	1	0	0	0	0	0	1	2	0	0	3	0	13	0	1483.76	Q12866;E9PHX8;A0A087WZQ5	Q12866	448	460	MERTK	Tyrosine-protein kinase Mer	yes	no	2	0.00019975	64.798	1.25	0.433	3	1		2
ITDIENGSIANIPR	RIGIGNNKITDIENGS	GSIANIPRVREIHIEN	K	I	T	P	R	V	1	1	2	1	0	0	1	1	0	4	0	0	0	0	1	1	1	0	0	0	0	14	0	1511.79	Q9BXN1	Q9BXN1	277	290	ASPN	Asporin	yes	yes	2	5.8366e-12	132.97	2.67	0.471		1	2	1
ITDVETQVINQTSR	QTAEQTRKITDVETQV	QVINQTSRIEIQIIEN	K	I	T	S	R	I	0	1	1	1	0	2	1	0	0	2	0	0	0	0	0	1	3	0	0	2	0	14	0	1602.82	Q15389-2;Q15389	Q15389-2	145	158	ANGPT1	Angiopoietin-1	yes	no	2	0.00022745	80.632	2.14	0.833	2	2	3	3
ITFKPIAPSGQNATCTR	ISAQVSPRITFKPIAP	GQNATCTRYSYCNECM	R	I	T	T	R	Y	2	1	1	0	1	1	0	1	0	2	0	1	0	1	2	1	3	0	0	0	0	17	1	1860.95	Q96QE2	Q96QE2	422	438	SLC2A13	Proton myo-inositol cotransporter	yes	yes	2;3	1.1405e-23	121.03	1.94	0.747	5	7	4	4
ITHTINSTTHEYK	VYGRNDSRITHTINST	NSTTHEYKIQGISSIT	R	I	T	Y	K	I	0	0	1	0	0	0	1	0	2	2	0	1	0	0	0	1	4	0	1	0	0	13	0	1543.76	F8W6X9;A0A087WTQ6;Q7Z5N4-3;Q7Z5N4	F8W6X9	1019	1031	SDK1	Protein sidekick-1	yes	no	2;3	8.0811e-06	99.941	2.2	0.748	2	4	4	3
ITIPPHIAYGENGTGDK	ACMGERRRITIPPHIA	GENGTGDKIPGSAVII	R	I	T	D	K	I	1	0	1	1	0	0	1	3	1	3	0	1	0	0	2	0	2	0	1	0	0	17	0	1781.89	Q96AY3	Q96AY3	341	357	FKBP10	Peptidyl-prolyl cis-trans isomerase FKBP10	yes	yes	2;3	2.8826e-08	71.601	2.05	0.825	6	6	7	5
ITNNSNQFQTEVGK	FAFRHVIKITNNSNQF	QFQTEVGKQIISGNID	K	I	T	G	K	Q	0	0	3	0	0	2	1	1	0	1	0	1	0	1	0	1	2	0	0	1	0	14	0	1578.76	D3DSM0;P05107;J3KNI6;A0A087WX36	D3DSM0	153	166	ITGB2	Integrin beta;Integrin beta-2	yes	no	2	2.4957e-12	136.6	1.89	0.737	3	4	2	2
ITPRPGPNGSSIPPR	AVGPRDIRITPRPGPN	NGSSIPPRFGHFTGFN	R	I	T	P	R	F	0	2	1	0	0	0	0	2	0	2	0	0	0	0	5	2	1	0	0	0	0	15	1	1544.84	Q9BXP2-2;Q9BXP2-3;Q9BXP2-4;Q9BXP2	Q9BXP2-2	132	146	SLC12A9	Solute carrier family 12 member 9	yes	no	3	0.00046305	45.614	2	0		1		1
ITSCATNASICGDEAR	EDCSIDPKITSCATNA	SICGDEARCVRTEKAA	K	I	T	A	R	C	3	1	1	1	2	0	1	1	0	2	0	0	0	0	0	2	2	0	0	0	0	16	0	1724.75	Q07954	Q07954	3782	3797	LRP1	Prolow-density lipoprotein receptor-related protein 1;Low-density lipoprotein receptor-related protein 1 85 kDa subunit;Low-density lipoprotein receptor-related protein 1 515 kDa subunit;Low-density lipoprotein receptor-related protein 1 intracellular domain	yes	yes	2	7.3851e-35	159.34	1.91	0.793	4	4	3	3
ITSNATSDINIK	VQKASTERITSNATSD	ATSDINIKVDGRAIVR	R	I	T	I	K	V	1	0	2	1	0	0	0	0	0	3	0	1	0	0	0	2	2	0	0	0	0	12	0	1275.67	Q16585-2;Q16585	Q16585-2	138	149	SGCB	Beta-sarcoglycan	yes	no	2	6.244e-10	102.97	2.11	0.737	2	4	3	2
ITSYSCVCTEPPNPSNETIAQWK	NMHNNIDKITSYSCVC	NETIAQWKKDNITAHN	K	I	T	W	K	K	1	0	2	0	2	1	2	0	0	2	0	1	0	0	3	3	3	1	1	1	0	23	0	2681.21	H7C3C4;C9JRP1;A0A0A0MST8;E9PFN4;Q9Y6M7-5;Q9Y6M7-4;Q9Y6M7-3;Q9Y6M7-2;Q9Y6M7-9;Q9Y6M7-6;Q9Y6M7-13;Q9Y6M7-12;Q9Y6M7;Q9Y6M7-8;Q9Y6M7-7	H7C3C4	312	334	SLC4A7	Sodium bicarbonate cotransporter 3	yes	no	2;3	2.1558e-29	104.18	1.9	0.831	4	3	3	3
ITVNITNDR	NYTVNATKITVNITND	TVNITNDRYIATITVR	K	I	T	D	R	Y	0	1	2	1	0	0	0	0	0	2	0	0	0	0	0	0	2	0	0	1	0	9	0	1044.56	P40189-3;P40189	P40189-3	387	395	IL6ST	Interleukin-6 receptor subunit beta	yes	no	2	0.00046876	107.79	2	0.816	4	4	4	3
IVANESVPFETSCR	ETICSHTKIVANESVP	VPFETSCRQVSPNWGI	K	I	V	C	R	Q	1	1	1	0	1	0	2	0	0	1	0	0	0	1	1	2	1	0	0	2	0	14	0	1607.76	Q9NXG6-2;Q9NXG6;Q9NXG6-3	Q9NXG6-2	345	358	P4HTM	Transmembrane prolyl 4-hydroxylase	yes	no	2	2.9334e-07	86.214	2	0.894	4	2	4	2
IVDVNITSEGK	EIGFNGNRIVDVNITS	VNITSEGKVKIVPNTK	R	I	V	G	K	V	0	0	1	1	0	0	1	1	0	2	0	1	0	0	0	1	1	0	0	2	0	11	0	1173.62	Q5TB53;Q9HD45	Q5TB53	126	136	TM9SF3	Transmembrane 9 superfamily member 3	yes	no	1;2	1.3002e-06	120.36	2.18	0.796	8	11	14	8
IVGGPVAGGDPNQTIR	PTEDIYCKIVGGPVAG	GDPNQTIRGQYCDICT	K	I	V	I	R	G	1	1	1	1	0	1	0	4	0	2	0	0	0	0	2	0	1	0	0	2	0	16	0	1549.82	O15230;O15230-2	O15230	84	99	LAMA5	Laminin subunit alpha-5	yes	no	2	1.2287e-07	66.738	2.29	0.7	1	3	3	2
IVGPSSVVCIPNGTWTGEQPHCR	FTCNPGFRIVGPSSVV	TGEQPHCRGISECSSQ	R	I	V	C	R	G	0	1	1	0	2	1	1	3	1	2	0	0	0	0	3	2	2	1	0	3	0	23	0	2550.21	B8ZZC1;Q53RD9-4;Q53RD9-3;Q53RD9-2;Q53RD9	B8ZZC1	113	135	FBLN7	Fibulin-7	yes	no	3	0.00027811	46.569	3	0			1
IVIQNANVSAMYK	GKNKTVSKIVIQNANV	ANVSAMYKCVVSNKVG	K	I	V	Y	K	C	2	0	2	0	0	1	0	0	0	2	0	1	1	0	0	1	0	0	1	2	0	13	0	1449.77	E9PD35;P35916-3;P35916-1;P35916	E9PD35	521	533	FLT4	Vascular endothelial growth factor receptor 3	yes	no	2	8.0811e-06	92.856	2	0.866	3	2	3	1
IVNYTVR	KPDFTTVKIVNYTVRF	KIVNYTVRFSPWGIRN	K	I	V	V	R	F	0	1	1	0	0	0	0	0	0	1	0	0	0	0	0	0	1	0	1	2	0	7	0	863.486	Q8TDY8-2;Q8TDY8	Q8TDY8-2	510	516	IGDCC4	Immunoglobulin superfamily DCC subclass member 4	yes	no	2	0.0026306	115.46	2.09	0.793	3	4	4	3
IVQIFPNDTSIK	GSIITIQRIVQIFPND	FPNDTSIKNDIGVGYI	R	I	V	I	K	N	0	0	1	1	0	1	0	0	0	3	0	1	0	1	1	1	1	0	0	1	0	12	0	1373.76	Q12797-10;Q12797	Q12797-10	417	428	ASPH	Aspartyl/asparaginyl beta-hydroxylase	yes	no	2	6.0792e-10	103.44	2	0.816	4	4	4	3
IVSFEVPQNTSVK	SNSSAGGRIVSFEVPQ	VPQNTSVKIRQDATAS	R	I	V	V	K	I	0	0	1	0	0	1	1	0	0	1	0	1	0	1	1	2	1	0	0	3	0	13	0	1446.77	Q8NFT8	Q8NFT8	215	227	DNER	Delta and Notch-like epidermal growth factor-related receptor	yes	yes	2	0.00070593	75.589	2	0.816	1	1	1
IVSGNITDR	GGDDSTCRIVSGNITD	VSGNITDRGGPIGYQK	R	I	V	D	R	G	0	1	1	1	0	0	0	1	0	2	0	0	0	0	0	1	1	0	0	1	0	9	0	973.519	Q6UY14;Q6UY14-3;Q6UY14-2	Q6UY14	486	494	ADAMTSL4	ADAMTS-like protein 4	yes	no	2	0.00034807	88.495	2	0.816	4	4	4	3
IVSIEPGNHTVTIFWK	SEAPDVWRIVSIEPGN	HTVTIFWKPISKIHAN	R	I	V	W	K	P	0	0	1	0	0	0	1	1	1	3	0	1	0	1	1	1	2	1	0	2	0	16	0	1839.99	Q99650;H0Y9E3	Q99650	439	454	OSMR	Oncostatin-M-specific receptor subunit beta	yes	no	2;3	3.3362e-10	77.24	2.09	0.793	3	4	4	3
IVSPEPGGAVGPNITCR	IHNATIGRIVSPEPGG	VGPNITCRWVIEAAEG	R	I	V	C	R	W	1	1	1	0	1	0	1	3	0	2	0	0	0	0	3	1	1	0	0	2	0	17	0	1722.87	A0A087WYL5;Q6UXD5-4;Q6UXD5-2;Q6UXD5-3;Q6UXD5-5;Q6UXD5;H3BN26;Q6UXD5-6	A0A087WYL5	361	377	SEZ6L2	Seizure 6-like protein 2	yes	no	2;3	1.2598e-13	99.663	2.07	0.799	4	5	5	3
IVSQAPSTPSPNMFTINNETGDIITVAAGIDR	INGMIRYRIVSQAPST	TVAAGIDREKVQQYTI	R	I	V	D	R	E	3	1	3	2	0	1	1	2	0	5	0	0	1	1	3	3	4	0	0	2	0	32	0	3328.66	P19022-2;P19022	P19022-2	277	308	CDH2	Cadherin-2	yes	no	3	8.0802e-20	70.833	3	0			1	1
IVTDWQNYTR	EETITIQKIVTDWQNY	TDWQNYTRIFSGIRTT	K	I	V	T	R	I	0	1	1	1	0	1	0	0	0	1	0	0	0	0	0	0	2	1	1	1	0	10	0	1294.63	Q6AZY7-2;Q6AZY7	Q6AZY7-2	251	260	SCARA3	Scavenger receptor class A member 3	yes	no	2	0.016014	68.536	1.75	0.829	2	1	1	1
IVTPEEYYNVTVQ	IDYFGGPKIVTPEEYY	EYYNVTVQ________	K	I	V	V	Q	-	0	0	1	0	0	1	2	0	0	1	0	0	0	0	1	0	2	0	2	3	0	13	0	1553.76	O75629	O75629	208	220	CREG1	Protein CREG1	yes	yes	2	0.00050005	81.709	1.88	0.781	3	3	2	1
IVVYNQPYINYSR	RASEARGKIVVYNQPY	QPYINYSRTVQY____	K	I	V	S	R	T	0	1	2	0	0	1	0	0	0	2	0	0	0	0	1	1	0	0	3	2	0	13	0	1627.84	E5RJA8;Q9Y646	E5RJA8	170	182	CPQ	Carboxypeptidase Q	yes	no	2	2.1715e-16	141.58	2.09	0.793	3	4	4	3
IWNFTMNAK	KGDIYNFRIWNFTMNA	WNFTMNAKIISNISCN	R	I	W	A	K	I	1	0	2	0	0	0	0	0	0	1	0	1	1	1	0	0	1	1	0	0	0	9	0	1123.55	Q86SQ4-2;Q86SQ4;Q86SQ4-4;Q86SQ4-3	Q86SQ4-2	312	320	GPR126	G-protein coupled receptor 126	yes	no	2	0.0021918	71.451	1.8	0.748	2	2	1	2
IWNSTFIEEYSK	ASIIIRSRIWNSTFIE	TFIEEYSKINYIDIIM	R	I	W	S	K	I	0	0	1	0	0	0	2	0	0	2	0	1	0	1	0	2	1	1	1	0	0	12	0	1515.72	P23229-7;P23229-4;P23229-2;P23229-5;P23229-3;P23229-6;P23229;P23229-9;H7BZ97	P23229-7	837	848	ITGA6	Integrin alpha-6;Integrin alpha-6 heavy chain;Integrin alpha-6 light chain;Processed integrin alpha-6	yes	no	2	3.1456e-10	111.79	2	0.926	3	1	3	1
IYANHTSIPASAR	KFAVPMIRIYANHTSI	TSIPASAREAFRAGIK	R	I	Y	A	R	E	3	1	1	0	0	0	0	0	1	2	0	0	0	0	1	2	1	0	1	0	0	13	0	1399.72	Q9NRB3	Q9NRB3	277	289	CHST12	Carbohydrate sulfotransferase 12	yes	yes	2;3	7.281e-11	110.51	1.95	0.824	8	7	7	4
IYGPFCECDNFSCAR	CFESEFGKIYGPFCEC	CDNFSCARNKGVICSG	K	I	Y	A	R	N	1	1	1	1	3	0	1	1	0	1	0	0	0	2	1	1	0	0	1	0	0	15	0	1894.74	H7C5U2;P18084;V9GZ57	H7C5U2	233	247	ITGB5	Integrin beta;Integrin beta-5	yes	no	2	2.3343e-06	71.08	3	0			1
IYIDHNNITR	SKIRHIERIYIDHNNI	IDHNNITRMPGPIPRS	R	I	Y	T	R	M	0	1	2	1	0	0	0	0	1	3	0	0	0	0	0	0	1	0	1	0	0	10	0	1257.65	Q06828	Q06828	160	169	FMOD	Fibromodulin	yes	yes	2;3	0.0038258	77.744	2	0.816	1	1	1
IYIRNESEFR	REDCREMKIYIRNESE	IRNESEFRDKISPIHI	K	I	Y	F	R	D	0	2	1	0	0	0	2	0	0	2	0	0	0	1	0	1	0	0	1	0	0	10	1	1325.67	P08648	P08648	589	598	ITGA5	Integrin alpha-5;Integrin alpha-5 heavy chain;Integrin alpha-5 light chain	yes	yes	2;3	0.00016765	100.88	2	0.767	5	7	5	6
IYNTPSASYIEVTPDSENDFGNYNCTAVNR	SSNYSNIKIYNTPSAS	YNCTAVNRIGQESIEF	K	I	Y	N	R	I	2	1	5	2	1	0	2	1	0	2	0	0	0	1	2	3	3	0	3	2	0	30	0	3410.5	A0A087X1V2;H7BYX6;A0A087WTE4;A0A087WTF6;A0A087WX77;A0A087WWD4;A0A087WV75;P13591-5;P13591-4;P13591-3;P13591-1;P13591	A0A087X1V2	21	50	NCAM1	Neural cell adhesion molecule 1	yes	no	3	3.4517e-31	114.24	2	0		2		1
IYNWSGYPIIVQK	YNVPFHEKIYNWSGYP	GYPIIVQKIGIDYSYD	K	I	Y	Q	K	I	0	0	1	0	0	1	0	1	0	3	0	1	0	0	1	1	0	1	2	1	0	13	0	1579.84	Q6P4A8	Q6P4A8	409	421	PLBD1	Phospholipase B-like 1;Phospholipase B-like 1 chain A;Phospholipase B-like 1 chain B;Phospholipase B-like 1 chain C	yes	yes	2	0.00022564	62.162	2.17	0.898	2	1	3	2
IYVIDGTQNDTAFVFPR	DPIGQTEKIYVIDGTQ	DTAFVFPRIRDFTIAM	K	I	Y	P	R	I	1	1	1	2	0	1	0	1	0	2	0	0	0	2	1	0	2	0	1	2	0	17	0	1954.98	B4DNG0;Q9NRN5-2;Q9NRN5	B4DNG0	108	124	OLFML3	Olfactomedin-like protein 3	yes	no	2	1.4825e-14	125.5	2.14	0.833	2	2	3
IYWTDGDNISMANMDGSNR	VVHPIRGKIYWTDGDN	ANMDGSNRTIIFSGQK	K	I	Y	N	R	T	1	1	3	3	0	0	0	2	0	2	0	0	2	0	0	2	1	1	1	0	0	19	0	2158.9	Q07954	Q07954	1716	1734	LRP1	Prolow-density lipoprotein receptor-related protein 1;Low-density lipoprotein receptor-related protein 1 85 kDa subunit;Low-density lipoprotein receptor-related protein 1 515 kDa subunit;Low-density lipoprotein receptor-related protein 1 intracellular domain	yes	yes	2	5.0765e-18	121.44	2	0.816	4	4	4	3
IYYWEADSQNETEK	NGNIQGYKIYYWEADS	DSQNETEKMKVIFIPE	K	I	Y	E	K	M	1	0	1	1	0	1	3	0	0	1	0	1	0	0	0	1	1	1	2	0	0	14	0	1774.77	F8W6X9;A0A087WTQ6;Q7Z5N4-3;Q7Z5N4	F8W6X9	1719	1732	SDK1	Protein sidekick-1	yes	no	2	9.9191e-06	89.507	1.9	0.831	4	3	3	2
KDFEDIYTPVNGSIVIVR	VHANFGTKKDFEDIYT	NGSIVIVRAGKITFAE	K	K	D	V	R	A	0	1	1	2	0	0	1	1	0	3	0	1	0	1	1	1	1	0	1	3	0	18	1	2064.09	G3V0E5;P02786	G3V0E5	160	177	TFRC	Transferrin receptor protein 1;Transferrin receptor protein 1, serum form	yes	no	2;3	1.8658e-35	146.78	2	0.816	8	8	8	6
KDNITAHNISWR	NETIAQWKKDNITAHN	TAHNISWRNITVSECK	K	K	D	W	R	N	1	1	2	1	0	0	0	0	1	2	0	1	0	0	0	1	1	1	0	0	0	12	1	1453.74	H7C3C4;C9JRP1;A0A0A0MST8;E9PFN4;Q9Y6M7-5;Q9Y6M7-4;Q9Y6M7-3;Q9Y6M7-2;Q9Y6M7-9;Q9Y6M7-6;Q9Y6M7-13;Q9Y6M7-12;Q9Y6M7;Q9Y6M7-8;Q9Y6M7-7	H7C3C4	335	346	SLC4A7	Sodium bicarbonate cotransporter 3	yes	no	2;3	2.8631e-08	98.368	2.15	0.769	3	5	5	1
KDTCTQECSYFNITK	RAFNKGEKKDTCTQEC	CSYFNITKVESRDKIP	K	K	D	T	K	V	0	0	1	1	2	1	1	0	0	1	0	2	0	1	0	1	3	0	1	0	0	15	1	1893.82	P05556-2;P05556;P05556-5;P05556-4;P05556-3	P05556-2	658	672	ITGB1	Integrin beta-1	yes	no	2;3	1.011e-94	239.55	2.04	0.838	9	8	10	6
KENSSEICSNNGECVCGQCVCR	EDMDAYCRKENSSEIC	VCGQCVCRKRDNTNEI	R	K	E	C	R	K	0	1	3	0	5	1	3	2	0	1	0	1	0	0	0	3	0	0	0	2	0	22	1	2646.03	P05556-2;P05556;P05556-5;P05556-4;P05556-3;H7C4N8	P05556-2	518	539	ITGB1	Integrin beta-1	yes	no	2;3	3.1665e-71	181.54	2.13	0.793	8	11	12	8
KFNSTQIAAMAPEHEEPR	DDIWSIIKKFNSTQIA	APEHEEPRIGWYNRFA	K	K	F	P	R	I	3	1	1	0	0	1	3	0	1	1	0	1	1	1	2	1	1	0	0	0	0	18	1	2054.98	Q4G148-2;Q4G148	Q4G148-2	204	221	GXYLT1	Glucoside xylosyltransferase 1	yes	no	3;4	1.6886e-18	99.092	2	0.795	6	7	6	5
KFQIPCIVPEINSTISANSTNADTCTPK	FIIVVIYKKFQIPCIV	NADTCTPKYVTFNSKT	K	K	F	P	K	Y	2	0	3	1	2	1	1	0	0	4	0	2	0	1	3	3	4	0	0	1	0	28	1	3105.51	F8VX04;Q9H2H9	F8VX04	240	267	SLC38A1	Sodium-coupled neutral amino acid transporter 1	yes	no	3	1.6893e-06	52.721	2	0		1
KGTNFTHIVADR	WSRPIIVKKGTNFTHI	FTHIVADRVTGIDGAT	K	K	G	D	R	V	1	1	1	1	0	0	0	1	1	1	0	1	0	1	0	0	2	0	0	1	0	12	1	1357.71	Q9C0C4	Q9C0C4	416	427	SEMA4C	Semaphorin-4C	yes	yes	2;3	0.00034527	62.287	1.91	0.793	4	4	3	2
KINSSIQIPDR	ITNSARERKINSSIQI	SSIQIPDRVINFIKDH	R	K	I	D	R	V	0	1	1	1	0	1	0	0	0	3	0	1	0	0	1	2	0	0	0	0	0	11	1	1269.7	H0YMZ3;J3KNP4;Q9NPR2-2;Q9NPR2	H0YMZ3	127	137	SEMA4B	Semaphorin-4B	yes	no	2;3	0.00011978	77.062	2.2	0.872	3	2	5	3
KINVTTAWK	TPVSPIGKKINVTTAW	INVTTAWKAQNPVIRE	K	K	I	W	K	A	1	0	1	0	0	0	0	0	0	1	0	2	0	0	0	0	2	1	0	1	0	9	1	1059.61	Q9BZM5;C9JAK3;Q6H3X3-2;Q6H3X3	Q9BZM5	80	88	ULBP2;RAET1G	NKG2D ligand 2;Retinoic acid early transcript 1G protein	yes	no	2	0.00021092	96.342	2	0.894	4	2	4	2
KINYTISQGHR	DVIIIHSKKINYTISQ	YTISQGHRVVIRGVGG	K	K	I	H	R	V	0	1	1	0	0	1	0	1	1	2	0	1	0	0	0	1	1	0	1	0	0	11	1	1315.7	P15144	P15144	126	136	ANPEP	Aminopeptidase N	yes	yes	2;3	7.283e-07	108.1	2	0.853	8	6	8	5
KKPNATAEPTPPDR	IAIPYVCKKKPNATAE	AEPTPPDRWANVKVEC	K	K	K	D	R	W	2	1	1	1	0	0	1	0	0	0	0	2	0	0	4	0	2	0	0	0	0	14	2	1520.79	Q9UBG0	Q9UBG0	361	374	MRC2	C-type mannose receptor 2	yes	yes	2;3	4.6193e-06	69.258	2.08	0.862	4	3	5	3
KNITDIVEGAK	YEDGHGSRKNITDIVE	TDIVEGAKKANGVIEA	R	K	N	A	K	K	1	0	1	1	0	0	1	1	0	2	0	2	0	0	0	0	1	0	0	1	0	11	1	1186.66	Q8IWA5-3;Q8IWA5;Q8IWA5-2;K7ESF5	Q8IWA5-3	197	207	SLC44A2	Choline transporter-like protein 2	yes	no	2	5.2573e-07	113.99	2	0.816	4	4	4	3
KNQSIGIIQPFATNGK	FTKEGCHKKNQSIGII	QPFATNGKIFPWAQIR	K	K	N	G	K	I	1	0	2	0	0	2	0	2	0	3	0	2	0	1	1	1	1	0	0	0	0	16	1	1714.94	Q9UIQ6-3;Q9UIQ6-2;Q9UIQ6	Q9UIQ6-3	125	140	LNPEP	Leucyl-cystinyl aminopeptidase;Leucyl-cystinyl aminopeptidase, pregnancy serum form	yes	no	3	6.515e-05	49.354	2	1	1		1	1
KPNATAEPTPPDR	AIPYVCKKKPNATAEP	AEPTPPDRWANVKVEC	K	K	P	D	R	W	2	1	1	1	0	0	1	0	0	0	0	1	0	0	4	0	2	0	0	0	0	13	1	1392.7	Q9UBG0	Q9UBG0	362	374	MRC2	C-type mannose receptor 2	yes	yes	2;3	2.5491e-09	101.3	1.96	0.806	8	8	7	6
KQVVNISPANSK	QIQGSIKRKQVVNISP	NISPANSKRPNGFVDN	R	K	Q	S	K	R	1	0	2	0	0	1	0	0	0	1	0	2	0	0	1	2	0	0	0	2	0	12	1	1283.72	A0A087X0G5;Q8IZL2	A0A087X0G5	9	20	MAML2	Mastermind-like protein 2	yes	no	2	0.014791	53.08	2	0		1		1
KTNESVSEPR	RVSRIAGRKTNESVSE	NESVSEPRKGFMYSRN	R	K	T	P	R	K	0	1	1	0	0	0	2	0	0	0	0	1	0	0	1	2	1	0	0	1	0	10	1	1145.57	Q13433	Q13433	239	248	SLC39A6	Zinc transporter ZIP6	yes	yes	2	0.0021833	47.062	2	0.816	1	1	1
KVEAEAINATAIR	DVPSAPPRKVEAEAIN	AINATAIRVIWRSPAP	R	K	V	I	R	V	4	1	1	0	0	0	2	0	0	2	0	1	0	0	0	0	1	0	0	1	0	13	1	1384.77	Q13332-6;Q13332-3;Q13332-4;Q13332-2;Q13332	Q13332-6	713	725	PTPRS	Receptor-type tyrosine-protein phosphatase S	yes	no	2	1.1887e-05	76.759	1.89	0.737	3	4	2	2
KVEVEPINSTAVHVYWK	SMPSGPPRKVEVEPIN	TAVHVYWKIPVPSKQH	R	K	V	W	K	I	1	0	1	0	0	0	2	0	1	1	0	2	0	0	1	1	1	1	1	4	0	17	1	1998.06	H0Y7Z9;H0Y6Z7;P10586-2;P10586;H0Y4H1	H0Y7Z9	137	153	PTPRF	Receptor-type tyrosine-protein phosphatase F	yes	no	3	1.8781e-11	87.676	2	0.816	2	2	2	1
KVNGTPSPIPIISWCGSIDSR	GDWPIEHRKVNGTPSP	WCGSIDSRDVVIPTYD	R	K	V	S	R	D	0	1	1	1	1	0	0	2	0	4	0	1	0	0	3	4	1	1	0	1	0	21	1	2283.17	Q7Z4H8;Q7Z4H8-3;Q7Z4H8-2	Q7Z4H8	249	269	KDELC2	KDEL motif-containing protein 2	yes	no	3	1.579e-22	90.308	1.75	0.829	2	1	1	2
KWGHNITEFQQR	IQETWIEKKWGHNITE	NITEFQQRFDGIITEG	K	K	W	Q	R	F	0	1	1	0	0	2	1	1	1	1	0	1	0	1	0	0	1	1	0	0	0	12	1	1542.77	Q96HE7	Q96HE7	276	287	ERO1L	ERO1-like protein alpha	yes	yes	2;3	1.0203e-10	114.86	1.95	0.805	7	7	6	4
KWNVTSIETIK	KMSPEDIRKWNVTSIE	VTSIETIKAIIEVNKG	R	K	W	I	K	A	0	0	1	0	0	0	1	0	0	2	0	2	0	0	0	1	2	1	0	1	0	11	1	1317.73	H3BMA1;H3BUX1;Q13421-4;Q13421-3;Q13421;Q13421-2	H3BMA1	108	118	MSLN	Mesothelin;Megakaryocyte-potentiating factor;Mesothelin, cleaved form	yes	no	2;3	2.4661e-24	166.45	2	0.84	6	5	6	4
MAAAINATGR	ERAQGYPKMAAAINAT	AAINATGRPIAFSCSW	K	M	A	G	R	P	4	1	1	0	0	0	0	1	0	1	0	0	1	0	0	0	1	0	0	0	0	10	0	974.497	P17050	P17050	172	181	NAGA	Alpha-N-acetylgalactosaminidase	yes	yes	2	4.6738e-05	91.095	1.91	0.793	4	4	3	3
MDPPCTNTTAASTYINNPYVR	IRSGDKVRMDPPCTNT	YINNPYVRKAINIPEQ	R	M	D	V	R	K	2	1	3	1	1	0	0	0	0	1	0	0	1	0	3	1	4	0	2	1	0	21	0	2385.07	X6R5C5;X6R8A1;P10619-2;P10619	X6R5C5	328	348	CTSA	Carboxypeptidase;Lysosomal protective protein;Lysosomal protective protein 32 kDa chain;Lysosomal protective protein 20 kDa chain	yes	no	2	7.0724e-16	85.737	2	0.775	3	4	3	2
MEISMGPIQANHTGTGIIITIQPEQK	ESTRSGRRMEISMGPI	ITIQPEQKFQKVKGFG	R	M	E	Q	K	F	1	0	1	0	0	3	2	3	1	6	0	1	2	0	2	1	3	0	0	0	0	26	0	2806.44	A0A0G2JLB3;P04062-2;P04062;A0A0G2JNZ5;P04062-4	A0A0G2JLB3	88	113	GBA	Glucosylceramidase	yes	no	3	5.3168e-18	83.602	2.12	0.781	2	3	3	2
MEMPSTPQQIQNITEDIR	AVANEVIKMEMPSTPQ	QNITEDIRERVESISQ	K	M	E	I	R	E	0	1	1	1	0	3	2	0	0	3	0	0	2	0	2	1	2	0	0	0	0	18	0	2130.01	G3XAI2;P07942	G3XAI2	1555	1572	LAMB1	Laminin subunit beta-1	yes	no	3	2.4893e-07	60.764	3	0			2
MESGIIRPAPVSEVIVIHYNYTGK	________________	IHYNYTGKIRGARYQP	-	M	E	G	K	I	1	1	1	0	0	0	2	2	1	4	0	1	1	0	2	2	1	0	2	3	0	24	1	2672.4	A0A087WXR8;Q9H228-2;Q9H228	A0A087WXR8	1	24	S1PR5	Sphingosine 1-phosphate receptor 5	yes	no	3	4.7744e-33	106.11	1.83	0.687	2	3	1	2
MFNNCEVVIGNIEITYVQR	DHFISIQRMFNNCEVV	IEITYVQRNYDISFIK	R	M	F	Q	R	N	0	1	3	0	1	1	2	1	0	3	0	0	1	1	0	0	1	0	1	3	0	19	0	2298.11	A0A0B4J1Y5;P00533-4;P00533-3;P00533;Q504U8;E9PFD7;P00533-2;C9JYS6	A0A0B4J1Y5	54	72	EGFR	Epidermal growth factor receptor	yes	no	2	1.0771e-14	85.937	2	0.707	1	2	1	1
MFSNCSK	SGDHENNKMFSNCSKQ	KMFSNCSKQSIYKTIE	K	M	F	S	K	Q	0	0	1	0	1	0	0	0	0	0	0	1	1	1	0	2	0	0	0	0	0	7	0	872.352	P78536-2;P78536	P78536-2	449	455	ADAM17	Disintegrin and metalloproteinase domain-containing protein 17	yes	no	2	0.0096534	53.891	2	0.816	1	1	1	1
MGNISQDIIPHHINISTVTAEDYHIVYDIIQK	ETIMKFIKMGNISQDI	IVYDIIQKVKEEEFPA	K	M	G	Q	K	V	1	0	2	3	0	2	1	1	3	8	0	1	1	0	1	2	2	0	2	2	0	32	0	3676.86	Q9H2J7-3;Q9H2J7;F8WJN6	Q9H2J7-3	274	305	SLC6A15	Sodium-dependent neutral amino acid transporter B(0)AT2;Transporter	yes	no	4	1.6358e-08	47.59	2	0		1
MHINGSNVQVIHR	TQGSMIRRMHINGSNV	SNVQVIHRTGISNPDG	R	M	H	H	R	T	0	1	2	0	0	1	0	1	2	2	0	0	1	0	0	1	0	0	0	2	0	13	0	1503.77	Q07954	Q07954	3086	3098	LRP1	Prolow-density lipoprotein receptor-related protein 1;Low-density lipoprotein receptor-related protein 1 85 kDa subunit;Low-density lipoprotein receptor-related protein 1 515 kDa subunit;Low-density lipoprotein receptor-related protein 1 intracellular domain	yes	yes	2;3	9.8802e-11	102.97	1.95	0.805	7	7	6	5
MIANIQNISIQNNR	DIDGNVFRMIANIQNI	NISIQNNRIRQIPGNI	R	M	I	N	R	I	1	1	4	0	0	2	0	0	0	4	0	0	1	0	0	1	0	0	0	0	0	14	0	1627.85	Q8TF66;Q8TF66-2	Q8TF66	363	376	LRRC15	Leucine-rich repeat-containing protein 15	yes	no	2	4.258e-12	134.68	1.86	0.833	3	2	2	3
MIEAYNITEK	GYTSPGFKMIEAYNIT	EAYNITEKNFASVQGV	K	M	I	E	K	N	1	0	1	0	0	0	2	0	0	2	0	1	1	0	0	0	1	0	1	0	0	10	0	1210.59	H0Y5N9;A0A087X0A8;D6RGG3;Q99715-2;Q99715;H0Y991;Q99715-4	H0Y5N9	161	170	COL12A1	Collagen alpha-1(XII) chain	yes	no	2	0.00096796	68.355	2.4	0.8	1	1	3
MIENGSISFIPTIR	GIGHNQIRMIENGSIS	ISFIPTIREIHIDNNK	R	M	I	I	R	E	0	1	1	0	0	0	1	1	0	4	0	0	1	1	1	2	1	0	0	0	0	14	0	1576.83	P21810	P21810	267	280	BGN	Biglycan	yes	yes	2	1.8989e-18	134.88	1.92	0.828	5	4	4	3
MISAFNATSGK	________________	AFNATSGKAIWTINPN	K	M	I	G	K	A	2	0	1	0	0	0	0	1	0	1	0	1	1	1	0	2	1	0	0	0	0	11	0	1125.55	Q69YM1;A2RU67	Q69YM1	8	18	DKFZp762C0813;KIAA1467	Uncharacterized protein KIAA1467	yes	no	2	7.6965e-05	83.182	1.67	0.471	1	2
MMQYNVSIK	IEIHGEGKMMQYNVSI	MQYNVSIKVNGEYFIS	K	M	M	I	K	V	0	0	1	0	0	1	0	0	0	1	0	1	2	0	0	1	0	0	1	1	0	9	0	1112.54	Q99650	Q99650	376	384	OSMR	Oncostatin-M-specific receptor subunit beta	yes	yes	2	0.00034292	90.15	2.1	0.831	3	3	4	2
MNASFSIK	DNKMYDPKMNASFSIK	MNASFSIKSKEKFNPE	K	M	N	I	K	S	1	0	1	0	0	0	0	0	0	1	0	1	1	1	0	2	0	0	0	0	0	8	0	896.443	E9PE72;P22413	E9PE72	284	291	ENPP1	Ectonucleotide pyrophosphatase/phosphodiesterase family member 1;Alkaline phosphodiesterase I;Nucleotide pyrophosphatase	yes	no	2	0.0030084	66.692	2.25	0.829	1	1	2
MNECHYDK	________________	MNECHYDKHMDFFYNR	-	M	N	D	K	H	0	0	1	1	1	0	1	0	1	0	0	1	1	0	0	0	0	0	1	0	0	8	0	1095.41	Q9UBY5	Q9UBY5	1	8	LPAR3	Lysophosphatidic acid receptor 3	yes	yes	2	0.0013375	87.258	1.91	0.793	4	4	3	2
MNFTGGDTCHK	TYENGIIKMNFTGGDT	TGGDTCHKVYQRSTAI	K	M	N	H	K	V	0	0	1	1	1	0	0	2	1	0	0	1	1	1	0	0	2	0	0	0	0	11	0	1266.51	P11717	P11717	1311	1321	IGF2R	Cation-independent mannose-6-phosphate receptor	yes	yes	2;3	3.2417e-07	122.7	1.89	0.809	7	6	5	5
MNGSEIQYK	RVYNVYVRMNGSEIQY	NGSEIQYKIITQKEDD	R	M	N	Y	K	I	0	0	1	0	0	1	1	1	0	1	0	1	1	0	0	1	0	0	1	0	0	9	0	1068.49	Q5TFC9;F5H5M7;P15260	Q5TFC9	144	152	IFNGR1	Interferon gamma receptor 1	yes	no	2	9.4197e-05	91.867	1.89	0.809	7	6	5	5
MQGPAGNASR	________________	GPAGNASRGIPGGPPS	-	M	Q	S	R	G	2	1	1	0	0	1	0	2	0	0	0	0	1	0	1	1	0	0	0	0	0	10	0	987.456	F8WDI5;A8MSY1;Q86TL2	F8WDI5	1	10	TMEM110;TMEM110-MUSTN1	Transmembrane protein 110	yes	no	2	0.0010664	67.08	2	0.816	1	1	1	1
MVIWNDSVVR	HPPAEHKKMVIWNDSV	IWNDSVVRHNSIIQID	K	M	V	V	R	H	0	1	1	1	0	0	0	0	0	1	0	0	1	0	0	1	0	1	0	3	0	10	0	1217.62	Q9Y487	Q9Y487	501	510	ATP6V0A2	V-type proton ATPase 116 kDa subunit a isoform 2	yes	yes	2	0.00062128	72.848	2.09	0.793	3	4	4	3
MVNHSIHPTEPVK	YDIIFANKMVNHSIHP	IHPTEPVKVTIPDAFI	K	M	V	V	K	V	0	0	1	0	0	0	1	0	2	1	0	1	1	0	2	1	1	0	0	2	0	13	0	1487.76	C9JX27;C9JD65;C9IYZ9;C9JKV7;C9JDK4;C9JXG2;Q7Z3C6-3;Q7Z3C6-2;Q7Z3C6	C9JX27	97	109	ATG9A	Autophagy-related protein 9A	yes	no	2;3;4	9.7007e-30	177.38	1.97	0.795	10	11	9	7
MVVTITEIPSGNDTSGIENK	GYWSEVDKMVVTITEI	DTSGIENKTVVVTTII	K	M	V	N	K	T	0	0	2	1	0	0	2	2	0	3	0	1	1	0	1	2	3	0	0	2	0	20	0	2104.04	F8W7L6;P42262-4;P42262-2;P42262;P42262-3	F8W7L6	348	367	GRIA2	Glutamate receptor 2	yes	no	2	4.5823e-11	107.72	1.75	0.829	2	1	1
MYNGSVPFEER	GIFPDIYKMYNGSVPF	GSVPFEERIIAVIQWI	K	M	Y	E	R	I	0	1	1	0	0	0	2	1	0	0	0	0	1	1	1	1	0	0	1	1	0	11	0	1327.59	E9PE72;P22413	E9PE72	339	349	ENPP1	Ectonucleotide pyrophosphatase/phosphodiesterase family member 1;Alkaline phosphodiesterase I;Nucleotide pyrophosphatase	yes	no	2	0.0019081	49.448	2.67	0.471		1	2
NAINVSQAWR	EAFKTSSRNAINVSQA	INVSQAWRHAIPFAKI	R	N	A	W	R	H	2	1	2	0	0	1	0	0	0	1	0	0	0	0	0	1	0	1	0	1	0	10	0	1157.59	Q9GZX3	Q9GZX3	325	334	CHST6	Carbohydrate sulfotransferase 6	yes	yes	2	0.00016828	83.862	3	0			1
NANATTISYIVTGIK	IPANTKYKNANATTIS	SYIVTGIKPNTIYEFS	K	N	A	I	K	P	2	0	2	0	0	0	0	1	0	3	0	1	0	0	0	1	3	0	1	1	0	15	0	1564.85	Q92859-3;Q92859-2;Q92859-4;Q92859;Q59FP8	Q92859-3	907	921	NEO1	Neogenin	yes	no	2	1.1364e-16	118.21	2.1	0.831	3	3	4	3
NASAVVIYNEER	KVIVAARRNASAVVIY	VVIYNEERYGNITIPM	R	N	A	E	R	Y	2	1	2	0	0	0	2	0	0	1	0	0	0	0	0	1	0	0	1	2	0	12	0	1363.67	F8WCD0;Q8NC42	F8WCD0	131	142	RNF149	E3 ubiquitin-protein ligase RNF149	yes	no	2	3.4175e-22	164.68	2.13	0.806	4	5	6	3
NASEIEVPFVTR	VANAVFVKNASEIEVP	IEVPFVTRNKDVFQCE	K	N	A	T	R	N	1	1	1	0	0	0	2	0	0	1	0	0	0	1	1	1	1	0	0	2	0	12	0	1360.7	C9JN98;P07093-2;P07093;P07093-3	C9JN98	118	129	SERPINE2	Glia-derived nexin	yes	no	2	1.375e-10	119.25	1.82	0.833	5	3	3	3
NASGIYAEIDGAK	SEIDDIIKNASGIYAE	YAEIDGAKSEIQVKIS	K	N	A	A	K	S	3	0	1	1	0	0	1	2	0	2	0	1	0	0	0	1	0	0	1	0	0	13	0	1307.64	A0A0A0MTC7;A0A0A0MQS9;Q16363-2;Q16363;H0YAP9	A0A0A0MTC7	550	562	LAMA4	Laminin subunit alpha-4	yes	no	2	0.00039764	84.753	3	0			1
NASHTFVEPECEQSSATTYYWYR	WDQCPIVKNASHTFVE	ATTYYWYREAINISSS	K	N	A	Y	R	E	2	1	1	0	1	1	3	0	1	0	0	0	0	1	1	3	3	1	3	1	0	23	0	2825.2	Q9H2J7-3;Q9H2J7;Q9H2J7-2	Q9H2J7-3	80	102	SLC6A15	Sodium-dependent neutral amino acid transporter B(0)AT2	yes	no	3	3.0571e-55	153.83	1.91	0.793	4	4	3	3
NASNMEYR	VEISATRKNASNMEYR	NASNMEYRINKPRAED	K	N	A	Y	R	I	1	1	2	0	0	0	1	0	0	0	0	0	1	0	0	1	0	0	1	0	0	8	0	983.413	Q9UFM8;Q9Y639-3;Q9Y639-1;Q9Y639-4;Q9Y639-5;Q9Y639	Q9UFM8	160	167	DKFZp566H1924;NPTN	Neuroplastin	yes	no	2	1.9682e-05	127.56	2.09	0.793	3	4	4	3
NASSEYSGTYSCTVR	TSSVISVKNASSEYSG	GTYSCTVRNRVGSDQC	K	N	A	V	R	N	1	1	1	0	1	0	1	1	0	0	0	0	0	0	0	4	2	0	2	1	0	15	0	1680.7	P78310-2;P78310-6;P78310	P78310-2	201	215	CXADR	Coxsackievirus and adenovirus receptor	yes	no	2	1.2237e-07	85.493	2	1	1		1
NASVETVDNK	MWKGIVKRNASVETVD	SVETVDNKTSEDVTMA	R	N	A	N	K	T	1	0	2	1	0	0	1	0	0	0	0	1	0	0	0	1	1	0	0	2	0	10	0	1075.51	E9PRU5;Q96F05	E9PRU5	41	50	C11orf24	Uncharacterized protein C11orf24	yes	no	2	0.00037974	73.499	1.5	0.5	1	1		1
NATAIYHVEAFK	KFITEVEKNATAIYHV	IYHVEAFKTGPEMQNI	K	N	A	F	K	T	3	0	1	0	0	0	1	0	1	1	0	1	0	1	0	0	1	0	1	1	0	12	0	1362.69	Q9UNW1-3;Q9UNW1-4;Q9UNW1-2;Q9UNW1	Q9UNW1-3	242	253	MINPP1	Multiple inositol polyphosphate phosphatase 1	yes	no	2	6.137e-15	136.3	1.92	0.828	5	4	4	3
NATASIWSGPGIEDR	AIRFGRIRNATASIWS	SGPGIEDRGIASRIID	R	N	A	D	R	G	2	1	1	1	0	0	1	2	0	2	0	0	0	0	1	2	1	1	0	0	0	15	0	1572.75	Q13751	Q13751	604	618	LAMB3	Laminin subunit beta-3	yes	yes	2	0.00052792	76.158	3	0			1	1
NATIAEQAK	INETWAWKNATIAEQA	ATIAEQAKIPATEKPV	K	N	A	A	K	I	3	0	1	0	0	1	1	0	0	1	0	1	0	0	0	0	1	0	0	0	0	9	0	944.493	Q9Y4L1;A0A087X054	Q9Y4L1	869	877	HYOU1	Hypoxia up-regulated protein 1	yes	no	2	0.0012363	74.165	1.5	0.5	1	1		1
NATIVNEADK	DFAWEQFRNATIVNEA	TIVNEADKIRAAIACS	R	N	A	D	K	I	2	0	2	1	0	0	1	0	0	1	0	1	0	0	0	0	1	0	0	1	0	10	0	1073.54	P15144	P15144	818	827	ANPEP	Aminopeptidase N	yes	yes	1;2	2.1251e-05	120.06	1.95	0.805	7	7	6	5
NATQAANAWR	KPFVVSARNATQAANA	TQAANAWRTAITFQQI	R	N	A	W	R	T	4	1	2	0	0	1	0	0	0	0	0	0	0	0	0	0	1	1	0	0	0	10	0	1101.53	Q9Y4C5-2;Q9Y4C5	Q9Y4C5-2	428	437	CHST2	Carbohydrate sulfotransferase 2	yes	no	2	0.00081029	70.399	1.5	0.5	1	1
NATTPIWR	ENSQGCGRNATTPIWR	NATTPIWRTGCYEKVK	R	N	A	W	R	T	1	1	1	0	0	0	0	0	0	1	0	0	0	0	1	0	2	1	0	0	0	8	0	957.503	B5MD23;O75954	B5MD23	180	187	TSPAN9	Tetraspanin-9	yes	no	2	0.0019005	106.04	2	0.816	4	4	4	3
NATYGYVIDDPDPDDGFNYK	IVSWEEYKNATYGYVI	PDDGFNYKQMMVRDER	K	N	A	Y	K	Q	1	0	2	5	0	0	0	2	0	1	0	1	0	1	2	0	1	0	3	1	0	20	0	2277.97	O43852-5;O43852;O43852-3;O43852-11;O43852-10;O43852-6	O43852-5	131	150	CALU	Calumenin	yes	no	2;3	7.9763e-61	186.97	2.07	0.842	9	8	11	7
NCSAACPGIQISNNPVK	FEKGPFGKNCSAACPG	QISNNPVKGRTCKERD	K	N	C	V	K	G	2	0	3	0	2	1	0	1	0	2	0	1	0	0	2	2	0	0	0	1	0	17	0	1828.86	D3DSM0;P05107	D3DSM0	585	601	ITGB2	Integrin beta;Integrin beta-2	yes	no	2	1.3379e-13	117.18	2	0.816	3	3	3	3
NCSAAPQPEPAAGIASYPEIR	DSEAFCHRNCSAAPQP	IASYPEIRIFGGIIRR	R	N	C	I	R	I	5	1	1	0	1	1	2	1	0	2	0	0	0	0	4	2	0	0	1	0	0	21	0	2198.04	C9JP16;O75718	C9JP16	87	107	CRTAP	Cartilage-associated protein	yes	no	2;3	1.7085e-29	112.36	2.13	0.806	4	5	6	6
NCSEPYCPIGCSSR	CNEGWFGKNCSEPYCP	CPIGCSSRGVCVDGQC	K	N	C	S	R	G	0	1	1	0	3	0	1	1	0	1	0	0	0	0	2	3	0	0	1	0	0	14	0	1685.66	Q92752-2;Q92752	Q92752-2	198	211	TNR	Tenascin-R	yes	no	2	7.3691e-10	117.08	1.91	0.793	4	4	3	3
NCSFEDDNIR	RAVYEAIRNCSFEDDN	SFEDDNIRSIIKPIEI	R	N	C	I	R	S	0	1	2	2	1	0	1	0	0	1	0	0	0	1	0	1	0	0	0	0	0	10	0	1268.51	Q4G148-2;Q4G148	Q4G148-2	356	365	GXYLT1	Glucoside xylosyltransferase 1	yes	no	2	2.2727e-05	119.53	2	0.816	4	4	4	3
NCSFQPER	QRISVAGRNCSFQPER	NCSFQPERYSVSTRIV	R	N	C	E	R	Y	0	1	1	0	1	1	1	0	0	0	0	0	0	1	1	1	0	0	0	0	0	8	0	1036.44	O15031	O15031	844	851	PLXNB2	Plexin-B2	yes	yes	2	0.0014584	111.95	2	0.816	4	4	4	3
NCSTITIQNITR	IAFAFGDRNCSTITIQ	ITIQNITRGSIVVEWT	R	N	C	T	R	G	0	1	2	0	1	1	0	0	0	3	0	0	0	0	0	1	3	0	0	0	0	12	0	1419.71	Q14118	Q14118	641	652	DAG1	Dystroglycan;Alpha-dystroglycan;Beta-dystroglycan	yes	yes	2	1.0431e-12	132.79	2	0.816	4	4	4	3
NCTAIWEAFK	VIHTTQNKNCTAIWEA	TAIWEAFKVAIDKDPC	K	N	C	F	K	V	2	0	1	0	1	0	1	0	0	1	0	1	0	1	0	0	1	1	0	0	0	10	0	1238.58	A6NC48;Q10588-2;Q10588	A6NC48	81	90	BST1	ADP-ribosyl cyclase/cyclic ADP-ribose hydrolase 2	yes	no	2	4.4212e-05	106.4	2	0.816	4	4	4	3
NCTNISCSDSISYASEDAIK	DASVGIWKNCTNISCS	YASEDAIKTVQAFMII	K	N	C	I	K	T	2	0	2	2	2	0	1	0	0	3	0	1	0	0	0	5	1	0	1	0	0	20	0	2233.95	F5GYV0;P54849-2;P54849	F5GYV0	43	62	EMP1	Epithelial membrane protein 1	yes	no	2;3	2.3458e-44	156.15	2.05	0.8	28	34	33	30
NCTQSIQCWK	INFNDPWKNCTQSIQC	TQSIQCWKYFSDGHCD	K	N	C	W	K	Y	0	0	1	0	2	2	0	0	0	1	0	1	0	0	0	1	1	1	0	0	0	10	0	1323.57	P46531	P46531	1489	1498	NOTCH1	Neurogenic locus notch homolog protein 1;Notch 1 extracellular truncation;Notch 1 intracellular domain	yes	yes	2	3.1215e-15	156.83	2	0.816	4	4	4	3
NDENITIETVCHDPK	VCVAVWRKNDENITIE	ETVCHDPKIPYHDFII	K	N	D	P	K	I	0	0	2	2	1	0	2	0	1	2	0	1	0	0	1	0	2	0	0	1	0	15	0	1783.8	P37173-2;P37173	P37173-2	116	130	TGFBR2	TGF-beta receptor type-2	yes	no	2	1.0139e-18	131.72	2	0.816	4	4	4	3
NDRNSSDETFIK	VFVTMFQKNDRNSSDE	SSDETFIKDIPIMFDV	K	N	D	I	K	D	0	1	2	2	0	0	1	0	0	1	0	1	0	1	0	2	1	0	0	0	0	12	1	1424.65	Q14956-2;Q14956	Q14956-2	246	257	GPNMB	Transmembrane glycoprotein NMB	yes	no	2	0.0081279	53.448	2	0		1
NDSGIDYQSCPTSEDCENNPVDSFWK	FISWCRQKNDSGIDYQ	NPVDSFWKRASIQYSK	K	N	D	W	K	R	0	0	3	4	2	1	2	1	0	1	0	1	0	1	2	4	1	1	1	1	0	26	0	3063.21	A6NC48;Q10588-2;Q10588;H0Y984	A6NC48	163	188	BST1	ADP-ribosyl cyclase/cyclic ADP-ribose hydrolase 2	yes	no	2	0.00043326	46.399	2	0		1
NDSTVPDQFQCK	SIKSGIIRNDSTVPDQ	VPDQFQCKIIAVGIFQ	R	N	D	C	K	I	0	0	1	2	1	2	0	0	0	0	0	1	0	1	1	1	1	0	0	1	0	12	0	1437.62	Q96RD7-2;Q96RD7	Q96RD7-2	255	266	PANX1	Pannexin-1	yes	no	2	7.934e-08	98.105	2	0.816	4	4	4	3
NDTVAGQGERDHIITK	SSIQTTEKNDTVAGQG	ERDHIITKRDIAISEG	K	N	D	T	K	R	1	1	1	2	0	1	1	2	1	2	0	1	0	0	0	0	2	0	0	1	0	16	1	1752.88	P06756-3;P06756-2;P06756;H7BZG1	P06756-3	828	843	ITGAV	Integrin alpha-V;Integrin alpha-V heavy chain;Integrin alpha-V light chain	yes	no	2;3	5.9124e-08	67.646	2	0.577	1	4	1	2
NEIMINSSIMR	PYIWPAHKNEIMINSS	MINSSIMRITIRNIEE	K	N	E	M	R	I	0	1	2	0	0	0	1	0	0	3	0	0	2	0	0	2	0	0	0	0	0	11	0	1306.64	O00468-6;O00468-3;O00468-5;O00468-4;O00468-7;O00468	O00468-6	130	140	AGRN	Agrin;Agrin N-terminal 110 kDa subunit;Agrin C-terminal 110 kDa subunit;Agrin C-terminal 90 kDa fragment;Agrin C-terminal 22 kDa fragment	yes	no	2	3.2417e-07	122.7	2.25	0.829	2	2	4	1
NEIVQIYQVGEVRPFYYGICTPCQAPTNYSR	ARRMPMNKNEIVQIYQ	QAPTNYSRWVNIPEES	K	N	E	S	R	W	1	2	2	0	2	3	2	2	0	3	0	0	0	1	3	1	2	0	4	3	0	31	1	3721.77	O43505	O43505	273	303	B3GNT1	N-acetyllactosaminide beta-1,3-N-acetylglucosaminyltransferase	yes	yes	3	2.5987e-16	65.73	2.5	0.5		1	1	1
NEIYNITVIAIDK	DREVETPKNEIYNITV	ITVIAIDKDDRSCTGT	K	N	E	D	K	D	1	0	2	1	0	0	1	0	0	4	0	1	0	0	0	0	1	0	1	1	0	13	0	1504.81	Q14574-2;Q14574	Q14574-2	542	554	DSC3	Desmocollin-3	yes	no	2	2.0691e-05	76.759	1.67	0.745	3	2	1	1
NESCGGTFGIYGTCDR	CYTCASQRNESCGGTF	GIYGTCDRGIRCVIRP	R	N	E	D	R	G	0	1	1	1	2	0	1	4	0	1	0	0	0	1	0	1	2	0	1	0	0	16	0	1792.71	Q9NZV1;A0A0G2JN98;H7C458;A0A0G2JN95;Q53TH9;H7C2T6	Q9NZV1	71	86	CRIM1	Cysteine-rich motor neuron 1 protein;Processed cysteine-rich motor neuron 1 protein	yes	no	2	7.3769e-23	117.18	2.09	0.793	3	4	4	3
NESGITEYR	PFWEDEEKNESGITEY	ESGITEYRIVSINKSS	K	N	E	Y	R	I	0	1	1	0	0	0	2	1	0	1	0	0	0	0	0	1	1	0	1	0	0	9	0	1067.49	P25116	P25116	62	70	F2R	Proteinase-activated receptor 1	yes	yes	2	0.00046479	93.556	2	0.816	4	4	4	3
NESIETYPVMK	GFKPKPPKNESIETYP	IETYPVMKYNPNVIPV	K	N	E	M	K	Y	0	0	1	0	0	0	2	0	0	1	0	1	1	0	1	1	1	0	1	1	0	11	0	1309.62	P05026-2;P05026	P05026-2	193	203	ATP1B1	Sodium/potassium-transporting ATPase subunit beta-1	yes	no	2	2.5555e-06	99.752	1.94	0.78	6	7	5	5
NESISSETSR	IHENVVIKNESISSET	SISSETSRYSFHSIKS	K	N	E	S	R	Y	0	1	1	0	0	0	2	0	0	1	0	0	0	0	0	4	1	0	0	0	0	10	0	1108.5	J3QT52;Q6ZR19;F8VSD5;F8VU56;P23467-4;P23467-2;P23467;P23467-3	J3QT52	816	825	IGFL2;PTPRB	Receptor-type tyrosine-protein phosphatase beta	yes	no	2	0.016014	68.536	3	0			1
NETGPYQCEIR	IIIPSVTRNETGPYQC	GPYQCEIRDRYGGIRS	R	N	E	I	R	D	0	1	1	0	1	1	2	1	0	1	0	0	0	0	1	0	1	0	1	0	0	11	0	1365.6	H7C1I4;E7EW65;A0A087WYK1;Q00887;M0R276;M0QY31;M0R2A2;M0R0B3;A0A096LNM5;M0R235;G5E9F7;E7ENH0;A0A087WU99;A0A087WSZ1;A0A087WWQ7;A0A087WT09;Q9UQ74-2;Q00888-3;P11464-3;Q9UQ74-3;Q13046;Q00888;P11464;Q00889-2;Q9UQ74;P11464-4;P11464-2;Q00889	H7C1I4	210	220	PSG9;PSG11;PSG4;PSG1;PSG8;PSG7;PSG6	Pregnancy-specific beta-1-glycoprotein 9;Pregnancy-specific beta-1-glycoprotein 8;Pregnancy-specific beta-1-glycoprotein 4;Pregnancy-specific beta-1-glycoprotein 1;Putative pregnancy-specific beta-1-glycoprotein 7;Pregnancy-specific beta-1-glycoprotein 6	yes	no	2	4.1657e-06	121.02	1.91	0.793	4	4	3	2
NETHSICTACDESCK	DGYFSSIRNETHSICT	TACDESCKTCSGITNR	R	N	E	C	K	T	1	0	1	1	3	0	2	0	1	1	0	1	0	0	0	2	2	0	0	0	0	15	0	1810.69	A6PWM2;Q6UXH1-3;Q6UXH1-2;Q6UXH1-4;Q6UXH1;Q6UXH1-6	A6PWM2	190	204	CRELD2	Cysteine-rich with EGF-like domain protein 2	yes	no	2;3	3.0205e-35	175.26	1.96	0.824	9	8	8	6
NETIWYIK	PIFGPQIKNETIWYIK	NETIWYIKYHWP____	K	N	E	I	K	Y	0	0	1	0	0	0	1	0	0	2	0	1	0	0	0	0	1	1	1	0	0	8	0	1065.55	J3KN48;O15342	J3KN48	54	61	ATP6V0E1	V-type proton ATPase subunit e 1	yes	no	2	0.002746	71.379	2.12	0.781	2	3	3	3
NFIINMTCR	DQDFKSQKNFIINMTC	FIINMTCRFCWQIPET	K	N	F	C	R	F	0	1	2	0	1	0	0	0	0	2	0	0	1	1	0	0	1	0	0	0	0	9	0	1167.55	H0YNF6;B3KT51;E7EPS7;H0YNS4;Q9BRN9-2;Q9BRN9	H0YNF6	62	70	TM2D3	TM2 domain-containing protein 3	yes	no	2	0.001374	72.607	2	0.756	2	3	2	3
NFPDAFEYNNVSR	YNQYDINRNFPDAFEY	FEYNNVSRQPETVAVM	R	N	F	S	R	Q	1	1	3	1	0	0	1	0	0	0	0	0	0	2	1	1	0	0	1	1	0	13	0	1571.7	P14384;F8W111	P14384	155	167	CPM	Carboxypeptidase M	yes	no	2	3.3498e-05	75.483	2.57	0.495		3	4	1
NFSCIAVIDIMSR	ADREDGHRNFSCIAVI	AVIDIMSRGGNIFHKH	R	N	F	S	R	G	1	1	1	1	1	0	0	0	0	3	0	0	1	1	0	2	0	0	0	1	0	13	0	1524.74	J3QQX6;J3QRQ1;P13598;J3QRT5;J3QKR4	J3QQX6	187	199	ICAM2	Intercellular adhesion molecule 2	yes	no	2	8.3337e-06	82.651	2.17	0.898	2	1	3	1
NFSSCSAEDFEK	NSGASGSRNFSSCSAE	CSAEDFEKITINKGGN	R	N	F	E	K	I	1	0	1	1	1	0	2	0	0	0	0	1	0	2	0	3	0	0	0	0	0	12	0	1419.56	F8WC54;A0AVL1;Q13443-2;Q13443	F8WC54	381	392	ADAM9	Disintegrin and metalloproteinase domain-containing protein 9	yes	no	2	7.4808e-13	136.7	2	0.816	4	4	4	3
NFTAADWGQSR	ATDHTYRRNFTAADWG	AADWGQSRDAEEAISQ	R	N	F	S	R	D	2	1	1	1	0	1	0	1	0	0	0	0	0	1	0	1	1	1	0	0	0	11	0	1251.56	A0A087X0S5;P12109	A0A087X0S5	212	222	COL6A1	Collagen alpha-1(VI) chain	yes	no	2	6.4313e-07	117.79	2	0.816	4	4	4	3
NFTAIIPGTTVEIIDGDSK	KNHYMIYKNFTAIIPG	EIIDGDSKNIIQIIIN	K	N	F	S	K	N	1	0	1	2	0	0	1	2	0	4	0	1	0	1	1	1	3	0	0	1	0	19	0	1990.03	H7C5U2;P18084	H7C5U2	82	100	ITGB5	Integrin beta;Integrin beta-5	yes	no	2	1.1041e-14	85.855	1.67	0.745	3	2	1	1
NFTMNEK	HKWSISVKNFTMNEKI	KNFTMNEKIKKFFNVI	K	N	F	E	K	I	0	0	2	0	0	0	1	0	0	0	0	1	1	1	0	0	1	0	0	0	0	7	0	882.391	Q92820	Q92820	203	209	GGH	Gamma-glutamyl hydrolase	yes	yes	1;2	0.0030679	86.095	2.08	0.828	4	4	5	4
NFTSVHISYVEIK	GGHIMIMKNFTSVHIS	HISYVEIKHMGQQQMG	K	N	F	I	K	H	0	0	1	0	0	0	1	0	1	2	0	1	0	1	0	2	1	0	1	2	0	13	0	1535.8	Q9UHN6-2;Q9UHN6;F5H6B2	Q9UHN6-2	462	474	TMEM2	Transmembrane protein 2	yes	no	2	5.1739e-08	94.017	1.75	0.829	2	1	1
NFTVACQHR	INVHEAGRNFTVACQH	FTVACQHRSNSEIICC	R	N	F	H	R	S	1	1	1	0	1	1	0	0	1	0	0	0	0	1	0	0	1	0	0	1	0	9	0	1131.52	P08581;P08581-2;H7C174	P08581	785	793	MET	Hepatocyte growth factor receptor	yes	no	2;3	0.00017056	121.09	2.06	0.802	5	6	6	4
NFTVINFK	NITVNSSKNFTVINFK	NFTVINFKRRKMCYKK	K	N	F	F	K	R	0	0	2	0	0	0	0	0	0	1	0	1	0	2	0	0	1	0	0	1	0	8	0	981.528	H0Y8A4;A0A096LNL3;A0A087WUK1;P34925;P34925-2	H0Y8A4	120	127	RYK	Tyrosine-protein kinase RYK	yes	no	2	0.0025021	75.738	2	0.707	1	2	1	1
NGIYNITVIASDQGGR	DREAETIKNGIYNITV	IASDQGGRTCTGTIGI	K	N	G	G	R	T	1	1	2	1	0	1	0	3	0	3	0	0	0	0	0	1	1	0	1	1	0	16	0	1676.85	Q02487-2;Q02487	Q02487-2	542	557	DSC2	Desmocollin-2	yes	no	2	0.0033651	42.068	2	0		1		1
NGSFSGISIIER	NNKISEIKNGSFSGIS	SGISIIERIDIRNNII	K	N	G	E	R	I	0	1	1	0	0	0	1	2	0	3	0	0	0	1	0	3	0	0	0	0	0	12	0	1278.66	Q8IWK6-2;Q8IWK6	Q8IWK6-2	98	109	GPR125	Probable G-protein coupled receptor 125	yes	no	2	0.0056639	55.724	2.5	0.5		1	1
NGSGAVFPVAGADVQTIR	RFFKAFTKNGSGAVFP	GADVQTIRERIIDAIE	K	N	G	I	R	E	3	1	1	1	0	1	0	3	0	1	0	0	0	1	1	1	1	0	0	3	0	18	0	1757.91	O00391-2;O00391	O00391-2	130	147	QSOX1	Sulfhydryl oxidase 1	yes	no	2	4.2712e-10	72.21	2.11	0.737	2	4	3	3
NGSIICTASK	IYNVSWNRNGSIICTA	SIICTASKDKKVRVID	R	N	G	S	K	D	1	0	1	0	1	0	0	1	0	2	0	1	0	0	0	2	1	0	0	0	0	10	0	1049.52	Q9ULV4;Q9ULV4-2;Q9ULV4-3;B4E3S0;F8VV53	Q9ULV4	185	194	CORO1C	Coronin-1C;Coronin	yes	no	2	0.012686	44.847	3	0			1
NGSQAFVHWQEPR	PENISATRNGSQAFVH	FVHWQEPRAPIQGTII	R	N	G	P	R	A	1	1	1	0	0	2	1	1	1	0	0	0	0	1	1	1	0	1	0	1	0	13	0	1554.73	P30530-2;P30530;M0R0W6	P30530-2	345	357	AXL	Tyrosine-protein kinase receptor UFO	yes	no	2;3	2.0488e-22	163.62	2	0.798	7	8	7	5
NGSQSMYCIPCEGPCPK	ECPSGFIRNGSQSMYC	PCEGPCPKVCEEEKKT	R	N	G	P	K	V	0	0	1	0	3	1	1	2	0	1	0	1	1	0	3	2	0	0	1	0	0	17	0	1983.79	C9J5X1;P08069;H0YNR0	C9J5X1	314	330	IGF1R	Tyrosine-protein kinase receptor;Insulin-like growth factor 1 receptor;Insulin-like growth factor 1 receptor alpha chain;Insulin-like growth factor 1 receptor beta chain	yes	no	2	9.4243e-24	124.68	2	0.816	4	4	4	3
NGSSIVDISPIIHR	QATECSVRNGSSIVDI	DISPIIHRTGGYEAYD	R	N	G	H	R	T	0	1	1	1	0	0	0	1	1	4	0	0	0	0	1	3	0	0	0	1	0	14	0	1506.82	P11717	P11717	1656	1669	IGF2R	Cation-independent mannose-6-phosphate receptor	yes	yes	2;3	1.5013e-09	90.759	2	0.816	4	4	4	2
NGSTEIYGECGVCPR	CGKTIIFKNGSTEIYG	GECGVCPRGQRTNAQK	K	N	G	P	R	G	0	1	1	0	2	0	2	3	0	1	0	0	0	0	1	1	1	0	1	1	0	15	0	1697.71	G3V4D0;G3V372;A0A087WVY6;G3V2R2;G3V2M4;Q9P055-3;Q9P055-4;Q9P055-5;Q9P055	G3V4D0	22	36	JKAMP	JNK1/MAPK8-associated membrane protein	yes	no	2	5.2253e-17	123.29	2.08	0.759	3	5	4	2
NGSVAVVEAECEK	WSECPVVRNGSVAVVE	VVEAECEKSSATTYFW	R	N	G	E	K	S	2	0	1	0	1	0	3	1	0	0	0	1	0	0	0	1	0	0	0	3	0	13	0	1390.64	Q9H1V8	Q9H1V8	186	198	SLC6A17	Sodium-dependent neutral amino acid transporter SLC6A17	yes	yes	2	1.825e-10	121.24	2	0.816	4	4	4	3
NGSVICTYTVNETYTTSVK	RGFMIGSRNGSVICTY	ETYTTSVKPVSVQINS	R	N	G	V	K	P	0	0	2	0	1	0	1	1	0	1	0	1	0	0	0	2	5	0	2	3	0	19	0	2136	A0A0C4DG84;J3KPY9;P58335-3;P58335-4;P58335	A0A0C4DG84	173	191	ANTXR2	Anthrax toxin receptor 2	yes	no	2	0.00036337	67.227	1	0	1			1
NGTAWIYTSEK	DRAPFGPRNGTAWIYT	AWIYTSEKDINGSSHW	R	N	G	E	K	D	1	0	1	0	0	0	1	1	0	1	0	1	0	0	0	1	2	1	1	0	0	11	0	1268.6	Q13563-2;Q13563-4;Q13563-5;Q13563-3;Q13563	Q13563-2	362	372	PKD2	Polycystin-2	yes	no	2	0.0055039	61.11	1.5	0.5	1	1		1
NGTEAFDSWEK	IEKKIVIRNGTEAFDS	EAFDSWEKPPIPVYTQ	R	N	G	E	K	P	1	0	1	1	0	0	2	1	0	0	0	1	0	1	0	1	1	1	0	0	0	11	0	1282.55	Q14108;Q14108-2;D6RDG0	Q14108	45	55	SCARB2	Lysosome membrane protein 2	yes	no	2	4.8836e-05	85.522	2	0.816	4	4	4	3
NGTIVAFR	VDGITTIRNGTIVAFR	NGTIVAFRGHYFWMIS	R	N	G	F	R	G	1	1	1	0	0	0	0	1	0	1	0	0	0	1	0	0	1	0	0	1	0	8	0	876.482	Q92954-5;Q92954-4;Q92954-3;Q92954-6;Q92954-2;Q92954	Q92954-5	688	695	PRG4	Proteoglycan 4;Proteoglycan 4 C-terminal part	yes	no	2	0.012367	98.629	2.22	0.786	2	3	4	2
NGTNDGDYVFITGEDSYINFTK	YFGIFYEKNGTNDGDY	DSYINFTKIVEWNGKT	K	N	G	T	K	I	0	0	3	3	0	0	1	3	0	2	0	1	0	2	0	1	3	0	2	1	0	22	0	2469.1	Q14108	Q14108	206	227	SCARB2	Lysosome membrane protein 2	yes	yes	2;3	4.5463e-122	232.49	1.96	0.815	16	15	14	10
NGTRAEPPINASASDQGEK	PRPRPKDKNGTRAEPP	SASDQGEKVIPPAGQT	K	N	G	E	K	V	3	1	2	1	0	1	2	2	0	1	0	1	0	0	2	2	1	0	0	0	0	19	1	1940.92	Q9Y4L1;A0A087X054	Q9Y4L1	922	940	HYOU1	Hypoxia up-regulated protein 1	yes	no	2;3	1.4626e-28	124.08	2.04	0.806	7	8	8	6
NHSCSEGQISIFR	CNDHCVPRNHSCSEGQ	EGQISIFRYENCPKDN	R	N	H	F	R	Y	0	1	1	0	1	1	1	1	1	2	0	0	0	1	0	3	0	0	0	0	0	13	0	1533.7	O75882-3;O75882-2;O75882	O75882-3	657	669	ATRN	Attractin	yes	no	2;3	1.1511e-16	146.96	2	0.798	7	8	7	7
NHSGIYACSVHNSATGK	IFIPQITRNHSGIYAC	VHNSATGKEISKSMTV	R	N	H	G	K	E	2	0	2	0	1	0	0	2	2	1	0	1	0	0	0	3	1	0	1	1	0	17	0	1801.82	H7C1I4;E7EW65;A0A087WYK1;Q00887;G3XAA7;M0R0E4;M0R0U8;Q00887-2	H7C1I4	294	310	PSG9	Pregnancy-specific beta-1-glycoprotein 9	yes	no	2;3	5.407e-26	127.61	1.95	0.844	8	6	7	6
NHSIFIADINQER	PIKEDVYRNHSIFIAD	IADINQERGINESYKK	R	N	H	E	R	G	1	1	2	1	0	1	1	0	1	3	0	0	0	1	0	1	0	0	0	0	0	13	0	1555.77	Q5T0S4;E9PIA8;E9PMG2;P50897-2;P50897	Q5T0S4	92	104	PPT1	Palmitoyl-protein thioesterase 1	yes	no	2;3	7.6642e-23	164.22	2	0.816	8	8	8	6
NHTEIVFAR	EQIDEIIKNHTEIVFA	HTEIVFARTSPQQKII	K	N	H	A	R	T	1	1	1	0	0	0	1	0	1	1	0	0	0	1	0	0	1	0	0	1	0	9	0	1085.56	B1AKY9;P50993;H0Y7C1	B1AKY9	681	689	ATP1A2	Sodium/potassium-transporting ATPase subunit alpha-2	yes	no	2	0.016692	71.614	1	0	1
NHTVPIR	ANISSAWRNHTVPIRI	RNHTVPIRIRDGREVP	R	N	H	I	R	I	0	1	1	0	0	0	0	0	1	1	0	0	0	0	1	0	1	0	0	1	0	7	0	835.466	F8WCC9;O76082;O76082-3	F8WCC9	64	70	SLC22A5	Solute carrier family 22 member 5	yes	no	2	0.0026557	94.407	2	0.816	2	2	2	1
NHTWIPVSDDACYR	ATHTICDRNHTWIPVS	VSDDACYRETCPYIRD	R	N	H	Y	R	E	1	1	1	2	1	0	0	0	1	1	0	0	0	0	1	1	1	1	1	1	0	14	0	1732.76	P15529-15;P15529-9;P15529-7;P15529-12;P15529-14;P15529-8;P15529-4;P15529-6;P15529-11;P15529-13;P15529-3;P15529-5;P15529-10;P15529;P15529-2	P15529-15	83	96	CD46	Membrane cofactor protein	yes	no	2;3	2.4738e-10	101.3	2.5	0.645	1	4	7	3
NHTYNTYIGQGYIIPGMDQGIQGACMGER	IFDSSYSRNHTYNTYI	QGACMGERRRITIPPH	R	N	H	E	R	R	1	1	2	1	1	3	1	6	1	4	0	0	2	0	1	0	2	0	3	0	0	29	0	3243.45	Q96AY3;H0Y827;Q96AY3-2	Q96AY3	310	338	FKBP10	Peptidyl-prolyl cis-trans isomerase FKBP10	yes	no	3	1.5035e-97	185.72	2	0.816	4	4	4	3
NICNISSICNDSAFFR	ASGVKPQRNICNISSI	CNDSAFFRGEIMFQYD	R	N	I	F	R	G	1	1	3	1	2	0	0	0	0	3	0	0	0	2	0	3	0	0	0	0	0	16	0	1916.85	Q8IZP9-9;Q8IZP9-5;Q8IZP9-3;Q8IZP9-2;Q8IZP9;Q8IZP9-10;Q8IZP9-8;Q8IZP9-7;Q8IZP9-6;Q8IZP9-4	Q8IZP9-9	108	123	GPR64	G-protein coupled receptor 64	yes	no	2	9.7722e-11	86.488	2.4	0.49		3	2	1
NICYANTINWK	DVIISGNKNICYANTI	YANTINWKKIFGTSGQ	K	N	I	W	K	K	1	0	3	0	1	0	0	0	0	2	0	1	0	0	0	0	1	1	1	0	0	11	0	1395.66	A0A0B4J1Y5;P00533-4;P00533-3;P00533;Q504U8;E9PFD7	A0A0B4J1Y5	468	478	EGFR	Epidermal growth factor receptor	yes	no	2	2.8843e-05	87.184	2	0.707	1	2	1
NIETNYTR	AEFGAEFKNIETNYTR	NIETNYTRIFIYSGEP	K	N	I	T	R	I	0	1	2	0	0	0	1	0	0	1	0	0	0	0	0	0	2	0	1	0	0	8	0	1009.48	A0A024R644;O75503	A0A024R644	300	307	CLN5	Ceroid-lipofuscinosis neuronal protein 5	yes	no	2	0.0017893	95.358	2	0.853	4	3	4	3
NIGFNCTTSQGK	FDCGIEAKNIGFNCTT	NCTTSQGKVAIGSIFH	K	N	I	G	K	V	0	0	2	0	1	1	0	2	0	1	0	1	0	1	0	1	2	0	0	0	0	12	0	1325.6	H0YLU3;H0YKH9;H0YLB9;P49641-1;P49641	H0YLU3	288	299	MAN2A2	Alpha-mannosidase 2x	yes	no	2	4.2796e-10	108.56	1.91	0.793	4	4	3	3
NINGTDPIQK	VFSAKIPKNINGTDPI	NGTDPIQKYITPQTAT	K	N	I	Q	K	Y	0	0	2	1	0	1	0	1	0	2	0	1	0	0	1	0	1	0	0	0	0	10	0	1098.57	Q4KMQ2-3;Q4KMQ2;Q4KMQ2-4;Q4KMQ2-2	Q4KMQ2-3	473	482	ANO6	Anoctamin-6	yes	no	2	0.00033305	76.943	2	0.816	4	4	4	3
NINNSQSDVVSFR	FDFQIISKNINNSQSD	QSDVVSFRISVEAQAQ	K	N	I	F	R	I	0	1	3	1	0	1	0	0	0	1	0	0	0	1	0	3	0	0	0	2	0	13	0	1478.71	P08648	P08648	771	783	ITGA5	Integrin alpha-5;Integrin alpha-5 heavy chain;Integrin alpha-5 light chain	yes	yes	2	2.7482e-60	206.69	1.97	0.822	12	11	11	8
NINVTSIGFR	GFSIIIMKNINVTSIG	NVTSIGFRSIKEISAG	K	N	I	F	R	S	0	1	2	0	0	0	0	1	0	2	0	0	0	1	0	1	1	0	0	1	0	10	0	1119.6	B4DGQ7;P21860-4;P21860	B4DGQ7	435	444	ERBB3	Receptor tyrosine-protein kinase erbB-3	yes	no	2	2.3786e-10	142.98	2.17	0.799	3	4	5	3
NIPANVSFVIVPFK	FMYPESAKNIPANVSF	SFVIVPFKVIDIIWIA	K	N	I	F	K	V	1	0	2	0	0	0	0	0	0	2	0	1	0	2	2	1	0	0	0	3	0	14	0	1543.88	Q16842	Q16842	207	220	ST3GAL2	CMP-N-acetylneuraminate-beta-galactosamide-alpha-2,3-sialyltransferase 2	yes	yes	2	7.9778e-06	69.92	2	0.816	4	4	4	3
NIQNNVSCYIEGK	VTICYVSRNIQNNVSC	VSCYIEGKQIHGEQID	R	N	I	G	K	Q	0	0	3	0	1	1	1	1	0	2	0	1	0	0	0	1	0	0	1	1	0	13	0	1537.72	Q99650;Q99650-2	Q99650	172	184	OSMR	Oncostatin-M-specific receptor subunit beta	yes	no	2	3.4099e-11	120.84	2.1	0.811	6	7	8	5
NISAPVTINIR	AVGEDSGRNISAPVTI	APVTINIRDIFSTFTI	R	N	I	I	R	D	1	1	2	0	0	0	0	0	0	3	0	0	0	0	1	1	1	0	0	1	0	11	0	1196.69	O00754-2;O00754;M0QZ24	O00754-2	929	939	MAN2B1	Lysosomal alpha-mannosidase;Lysosomal alpha-mannosidase A peptide;Lysosomal alpha-mannosidase B peptide;Lysosomal alpha-mannosidase C peptide;Lysosomal alpha-mannosidase D peptide;Lysosomal alpha-mannosidase E peptide	yes	no	2	6.1368e-05	85.813	2.07	0.799	4	5	5	3
NISASVIAVTIQGGAHHIDIR	WAGGGIRRNISASVIA	GAHHIDIRASHPEDPA	R	N	I	I	R	A	3	1	1	1	0	1	0	2	2	5	0	0	0	0	0	2	1	0	0	2	0	21	0	2171.18	Q9UHL4;R4GMR2	Q9UHL4	428	448	DPP7	Dipeptidyl peptidase 2	yes	no	3	6.2846e-23	97.589	2	0.816	1	1	1
NISCIVNEGK	GIPPEKPKNISCIVNE	SCIVNEGKKMRCEWDG	K	N	I	G	K	K	0	0	2	0	1	0	1	1	0	2	0	1	0	0	0	1	0	0	0	1	0	10	0	1132.55	P40189-3;P40189;D6RH03;P40189-2	P40189-3	131	140	IL6ST	Interleukin-6 receptor subunit beta	yes	no	2	3.896e-05	113.93	2	0.816	4	4	4	3
NISCIVNEGKK	GIPPEKPKNISCIVNE	CIVNEGKKMRCEWDGG	K	N	I	K	K	M	0	0	2	0	1	0	1	1	0	2	0	2	0	0	0	1	0	0	0	1	0	11	1	1260.65	P40189-3;P40189;D6RH03;P40189-2	P40189-3	131	141	IL6ST	Interleukin-6 receptor subunit beta	yes	no	2	0.00035773	83.182	2.09	0.793	3	4	4	3
NISDIIEK	KHYVPIKRNISDIIEK	NISDIIEKVKWAKEND	R	N	I	E	K	V	0	0	1	1	0	0	1	0	0	3	0	1	0	0	0	1	0	0	0	0	0	8	0	930.502	Q7Z4H8;Q7Z4H8-3;Q7Z4H8-2	Q7Z4H8	419	426	KDELC2	KDEL motif-containing protein 2	yes	no	2	0.0026593	72.928	2	0.816	4	4	4	3
NISDSIAR	INVITINRNISDSIAR	NISDSIARGRIHPDIQ	R	N	I	A	R	G	1	1	1	1	0	0	0	0	0	2	0	0	0	0	0	2	0	0	0	0	0	8	0	874.451	Q9UJ14	Q9UJ14	586	593	GGT7	Gamma-glutamyltransferase 7;Gamma-glutamyltransferase 7 heavy chain;Gamma-glutamyltransferase 7 light chain	yes	yes	2	0.0037136	60.828	1.83	0.898	3	1	2	2
NISGAIEAFR	GNAYIAIKNISGAIEA	SGAIEAFRQAIKITTK	K	N	I	F	R	Q	2	1	1	0	0	0	1	1	0	2	0	0	0	1	0	1	0	0	0	0	0	10	0	1076.56	Q96AE7-2;Q96AE7	Q96AE7-2	704	713	TTC17	Tetratricopeptide repeat protein 17	yes	no	2	0.00086261	69.721	3	0			1
NISGHIYNQNVSQK	KCICPPYRNISGHIYN	YNQNVSQKDCNCIHVV	R	N	I	Q	K	D	0	0	3	0	0	2	0	1	1	2	0	1	0	0	0	2	0	0	1	1	0	14	0	1600.8	F2Z389;B1ALM7;B1ALM8;B1ALM4;B1ALM5;Q9P0T7	F2Z389	38	51	TMEM9	Transmembrane protein 9	yes	no	2;3	5.1176e-66	205.28	1.94	0.811	19	18	16	11
NISGSIEIVK	RHCFATWKNISGSIEI	SGSIEIVKQGCWIDDI	K	N	I	V	K	Q	0	0	1	0	0	0	1	1	0	3	0	1	0	0	0	2	0	0	0	1	0	10	0	1058.6	P27037	P27037	66	75	ACVR2A	Activin receptor type-2A	yes	yes	2	0.0067717	40.727	1	0	1
NISGVVIADHSGAFHNK	IQRFIRARNISGVVIA	HSGAFHNKYYQSIYDT	R	N	I	N	K	Y	2	0	2	1	0	0	0	2	2	2	0	1	0	1	0	2	0	0	0	2	0	17	0	1764.89	Q92542-2;Q92542;Q5T205;H0Y6T7;H0Y3Z4	Q92542-2	415	431	NCSTN	Nicastrin	yes	no	3	0.00010164	46.543	1	0	1			1
NISHTPVSK	VCRDDAIKNISHTPVS	ISHTPVSKFVIDRIFV	K	N	I	S	K	F	0	0	1	0	0	0	0	0	1	1	0	1	0	0	1	2	1	0	0	1	0	9	0	981.524	C9J5X0;B8ZZ48;O43529	C9J5X0	99	107	CHST10	Carbohydrate sulfotransferase 10	yes	no	2	0.0032638	53.08	3	0			1
NISIDIGTEVFAPGPGSGIQK	GVSWSTPRNISIDIGT	GPGSGIQKQREPRKGR	R	N	I	Q	K	Q	1	0	1	1	0	1	1	4	0	4	0	1	0	1	2	2	1	0	0	1	0	21	0	2099.09	Q99519;E9PIF4	Q99519	186	206	NEU1	Sialidase-1	yes	no	2;3	1.7358e-54	155.86	1.56	0.685	5	3	1	3
NISQDIEK	NRKYEQAKNISQDIEK	NISQDIEKQAARVHEE	K	N	I	E	K	Q	0	0	1	1	0	1	1	0	0	2	0	1	0	0	0	1	0	0	0	0	0	8	0	945.477	P11047	P11047	1241	1248	LAMC1	Laminin subunit gamma-1	yes	yes	2	0.0014584	99.442	1.91	0.793	4	4	3	2
NISQDVNGTIVSIYAVPEK	AFIVGEMKNISQDVNG	SIYAVPEKIGQVHYAI	K	N	I	E	K	I	1	0	2	1	0	1	1	1	0	3	0	1	0	0	1	2	1	0	1	3	0	19	0	2046.06	Q9UIQ6-3;Q9UIQ6-2;Q9UIQ6	Q9UIQ6-3	349	367	LNPEP	Leucyl-cystinyl aminopeptidase;Leucyl-cystinyl aminopeptidase, pregnancy serum form	yes	no	2;3	3.1237e-60	181.32	2	0.845	5	4	5	3
NISQVIEK	KFSICSIRNISQVIEK	NISQVIEKKRNNCFVE	R	N	I	E	K	K	0	0	1	0	0	1	1	0	0	2	0	1	0	0	0	1	0	0	0	1	0	8	0	929.518	O14672-2;O14672;H0YNC5	O14672-2	138	145	ADAM10	Disintegrin and metalloproteinase domain-containing protein 10	yes	no	2	0.002309	78.149	2	0.816	4	4	4	3
NISSHTNIVFSNGEIDPWSGGGVTK	ITTMYGGKNISSHTNI	WSGGGVTKDITDTIVA	K	N	I	T	K	D	0	0	3	1	0	0	1	4	1	3	0	1	0	1	1	4	2	1	0	2	0	25	0	2615.26	P42785;P42785-2	P42785	415	439	PRCP	Lysosomal Pro-X carboxypeptidase	yes	no	2;3	8.778e-09	59.893	2.33	0.471		2	1
NISTCFSSGDIFTAHNFSEQSR	TQHVQGHRNISTCFSS	HNFSEQSRIGSSEIQE	R	N	I	S	R	I	1	1	2	1	1	1	1	1	1	2	0	0	0	3	0	5	2	0	0	0	0	22	0	2504.1	E5RJ40;E5RJG5;E5RIP4;Q15043-2;Q15043-3;Q15043	E5RJ40	87	108	SLC39A14	Zinc transporter ZIP14	yes	no	2;3	2.9167e-94	209.41	1.96	0.824	9	8	8	7
NITAQIPTK	CQGDWCNRNITAQIPT	ITAQIPTKGKSFPGTQ	R	N	I	T	K	G	1	0	1	0	0	1	0	0	0	2	0	1	0	0	1	0	2	0	0	0	0	9	0	984.56	Q04771	Q04771	102	110	ACVR1	Activin receptor type-1	yes	yes	2	0.0026799	58.699	1.5	0.5	1	1		1
NITDIVEGAK	EDGHGSRKNITDIVEG	TDIVEGAKKANGVIEA	K	N	I	A	K	K	1	0	1	1	0	0	1	1	0	2	0	1	0	0	0	0	1	0	0	1	0	10	0	1058.56	Q8IWA5-3;Q8IWA5;Q8IWA5-2;K7ESF5	Q8IWA5-3	198	207	SLC44A2	Choline transporter-like protein 2	yes	no	2	5.2543e-05	94.465	2.08	0.828	4	4	5	3
NITDIVEGAKK	EDGHGSRKNITDIVEG	DIVEGAKKANGVIEAR	K	N	I	K	K	A	1	0	1	1	0	0	1	1	0	2	0	2	0	0	0	0	1	0	0	1	0	11	1	1186.66	Q8IWA5-3;Q8IWA5;Q8IWA5-2;K7ESF5	Q8IWA5-3	198	208	SLC44A2	Choline transporter-like protein 2	yes	no	2	0.00035773	68.676	1.6	0.49	2	3		1
NITEVPTDIPAYVR	RTVKCVNRNITEVPTD	TDIPAYVRNIFITGNQ	R	N	I	V	R	N	1	1	1	1	0	0	1	0	0	2	0	0	0	0	2	0	2	0	1	2	0	14	0	1586.83	Q13641	Q13641	81	94	TPBG	Trophoblast glycoprotein	yes	yes	2	3.3832e-14	112.42	2.07	0.772	4	6	5	4
NITFEGPIPEK	RAIAYGEKNITFEGPI	FEGPIPEKIEIIAHKG	K	N	I	E	K	I	0	0	1	0	0	0	2	1	0	2	0	1	0	1	2	0	1	0	0	0	0	11	0	1243.64	Q9HAT2-2;Q9HAT2	Q9HAT2-2	366	376	SIAE	Sialate O-acetylesterase	yes	no	2	0.020038	58.172	2.33	0.471		2	1
NITFQDIHIHHGGHQAANTSHDIAQR	CSERRPIRNITFQDIH	TSHDIAQRHGIESASD	R	N	I	Q	R	H	3	1	2	2	0	3	0	2	5	4	0	0	0	1	0	1	2	0	0	0	0	26	0	2917.41	Q9H7M9	Q9H7M9	91	116	C10orf54	Platelet receptor Gi24	yes	yes	3;4	1.0408e-24	116.7	2	0.926	3	1	3	2
NITGIENFTIK	PKVNCEERNITGIENF	GIENFTIKIINMSQDI	R	N	I	I	K	I	0	0	2	0	0	0	1	1	0	3	0	1	0	1	0	0	2	0	0	0	0	11	0	1248.67	H0Y997;Q96J42-2;Q96J42;D6RB48	H0Y997	165	175	TXNDC15	Thioredoxin domain-containing protein 15	yes	no	2	2.1559e-07	122.7	2	0.816	4	4	4	3
NITHIESIHIEDNAIK	SITYVSFRNITHIESI	HIEDNAIKVIHNGTIA	R	N	I	I	K	V	1	0	2	1	0	0	2	0	2	5	0	1	0	0	0	1	1	0	0	0	0	16	0	1845.96	Q13641	Q13641	256	271	TPBG	Trophoblast glycoprotein	yes	yes	2;3;4	1.3598e-61	198.51	2.04	0.838	9	8	10	7
NITIAYTIEADRDR	AGNPNYRRNITIAYTI	TIEADRDRRPPRIRFA	R	N	I	D	R	R	2	2	1	2	0	0	1	0	0	3	0	0	0	0	0	0	2	0	1	0	0	14	1	1649.84	P26006;P26006-1	P26006	511	524	ITGA3	Integrin alpha-3;Integrin alpha-3 heavy chain;Integrin alpha-3 light chain	yes	no	2;3	4.8332e-64	207.31	1.84	0.812	8	6	5	5
NITIDCAR	VSSAEKKKNITIDCAR	NITIDCARGTANCVVF	K	N	I	A	R	G	1	1	1	1	1	0	0	0	0	2	0	0	0	0	0	0	1	0	0	0	0	8	0	961.465	J3KNV4;Q13683-9;Q13683-7;Q13683-3;Q13683-10;Q13683;Q13683-13	J3KNV4	939	946	ITGA7	Integrin alpha-7;Integrin alpha-7 heavy chain;Integrin alpha-7 light chain;Integrin alpha-7 70 kDa form	yes	no	2	0.0040636	58.981	2.17	0.687	1	3	2	1
NITIMATTSQIPK	VIIAQIRKNITIMATT	ATTSQIPKIIVYSAHD	K	N	I	P	K	I	1	0	1	0	0	1	0	0	0	3	0	1	1	0	1	1	3	0	0	0	0	13	0	1416.76	B7Z7D2;E9PQY3;P11117;E9PP23;E9PHY0	B7Z7D2	235	247	ACP2	Lysosomal acid phosphatase	yes	no	2	1.6888e-10	105.03	1.92	0.828	5	4	4	3
NITITWR	RASSFYPRNITITWRQ	RNITITWRQDGVSISH	R	N	I	W	R	Q	0	1	1	0	0	0	0	0	0	2	0	0	0	0	0	0	2	1	0	0	0	7	0	902.497	A0A0G2JH58;A0A0G2JHB5;A0A0G2JH91;F5H7Q8;X6R344;A0A0G2JNW8;Q29980-2;Q29980	A0A0G2JH58	234	240	MICB	MHC class I polypeptide-related sequence B	yes	no	1;2	0.0024449	117.93	2.13	0.806	4	5	6	4
NITIVTGAPR	GSFIIHPKNITIVTGA	TIVTGAPRHRHMGAVF	K	N	I	P	R	H	1	1	1	0	0	0	0	1	0	2	0	0	0	0	1	0	2	0	0	1	0	10	0	1040.6	P26006;P26006-1	P26006	265	274	ITGA3	Integrin alpha-3;Integrin alpha-3 heavy chain;Integrin alpha-3 light chain	yes	no	2	4.1834e-05	108.43	2	0.816	4	4	4	3
NITNVIGTQSR	FIVIKNIRNITNVIGT	NVIGTQSRYVINGAFI	R	N	I	S	R	Y	0	1	2	0	0	1	0	1	0	2	0	0	0	0	0	1	2	0	0	1	0	11	0	1201.64	Q9NPC4	Q9NPC4	203	213	A4GALT	Lactosylceramide 4-alpha-galactosyltransferase	yes	yes	2	0.00082538	65.295	1.33	0.471	2	1		2
NITQIVGHSGCEAK	KSAWCEAKNITQIVGH	GHSGCEAKSIQNRACI	K	N	I	A	K	S	1	0	1	0	1	1	1	2	1	2	0	1	0	0	0	1	1	0	0	1	0	14	0	1512.74	A3KFI2;A3KFI3;A3KFI4;A3KFI5;A3KFI1;E5RFZ1;A0A087WTY6;P41271;P41271-2	A3KFI2	39	52	NBL1	Neuroblastoma suppressor of tumorigenicity 1	yes	no	2	1.178e-05	81.632	1.86	0.833	3	2	2	3
NITQPEVIIQPSSR	PAKIIWIRNITQPEVI	VIIQPSSRHIITQDGQ	R	N	I	S	R	H	0	1	1	0	0	2	1	0	0	3	0	0	0	0	2	2	1	0	0	1	0	14	0	1580.85	Q8N0Z9-2;Q8N0Z9	Q8N0Z9-2	347	360	VSIG10	V-set and immunoglobulin domain-containing protein 10	yes	no	2	4.0057e-06	73.758	3	0			1
NITVCPDGAIFEQK	PYTIEEQKNITVCPDG	DGAIFEQKGPVYVACQ	K	N	I	Q	K	G	1	0	1	1	1	1	1	1	0	2	0	1	0	1	1	0	1	0	0	1	0	14	0	1590.77	P54709;C9JA36;P54709-2	P54709	124	137	ATP1B3	Sodium/potassium-transporting ATPase subunit beta-3	yes	no	2;3	1.015e-21	140.31	1.92	0.818	14	12	11	7
NITVPGSIR	ANKVEAARNITVPGSI	ITVPGSIRAVDIPGIK	R	N	I	I	R	A	0	1	1	0	0	0	0	1	0	2	0	0	0	0	1	1	1	0	0	1	0	9	0	955.545	J3QSU6;P24821-4;P24821;E9PC84;H0YGZ3	J3QSU6	1119	1127	TNC	Tenascin	yes	no	2	0.0013456	72.928	2	0.816	4	4	4	3
NITVSECK	TAHNISWRNITVSECK	NITVSECKKIRGVFIG	R	N	I	C	K	K	0	0	1	0	1	0	1	0	0	1	0	1	0	0	0	1	1	0	0	1	0	8	0	949.454	H7C3C4;C9JRP1;A0A0A0MST8;E9PFN4;Q9Y6M7-5;Q9Y6M7-4;Q9Y6M7-3;Q9Y6M7-2;Q9Y6M7-9;Q9Y6M7-6;Q9Y6M7-13;Q9Y6M7-12;Q9Y6M7;Q9Y6M7-8;Q9Y6M7-7	H7C3C4	347	354	SLC4A7	Sodium bicarbonate cotransporter 3	yes	no	2	0.0013425	101.54	2.09	0.793	3	4	4	3
NITVSECKK	TAHNISWRNITVSECK	ITVSECKKIRGVFIGS	R	N	I	K	K	I	0	0	1	0	1	0	1	0	0	1	0	2	0	0	0	1	1	0	0	1	0	9	1	1077.55	H7C3C4;C9JRP1;A0A0A0MST8;E9PFN4;Q9Y6M7-5;Q9Y6M7-4;Q9Y6M7-3;Q9Y6M7-2;Q9Y6M7-9;Q9Y6M7-6;Q9Y6M7-13;Q9Y6M7-12;Q9Y6M7;Q9Y6M7-8;Q9Y6M7-7	H7C3C4	347	355	SLC4A7	Sodium bicarbonate cotransporter 3	yes	no	2	0.00059957	76.345	1.75	0.829	2	1	1	1
NITVYTGIWVK	ITFNRNEKNITVYTGI	VYTGIWVKCARYDGSS	K	N	I	V	K	C	0	0	1	0	0	0	0	1	0	2	0	1	0	0	0	0	2	1	1	2	0	11	0	1292.71	C9J4P0;C9J841;A8MX62;P56749	C9J4P0	47	57	CLDN12	Claudin;Claudin-12	yes	no	2	0.0041063	56.205	2	0.894	2	1	2	2
NKTDVEYESDEK	GRKYMYPKNKTDVEYE	VEYESDEKARGTRIDG	K	N	K	E	K	A	0	0	1	2	0	0	3	0	0	0	0	2	0	0	0	1	1	0	1	1	0	12	1	1455.64	P05186-2;P05186-3;P05186	P05186-2	153	164	ALPL	Alkaline phosphatase, tissue-nonspecific isozyme	yes	no	2	0.0001591	109.44	2.5	0.5		2	2	1
NMDGTFNVTSCIK	VITGPTIKNMDGTFNV	FNVTSCIKINSSQEDP	K	N	M	I	K	I	0	0	2	1	1	0	0	1	0	1	0	1	1	1	0	1	2	0	0	1	0	13	0	1485.66	Q68D85	Q68D85	202	214	NCR3LG1	Natural cytotoxicity triggering receptor 3 ligand 1	yes	yes	2	0.00029935	59.248	1.5	0.5	1	1
NMSCSINNTIIGQK	IIRDKSVRNMSCSINN	NNTIIGQKKESVIFIP	R	N	M	Q	K	K	0	0	3	0	1	1	0	1	0	3	0	1	1	0	0	2	1	0	0	0	0	14	0	1578.75	Q7KYR7-6;Q7KYR7-4;Q7KYR7-5;Q7KYR7;Q7KYR7-1;Q7KYR7-3	Q7KYR7-6	216	229	BTN2A1	Butyrophilin subfamily 2 member A1	yes	no	2;3	2.5166e-17	126.56	1.91	0.793	8	8	6	5
NMSFVNDITVTQDGR	SETPIEGKNMSFVNDI	ITVTQDGRKIYFTDSS	K	N	M	G	R	K	0	1	2	2	0	1	0	1	0	1	0	0	1	1	0	1	2	0	0	2	0	15	0	1695.79	H0Y512;Q9HDC9-2;Q9HDC9	H0Y512	181	195	APMAP	Adipocyte plasma membrane-associated protein	yes	no	2	2.7394e-14	109.14	1.88	0.696	5	8	3	5
NMTAQNYTYAIR	EIRQYFYRNMTAQNYT	QNYTYAIRSRITHVPQ	R	N	M	I	R	S	2	1	2	0	0	1	0	0	0	1	0	0	1	0	0	0	2	0	2	0	0	12	0	1444.68	H0YA68;E9PCD7;Q9Y2E5-2;Q9Y2E5	H0YA68	669	680	MAN2B2	Epididymis-specific alpha-mannosidase	yes	no	2	1.2427e-10	116.24	1.94	0.848	7	5	6	4
NMTFDIPSDATVVINR	YDTKSGPKNMTFDIPS	DATVVINRSSCGKENT	K	N	M	N	R	S	1	1	2	2	0	0	0	0	0	2	0	0	1	1	1	1	2	0	0	2	0	16	0	1791.88	P11279;P11279-2	P11279	62	77	LAMP1	Lysosome-associated membrane glycoprotein 1	yes	no	2;3	3.7982e-42	171.46	2.01	0.814	24	25	25	18
NMTIDGK	EINKQTKKNMTIDGKE	KNMTIDGKEITISPAY	K	N	M	G	K	E	0	0	1	1	0	0	0	1	0	1	0	1	1	0	0	0	1	0	0	0	0	7	0	777.369	Q3T906;Q3T906-2	Q3T906	287	293	GNPTAB	N-acetylglucosamine-1-phosphotransferase subunits alpha/beta;N-acetylglucosamine-1-phosphotransferase subunit alpha;N-acetylglucosamine-1-phosphotransferase subunit beta	yes	no	2	0.019076	44.395	1	0	1
NMTIFSDIVAEK	CDKPQQVRNMTIFSDI	FSDIVAEKFIDDMEDV	R	N	M	E	K	F	1	0	1	1	0	0	1	0	0	2	0	1	1	1	0	1	1	0	0	1	0	12	0	1366.68	P12110-3;P12110-2;P12110	P12110-3	785	796	COL6A2	Collagen alpha-2(VI) chain	yes	no	2	0.00011775	75.102	2	0.816	4	4	4	3
NNESIDEGIR	IIQQKIIKNNESIDEG	ESIDEGIRIHTVNVRQ	K	N	N	I	R	I	0	1	2	1	0	0	2	1	0	2	0	0	0	0	0	1	0	0	0	0	0	10	0	1145.53	Q86SQ4-2;Q86SQ4;Q86SQ4-4;Q86SQ4-3;H0YGP2	Q86SQ4-2	476	485	GPR126	G-protein coupled receptor 126	yes	no	2	2.8017e-15	157.75	2.06	0.848	6	5	7	4
NNFTYICQIEIHGEGK	TWKVHSIRNNFTYICQ	IEIHGEGKMMQYNVSI	R	N	N	G	K	M	0	0	2	0	1	1	2	2	1	3	0	1	0	1	0	0	1	0	1	0	0	16	0	1921.9	Q99650	Q99650	360	375	OSMR	Oncostatin-M-specific receptor subunit beta	yes	yes	2	0.0023662	65.231	1	0	1
NNHTASIIDR	QQMENYPKNNHTASII	HTASIIDRMQADFKCC	K	N	N	D	R	M	1	1	2	1	0	0	0	0	1	2	0	0	0	0	0	1	1	0	0	0	0	10	0	1139.57	F8VV56;F8W022;F8VWK8;P08962-3;P08962-2;P08962	F8VV56	36	45	CD63	CD63 antigen	yes	no	1;2;3	2.1119e-07	134.3	2.08	0.824	27	28	34	20
NNISIVK	NSWQITPRNNISIVKF	RNNISIVKFGPHVSIN	R	N	N	V	K	F	0	0	2	0	0	0	0	0	0	2	0	1	0	0	0	1	0	0	0	1	0	7	0	786.46	Q9UHN6-2;Q9UHN6;H3BLX9	Q9UHN6-2	850	856	TMEM2	Transmembrane protein 2	yes	no	2	0.0059335	67.981	2	0.816	4	4	4	3
NNQTECFNFIR	TECIQKGKNNQTECFN	TECFNFIRFIQPYNAS	K	N	N	I	R	F	0	1	3	0	1	1	1	0	0	1	0	0	0	2	0	0	1	0	0	0	0	11	0	1441.64	Q9C0C4;C9J4M7;C9JV89	Q9C0C4	105	115	SEMA4C	Semaphorin-4C	yes	no	2	1.5862e-32	182.64	1.96	0.824	9	8	8	6
NNSEPVFIISSNSSIRPAEPR	RGQVTWYRNNSEPVFI	SIRPAEPRFSIVDATS	R	N	N	P	R	F	1	2	3	0	0	0	2	0	0	3	0	0	0	1	3	5	0	0	0	1	0	21	1	2313.17	Q8N0Z9-2;Q8N0Z9;F5H724	Q8N0Z9-2	59	79	VSIG10	V-set and immunoglobulin domain-containing protein 10	yes	no	3	0.0016514	48.896	2.5	0.5		1	1
NNSIGESISSQYK	PVSTVIPRNNSIGESI	ESISSQYKSSMAIGPG	R	N	N	Y	K	S	0	0	2	0	0	1	1	1	0	2	0	1	0	0	0	4	0	0	1	0	0	13	0	1425.67	Q86VY9	Q86VY9	348	360	TMEM200A	Transmembrane protein 200A	yes	yes	2	0.0011791	72.891	1.5	0.5	1	1		1
NNSNNFDINR	DSISVIGRNNSNNFDI	SNNFDINRNFPDQFVQ	R	N	N	N	R	N	0	1	5	1	0	0	0	0	0	1	0	0	0	1	0	1	0	0	0	0	0	10	0	1206.54	O75976;O75976-2	O75976	626	635	CPD	Carboxypeptidase D	yes	no	2	3.3102e-05	115.78	2.2	0.833	4	4	7	3
NNSVPNYCK	PFRPSISRNNSVPNYC	NSVPNYCKNDEGDIFI	R	N	N	C	K	N	0	0	3	0	1	0	0	0	0	0	0	1	0	0	1	1	0	0	1	1	0	9	0	1094.48	Q9NZV1;H7C1Z0	Q9NZV1	746	754	CRIM1	Cysteine-rich motor neuron 1 protein;Processed cysteine-rich motor neuron 1 protein	yes	no	2	0.0004522	86.67	2.11	0.737	2	4	3	2
NNTFISIR	DERTIVRRNNTFISIR	NNTFISIRDVFGKDII	R	N	N	I	R	D	0	1	2	0	0	0	0	0	0	2	0	0	0	1	0	1	1	0	0	0	0	8	0	963.514	P13726-2;P13726	P13726-2	169	176	F3	Tissue factor	yes	no	1;2	0.0013425	118.74	1.87	0.806	6	5	4	5
NNTIVNEIVR	TQVIFIARNNTIVNEI	TIVNEIVRVTSEGAGI	R	N	N	V	R	V	0	1	3	0	0	0	1	0	0	2	0	0	0	0	0	0	1	0	0	2	0	10	0	1170.64	P10253	P10253	882	891	GAA	Lysosomal alpha-glucosidase;76 kDa lysosomal alpha-glucosidase;70 kDa lysosomal alpha-glucosidase	yes	yes	2	4.1827e-05	89.317	2	0.853	4	3	4	3
NNTNNWR	TPIFIHFRNNTNNWRE	RNNTNNWREIPENIMD	R	N	N	W	R	E	0	1	4	0	0	0	0	0	0	0	0	0	0	0	0	0	1	1	0	0	0	7	0	917.41	P15144	P15144	735	741	ANPEP	Aminopeptidase N	yes	yes	2	0.0019149	114.54	1.75	0.829	4	2	2	2
NNTTFIECAPK	EIVQYGVKNNTTFIEC	TFIECAPKSPQASIKW	K	N	N	P	K	S	1	0	2	0	1	0	1	0	0	1	0	1	0	1	1	0	2	0	0	0	0	11	0	1293.6	Q99985	Q99985	585	595	SEMA3C	Semaphorin-3C	yes	yes	2	1.3002e-06	110.08	1.96	0.789	8	9	7	5
NNTYIVK	DQIQDYRKNNTYIVKR	KNNTYIVKRIEYESKR	K	N	N	V	K	R	0	0	2	0	0	0	0	0	0	1	0	1	0	0	0	0	1	0	1	1	0	7	0	850.455	Q6P4E1-3;Q6P4E1-2;Q6P4E1-5;Q6P4E1;Q6P4E1-4;H0YMR0	Q6P4E1-3	150	156	CASC4	Protein CASC4	yes	no	2	0.0051542	76.035	2.09	0.793	3	4	4	3
NNVITINITGK	IPQGVIERNNVITINI	ITINITGKAGATIDII	R	N	N	G	K	A	0	0	3	0	0	0	0	1	0	3	0	1	0	0	0	0	2	0	0	1	0	11	0	1185.67	P16278-3;P16278;E7EQ29;P16278-2	P16278-3	428	438	GLB1	Beta-galactosidase	yes	no	2	3.5858e-06	94.767	2.06	0.827	10	10	12	8
NPCNSSVPR	VQNFSSERNPCNSSVP	PCNSSVPRDIRRPASI	R	N	P	P	R	D	0	1	2	0	1	0	0	0	0	0	0	0	0	0	2	2	0	0	0	1	0	9	0	1029.47	O60503	O60503	961	969	ADCY9	Adenylate cyclase type 9	yes	yes	2	0.00033345	103.55	1.71	0.7	3	3	1	2
NPCTSEQNCTSPFSYK	STTPAKIRNPCTSEQN	CTSPFSYKNVISITNK	R	N	P	Y	K	N	0	0	2	0	2	1	1	0	0	0	0	1	0	1	2	3	2	0	1	0	0	16	0	1918.78	P05556-2;P05556;P05556-5;P05556-4;P05556-3	P05556-2	205	220	ITGB1	Integrin beta-1	yes	no	2;3	1.3897e-101	233.14	2.04	0.841	8	7	9	7
NPEAPINVSR	FREDNPDKNPEAPINV	EAPINVSRVAQICRGD	K	N	P	S	R	V	1	1	2	0	0	0	1	0	0	1	0	0	0	0	2	1	0	0	0	1	0	10	0	1095.57	O75326-2;O75326;F5GYX3	O75326-2	238	247	SEMA7A	Semaphorin-7A	yes	no	2	4.166e-05	105.2	2.11	0.737	2	4	3	3
NPNGTVTVISR	EAEYQEIRNPNGTVTV	GTVTVISRYRIVPSRE	R	N	P	S	R	Y	0	1	2	0	0	0	0	1	0	1	0	0	0	0	1	1	2	0	0	2	0	11	0	1156.62	Q15223-3;Q15223-2;Q15223	Q15223-3	200	210	PVRL1	Nectin-1	yes	no	2	1.2765e-07	117.79	2	0.816	4	4	4	3
NPNITISFTAER	INFVKNYKNPNITISF	TISFTAERSIEDEINR	K	N	P	E	R	S	1	1	2	0	0	0	1	0	0	2	0	0	0	1	1	1	2	0	0	0	0	12	0	1361.69	O15118;K7EQ23;O15118-2	O15118	596	607	NPC1	Niemann-Pick C1 protein	yes	no	2	9.5754e-22	162.68	2.21	0.763	5	9	10	6
NQAIITDETNDSIVAPQEK	NSQHAKIKNQAIITDE	SIVAPQEKQVHKSIIP	K	N	Q	E	K	Q	2	0	2	2	0	2	2	0	0	3	0	1	0	0	1	1	2	0	0	1	0	19	0	2085.02	Q3T906	Q3T906	750	768	GNPTAB	N-acetylglucosamine-1-phosphotransferase subunits alpha/beta;N-acetylglucosamine-1-phosphotransferase subunit alpha;N-acetylglucosamine-1-phosphotransferase subunit beta	yes	yes	2	2.9409e-10	72.585	2	0.775	3	4	3	3
NQNESVSEIGGK	MDIITVPRNQNESVSE	SVSEIGGKIFEKAVKR	R	N	Q	G	K	I	0	0	2	0	0	1	2	2	0	1	0	1	0	0	0	2	0	0	0	1	0	12	0	1260.59	Q68CR1-3;Q68CR1-2;Q68CR1	Q68CR1-3	372	383	SEL1L3	Protein sel-1 homolog 3	yes	no	2	0.00069812	61.11	2	0.894	2	1	2	2
NQSIGIIQPFATNGK	TKEGCHKKNQSIGIIQ	QPFATNGKIFPWAQIR	K	N	Q	G	K	I	1	0	2	0	0	2	0	2	0	3	0	1	0	1	1	1	1	0	0	0	0	15	0	1586.84	Q9UIQ6-3;Q9UIQ6-2;Q9UIQ6	Q9UIQ6-3	126	140	LNPEP	Leucyl-cystinyl aminopeptidase;Leucyl-cystinyl aminopeptidase, pregnancy serum form	yes	no	2	1.308e-22	145.69	2.03	0.822	12	12	13	10
NQSISIIYK	IHVIEERRNQSISIIY	QSISIIYKVPYVAQEI	R	N	Q	Y	K	V	0	0	1	0	0	1	0	0	0	3	0	1	0	0	0	2	0	0	1	0	0	9	0	1064.59	Q06481-5;Q06481-4;Q06481-2;Q06481-3;Q06481-6;Q06481	Q06481-5	312	320	APLP2	Amyloid-like protein 2	yes	no	2	0.038193	54.066	2.67	0.471		1	2
NQSIVQDMDSMVR	PRAQIFRRNQSIVQDM	QDMDSMVRIMRYNDFI	R	N	Q	V	R	I	0	1	1	2	0	2	0	0	0	1	0	0	2	0	0	2	0	0	0	2	0	13	0	1521.69	Q8NHP8-2;Q8NHP8	Q8NHP8-2	433	445	PLBD2	Putative phospholipase B-like 2;Putative phospholipase B-like 2 32 kDa form;Putative phospholipase B-like 2 45 kDa form	yes	no	2	1.7943e-11	134.68	1.92	0.781	9	10	7	6
NQSVPISCCR	TDWFKETKNQSVPISC	SVPISCCRETASNCNG	K	N	Q	C	R	E	0	1	1	0	2	1	0	0	0	1	0	0	0	0	1	2	0	0	0	1	0	10	0	1219.54	H0YKJ9;O60637-3;O60637-2;O60637	H0YKJ9	78	87	TSPAN3	Tetraspanin-3	yes	no	2	4.3484e-05	94.692	2	0.816	4	4	4	3
NQSYMVR	ATGTHEPKNQSYMVRG	KNQSYMVRGCATASMC	K	N	Q	V	R	G	0	1	1	0	0	1	0	0	0	0	0	0	1	0	0	1	0	0	1	1	0	7	0	896.417	Q03405;M0R1I2;Q03405-3	Q03405	255	261	PLAUR	Urokinase plasminogen activator surface receptor	yes	no	2	0.0025443	110.34	2	0.845	5	4	5	3
NQTIAGEYFHK	IFPGVPGRNQTIAGEY	IAGEYFHKAAQGGHME	R	N	Q	H	K	A	1	0	1	0	0	1	1	1	1	1	0	1	0	1	0	0	1	0	1	0	0	11	0	1306.63	Q68CR1-3;Q68CR1-2;Q68CR1	Q68CR1-3	665	675	SEL1L3	Protein sel-1 homolog 3	yes	no	2	0.018334	59.198	1.5	0.5	1	1		2
NQTNIER	QDVIQFQKNQTNIERK	KNQTNIERKFSYDISQ	K	N	Q	E	R	K	0	1	2	0	0	1	1	0	0	1	0	0	0	0	0	0	1	0	0	0	0	7	0	873.43	Q8NBJ4-2;Q8NBJ4	Q8NBJ4-2	134	140	GOLM1	Golgi membrane protein 1	yes	no	2	0.013643	48.561	1	0	1			1
NRVPDSCCINVTVGCGINFNEK	EKIPSMSKNRVPDSCC	CGINFNEKAIHKEGCV	K	N	R	E	K	A	0	1	4	1	3	0	1	2	0	2	0	1	0	1	1	1	1	0	0	3	0	22	1	2552.16	F8VV56;F8W022;F8VWK8;P08962-3;P08962-2;P08962	F8VV56	70	91	CD63	CD63 antigen	yes	no	2;3	9.0405e-50	148.75	2.04	0.809	41	46	47	34
NSCVSCFNVSVVNTTCFWIECK	APETCEGRNSCVSCFN	TCFWIECKDESYCSHN	R	N	S	C	K	D	0	0	3	0	4	0	1	0	0	1	0	1	0	2	0	3	2	1	0	4	0	22	0	2710.16	Q04900-3;Q04900-2;Q04900;Q5JSU3;D6R9B4;Q04900-5;Q04900-4	Q04900-3	65	86	CD164	Sialomucin core protein 24	yes	no	3	3.035e-52	139.95	3	0			1
NSSFHFIR	IMPPEQIRNSSFHFIR	NSSFHFIREISRVIHT	R	N	S	I	R	E	0	1	1	0	0	0	0	0	1	1	0	0	0	2	0	2	0	0	0	0	0	8	0	1006.5	P46531	P46531	1587	1594	NOTCH1	Neurogenic locus notch homolog protein 1;Notch 1 extracellular truncation;Notch 1 intracellular domain	yes	yes	2;3	0.0016344	97.635	2.05	0.844	7	6	8	5
NSSGPDISWIHFYR	ITTPSRKRNSSGPDIS	ISWIHFYRTAASSPII	R	N	S	Y	R	T	0	1	1	1	0	0	0	1	1	2	0	0	0	1	1	3	0	1	1	0	0	14	0	1677.79	Q9ULI3;Q9ULI3-2	Q9ULI3	279	292	HEG1	Protein HEG homolog 1	yes	no	3	0.0014312	41.621	3	0			1
NSSGTIEIVK	IHCYASWRNSSGTIEI	SGTIEIVKKGCWIDDF	R	N	S	V	K	K	0	0	1	0	0	0	1	1	0	2	0	1	0	0	0	2	1	0	0	1	0	10	0	1046.56	Q13705	Q13705	65	74	ACVR2B	Activin receptor type-2B	yes	yes	2	0.0013323	63.624	2	0.632	1	3	1	1
NSSIGDAINK	VGNGHRIRNSSIGDAI	SIGDAINKYDVVIRIN	R	N	S	N	K	Y	1	0	2	1	0	0	0	1	0	2	0	1	0	0	0	2	0	0	0	0	0	10	0	1017.51	Q11206-7;Q11206-3;Q11206-6;Q11206-5;Q11206-2;Q11206;E9PQZ2;Q11206-4	Q11206-7	116	125	ST3GAL4	CMP-N-acetylneuraminate-beta-galactosamide-alpha-2,3-sialyltransferase 4	yes	no	2	0.039751	53.237	2.67	0.471		1	2
NSSVEAFK	GNIRPWWKNSSVEAFK	NSSVEAFKRQTECMVE	K	N	S	F	K	R	1	0	1	0	0	0	1	0	0	0	0	1	0	1	0	2	0	0	0	1	0	8	0	880.429	B4DKB2;P42892-3;P42892-2;P42892-4;P42892	B4DKB2	632	639	ECE1	Endothelin-converting enzyme 1	yes	no	1;2	0.0016344	85.676	1.92	0.759	4	5	3	2
NSSWIFFCEEETR	HFSVTYSRNSSWIFFC	FFCEEETRIQIPKIIE	R	N	S	T	R	I	0	1	1	0	1	0	3	0	0	1	0	0	0	2	0	2	1	1	0	0	0	13	0	1703.72	Q6Y288	Q6Y288	124	136	B3GALTL	Beta-1,3-glucosyltransferase	yes	yes	2	0.00050613	51.073	1	0	1			1
NSTAVWR	TGPPWESKNSTAVWRG	KNSTAVWRGRDSRKER	K	N	S	W	R	G	1	1	1	0	0	0	0	0	0	0	0	0	0	0	0	1	1	1	0	1	0	7	0	832.419	Q6UW63	Q6UW63	302	308	KDELC1	KDEL motif-containing protein 1	yes	yes	2	0.0028079	104.21	2.2	0.748	2	4	4	3
NSTAYFR	AQWPWKKKNSTAYFRG	KNSTAYFRGSRTSPER	K	N	S	F	R	G	1	1	1	0	0	0	0	0	0	0	0	0	0	1	0	1	1	0	1	0	0	7	0	857.403	Q8NBL1	Q8NBL1	204	210	POGLUT1	Protein O-glucosyltransferase 1	yes	yes	2	0.0026557	91.906	2	0.816	4	4	4	3
NSTCIDDSWIHPR	PGINCTVKNSTCIDDS	DDSWIHPRNITPSSPK	K	N	S	P	R	N	0	1	1	2	1	0	0	0	1	2	0	0	0	0	1	2	1	1	0	0	0	13	0	1599.71	Q96F46-2;Q96F46	Q96F46-2	54	66	IL17RA	Interleukin-17 receptor A	yes	no	2	4.364e-08	95.264	2.5	0.764	1	1	4	2
NSTIEAANIAGIK	AEFDIKQRNSTIEAAN	AANIAGIKIIRVINEP	R	N	S	I	K	I	3	0	2	0	0	0	1	1	0	3	0	1	0	0	0	1	1	0	0	0	0	13	0	1300.7	P48723	P48723	184	196	HSPA13	Heat shock 70 kDa protein 13	yes	yes	2	6.7296e-08	91.62	2	0.816	4	4	4	3
NSTSIYFK	CPMEQCKRNSTSIYFK	NSTSIYFKMENDIPQK	R	N	S	F	K	M	0	0	1	0	0	0	0	0	0	1	0	1	0	1	0	2	1	0	1	0	0	8	0	958.476	B1AMW1;P19256-2;P19256-3;P19256	B1AMW1	169	176	CD58	Lymphocyte function-associated antigen 3	yes	no	2	0.0026414	73.248	2	0.784	4	5	4	3
NTNENPQECFNASK	RKGFMYSRNTNENPQE	QECFNASKIITSHGMG	R	N	T	S	K	I	1	0	4	0	1	1	2	0	0	0	0	1	0	1	1	1	1	0	0	0	0	14	0	1651.69	Q13433	Q13433	256	269	SLC39A6	Zinc transporter ZIP6	yes	yes	2	2.191e-18	134.06	2	0.816	3	3	3	2
NTNSSNNFSR	QDVIFIYKNTNSSNNF	NSSNNFSRSCVDEGFS	K	N	T	S	R	S	0	1	4	0	0	0	0	0	0	0	0	0	0	1	0	3	1	0	0	0	0	10	0	1139.5	B4DGG1;Q9H0X4-2;Q9H0X4;C9JP72;C9J3Y6;H7C3L6;C9IYB9;C9K0C5	B4DGG1	114	123	ITFG3	Protein ITFG3	yes	no	2	0.0012812	52.391	1.5	0.5	1	1
NTQPGTENIIINVSGDIENR	YQIDVHRKNTQPGTEN	VSGDIENRYNFPSSEP	K	N	T	N	R	Y	0	1	4	1	0	1	2	2	0	4	0	0	0	0	1	1	2	0	0	1	0	20	0	2183.08	P15509-3;P15509-5;P15509;P15509-2;P15509-7;P15509-8	P15509-3	261	280	CSF2RA	Granulocyte-macrophage colony-stimulating factor receptor subunit alpha	yes	no	3	0.0015686	43.164	1	0	1
NTSFFETEGCGK	ICFEGQCRNTSFFETE	FETEGCGKKCNGHGVC	R	N	T	G	K	K	0	0	1	0	1	0	2	2	0	0	0	1	0	2	0	1	2	0	0	0	0	12	0	1375.57	H0YC66;Q9H013-2;Q9H013	H0YC66	216	227	ADAM19	Disintegrin and metalloproteinase domain-containing protein 19	yes	no	2	0.00016595	73.881	2.25	0.829	2	2	4	1
NTSGSNQQAFIIENVPCNNASCEEARR	PDAIVIIKNTSGSNQQ	ASCEEARRMFKVYWEI	K	N	T	R	R	M	3	2	5	0	2	2	3	1	0	2	0	0	0	1	1	3	1	0	0	1	0	27	1	3065.37	F5GXC5;Q8TB96	F5GXC5	240	266	ITFG1	T-cell immunomodulatory protein	yes	no	3	2.7448e-34	110.83	2	0.926	3	1	3	1
NTSWDNAGFK	DRVDDIYRNTSWDNAG	SWDNAGFKGYGIQIEQ	R	N	T	F	K	G	1	0	2	1	0	0	0	1	0	0	0	1	0	1	0	1	1	1	0	0	0	10	0	1138.5	P78536-2;P78536;E7EUI5	P78536-2	264	273	ADAM17	Disintegrin and metalloproteinase domain-containing protein 17	yes	no	2	0.00012195	85.807	2	0.816	3	3	3	2
NTTAECWDEK	DIASISEKNTTAECWD	TAECWDEKFTC_____	K	N	T	E	K	F	1	0	1	1	1	0	2	0	0	0	0	1	0	0	0	0	2	1	0	0	0	10	0	1252.5	F5H1C0;F5H2W4;H0YG03;Q13361	F5H1C0	79	88	MFAP5	Microfibrillar-associated protein 5	yes	no	2	0.00086639	70.942	2.14	0.833	2	2	3	1
NTTEVVNTMCGYK	VPYTCCIRNTTEVVNT	VNTMCGYKTIDKERFS	R	N	T	Y	K	T	0	0	2	0	1	0	1	1	0	0	0	1	1	0	0	0	3	0	1	2	0	13	0	1515.67	H7C285;O95858	H7C285	98	110	TSPAN15	Tetraspanin-15	yes	no	2	9.8983e-29	166.48	2	0.816	10	10	10	8
NTTFNVESTK	ASQIIIPRNTTFNVES	TFNVESTKKNEPIASY	R	N	T	T	K	K	0	0	2	0	0	0	1	0	0	0	0	1	0	1	0	1	3	0	0	1	0	10	0	1139.55	P56199	P56199	418	427	ITGA1	Integrin alpha-1	yes	yes	2	5.553e-05	88.596	2.2	0.748	1	2	2	2
NTTIFIK	SFGKIIFRNTTIFIKF	RNTTIFIKFDGEPCDI	R	N	T	I	K	F	0	0	1	0	0	0	0	0	0	2	0	1	0	1	0	0	2	0	0	0	0	7	0	835.48	Q8NBN3-2;Q8NBN3	Q8NBN3-2	62	68	TMEM87A	Transmembrane protein 87A	yes	no	1;2	0.0056499	67.032	1.93	0.799	5	5	4	3
NTTIVEGANICIDIR	FNIWTICRNTTIVEGA	ANICIDIRQFGIVTIG	R	N	T	I	R	Q	1	1	2	1	1	0	1	1	0	4	0	0	0	0	0	0	2	0	0	1	0	15	0	1687.86	P51674-3;P51674-2;P51674;D6REJ8;D6RDV7;D6R9D2	P51674-3	153	167	GPM6A	Neuronal membrane glycoprotein M6-a	yes	no	2	4.4644e-20	160.81	1.83	0.791	12	10	7
NTTQHPNVTTIAPISNVTSAPVTSIPIVTTPAPETCEGR	ICVISADKNTTQHPNV	APETCEGRNSCVSCFN	K	N	T	G	R	N	3	1	3	0	1	1	2	1	1	4	0	0	0	0	6	3	9	0	0	4	0	39	0	4071.06	Q04900-3;Q04900-2;Q04900;Q5JSU3;Q04900-5;Q04900-4	Q04900-3	26	64	CD164	Sialomucin core protein 24	yes	no	3	3.1257e-14	52.717	2	0		2		1
NTTSVWYTSK	PWRVQWEKNTTSVWYT	TSVWYTSKGSAVYAIF	K	N	T	S	K	G	0	0	1	0	0	0	0	0	0	0	0	1	0	0	0	2	3	1	1	1	0	10	0	1185.57	P04066	P04066	382	391	FUCA1	Tissue alpha-L-fucosidase	yes	yes	2	4.9088e-05	99.283	2	0.816	4	4	4	3
NTTSYVIR	WVGVQIPRNTTSYVIR	NTTSYVIRGIEPGQEY	R	N	T	I	R	G	0	1	1	0	0	0	0	0	0	1	0	0	0	0	0	1	2	0	1	1	0	8	0	952.498	J3QSU6;P24821-4;P24821;E9PC84;F5H7V9;P24821-2;P24821-3;P24821-6;P24821-5	J3QSU6	1034	1041	TNC	Tenascin	yes	no	2	0.0015307	110.81	2	0.816	4	4	4	3
NTTYQIGQSEYINVIQPQQ	YQYVDCGRNTTYQIGQ	INVIQPQQ________	R	N	T	Q	Q	-	0	0	2	0	0	5	1	1	0	3	0	0	0	0	1	1	2	0	2	1	0	19	0	2223.08	Q9NUM4	Q9NUM4	256	274	TMEM106B	Transmembrane protein 106B	yes	yes	2	1.0718e-05	81.51	3	0			3
NVGPNTTSTVISTDAFRPGVR	VIGDFQWKNVGPNTTS	DAFRPGVRYDFRIYGI	K	N	V	V	R	Y	1	2	2	1	0	0	0	2	0	1	0	0	0	1	2	2	4	0	0	3	0	21	1	2188.12	Q99650	Q99650	576	596	OSMR	Oncostatin-M-specific receptor subunit beta	yes	yes	3	4.3132e-11	74.029	1.83	0.687	2	3	1	2
NVSCIWCNTNK	KTCEECIKNVSCIWCN	CIWCNTNKACIDYPVT	K	N	V	N	K	A	0	0	3	0	2	0	0	0	0	1	0	1	0	0	0	1	1	1	0	1	0	11	0	1394.61	A8MZH8;P53801	A8MZH8	54	64	PTTG1IP	Pituitary tumor-transforming gene 1 protein-interacting protein	yes	no	2	7.4418e-07	116.24	2	0.816	8	8	8	7
NVSTNVFFK	ESVTGISRNVSTNVFF	VSTNVFFKQHDYIIEF	R	N	V	F	K	Q	0	0	2	0	0	0	0	0	0	0	0	1	0	2	0	1	1	0	0	2	0	9	0	1054.54	Q6YHK3-4;Q6YHK3;Q6YHK3-3;Q6YHK3-2	Q6YHK3-4	337	345	CD109	CD109 antigen	yes	no	2	0.0020263	65.224	2	0.756	2	3	2	2
NVTAQICIDK	IIEDAFIKNVTAQICI	TAQICIDKKCPDYTCP	K	N	V	D	K	K	1	0	1	1	1	1	0	0	0	2	0	1	0	0	0	0	1	0	0	1	0	10	0	1160.59	A0A087X0S5;P12109	A0A087X0S5	802	811	COL6A1	Collagen alpha-1(VI) chain	yes	no	2	0.00086261	69.721	2	0.894	2	1	2	2
NVTHIIQQEITEAQK	IRAVMECRNVTHIIQQ	QEITEAQKGFQDVEAQ	R	N	V	Q	K	G	1	0	1	0	0	3	2	0	1	3	0	1	0	0	0	0	2	0	0	1	0	15	0	1750.92	Q10589-2;Q10589	Q10589-2	53	67	BST2	Bone marrow stromal antigen 2	yes	no	2;3	7.6087e-127	257.16	2	0.816	8	8	8	6
NVTHIYSTIIGHQIGISGR	KPFGGYSRNVTHIYST	HQIGISGREAHEEINI	R	N	V	G	R	E	0	1	1	0	0	1	0	3	2	5	0	0	0	0	0	2	2	0	1	1	0	19	0	2065.11	Q9NWD8-2;Q9NWD8	Q9NWD8-2	132	150	TMEM248	Transmembrane protein 248	yes	no	2;3	8.7458e-39	144.18	2.2	0.872	3	2	5	3
NVTIPEIF	RSQQWIIRNVTIPEIF	NVTIPEIF________	R	N	V	I	F	-	0	0	1	0	0	0	1	0	0	2	0	0	0	1	1	0	1	0	0	1	0	8	0	931.501	Q10472	Q10472	552	559	GALNT1	Polypeptide N-acetylgalactosaminyltransferase 1;Polypeptide N-acetylgalactosaminyltransferase 1 soluble form	yes	yes	1;2	0.0068846	98.418	2.43	0.728	1	2	4	2
NVTMGQSSAR	MIQERGDKNVTMGQSS	TMGQSSARMKINWAVA	K	N	V	A	R	M	1	1	1	0	0	1	0	1	0	0	0	0	1	0	0	2	1	0	0	1	0	10	0	1049.49	P48960-3;P48960;P48960-2	P48960-3	322	331	CD97	CD97 antigen;CD97 antigen subunit alpha;CD97 antigen subunit beta	yes	no	2	2.8288e-05	117.52	1.9	0.831	4	3	3	3
NVTYGTYIDDPDPDDGFNYK	IISWDEYRNVTYGTYI	PDDGFNYKQMMVRDER	R	N	V	Y	K	Q	0	0	2	5	0	0	0	2	0	1	0	1	0	1	2	0	2	0	3	1	0	20	0	2307.98	O43852-2;O43852-4;O43852-7;O43852-8	O43852-2	131	150	CALU	Calumenin	yes	no	2;3	7.898e-39	142.43	2	0.84	6	5	6	4
NWQITEEDFGNTSGR	GFVKGSVKNWQITEED	DFGNTSGRICINNDTK	K	N	W	G	R	I	0	1	2	1	0	1	2	2	0	1	0	0	0	1	0	1	2	1	0	0	0	15	0	1752.77	P30825	P30825	216	230	SLC7A1	High affinity cationic amino acid transporter 1	yes	yes	2;3	7.1302e-67	213.67	2.02	0.801	13	15	14	10
NWSISQVNVSHAR	PRIPEIGRNWSISQVN	QVNVSHARIRPRHQVP	R	N	W	A	R	I	1	1	2	0	0	1	0	0	1	1	0	0	0	0	0	3	0	1	0	2	0	13	0	1496.75	P55291	P55291	531	543	CDH15	Cadherin-15	yes	yes	2	0.001679	77.776	2.5	0.5		1	1
NWTAAASPSAVFATR	RIAISGIRNWTAAASP	PSAVFATRHFQPFIPP	R	N	W	T	R	H	5	1	1	0	0	0	0	0	0	0	0	0	0	1	1	2	2	1	0	1	0	15	0	1548.77	H9KV50;Q9NZV5-2;Q9NZV5	H9KV50	156	170	SEPN1	Selenoprotein N	yes	no	2	0.00089774	45.438	3	0			1
NYEIIQQPMSYDNITQR	PINCFMMRNYEIIQQP	SYDNITQRITVEAAQF	R	N	Y	Q	R	I	0	1	2	1	0	3	1	0	0	3	0	0	1	0	1	1	1	0	2	0	0	17	0	2111.99	P08842	P08842	247	263	STS	Steryl-sulfatase	yes	yes	2	0.00081585	69.979	3	0			1
NYFHYNQSYPPTYNVK	FDWGSSAKNYFHYNQS	YPPTYNVKDMIVPTAV	K	N	Y	V	K	D	0	0	3	0	0	1	0	0	1	0	0	1	0	1	2	1	1	0	4	1	0	16	0	2033.93	A0A0A0MT32;P38571-2;P38571	A0A0A0MT32	200	215	LIPA	Lysosomal acid lipase/cholesteryl ester hydrolase	yes	no	2;3	7.813e-10	110.84	2	0.877	5	3	5	3
NYFIVNGTSR	NISGITSRNYFIVNGT	FIVNGTSREIGIQFFD	R	N	Y	S	R	E	0	1	2	0	0	0	0	1	0	1	0	0	0	1	0	1	1	0	1	1	0	10	0	1169.58	P15509-3;P15509-5;P15509;P15509-2;P15509-7;J3JS74;F2Z3C9;P15509-8;P15509-4;P15509-6	P15509-3	190	199	CSF2RA	Granulocyte-macrophage colony-stimulating factor receptor subunit alpha	yes	no	2	0.0017698	65.719	2.12	0.781	2	3	3	3
NYIDAANMSMR	IFIIEEYKNYIDAANM	DAANMSMRVRRHSDPA	K	N	Y	M	R	V	2	1	2	1	0	0	0	0	0	1	0	0	2	0	0	1	0	0	1	0	0	11	0	1284.56	P23560;P23560-2;P23560-3;P23560-5;P23560-4	P23560	115	125	BDNF	Brain-derived neurotrophic factor	yes	no	2	0.0054611	40.475	3	0			1
NYIGEAVSHNASIEVAIIR	GVYVCVARNYIGEAVS	SIEVAIIRDDFRQNPS	R	N	Y	I	R	D	3	1	2	0	0	0	2	1	1	4	0	0	0	0	0	2	0	0	1	2	0	19	0	2055.07	A0A087WZ85;A0A0A0MSX4;A0A087WTM1;Q9Y6N7-6;Q9Y6N7-5;Q9Y6N7-4;Q9Y6N7-3;Q9Y6N7;Q9Y6N7-2	A0A087WZ85	32	50	ROBO1	Roundabout homolog 1	yes	no	3	4.0945e-15	86.8	2	0.853	4	3	4	3
NYPGTYPNHTVCEK	DSGTMTSKNYPGTYPN	PNHTVCEKTITVPKGK	K	N	Y	E	K	T	0	0	2	0	1	0	1	1	1	0	0	1	0	0	2	0	2	0	2	1	0	14	0	1678.74	Q8N8Z6-2;Q8N8Z6	Q8N8Z6-2	57	70	DCBLD1	Discoidin, CUB and LCCL domain-containing protein 1	yes	no	2;3	4.8955e-06	72.898	1.67	0.745	6	4	2	4
NYSDTPPTSK	CVGMCNPRNYSDTPPT	SDTPPTSKSTVEEIHE	R	N	Y	S	K	S	0	0	1	1	0	0	0	0	0	0	0	1	0	0	2	2	2	0	1	0	0	10	0	1108.5	J3QS03;Q9GZX9	J3QS03	81	90	TWSG1	Twisted gastrulation protein homolog 1	yes	no	2	5.8575e-05	106.4	1.92	0.759	4	5	3	4
NYSEVCK	AHSIIQTKNYSEVCKN	KNYSEVCKNCREAYKT	K	N	Y	C	K	N	0	0	1	0	1	0	1	0	0	0	0	1	0	0	0	1	0	0	1	1	0	7	0	898.385	Q86WC4;A0A0A0MSP4	Q86WC4	216	222	OSTM1	Osteopetrosis-associated transmembrane protein 1	yes	no	1;2	0.0055814	75.109	1.57	0.728	4	2	1	3
NYSHYFQK	TSVPIIIRNYSHYFQK	NYSHYFQKARDTIYMV	R	N	Y	Q	K	A	0	0	1	0	0	1	0	0	1	0	0	1	0	1	0	1	0	0	2	0	0	8	0	1085.49	A6NJX0;Q9H4F1	A6NJX0	51	58	ST6GALNAC4	Alpha-N-acetyl-neuraminyl-2,3-beta-galactosyl-1,3-N-acetyl-galactosaminide alpha-2,6-sialyltransferase	yes	no	2	0.0029343	68.016	1.86	0.833	3	2	2	1
NYSIIIDQPDK	FIIYIRCRNYSIIIDQ	IIIDQPDKCAKKPFII	R	N	Y	D	K	C	0	0	1	2	0	1	0	0	0	3	0	1	0	0	1	1	0	0	1	0	0	11	0	1304.66	Q9NY97-2;Q9NY97	Q9NY97-2	123	133	B3GNT2	UDP-GlcNAc:betaGal beta-1,3-N-acetylglucosaminyltransferase 2	yes	no	2	1.2051e-11	99.5	2	0.816	1	1	1	1
NYSINDATITIHNIGFSDSGK	YQGRVIFKNYSINDAT	IGFSDSGKYICKAVTF	K	N	Y	G	K	Y	1	0	3	2	0	0	0	2	1	4	0	1	0	1	0	3	2	0	1	0	0	21	0	2266.09	Q9NQS3-2;Q9NQS3-3;Q9NQS3;C9J795;C9JMW3;H7C4L0	Q9NQS3-2	125	145	PVRL3	Nectin-3	yes	no	2;3	3.9166e-94	212.65	2	0.816	8	8	8	6
NYSVIYFQQK	TSIPAVAKNYSVIYFQ	SVIYFQQKVDHFGFNT	K	N	Y	Q	K	V	0	0	1	0	0	2	0	0	0	1	0	1	0	1	0	1	0	0	2	1	0	10	0	1288.65	P42785;P42785-2	P42785	47	56	PRCP	Lysosomal Pro-X carboxypeptidase	yes	no	2	2.9791e-10	140.45	2	0.816	4	4	4	3
NYTADYDK	NAVYDIVKNYTADYDK	NYTADYDKAIIFNKIH	K	N	Y	D	K	A	1	0	1	2	0	0	0	0	0	0	0	1	0	0	0	0	1	0	2	0	0	8	0	988.414	E5RJ09;B0QZ43;E5RHW4;O94905-2;O94905-3;O94905;O75477	E5RJ09	63	70	ERLIN2;ERLIN1	Erlin-2;Erlin-1	yes	no	1;2	2.0988e-06	111.61	2	0.791	5	6	5	5
NYTEYWSGSNSGNQK	VVITVTQRNYTEYWSG	GSNSGNQKMEAVQKIN	R	N	Y	Q	K	M	0	0	3	0	0	1	1	2	0	0	0	1	0	0	0	3	1	1	2	0	0	15	0	1733.73	Q6YHK3-4;Q6YHK3;Q6YHK3-3;Q6YHK3-2	Q6YHK3-4	397	411	CD109	CD109 antigen	yes	no	2	8.4794e-35	169.3	1.87	0.797	9	8	6	7
NYTIFYR	DVQNGFIRNYTIFYRT	RNYTIFYRTIIGNETA	R	N	Y	Y	R	T	0	1	1	0	0	0	0	0	0	1	0	0	0	1	0	0	1	0	2	0	0	7	0	975.481	P40189-3;P40189	P40189-3	492	498	IL6ST	Interleukin-6 receptor subunit beta	yes	no	2	0.0025443	97.068	2.25	0.661	1	4	3	2
NYTNAMFK	EIVVRHAKNYTNAMFK	NYTNAMFKNNYPSITP	K	N	Y	F	K	N	1	0	2	0	0	0	0	0	0	0	0	1	1	1	0	0	1	0	1	0	0	8	0	987.448	P51654-2;P51654;P51654-3	P51654-2	70	77	GPC3	Glypican-3;Secreted glypican-3	yes	no	2	0.0028681	69.198	1.86	0.833	3	2	2	1
PAAIPSNISHIINHSIQR	SNITNGSRPAAIPSNI	IINHSIQRTSPSEEYW	R	P	A	Q	R	T	2	1	2	0	0	1	0	0	2	5	0	0	0	0	2	3	0	0	0	0	0	18	0	1967.07	B7Z589;B7Z3A9;J3KPA5;P48067-2;P48067-3;P48067	B7Z589	60	77	SLC6A9	Transporter;Sodium- and chloride-dependent glycine transporter 1	yes	no	3;4	6.5378e-07	84.375	1.89	0.737	3	4	2	4
PAVIDPAICTATSCVQVEICFAYNQSAGNPNYR	VHKTIVPRPAVIDPAI	SAGNPNYRRNITIAYT	R	P	A	Y	R	R	5	1	3	1	3	2	1	1	0	3	0	0	0	1	3	2	2	0	2	3	0	33	0	3685.7	P26006;P26006-1	P26006	477	509	ITGA3	Integrin alpha-3;Integrin alpha-3 heavy chain;Integrin alpha-3 light chain	yes	no	3	6.4795e-66	154.88	2.5	0.5		2	2
PGGNVTIGVEIIEHCPSQVTVK	VTAPGIIRPGGNVTIG	CPSQVTVKAEIIKTAS	R	P	G	V	K	A	0	0	1	0	1	1	2	3	1	3	0	1	0	0	2	1	2	0	0	4	0	22	0	2333.2	Q6YHK3-4;Q6YHK3;Q6YHK3-3;Q6YHK3-2	Q6YHK3-4	38	59	CD109	CD109 antigen	yes	no	3	2.1586e-17	88.872	1	0	1			1
PGPISTANHTAIR	IQRRPPARPGPISTAN	TANHTAIRGSH_____	R	P	G	I	R	G	2	1	1	0	0	0	0	1	1	2	0	0	0	0	2	1	2	0	0	0	0	13	0	1333.71	O60512	O60512	378	390	B4GALT3	Beta-1,4-galactosyltransferase 3;N-acetyllactosamine synthase;Beta-N-acetylglucosaminylglycopeptide beta-1,4-galactosyltransferase;Beta-N-acetylglucosaminyl-glycolipid beta-1,4-galactosyltransferase	yes	yes	2	1.6829e-05	79.089	2	0.816	1	1	1	1
PGPNGSSIPPR	RDIRITPRPGPNGSSI	NGSSIPPRFGHFTGFN	R	P	G	P	R	F	0	1	1	0	0	0	0	2	0	1	0	0	0	0	4	2	0	0	0	0	0	11	0	1077.56	Q9BXP2-2;Q9BXP2-3;Q9BXP2-4;Q9BXP2	Q9BXP2-2	136	146	SLC12A9	Solute carrier family 12 member 9	yes	no	2	0.00032553	77.674	2.2	0.98	2		3	1
PGYAGNGIICGEDTDIDGWPNENIVCVANATYHCK	PMYRCECKPGYAGNGI	ANATYHCKKDNCPNIP	K	P	G	C	K	K	3	0	4	3	3	0	2	5	1	4	0	1	0	0	2	0	2	1	2	2	0	35	0	3879.69	P07996-2;P07996	P07996-2	595	629	THBS1	Thrombospondin-1	yes	no	3	4.2942e-43	113.39	2.33	0.745	1	2	3
PHPNNGTFGHTK	MCHIIGIKPHPNNGTF	NGTFGHTKCIIVDQWC	K	P	H	T	K	C	0	0	2	0	0	0	0	2	2	0	0	1	0	1	2	0	2	0	0	0	0	12	0	1305.62	Q9Y6X5	Q9Y6X5	382	393	ENPP4	Bis(5-adenosyl)-triphosphatase ENPP4	yes	yes	2;3	5.9949e-11	120.57	1.78	0.786	4	3	2	4
PIAPSGQNATCTR	VSPRITFKPIAPSGQN	GQNATCTRYSYCNECM	K	P	I	T	R	Y	2	1	1	0	1	1	0	1	0	1	0	0	0	0	2	1	2	0	0	0	0	13	0	1371.66	Q96QE2	Q96QE2	426	438	SLC2A13	Proton myo-inositol cotransporter	yes	yes	2	1.3727e-05	80.96	1.9	0.831	4	3	3	2
PIFNFNASR	FWNTGTIKPIFNFNAS	IFNFNASRSPSPIQPK	K	P	I	S	R	S	1	1	2	0	0	0	0	0	0	1	0	0	0	2	1	1	0	0	0	0	0	9	0	1064.54	A0A096LNH2	A0A096LNH2	670	678			yes	yes	2	0.001859	57.59	1.75	0.829	2	1	1
PIGFNETAK	GKNYAIIKPIGFNETA	IGFNETAKIHIHRNCS	K	P	I	A	K	I	1	0	1	0	0	0	1	1	0	1	0	1	0	1	1	0	1	0	0	0	0	9	0	975.503	P26012-2;P26012	P26012-2	317	325	ITGB8	Integrin beta-8	yes	no	2	0.00079346	80.688	1.8	0.748	4	4	2	2
PIGINDTIVSAGEYTYYFR	HGNIYDIKPIGINDTI	GEYTYYFRVCGKISSD	K	P	I	F	R	V	1	1	1	1	0	0	1	2	0	3	0	0	0	1	1	1	2	0	3	1	0	19	0	2178.06	P11717	P11717	1242	1260	IGF2R	Cation-independent mannose-6-phosphate receptor	yes	yes	2;3	1.2773e-20	101.92	1.92	0.73	4	6	3	5
PINASAIK	AECCREERPINASAIK	PINASAIKIDIEEKIF	R	P	I	I	K	I	2	0	1	0	0	0	0	0	0	2	0	1	0	0	1	1	0	0	0	0	0	8	0	812.476	H0Y7C8;O14657	H0Y7C8	44	51	TOR1B	Torsin-1B	yes	no	2	0.0053374	52.255	3	0			1
PINTTGTIKPDDR	YNVWSMIKPINTTGTI	GTIKPDDRVVVAATRI	K	P	I	D	R	V	0	1	1	2	0	0	0	1	0	2	0	1	0	0	2	0	3	0	0	0	0	13	1	1426.74	Q92542-2;Q92542;Q5T205;H0Y3Z4	Q92542-2	242	254	NCSTN	Nicastrin	yes	no	2;3	3.4805e-09	118.52	2.05	0.824	7	7	8	4
PINTTIICNVTNAIGAR	IIIRPVDKPINTTIIC	VTNAIGARQAEITVQV	K	P	I	A	R	Q	2	1	3	0	1	0	0	1	0	4	0	0	0	0	1	0	3	0	0	1	0	17	0	1826.97	A0A0A0MSA9;A0A0C4DG49;P15151-3;P15151-2;P15151-4;P15151	A0A0A0MSA9	305	321	PVR	Poliovirus receptor	yes	no	2;3	1.1329e-35	162.59	1.96	0.854	10	7	9	6
PKPPKNESIETYPVMK	INRVIGFKPKPPKNES	IETYPVMKYNPNVIPV	K	P	K	M	K	Y	0	0	1	0	0	0	2	0	0	1	0	3	1	0	4	1	1	0	1	1	0	16	2	1856.97	P05026-2;P05026	P05026-2	188	203	ATP1B1	Sodium/potassium-transporting ATPase subunit beta-1	yes	no	2;3	1.5944e-05	59.654	2	0.739	3	5	3	3
PMFTYNWTEETIR	FGSSWSVRPMFTYNWT	NWTEETIRGNPVIQIN	R	P	M	I	R	G	0	1	1	0	0	0	2	0	0	1	0	0	1	1	1	0	3	1	1	0	0	13	0	1686.77	F5H1T6;B7Z641;B7Z2A9;Q93050-1;Q93050;Q93050-3	F5H1T6	129	141	ATP6V0A1	V-type proton ATPase 116 kDa subunit a isoform 1	yes	no	2	8.1526e-29	168.61	2	0.816	4	4	4	3
PNFFCNSTVCEHCDPCTK	QNTKCRCKPNFFCNST	EHCDPCTKCEHGIIKE	K	P	N	T	K	C	0	0	2	1	4	0	1	0	1	0	0	1	0	2	2	1	2	0	0	1	0	18	0	2271.88	A0A087WTM9;H7C5Z8;A0A0D9SEP1;A0A087X1Z7;P25445-7;P25445-6;P25445	A0A087WTM9	131	148	FAS	Tumor necrosis factor receptor superfamily member 6	yes	no	3	3.7939e-10	69.188	1.5	0.5	1	1		1
PNYTEIR	IYMWPFQKPNYTEIRQ	KPNYTEIRQYCNHWRN	K	P	N	I	R	Q	0	1	1	0	0	0	1	0	0	1	0	0	0	0	1	0	1	0	1	0	0	7	0	891.445	P06280	P06280	214	220	GLA	Alpha-galactosidase A	yes	yes	2	0.0035266	101.64	2.14	0.833	2	2	3	2
PQEVQMVNGTITNPINGK	SRAACAVKPQEVQMVN	ITNPINGKSFSIGDIY	K	P	Q	G	K	S	0	0	3	0	0	2	1	2	0	2	0	1	1	0	2	0	2	0	0	2	0	18	0	1938.98	P11717;S4R328	P11717	2129	2146	IGF2R	Cation-independent mannose-6-phosphate receptor	yes	no	2;3	1.2935e-22	110.74	2	0.845	5	4	5	3
PQPINETAPSNIWK	CPRISWAKPQPINETA	TAPSNIWKHQKIISID	K	P	Q	W	K	H	1	0	2	0	0	1	1	0	0	2	0	1	0	0	3	1	1	1	0	0	0	14	0	1593.82	Q14703	Q14703	935	948	MBTPS1	Membrane-bound transcription factor site-1 protease	yes	yes	2	3.231e-07	85.909	2.12	0.781	2	3	3	2
PSINFTATVK	FDYTTVIKPSINFTAT	INFTATVKVTRADGNQ	K	P	S	V	K	V	1	0	1	0	0	0	0	0	0	1	0	1	0	1	1	1	2	0	0	1	0	10	0	1076.59	Q6YHK3-4;Q6YHK3;Q6YHK3-3;Q6YHK3-2	Q6YHK3-4	362	371	CD109	CD109 antigen	yes	no	2	4.7762e-07	120.06	1.8	0.748	2	2	1	1
PSISSNNSNPVEDK	HVYPEIPKPSISSNNS	NSNPVEDKDAVAFTCE	K	P	S	D	K	D	0	0	3	1	0	0	1	0	0	1	0	1	0	0	2	4	0	0	0	1	0	14	0	1486.69	P13688-2;P13688-8;P13688-10;P13688;A0A087X2E2;P13688-3;P40199;P31997;P13688-4;P13688-11;P13688-9;P13688-6;P13688-5	P13688-2	147	160	CEACAM1;CEACAM6;CEACAM8	Carcinoembryonic antigen-related cell adhesion molecule 1;Carcinoembryonic antigen-related cell adhesion molecule 6;Carcinoembryonic antigen-related cell adhesion molecule 8	yes	no	2	2.1165e-05	88.282	2	0.707	1	2	1
PTIINDTGNYTCMIR	EKDVIWFRPTIINDTG	GNYTCMIRNTTYCSKV	R	P	T	I	R	N	0	1	2	1	1	0	0	1	0	3	0	0	1	0	1	0	3	0	1	0	0	15	0	1767.83	C9J1D9;Q9NPH3-3;Q9NPH3-2;Q9NPH3;Q9NPH3-5	C9J1D9	103	117	IL1RAP	Interleukin-1 receptor accessory protein	yes	no	2	1.7877e-10	124.25	2	0.707	1	2	1
PTISWNVNGTASEQDQDPQR	CEASGHPRPTISWNVN	EQDQDPQRVISTINVI	R	P	T	Q	R	V	1	1	2	2	0	3	1	1	0	1	0	0	0	0	2	2	2	1	0	1	0	20	0	2242.03	P43121;P43121-2	P43121	460	479	MCAM	Cell surface glycoprotein MUC18	yes	no	2	0.0045396	40.097	1	0	1
PVDKPINTTIICNVTNAIGAR	QGAQIIIRPVDKPINT	VTNAIGARQAEITVQV	R	P	V	A	R	Q	2	1	3	1	1	0	0	1	0	4	0	1	0	0	2	0	3	0	0	2	0	21	1	2266.21	A0A0A0MSA9;A0A0C4DG49;P15151-3;P15151-2;P15151-4;P15151	A0A0A0MSA9	301	321	PVR	Poliovirus receptor	yes	no	2;3;4	4.639e-70	184.68	2.09	0.821	14	15	18	10
PVGDISSPNETK	SVIIMAEKPVGDISSP	ISSPNETKYIISIDQD	K	P	V	T	K	Y	0	0	1	1	0	0	1	1	0	1	0	1	0	0	2	2	1	0	0	1	0	12	0	1242.61	Q9P2B2	Q9P2B2	592	603	PTGFRN	Prostaglandin F2 receptor negative regulator	yes	yes	2	1.7332e-28	172.09	2	0.816	4	4	4	3
PVNVCVGK	IHTVPEGRPVNVCVGK	PVNVCVGKEWYRFPSS	R	P	V	G	K	E	0	0	1	0	1	0	0	1	0	0	0	1	0	0	1	0	0	0	0	3	0	8	0	871.459	H0YCW6;A0A087WZ62;Q9H6U8-2;Q9H6U8-4;Q9H6U8;Q9H6U8-3	H0YCW6	48	55	ALG9	Alpha-1,2-mannosyltransferase ALG9	yes	no	2	0.0052501	52.716	2	0.816	1	1	1	2
PWISNESIAIFK	NQIAEIWKPWISNESI	NESIAIFKKGAFYCEK	K	P	W	F	K	K	1	0	1	0	0	0	1	0	0	3	0	1	0	1	1	2	0	1	0	0	0	12	0	1403.74	Q92485;Q5T0Y8;Q92485-2	Q92485	160	171	SMPDL3B	Acid sphingomyelinase-like phosphodiesterase 3b	yes	no	2	1.3291e-21	161.48	2.08	0.828	4	4	5	3
PWNGSHR	ITEDPRIKPWNGSHRH	KPWNGSHRHVIHIPTV	K	P	W	H	R	H	0	1	1	0	0	0	0	1	1	0	0	0	0	0	1	1	0	1	0	0	0	7	0	852.399	Q9UQ53-2;Q9UQ53;Q9UQ53-3;E5RFL0;H0YC11	Q9UQ53-2	101	107	MGAT4B	Alpha-1,3-mannosyl-glycoprotein 4-beta-N-acetylglucosaminyltransferase B	yes	no	2	0.0079105	58.981	1	0	1			1
QAIHVGNQTFNDGTIVEK	FISIPEVRQAIHVGNQ	NDGTIVEKYIREDTVQ	R	Q	A	E	K	Y	1	0	2	1	0	2	1	2	1	2	0	1	0	1	0	0	2	0	0	2	0	18	0	1969.99	Q9H3G5;H7C0X5	Q9H3G5	340	357	CPVL	Probable serine carboxypeptidase CPVL	yes	no	2;3	1.1607e-22	110.12	1.92	0.828	5	4	4	3
QCNGTSMCWCVNTAGVR	ESGIFKAKQCNGTSMC	CVNTAGVRRTDKDTEI	K	Q	C	V	R	R	1	1	2	0	3	1	0	2	0	0	0	0	1	0	0	1	2	1	0	2	0	17	0	1999.81	B5MCA4;P16422	B5MCA4	137	153	EPCAM	Epithelial cell adhesion molecule	yes	no	2	0.0033246	58.98	1.33	0.471	2	1		2
QDGVSISHNTQQWGDVIPDGNGTYQTWVATR	RNITITWRQDGVSISH	YQTWVATRIRQGEEQR	R	Q	D	T	R	I	1	1	2	3	0	4	0	4	1	2	0	0	0	0	1	2	4	2	1	3	0	31	0	3429.6	A0A0G2JH58;A0A0G2JHB5;A0A0G2JH91;F5H7Q8;X6R344;A0A0G2JNW8;Q29980-2;Q29980	A0A0G2JH58	241	271	MICB	MHC class I polypeptide-related sequence B	yes	no	3	1.377e-72	146.5	1.92	0.828	5	4	4	3
QDIINNSITTISQDITK	WSNRITEKQDIINNSI	TISQDITKVDQSTTSM	K	Q	D	T	K	V	0	0	2	2	0	2	0	0	0	5	0	1	0	0	0	2	3	0	0	0	0	17	0	1902.99	Q70UQ0-2;Q70UQ0	Q70UQ0-2	34	50	IKBIP	Inhibitor of nuclear factor kappa-B kinase-interacting protein	yes	no	2;3	5.4915e-52	190.24	2	0.791	5	6	5	4
QDNETGIYYETWNVK	NQMAKWVKQDNETGIY	YYETWNVKASPEKGAE	K	Q	D	V	K	A	0	0	2	1	0	1	2	1	0	1	0	1	0	0	0	0	2	1	2	1	0	15	0	1858.84	A0A024R644;O75503	A0A024R644	250	264	CLN5	Ceroid-lipofuscinosis neuronal protein 5	yes	no	2	6.5745e-05	69.331	2.14	0.833	2	2	3	1
QDVNITVATVPSWIK	ANIAGQRRQDVNITVA	ATVPSWIKKPQDSQIE	R	Q	D	I	K	K	1	0	1	1	0	1	0	0	0	2	0	1	0	0	1	1	2	1	0	3	0	15	0	1669.9	Q13308-5;Q13308-4;Q13308-2;Q13308;Q13308-6;H0Y8F1	Q13308-5	402	416	PTK7	Inactive tyrosine-protein kinase 7	yes	no	2	2.7284e-14	109.16	1.93	0.799	5	5	4	3
QEAKENGTNITFIGDK	RIPIIGEKQEAKENGT	NITFIGDKTIQMPFIK	K	Q	E	D	K	T	1	0	2	1	0	1	2	2	0	2	0	2	0	1	0	0	2	0	0	0	0	16	1	1763.87	Q8NBN3-2;Q8NBN3;Q8NBN3-3;H3BM87;H3BSZ0;H3BUZ1;H3BPJ4;H3BMU0	Q8NBN3-2	152	167	TMEM87A	Transmembrane protein 87A	yes	no	2	8.7804e-07	66.022	2	0.816	2	2	2
QEEAGVRPSAGNVSTHPSISQRPGGSTK	IIATESVKQEEAGVRP	QRPGGSTKSHPEPQTP	K	Q	E	T	K	S	2	2	1	0	0	2	2	4	1	1	0	1	0	0	3	5	2	0	0	2	0	28	2	2833.41	J3KQ45;F8W8W7;O43493-6;O43493-4;O43493-2;O43493-5;O43493-3;O43493	J3KQ45	28	55	TGOLN2	Trans-Golgi network integral membrane protein 2	yes	no	4	1.0854e-15	67.496	2	0		1
QESMNSNVSVYQPPR	CHFTCSGKQESMNSNV	VSVYQPPRQVIITIQP	K	Q	E	P	R	Q	0	1	2	0	0	2	1	0	0	0	0	0	1	0	2	3	0	0	1	2	0	15	0	1734.8	J3QQX6;J3QRQ1;P13598;J3QRT5;J3QQR8	J3QQX6	99	113	ICAM2	Intercellular adhesion molecule 2	yes	no	2;3	2.5183e-22	143.64	1.86	0.811	15	12	10	10
QGIDFCPGQNVSGVTTHNIEDHTK	TNSWENFRQGIDFCPG	HNIEDHTKIPIIFHIG	R	Q	G	T	K	I	0	0	2	2	1	2	1	3	2	2	0	1	0	1	1	1	3	0	0	2	0	24	0	2653.22	P34059	P34059	414	437	GALNS	N-acetylgalactosamine-6-sulfatase	yes	yes	4	2.9603e-25	100.85	1.75	0.829	2	1	1	2
QGNNHTCTWK	REFQRCCRQGNNHTCT	NNHTCTWKAWEDTIDK	R	Q	G	W	K	A	0	0	2	0	1	1	0	1	1	0	0	1	0	0	0	0	2	1	0	0	0	10	0	1244.54	Q16610;Q16610-4	Q16610	351	360	ECM1	Extracellular matrix protein 1	yes	no	2	7.6552e-05	87.713	2.5	0.5		1	1	1
QGSGNTTVTRGNETSVSDSMK	WWISYWIKQGSGNTTV	TSVSDSMKDNPHMQYY	K	Q	G	M	K	D	0	1	2	1	0	1	1	3	0	0	0	1	1	0	0	4	4	0	0	2	0	21	1	2154.98	O15440-5;O15440	O15440-5	886	906	ABCC5	Multidrug resistance-associated protein 5	yes	no	2;3	7.7798e-16	81.884	1.75	0.661	3	4	1	2
QICYHHSINWTK	RIYISANRQICYHHSI	HHSINWTKVIRGPTEE	R	Q	I	T	K	V	0	0	1	0	1	1	0	0	2	2	0	1	0	0	0	1	1	1	1	0	0	12	0	1585.75	B4DGQ7;P21860-4;P21860	B4DGQ7	461	472	ERBB3	Receptor tyrosine-protein kinase erbB-3	yes	no	2	2.5656e-07	89.43	1	0	2			1
QIHCCGIHNYSDWENTDWFK	RAIDYVQRQIHCCGIH	WENTDWFKETKNQSVP	R	Q	I	F	K	E	0	0	2	2	2	1	1	1	2	2	0	1	0	1	0	1	1	2	1	0	0	20	0	2609.09	H0YKJ9;O60637-3;O60637-2;O60637	H0YKJ9	55	74	TSPAN3	Tetraspanin-3	yes	no	2;3;4	3.2321e-35	133.93	2.08	0.796	7	9	9	6
QINISHIIVPIGIAK	ISTRGEIKQINISHII	IVPIGIAKPAHIYDKG	K	Q	I	A	K	P	1	0	1	0	0	1	0	1	1	6	0	1	0	0	1	1	0	0	0	1	0	15	0	1614.98	Q9UHN6-2;Q9UHN6;B4E1B9	Q9UHN6-2	1234	1248	TMEM2	Transmembrane protein 2	yes	no	2;3	1.8894e-06	72.321	2.5	0.5		1	1	1
QISCVANQNGSQADCEIGNPFK	EIRAFPEKQISCVANQ	CEIGNPFKRNSNVTFY	K	Q	I	F	K	R	2	0	3	1	2	3	1	2	0	2	0	1	0	1	1	2	0	0	0	1	0	22	0	2436.08	P23229-7;P23229-4;P23229-2;P23229-5;P23229-3;P23229-6;P23229;P23229-9	P23229-7	604	625	ITGA6	Integrin alpha-6;Integrin alpha-6 heavy chain;Integrin alpha-6 light chain;Processed integrin alpha-6	yes	no	2;3	5.6803e-37	127.1	1.95	0.844	8	6	7	6
QIVINITGNTICAGGASDEK	ETQTQSEKQIVINITG	AGGASDEKIISIICRA	K	Q	I	E	K	I	2	0	2	1	1	1	1	3	0	4	0	1	0	0	0	1	2	0	0	1	0	20	0	2060.02	O00592-2;O00592	O00592-2	324	343	PODXL	Podocalyxin	yes	no	2;3	2.3411e-71	198.77	1.97	0.785	11	13	10	9
QNGTWPR	EITIQASKQNGTWPRE	KQNGTWPREVIIVISV	K	Q	N	P	R	E	0	1	1	0	0	1	0	1	0	0	0	0	0	0	1	0	1	1	0	0	0	7	0	857.414	P17813-2;P17813	P17813-2	87	93	ENG	Endoglin	yes	no	2	0.0026557	91.906	1.91	0.793	4	4	3	2
QNITNQIEK	ANITEWKRQNITNQIE	NITNQIEKWMKINVEE	R	Q	N	E	K	W	0	0	2	0	0	2	1	0	0	2	0	1	0	0	0	0	1	0	0	0	0	9	0	1086.57	Q68CQ7;A0A0A0MSE5	Q68CQ7	256	264	GLT8D1	Glycosyltransferase 8 domain-containing protein 1	yes	no	2	1.055e-14	162.64	2	0.816	4	4	4	3
QNNGAFNETIFR	IENIKIRKQNNGAFNE	AFNETIFRNQIAIATW	K	Q	N	F	R	N	1	1	3	0	0	1	1	1	0	1	0	0	0	2	0	0	1	0	0	0	0	12	0	1409.67	G3V0E5;P02786	G3V0E5	640	651	TFRC	Transferrin receptor protein 1;Transferrin receptor protein 1, serum form	yes	no	2	1.6171e-26	140.24	1.94	0.872	21	12	18	11
QNQSIVYGK	HHINEIKRQNQSIVYG	NQSIVYGKVDSFWKNK	R	Q	N	G	K	V	0	0	1	0	0	2	0	1	0	1	0	1	0	0	0	1	0	0	1	1	0	9	0	1035.53	Q09328	Q09328	446	454	MGAT5	Alpha-1,6-mannosylglycoprotein 6-beta-N-acetylglucosaminyltransferase A	yes	yes	2	0.005859	62.463	1.75	0.829	2	1	1	2
QNSTMFSITPENSWTPK	GQIVAVGKQNSTMFSI	PENSWTPKACVIVYYI	K	Q	N	P	K	A	0	0	2	0	0	1	1	0	0	1	0	1	1	1	2	3	3	1	0	0	0	17	0	1966.91	Q6YHK3-4;Q6YHK3;Q6YHK3-3;Q6YHK3-2	Q6YHK3-4	512	528	CD109	CD109 antigen	yes	no	2;3	3.3603e-43	177.66	2.09	0.793	9	12	12	8
QNVTEFPIIK	DWSDVCTKQNVTEFPI	VTEFPIIKMYKKGENP	K	Q	N	I	K	M	0	0	1	0	0	1	1	0	0	2	0	1	0	1	1	0	1	0	0	1	0	10	0	1187.65	H0YJI6;Q9P2K2	H0YJI6	20	29	TXNDC16	Thioredoxin domain-containing protein 16	yes	no	2	0.0013323	63.624	3	0			1
QPESMNVTR	QGIPHFTKQPESMNVT	PESMNVTRNTAFNITC	K	Q	P	T	R	N	0	1	1	0	0	1	1	0	0	0	0	0	1	0	1	1	1	0	0	1	0	9	0	1060.5	Q12866;E9PHX8	Q12866	202	210	MERTK	Tyrosine-protein kinase Mer	yes	no	2	0.011898	50.353	1	0	1			1
QPGENGSIVTCGHR	WIGVTISRQPGENGSI	SIVTCGHRWKNIFYIK	R	Q	P	H	R	W	0	1	1	0	1	1	1	3	1	1	0	0	0	0	1	1	1	0	0	1	0	14	0	1510.69	P13612;E7EP60;P13612-2	P13612	134	147	ITGA4	Integrin alpha-4	yes	no	2;3	0.00059518	47.621	2	0.894	2	1	2	1
QPVSPVIHPPVSYNDTAPR	IGRQIIQKQPVSPVIH	SYNDTAPRIIFWAQNF	K	Q	P	P	R	I	1	1	1	1	0	1	0	0	1	1	0	0	0	0	5	2	1	0	1	3	0	19	0	2073.06	Q15904;A6NLC6;A0A0C4DGX8	Q15904	248	266	ATP6AP1	V-type proton ATPase subunit S1	yes	no	2;3	5.0169e-15	87.676	2	0.784	4	5	4	3
QQMENYPKNNHTASIIDR	SEFNNNFRQQMENYPK	HTASIIDRMQADFKCC	R	Q	Q	D	R	M	1	1	3	1	0	2	1	0	1	2	0	1	1	0	1	1	1	0	1	0	0	18	1	2158.02	F8VV56;F8W022;F8VWK8;P08962-3;P08962-2;P08962	F8VV56	28	45	CD63	CD63 antigen	yes	no	3	0.0034924	57.173	3	0			1
QRNSTIEAANIAGIK	VPAEFDIKQRNSTIEA	AANIAGIKIIRVINEP	K	Q	R	I	K	I	3	1	2	0	0	1	1	1	0	3	0	1	0	0	0	1	1	0	0	0	0	15	1	1584.86	P48723	P48723	182	196	HSPA13	Heat shock 70 kDa protein 13	yes	yes	2;3	5.6866e-34	177.74	2	0.816	8	8	8	6
QRYPANCTVR	CMTVSCPRQRYPANCT	YPANCTVRDHVHCIGN	R	Q	R	V	R	D	1	2	1	0	1	1	0	0	0	0	0	0	0	0	1	0	1	0	1	1	0	10	1	1263.61	H0YNF6;B3KT51;E7EPS7;H0YNS4;Q9BRN9-2;Q9BRN9	H0YNF6	96	105	TM2D3	TM2 domain-containing protein 3	yes	no	2;3	3.0815e-05	103.08	2.23	0.799	3	4	6	3
QSGDVTCNCTDGR	EGACVVNKQSGDVTCN	TCNCTDGRVAPSCITC	K	Q	S	G	R	V	0	1	1	2	2	1	0	2	0	0	0	0	0	0	0	1	2	0	0	1	0	13	0	1468.57	Q07954	Q07954	4357	4369	LRP1	Prolow-density lipoprotein receptor-related protein 1;Low-density lipoprotein receptor-related protein 1 85 kDa subunit;Low-density lipoprotein receptor-related protein 1 515 kDa subunit;Low-density lipoprotein receptor-related protein 1 intracellular domain	yes	yes	2	1.8172e-10	103.83	1.91	0.793	4	4	3	4
QSNSTACQDIYAWTDGSISQFR	GIRRREEKQSNSTACQ	DGSISQFRETSSSF__	K	Q	S	F	R	E	2	1	1	2	1	3	0	1	0	2	0	0	0	1	0	4	2	1	1	0	0	22	0	2534.11	E9PR90;E9PMI0;E9PQU7;Q6UX15-2;Q6UX15	E9PR90	107	128	LAYN	Layilin	yes	no	2;3	7.1715e-71	180.52	2.04	0.859	8	6	9	5
QSQFINVTATEDYVDPVTNQTK	CEITCSPRQSQFINVT	DPVTNQTKTNVKEIQY	R	Q	S	T	K	T	1	0	2	2	0	3	1	0	0	1	0	1	0	1	1	1	4	0	1	3	0	22	0	2497.2	O15118	O15118	117	138	NPC1	Niemann-Pick C1 protein	yes	yes	2;3	1.133e-49	148.75	1.88	0.758	6	7	4	3
QSTGQDTEAEIQDATIAIHGITVEDEGNYTCEFATFPK	RISFVSAKQSTGQDTE	CEFATFPKGSVRGMTW	K	Q	S	P	K	G	4	0	1	3	1	3	5	3	1	4	0	1	0	2	1	1	6	0	1	1	0	38	0	4185.9	Q92692-2;Q92692	Q92692-2	110	147	PVRL2	Nectin-2	yes	no	3	3.1511e-85	146.03	1.89	0.737	3	4	2	2
QTDVINASWWVMSNK	CIAINRSKQTDVINAS	SWWVMSNKTRDEIERS	K	Q	T	N	K	T	1	0	2	1	0	1	0	0	0	1	0	1	1	0	0	2	1	2	0	2	0	15	0	1777.85	F8VVF8;F8VW54;Q12999	F8VVF8	26	40	TSPAN31	Tetraspanin-31	yes	no	2	9.4928e-17	115.8	2	0.816	1	1	1
QTIFFNGTR	VVIQNPARQTIFFNGT	TIFFNGTRAIKDERFQ	R	Q	T	T	R	A	0	1	1	0	0	1	0	1	0	1	0	0	0	2	0	0	2	0	0	0	0	9	0	1082.55	Q8NFZ8	Q8NFZ8	62	70	CADM4	Cell adhesion molecule 4	yes	yes	2	0.00097345	77.533	2	0.816	4	4	4	3
QTIQNASETVK	KYSEVKSRQTIQNASE	QNASETVKYINNIYKI	R	Q	T	V	K	Y	1	0	1	0	0	2	1	0	0	1	0	1	0	0	0	1	2	0	0	1	0	11	0	1217.63	O60449-3;O60449-2;O60449	O60449-3	1099	1109	LY75	Lymphocyte antigen 75	yes	no	2	3.9045e-07	121.68	2	0.816	4	4	4	3
QTMIDFIQNHTEGSRPPACPR	DREIRTVRQTMIDFIQ	SRPPACPRIDPIQPSD	R	Q	T	P	R	I	1	2	1	1	1	2	1	1	1	2	0	0	1	1	3	1	2	0	0	0	0	21	1	2454.15	A0A087X176;Q6ZRP7;H0Y430	A0A087X176	170	190	QSOX2	Sulfhydryl oxidase 2;Sulfhydryl oxidase	yes	no	3;4	6.2495e-55	159.06	1.94	0.848	7	5	6	5
QTNESIIIIR	ENAVEITRQTNESIII	NESIIIIRAIPKGIRD	R	Q	T	I	R	A	0	1	1	0	0	1	1	0	0	4	0	0	0	0	0	1	1	0	0	0	0	10	0	1185.67	P25391	P25391	1989	1998	LAMA1	Laminin subunit alpha-1	yes	yes	2	0.011553	73.499	1	0	1
QTPEYQNESSR	EQIQNETRQTPEYQNE	EYQNESSRNAQFIDMV	R	Q	T	S	R	N	0	1	1	0	0	2	2	0	0	0	0	0	0	0	1	2	1	0	1	0	0	11	0	1337.58	B7Z7D2;E9PQY3;P11117	B7Z7D2	139	149	ACP2	Lysosomal acid phosphatase	yes	no	2	3.8797e-06	93.345	1.85	0.769	5	5	3	3
QTQVGIVQYGENVTHEFNINK	ERMDIGPKQTQVGIVQ	THEFNINKYSSTEEVI	K	Q	T	N	K	Y	0	0	3	0	0	3	2	2	1	2	0	1	0	1	0	0	2	0	1	3	0	21	0	2417.2	P56199	P56199	206	226	ITGA1	Integrin alpha-1	yes	yes	2;3	2.2441e-49	146.13	2	0.707	1	2	1
QVAIQTFGNQTTIIPAGGAGYK	RSHSGMVKQVAIQTFG	PAGGAGYKVIAIIDVP	K	Q	V	Y	K	V	3	0	1	0	0	3	0	4	0	3	0	1	0	1	1	0	3	0	1	1	0	22	0	2234.17	Q9NX62	Q9NX62	251	272	IMPAD1	Inositol monophosphatase 3	yes	yes	2;3	1.2689e-49	149.84	2.04	0.789	7	9	8	4
QVINITDK	________________	QVINITDKDISPHTSP	R	Q	V	D	K	D	0	0	1	1	0	1	0	0	0	2	0	1	0	0	0	0	1	0	0	1	0	8	0	929.518	J3QKW6;P22223-2;P22223	J3QKW6	4	11	CDH3	Cadherin-3	yes	no	2	0.01444	40.724	3	0			1
QVYNITVR	QQIDFEKKQVYNITVR	QVYNITVRAKDKGKPV	K	Q	V	V	R	A	0	1	1	0	0	1	0	0	0	1	0	0	0	0	0	0	1	0	1	2	0	8	0	991.545	A0A087WVP1;Q14517	A0A087WVP1	995	1002	FAT1	Protocadherin Fat 1;Protocadherin Fat 1, nuclear form	yes	no	2	0.0033815	62.582	2.2	0.748	1	2	2	1
QYISYETIYANGSR	QSTINIAKQYISYETI	TIYANGSRTETQVGIY	K	Q	Y	S	R	T	1	1	1	0	0	1	1	1	0	2	0	0	0	0	0	2	1	0	3	0	0	14	0	1663.78	O95084-2;O95084;E9PRR2	O95084-2	51	64	PRSS23	Serine protease 23	yes	no	2	4.2519e-18	128.22	2	0.784	4	5	4	3
QYNPIISMITNQTGEAGR	REQEKINRQYNPIISM	NQTGEAGRISNISHIN	R	Q	Y	G	R	I	1	1	2	0	0	2	1	2	0	3	0	0	1	0	1	1	2	0	1	0	0	18	0	1991.97	Q9NY97-2;Q9NY97	Q9NY97-2	65	82	B3GNT2	UDP-GlcNAc:betaGal beta-1,3-N-acetylglucosaminyltransferase 2	yes	no	2;3	9.4352e-29	122.46	2	0.707	1	2	1	1
QYNSTGDYR	NNYEKAIKQYNSTGDY	YNSTGDYRSHAVDKIQ	K	Q	Y	Y	R	S	0	1	1	1	0	1	0	1	0	0	0	0	0	0	0	1	1	0	2	0	0	9	0	1102.47	A0A087WYV6;A0A087WZU5;O43657	A0A087WYV6	44	52	TSPAN6	Tetraspanin-6	yes	no	2	0.00034292	100.02	1.94	0.827	6	5	5	5
RAEGIYSQIIGITASQSNITK	SNIQATERRAEGIYSQ	ASQSNITKEINFTTRA	R	R	A	T	K	E	2	1	1	0	0	2	1	2	0	5	0	1	0	0	0	3	2	0	1	0	0	21	1	2249.2	M0R310;Q9BX97	M0R310	66	86	PLVAP	Plasmalemma vesicle-associated protein	yes	no	3	8.6421e-11	71.202	1.75	0.829	2	1	1	1
RDANSSIYK	VHISPRQKRDANSSIY	DANSSIYKGKKCRMES	K	R	D	Y	K	G	1	1	1	1	0	0	0	0	0	1	0	1	0	0	0	2	0	0	1	0	0	9	1	1052.53	Q16394	Q16394	86	94	EXT1	Exostosin-1	yes	yes	2	0.00098022	68.847	1.6	0.8	3	1	1	1
RDCVECIIIHSGKPDNQTCHSICR	CPDACSTKRDCVECII	QTCHSICRDEVITWVD	K	R	D	C	R	D	0	2	1	2	4	1	1	1	2	4	0	1	0	0	1	2	1	0	0	1	0	24	2	2954.34	H7C5U2;P18084	H7C5U2	329	352	ITGB5	Integrin beta;Integrin beta-5	yes	no	4;5	2.4177e-17	78.645	2	0.926	3	1	3	4
RDHHGANFSCR	VTTTVIVRRDHHGANF	HGANFSCRTEIDIRPQ	R	R	D	C	R	T	1	2	1	1	1	0	0	1	2	0	0	0	0	1	0	1	0	0	0	0	0	11	1	1355.59	P05362;K7EKL8	P05362	177	187	ICAM1	Intercellular adhesion molecule 1	yes	no	2;3;4	3.7771e-05	83.137	2	0.767	5	7	5	5
REAINITIDHK	KVYIDPIKREAINITI	INITIDHKCKIFQTIN	K	R	E	H	K	C	1	1	1	1	0	0	1	0	1	3	0	1	0	0	0	0	1	0	0	0	0	11	1	1308.71	E7ETU9;O00469;O00469-2;C9JXZ0	E7ETU9	150	160	PLOD2	Procollagen-lysine,2-oxoglutarate 5-dioxygenase 2	yes	no	2;3	2.0071e-06	92.19	1.86	0.833	6	4	4	4
RECHFFNGTER	PRFIWQPKRECHFFNG	HFFNGTERVRFIDRYF	K	R	E	E	R	V	0	2	1	0	1	0	2	1	1	0	0	0	0	2	0	0	1	0	0	0	0	11	1	1451.64	A0A087WX18;Q29974;P01911	A0A087WX18	42	52	HLA-DRB1	HLA class II histocompatibility antigen, DRB1-16 beta chain;HLA class II histocompatibility antigen, DRB1-15 beta chain	yes	no	2;3	0.00030345	68.676	1.92	0.759	4	5	3	5
REDHGANFSCR	ITATVIARREDHGANF	HGANFSCRAEIDIRPH	R	R	E	C	R	A	1	2	1	1	1	0	1	1	1	0	0	0	0	1	0	1	0	0	0	0	0	11	1	1347.57	Q9UMF0;K7EIL3	Q9UMF0	189	199	ICAM5	Intercellular adhesion molecule 5	yes	no	3	0.00062542	53.034	3	0			2
REIYNGTADITIR	PPSRAQMKREIYNGTA	GTADITIRFTWNFQRD	K	R	E	I	R	F	1	2	1	1	0	0	1	1	0	3	0	0	0	0	0	0	2	0	1	0	0	13	1	1520.79	Q92508;E7EUT2	Q92508	2290	2302	PIEZO1	Piezo-type mechanosensitive ion channel component 1	yes	no	3	0.0023453	42.958	2	0		1
REQINITIDHR	KIFIDPEKREQINITI	INITIDHRCRIFQNID	K	R	E	H	R	C	0	2	1	1	0	1	1	0	1	3	0	0	0	0	0	0	1	0	0	0	0	11	1	1393.74	Q02809;Q02809-2;Q5JXB7	Q02809	193	203	PLOD1	Procollagen-lysine,2-oxoglutarate 5-dioxygenase 1	yes	no	2;3;4	9.1358e-07	104.24	2.05	0.865	7	5	8	5
RFANEYPNITR	PDMEIFIRRFANEYPN	NEYPNITRIYSIGKSV	R	R	F	T	R	I	1	2	2	0	0	0	1	0	0	1	0	0	0	1	1	0	1	0	1	0	0	11	1	1379.69	O75976;O75976-2	O75976	515	525	CPD	Carboxypeptidase D	yes	no	2	0.00063017	61.11	1.5	0.5	3	3		1
RGNISAVAVR	QGFCQIRRRGNISAVA	NISAVAVRFPPAAPPA	R	R	G	V	R	F	2	2	1	0	0	0	0	1	0	1	0	0	0	0	0	1	0	0	0	2	0	10	1	1041.6	Q9Y4D7-2;Q9Y4D7	Q9Y4D7-2	153	162	PLXND1	Plexin-D1	yes	no	2	0.00019156	76.927	2.33	0.943	1		2
RGPECSQNYTTPSGVIK	SIRYEIFKRGPECSQN	TTPSGVIKSPGFPEKY	K	R	G	I	K	S	0	1	1	0	1	1	1	2	0	1	0	1	0	0	2	2	2	0	1	1	0	17	1	1892.91	Q5JWQ4;E7EX60;Q5T7F0;E9PEP6;O14786-3;O14786-2;O14786	Q5JWQ4	143	159	NRP1	Neuropilin-1	yes	no	2;3	1.8343e-13	96.143	1.89	0.737	3	4	2	2
RGVFITNETGQPIIGK	RPYDEGIRRGVFITNE	TGQPIIGKVWPGSTAF	R	R	G	G	K	V	0	1	1	0	0	1	1	3	0	3	0	1	0	1	1	0	2	0	0	1	0	16	1	1728.95	P10253	P10253	464	479	GAA	Lysosomal alpha-glucosidase;76 kDa lysosomal alpha-glucosidase;70 kDa lysosomal alpha-glucosidase	yes	yes	3	6.1114e-13	91.355	2	1	1		1
RHEEGHMINCTCFGQGR	NVNDTFHKRHEEGHMI	CTCFGQGRGRWKCDPV	K	R	H	G	R	G	0	2	1	0	2	1	2	3	2	1	0	0	1	1	0	0	1	0	0	0	0	17	1	2087.88	P02751-13;P02751-11;P02751-7;P02751-15;P02751-12;P02751-4;P02751-10;P02751-6;P02751-5;P02751-9;P02751-14;P02751-8;P02751-17;P02751-3;P02751;P02751-2;P02751-16	P02751-13	534	550	FN1	Fibronectin;Anastellin;Ugl-Y1;Ugl-Y2;Ugl-Y3	yes	no	3;4	1.0658e-26	137.61	2.07	0.791	13	17	16	11
RIDPEENHTAEIVIPEIPIAHPPNER	EIFYCTFRRIDPEENH	IAHPPNERTHIVIIGA	R	R	I	E	R	T	2	2	2	1	0	0	5	0	2	5	0	0	0	0	5	0	1	0	0	1	0	26	1	2985.53	Q9NZQ7-2;Q9NZQ7	Q9NZQ7-2	99	124	CD274	Programmed cell death 1 ligand 1	yes	no	4	3.8141e-16	94.594	2	0.894	2	1	2
RISAVNSIFISHNNTK	SIRGVQIRRISAVNSI	FISHNNTKEINSPIIF	R	R	I	T	K	E	1	1	3	0	0	0	0	0	1	3	0	1	0	1	0	3	1	0	0	1	0	16	1	1799.96	P48960-3;P48960;P48960-2	P48960-3	392	407	CD97	CD97 antigen;CD97 antigen subunit alpha;CD97 antigen subunit beta	yes	no	3	8.6916e-15	101.8	2	0.775	6	8	6	6
RMEISMGPIQANHTGTGIIITIQPEQK	YESTRSGRRMEISMGP	ITIQPEQKFQKVKGFG	R	R	M	Q	K	F	1	1	1	0	0	3	2	3	1	6	0	1	2	0	2	1	3	0	0	0	0	27	1	2962.54	A0A0G2JLB3;P04062-2;P04062	A0A0G2JLB3	87	113	GBA	Glucosylceramidase	yes	no	3;4	5.0145e-34	107.75	2.33	0.471		2	1	1
RNASAVVIYNEER	DKVIVAARRNASAVVI	VVIYNEERYGNITIPM	R	R	N	E	R	Y	2	2	2	0	0	0	2	0	0	1	0	0	0	0	0	1	0	0	1	2	0	13	1	1519.77	F8WCD0;Q8NC42	F8WCD0	130	142	RNF149	E3 ubiquitin-protein ligase RNF149	yes	no	2;3	4.5067e-06	84.508	1.94	0.827	6	5	5	5
RNASVETVDNK	KMWKGIVKRNASVETV	SVETVDNKTSEDVTMA	K	R	N	N	K	T	1	1	2	1	0	0	1	0	0	0	0	1	0	0	0	1	1	0	0	2	0	11	1	1231.62	E9PRU5;Q96F05	E9PRU5	40	50	C11orf24	Uncharacterized protein C11orf24	yes	no	2	0.0028025	46.069	2	0		1
RNESHIIDFR	VMIVHDIRRNESHIID	ESHIIDFRESAPGAIR	R	R	N	F	R	E	0	2	1	1	0	0	1	0	1	2	0	0	0	1	0	1	0	0	0	0	0	10	1	1285.65	Q9UJ14;Q9UJ14-4;Q9UJ14-5	Q9UJ14	197	206	GGT7	Gamma-glutamyltransferase 7;Gamma-glutamyltransferase 7 heavy chain;Gamma-glutamyltransferase 7 light chain	yes	no	2;3	0.0009388	54.259	2.11	0.737	2	4	3	1
RNFTAADWGQSR	IATDHTYRRNFTAADW	AADWGQSRDAEEAISQ	R	R	N	S	R	D	2	2	1	1	0	1	0	1	0	0	0	0	0	1	0	1	1	1	0	0	0	12	1	1407.66	A0A087X0S5;P12109	A0A087X0S5	211	222	COL6A1	Collagen alpha-1(VI) chain	yes	no	2;3	4.0134e-08	97.957	2.09	0.793	3	4	4	1
RNISDIIEK	WKHYVPIKRNISDIIE	NISDIIEKVKWAKEND	K	R	N	E	K	V	0	1	1	1	0	0	1	0	0	3	0	1	0	0	0	1	0	0	0	0	0	9	1	1086.6	Q7Z4H8;Q7Z4H8-3;Q7Z4H8-2	Q7Z4H8	418	426	KDELC2	KDEL motif-containing protein 2	yes	no	2	0.00024053	94.309	2.09	0.793	3	4	4	3
RNITIAYTIEADRDR	SAGNPNYRRNITIAYT	TIEADRDRRPPRIRFA	R	R	N	D	R	R	2	3	1	2	0	0	1	0	0	3	0	0	0	0	0	0	2	0	1	0	0	15	2	1805.94	P26006;P26006-1	P26006	510	524	ITGA3	Integrin alpha-3;Integrin alpha-3 heavy chain;Integrin alpha-3 light chain	yes	no	3	9.6559e-23	146.27	1.91	0.793	4	4	3	2
RNNTFISIR	EDERTIVRRNNTFISI	NNTFISIRDVFGKDII	R	R	N	I	R	D	0	2	2	0	0	0	0	0	0	2	0	0	0	1	0	1	1	0	0	0	0	9	1	1119.61	P13726-2;P13726	P13726-2	168	176	F3	Tissue factor	yes	no	2;3	6.004e-21	172.56	2	0.816	10	10	10	8
RNQSISIIYK	HIHVIEERRNQSISII	QSISIIYKVPYVAQEI	R	R	N	Y	K	V	0	1	1	0	0	1	0	0	0	3	0	1	0	0	0	2	0	0	1	0	0	10	1	1220.69	Q06481-5;Q06481-4;Q06481-2;Q06481-3;Q06481-6;Q06481	Q06481-5	311	320	APLP2	Amyloid-like protein 2	yes	no	2;3	3.9285e-05	88.056	2.2	0.833	4	4	7	4
RNQSIVQDMDSMVR	SPRAQIFRRNQSIVQD	QDMDSMVRIMRYNDFI	R	R	N	V	R	I	0	2	1	2	0	2	0	0	0	1	0	0	2	0	0	2	0	0	0	2	0	14	1	1677.79	Q8NHP8-2;Q8NHP8	Q8NHP8-2	432	445	PLBD2	Putative phospholipase B-like 2;Putative phospholipase B-like 2 32 kDa form;Putative phospholipase B-like 2 45 kDa form	yes	no	2;3	5.034e-06	67.648	2	0.926	3	1	3	2
RNSTSIYFK	DCPMEQCKRNSTSIYF	NSTSIYFKMENDIPQK	K	R	N	F	K	M	0	1	1	0	0	0	0	0	0	1	0	1	0	1	0	2	1	0	1	0	0	9	1	1114.58	B1AMW1;P19256-2;P19256-3;P19256	B1AMW1	168	176	CD58	Lymphocyte function-associated antigen 3	yes	no	2;3	0.00015339	90.15	2.08	0.812	7	8	9	6
RNTTWQAGHNFYNVDMSYIK	EIVNYVNKRNTTWQAG	NVDMSYIKRICGTFIG	K	R	N	I	K	R	1	1	3	1	0	1	0	1	1	1	0	1	1	1	0	1	2	1	2	1	0	20	1	2444.13	E9PL32;E9PKX0;E9PS78;E9PR54;E9PJ67;E9PCB3;E9PKQ7;E9PNL5;E9PHZ5;E9PLY3;E9PSG5;E9PQM1;P07858	E9PL32	37	56	CTSB	Cathepsin B;Cathepsin B light chain;Cathepsin B heavy chain	yes	no	3;4	3.0989e-10	63.869	1.57	0.728	4	2	1	2
RNWTITR	PISPVTIKRNWTITRI	KRNWTITRINGDFAQI	K	R	N	T	R	I	0	2	1	0	0	0	0	0	0	1	0	0	0	0	0	0	2	1	0	0	0	7	1	945.514	P19022-2;P19022	P19022-2	619	625	CDH2	Cadherin-2	yes	no	2;3	0.001197	122.19	2.05	0.844	7	6	8	6
RPASMINWTTIQR	EEFPEIARRPASMINW	INWTTIQRINAGQWFI	R	R	P	Q	R	I	1	2	1	0	0	1	0	0	0	2	0	0	1	0	1	1	2	1	0	0	0	13	1	1572.82	Q8WTR4-5;Q8WTR4-4;Q8WTR4-3;Q8WTR4-2;Q8WTR4	Q8WTR4-5	50	62	GDPD5	Glycerophosphodiester phosphodiesterase domain-containing protein 5	yes	no	3	3.9252e-05	73.927	3	0			2	1
RPASNVSASIQR	QIRTVEQKRPASNVSA	NVSASIQRIREIIAQT	K	R	P	Q	R	I	2	2	1	0	0	1	0	0	0	1	0	0	0	0	1	3	0	0	0	1	0	12	1	1284.69	A0A0A0MTC7;A0A0A0MQS9;Q16363-2;Q16363	A0A0A0MTC7	799	810	LAMA4	Laminin subunit alpha-4	yes	no	2	0.0018514	45.825	1	0	1
RPNQSQPIPPSSIQR	GVPAVIIRRPNQSQPI	IPPSSIQRFIRARNIS	R	R	P	Q	R	F	0	2	1	0	0	3	0	0	0	2	0	0	0	0	4	3	0	0	0	0	0	15	1	1703.91	Q92542-2;Q92542;Q5T205;H0Y6T7;H0Y3Z4	Q92542-2	395	409	NCSTN	Nicastrin	yes	no	2;3	5.6703e-17	119.45	1.95	0.878	9	5	8	5
RPPARPGPISTANHTAIR	FRQEMIQRRPPARPGP	TANHTAIRGSH_____	R	R	P	I	R	G	3	3	1	0	0	0	0	1	1	2	0	0	0	0	4	1	2	0	0	0	0	18	2	1911.06	O60512	O60512	373	390	B4GALT3	Beta-1,4-galactosyltransferase 3;N-acetyllactosamine synthase;Beta-N-acetylglucosaminylglycopeptide beta-1,4-galactosyltransferase;Beta-N-acetylglucosaminyl-glycolipid beta-1,4-galactosyltransferase	yes	yes	4	5.547e-07	56.817	2	1	1		1
RPPIAEIAAINISGSR	IPAGAFARRPPIAEIA	AINISGSRIDEVRAGA	R	R	P	S	R	I	3	2	1	0	0	0	1	1	0	4	0	0	0	0	2	2	0	0	0	0	0	16	1	1663.94	Q13641	Q13641	114	129	TPBG	Trophoblast glycoprotein	yes	yes	3	0.00016788	48.288	2	0		1
RPYVSYVNNSIAR	NNGYQMQRRPYVSYVN	YVNNSIARNYYPMVQS	R	R	P	A	R	N	1	2	2	0	0	0	0	0	0	1	0	0	0	0	1	2	0	0	2	2	0	13	1	1537.8	H0YA68;E9PCD7;Q9Y2E5-2;Q9Y2E5	H0YA68	740	752	MAN2B2	Epididymis-specific alpha-mannosidase	yes	no	2	0.00012679	62.357	2.5	0.5		1	1
RQDVNITVATVPSWIK	AANIAGQRRQDVNITV	ATVPSWIKKPQDSQIE	R	R	Q	I	K	K	1	1	1	1	0	1	0	0	0	2	0	1	0	0	1	1	2	1	0	3	0	16	1	1826.01	Q13308-5;Q13308-4;Q13308-2;Q13308;Q13308-6;H0Y8F1	Q13308-5	401	416	PTK7	Inactive tyrosine-protein kinase 7	yes	no	2;3	1.2207e-17	110.77	2	0.816	8	8	8	6
RQNITNQIEK	VANITEWKRQNITNQI	NITNQIEKWMKINVEE	K	R	Q	E	K	W	0	1	2	0	0	2	1	0	0	2	0	1	0	0	0	0	1	0	0	0	0	10	1	1242.67	Q68CQ7;A0A0A0MSE5	Q68CQ7	255	264	GLT8D1	Glycosyltransferase 8 domain-containing protein 1	yes	no	2;3	6.826e-16	162.38	1.95	0.804	13	13	11	10
RQNQSIVYGK	IHHINEIKRQNQSIVY	NQSIVYGKVDSFWKNK	K	R	Q	G	K	V	0	1	1	0	0	2	0	1	0	1	0	1	0	0	0	1	0	0	1	1	0	10	1	1191.64	Q09328	Q09328	445	454	MGAT5	Alpha-1,6-mannosylglycoprotein 6-beta-N-acetylglucosaminyltransferase A	yes	yes	2;3	2.314e-05	111.61	2.04	0.806	7	8	8	6
RQTECMVEQYSNYSVNGEPVNGR	NSSVEAFKRQTECMVE	NGEPVNGRHTIGENIA	K	R	Q	G	R	H	0	2	3	0	1	2	3	2	0	0	0	0	1	0	1	2	1	0	2	3	0	23	1	2716.2	B4DKB2;P42892-3;P42892-2;P42892-4;P42892	B4DKB2	640	662	ECE1	Endothelin-converting enzyme 1	yes	no	3	3.0998e-23	95.153	1.69	0.722	6	5	2	3
RSGNPGAEVTNSSVAGPDCCGGIGNIDFR	________________	GIGNIDFRQADFCVMT	K	R	S	F	R	Q	2	2	3	2	2	0	1	6	0	2	0	0	0	1	2	3	1	0	0	2	0	29	1	2963.32	J3KTR2;J3QLU8;Q9UBM1-3;Q9UBM1-2	J3KTR2	3	31	PEMT		yes	no	3	6.9213e-37	106.6	1.6	0.8	3	1	1	2
RTFINTTVEK	FVTEFKIKRTFINTTV	FINTTVEKHSDIQEVE	K	R	T	E	K	H	0	1	1	0	0	0	1	0	0	1	0	1	0	1	0	0	3	0	0	1	0	10	1	1207.66	Q9ULI3	Q9ULI3	1076	1085	HEG1	Protein HEG homolog 1	yes	yes	2;3	3.1902e-05	96.229	2	0.784	4	5	4	4
RTNVSGSIR	IVPVTTNKRTNVSGSI	TNVSGSIR________	K	R	T	I	R	-	0	2	1	0	0	0	0	1	0	1	0	0	0	0	0	2	1	0	0	1	0	9	1	988.541	Q96EE4	Q96EE4	132	140	CCDC126	Coiled-coil domain-containing protein 126	yes	yes	2	0.0008153	72.096	2	0.816	3	3	3	2
RWNCSTADNASVFGR	CQHQFRQRRWNCSTAD	DNASVFGRVMQIGSRE	R	R	W	G	R	V	2	2	2	1	1	0	0	1	0	0	0	0	0	1	0	2	1	1	0	1	0	15	1	1739.78	Q9H1J7;F5GYM2;F5H034;F5H364;F5H7Q6	Q9H1J7	91	105	WNT5B	Protein Wnt-5b;Protein Wnt	yes	no	3	0.00031362	47.217	2	1	1		1	1
RYHQPGHEAVTSAVDQIQQEFHCCGSNNSQDWR	NIKDTMTKRYHQPGHE	SNNSQDWRDSEWI___	K	R	Y	W	R	D	2	2	2	2	2	5	2	2	3	1	0	0	0	1	1	3	1	1	1	2	0	33	1	3940.71	E9PJC8;E9PLZ6;E9PRJ3;K4DIB7;E9PMR4;P48509	E9PJC8	133	165	CD151	CD151 antigen	yes	no	4;5	2.7653e-66	141.17	2.05	0.824	7	7	8	6
RYHSQTYGNGSK	ASKQHRIKRYHSQTYG	QTYGNGSKCDINGRPR	K	R	Y	S	K	C	0	1	1	0	0	1	0	2	1	0	0	1	0	0	0	2	1	0	2	0	0	12	1	1396.65	Q13438-8;Q13438-3;Q13438-2;Q13438-7;Q13438-4;Q13438	Q13438-8	110	121	OS9	Protein OS-9	yes	no	2	0.00027401	66.004	2	0		1
RYNITSQDVGSGTSNNSQACAQFIEQYFHDSDIAQFMR	VTPSVIRKRYNITSQD	SDIAQFMRIFGGNFAH	K	R	Y	M	R	I	3	2	3	3	1	5	1	2	1	3	0	0	1	3	0	5	2	0	2	1	0	38	1	4384.95	A0A0C4DGZ9;O14773	A0A0C4DGZ9	208	245	TPP1	Tripeptidyl-peptidase 1	yes	no	3;4	4.4663e-99	156.12	1.62	0.857	5	1	2	3
SAEFFNYTVR	EGYIRFIRSAEFFNYT	EFFNYTVRTIGIGEEW	R	S	A	V	R	T	1	1	1	0	0	0	1	0	0	0	0	0	0	2	0	1	1	0	1	1	0	10	0	1232.58	O60568;C9JIX5;C9JU11	O60568	58	67	PLOD3	Procollagen-lysine,2-oxoglutarate 5-dioxygenase 3	yes	no	2	3.896e-05	113.93	2	0.816	4	4	4	3
SAIIEFACTHNIGNCSTTAMK	TPSMREIRSAIIEFAC	NCSTTAMKIFDDWMAS	R	S	A	M	K	I	3	0	2	0	2	0	1	1	1	3	0	1	1	1	0	2	3	0	0	0	0	21	0	2325.06	Q9UIQ6-3;Q9UIQ6-2;Q9UIQ6	Q9UIQ6-3	802	822	LNPEP	Leucyl-cystinyl aminopeptidase;Leucyl-cystinyl aminopeptidase, pregnancy serum form	yes	no	2;3	1.0419e-61	167.51	2.15	0.803	7	9	11	8
SANASFNIK	DVTGEEARSANASFNI	ANASFNIKWIEAGPVV	R	S	A	I	K	W	2	0	2	0	0	0	0	0	0	1	0	1	0	1	0	2	0	0	0	0	0	9	0	950.482	Q13308-5;Q13308-4;Q13308-2;Q13308;Q13308-6;Q13308-3;Q86X91;C9J9E8;F8WDG7	Q13308-5	114	122	PTK7	Inactive tyrosine-protein kinase 7	yes	no	1;2	4.2893e-05	126.07	2.21	0.832	5	5	9	5
SANSTIAQAIHWTR	EKSPPRTRSANSTIAQ	AQAIHWTRSQISPIEA	R	S	A	T	R	S	3	1	1	0	0	1	0	0	1	2	0	0	0	0	0	2	2	1	0	0	0	14	0	1554.79	Q9BU23-3;Q9BU23-2;Q9BU23	Q9BU23-3	501	514	LMF2	Lipase maturation factor 2	yes	no	2;3	8.5064e-74	173.71	1.83	0.764	7	7	4	6
SAVSTSWIIPYNYTWSPEK	IKIREQQRSAVSTSWI	NYTWSPEKVFVQTPTI	R	S	A	E	K	V	1	0	1	0	0	0	1	0	0	2	0	1	0	0	2	4	2	2	2	1	0	19	0	2228.08	B4DPU0;Q8NCC3-2;Q8NCC3	B4DPU0	62	80	PLA2G15	Group XV phospholipase A2	yes	no	2	4.0588e-18	100.02	2	0.707	1	2	1	1
SCGECIQAGPNCGWCTNSTFIQEGMPTSAR	RCIKANAKSCGECIQA	EGMPTSARCDDIEAIK	K	S	C	A	R	C	2	1	2	0	4	2	2	4	0	2	0	0	1	1	2	3	3	1	0	0	0	30	0	3375.38	P05556-2;P05556;P05556-5;P05556-4;P05556-3;Q5T3E5;E9PQJ2;E7ERX5;Q5T3E6;E9PLR6;E7EQW5	P05556-2	34	63	ITGB1	Integrin beta-1;Integrin beta	yes	no	3;4	6.2145e-12	65.766	2.25	0.829	1	1	2	1
SCHICNASDPK	ERGEERIRSCHICNAS	ICNASDPKKAHPPAFI	R	S	C	P	K	K	1	0	1	1	2	0	0	0	1	1	0	1	0	0	1	2	0	0	0	0	0	11	0	1287.53	O95631	O95631	90	100	NTN1	Netrin-1	yes	yes	2;3	2.6076e-06	99.5	1.78	0.786	4	3	2	3
SCINESAIDSR	QKAKAIYRSCINESAI	NESAIDSRGGEPIIKI	R	S	C	S	R	G	1	1	1	1	1	0	1	0	0	2	0	0	0	0	0	3	0	0	0	0	0	11	0	1250.56	P08473;C9J9X7;C9JR96	P08473	142	152	MME	Neprilysin	yes	no	2	6.8872e-07	117.09	2	0.816	4	4	4	3
SCMSNCSITSICEK	FSTCDNQKSCMSNCSI	SITSICEKPQEVCVAV	K	S	C	E	K	P	0	0	1	0	3	0	1	0	0	2	0	1	1	0	0	4	1	0	0	0	0	14	0	1675.67	P37173-2;P37173	P37173-2	91	104	TGFBR2	TGF-beta receptor type-2	yes	no	2	1.4434e-05	63.682	1	0	2			1
SCVAVTSAQPQNMSR	HWIWSRSKSCVAVTSA	AQPQNMSRRAQGEVQI	K	S	C	S	R	R	2	1	1	0	1	2	0	0	0	0	0	0	1	0	1	3	1	0	0	2	0	15	0	1634.75	O15031	O15031	517	531	PLXNB2	Plexin-B2	yes	yes	2	1.1943e-22	148.57	2.04	0.806	7	8	8	7
SDAVSHTGNYTCEVTEITR	DASIKMDKSDAVSHTG	CEVTEITREGETIIEI	K	S	D	T	R	E	1	1	1	1	1	0	2	1	1	1	0	0	0	0	0	2	4	0	1	2	0	19	0	2138.95	Q08722-2;Q08722-3;Q08722-4;Q08722	Q08722-2	103	121	CD47	Leukocyte surface antigen CD47	yes	no	2;3	1.3793e-83	214.59	2.07	0.842	9	8	11	6
SDFSQTMIFQANTTR	AVCRNDMRSDFSQTMI	IFQANTTRIFQGTRIV	R	S	D	T	R	I	1	1	1	1	0	2	0	0	0	1	0	0	1	2	0	2	3	0	0	0	0	15	0	1745.8	A0A087WWP7;A0A087X1P0;P23470-2;P23470	A0A087WWP7	371	385	PTPRG	Receptor-type tyrosine-protein phosphatase gamma	yes	no	2	0.00064237	75.018	1.67	0.471	1	2		2
SDINDTGFFMNIEEDMTR	IMSNITNRSDINDTGF	NIEEDMTRYAYYYSGI	R	S	D	T	R	Y	0	1	2	3	0	0	2	1	0	2	0	0	2	2	0	1	2	0	0	0	0	18	0	2133.9	P08183	P08183	96	113	ABCB1	Multidrug resistance protein 1	yes	yes	2;3	5.1922e-130	266.7	2	0.828	12	11	12	10
SDINPANGSYPFQAIR	GENAISARSDINPANG	SYPFQAIRQRSHGGID	R	S	D	I	R	Q	2	1	2	1	0	1	0	1	0	2	0	0	0	1	2	2	0	0	1	0	0	16	0	1748.85	Q8NHP8-2;Q8NHP8	Q8NHP8-2	477	492	PLBD2	Putative phospholipase B-like 2;Putative phospholipase B-like 2 32 kDa form;Putative phospholipase B-like 2 45 kDa form	yes	no	2	1.2562e-50	179.79	2	0.816	4	4	4	3
SDNGSYICK	FSITSVQRSDNGSYIC	DNGSYICKMKINNEEI	R	S	D	C	K	M	0	0	1	1	1	0	0	1	0	1	0	1	0	0	0	2	0	0	1	0	0	9	0	1042.44	Q12866	Q12866	168	176	MERTK	Tyrosine-protein kinase Mer	yes	yes	2	0.001723	68.657	1.75	0.829	2	1	1	2
SDPHWESMINATTR	TGSGGPFKSDPHWESM	SMINATTRRMISHSSG	K	S	D	T	R	R	1	1	1	1	0	0	1	0	1	1	0	0	1	0	1	2	2	1	0	0	0	14	0	1643.74	B4DGG1;Q9H0X4-2;Q9H0X4	B4DGG1	305	318	ITFG3	Protein ITFG3	yes	no	2;3	9.1912e-14	102.5	2	0.816	8	8	8	6
SEASEGNITVTCR	PPMVNVTRSEASEGNI	GNITVTCRASSFYPRN	R	S	E	C	R	A	1	1	1	0	1	0	2	1	0	1	0	0	0	0	0	2	2	0	0	1	0	13	0	1422.64	H0Y615;A0A0G2JK11;Q96QC4;Q29983-2;Q29983;A0A0G2JJ55;A0A024RCL3	H0Y615	105	117	MICA	MHC class I polypeptide-related sequence A	yes	no	2	1.6888e-10	105.03	1.88	0.781	3	3	2	3
SENASIVISSSNQK	ITIRGEIRSENASIVI	VISSSNQKREIAIQIS	R	S	E	Q	K	R	1	0	2	0	0	1	1	0	0	2	0	1	0	0	0	5	0	0	0	1	0	14	0	1462.73	P56199	P56199	1111	1124	ITGA1	Integrin alpha-1	yes	yes	2	4.1552e-16	116.06	2.2	0.748	2	4	4	2
SEQIVNFTGK	NVSIIPPRSEQIVNFT	QIVNFTGKAEMGGPFS	R	S	E	G	K	A	0	0	1	0	0	1	1	1	0	1	0	1	0	1	0	1	1	0	0	1	0	10	0	1121.57	F8VZW0;A0A087WTK1;C9JUY7;Q9BVX2	F8VZW0	45	54	TMEM106C	Transmembrane protein 106C	yes	no	2	5.553e-05	99.283	2.2	0.748	2	4	4	3
SFDDHFQHIINDSER	AMIATQIRSFDDHFQH	HIINDSERTIQATFPG	R	S	F	E	R	T	0	1	1	3	0	1	1	0	2	2	0	0	0	2	0	2	0	0	0	0	0	15	0	1858.82	C9J4Y6;P35052;H7BZE9;H7C024;H7C410;P35052-2	C9J4Y6	56	70	GPC1	Glypican-1;Secreted glypican-1	yes	no	2;3	7.4169e-20	158.14	1.89	0.809	7	6	5	5
SFGGWNTSGCVAHR	FWDINKNKSFGGWNTS	TSGCVAHRDSDASETV	K	S	F	H	R	D	1	1	1	0	1	0	0	3	1	0	0	0	0	1	0	2	1	1	0	1	0	14	0	1534.67	Q86SQ4-2;Q86SQ4;Q86SQ4-4;Q86SQ4-3	Q86SQ4-2	785	798	GPR126	G-protein coupled receptor 126	yes	no	2;3	3.2695e-16	118.52	1.89	0.788	7	7	5	4
SFNATAER	PAISMPQKSFNATAER	SFNATAERGEEMTFSC	K	S	F	E	R	G	2	1	1	0	0	0	1	0	0	0	0	0	0	1	0	1	1	0	0	0	0	8	0	894.42	H9KV31;O15394;O15394-2	H9KV31	199	206	NCAM2	Neural cell adhesion molecule 2	yes	no	2	0.0030153	66.568	2	0.707	1	2	1	1
SFSGVIDCGNCSR	YFFDNDSKSFSGVIDC	IDCGNCSRIFHGEKIM	K	S	F	S	R	I	0	1	1	1	2	0	0	2	0	1	0	0	0	1	0	3	0	0	0	1	0	13	0	1457.6	P54289-4;P54289-5;P54289-3;P54289-2;P54289	P54289-4	965	977	CACNA2D1	Voltage-dependent calcium channel subunit alpha-2/delta-1;Voltage-dependent calcium channel subunit alpha-2-1;Voltage-dependent calcium channel subunit delta-1	yes	no	2	2.5782e-13	136.24	2	0.816	4	4	4	3
SFSVYTNGSTVPSPVK	TAVSGGKRSFSVYTNG	STVPSPVKDIGISTKA	R	S	F	V	K	D	0	0	1	0	0	0	0	1	0	0	0	1	0	1	2	4	2	0	1	3	0	16	0	1668.84	J3QT52;Q6ZR19;F8VSD5;F8VU56;P23467-4;P23467-2;P23467;P23467-3	J3QT52	410	425	IGFL2;PTPRB	Receptor-type tyrosine-protein phosphatase beta	yes	no	2	2.9789e-05	61.127	2	0		1		1
SGDASINVTNIQISDIGTYQCK	HFTSNDIKSGDASINV	DIGTYQCKVKKAPGVA	K	S	G	C	K	V	1	0	2	2	1	2	0	2	0	4	0	1	0	0	0	3	2	0	1	1	0	22	0	2383.13	P78310-2;P78310-6;P78310;P78310-4;P78310-5;P78310-7	P78310-2	100	121	CXADR	Coxsackievirus and adenovirus receptor	yes	no	2;3	9.1021e-23	124.08	1.57	0.728	4	2	1	2
SGIIRNDSTVPDQFQCK	DEFVCSIKSGIIRNDS	VPDQFQCKIIAVGIFQ	K	S	G	C	K	I	0	1	1	2	1	2	0	1	0	2	0	1	0	1	1	2	1	0	0	1	0	17	1	1963.94	Q96RD7-2;Q96RD7	Q96RD7-2	250	266	PANX1	Pannexin-1	yes	no	2;3	1.6698e-16	113.86	2	0.816	8	8	8	6
SGVINITEEVIWVK	SVSIIDKKSGVINITE	TEEVIWVKVNINMNGY	K	S	G	V	K	V	0	0	1	0	0	0	2	1	0	3	0	1	0	0	0	1	1	1	0	3	0	14	0	1585.87	Q9UIQ6-3;Q9UIQ6-2;Q9UIQ6	Q9UIQ6-3	659	672	LNPEP	Leucyl-cystinyl aminopeptidase;Leucyl-cystinyl aminopeptidase, pregnancy serum form	yes	no	2	1.5946e-13	103.76	2.07	0.884	5	3	6	3
SHAASDAPENITIIAETADAR	VMVQTSGKSHAASDAP	IAETADARGRSGSSSR	K	S	H	A	R	G	6	1	1	2	0	0	2	0	1	3	0	0	0	0	1	2	2	0	0	0	0	21	0	2152.04	Q9ULI3;Q9ULI3-2	Q9ULI3	150	170	HEG1	Protein HEG homolog 1	yes	no	3	0.00032763	48.244	1.5	0.5	1	1
SHIQNYTVNATK	EVTITRWKSHIQNYTV	NYTVNATKITVNITND	K	S	H	T	K	I	1	0	2	0	0	1	0	0	1	1	0	1	0	0	0	1	2	0	1	1	0	12	0	1374.69	P40189-3;P40189	P40189-3	375	386	IL6ST	Interleukin-6 receptor subunit beta	yes	no	2;3	4.0556e-37	180.84	2.08	0.828	8	8	10	6
SHNRSEEFIIAGK	SVCGYFHRSHNRSEEF	EEFIIAGKIQDGIIHI	R	S	H	G	K	I	1	1	1	0	0	0	2	1	1	2	0	1	0	1	0	2	0	0	0	0	0	13	1	1486.75	P01033;Q5H9A7	P01033	99	111	TIMP1	Metalloproteinase inhibitor 1	yes	no	3	0.00023106	53.869	1.75	0.829	2	1	1	1
SHTNTSHVMQYGNK	HKQYHIVKSHTNTSHV	HVMQYGNKTISTMKVM	K	S	H	N	K	T	0	0	2	0	0	1	0	1	2	0	0	1	1	0	0	2	2	0	1	1	0	14	0	1602.72	Q99538-3;Q99538-2;Q99538	Q99538-3	260	273	LGMN	Legumain	yes	no	2;3;4	5.5306e-66	204.35	2.04	0.791	15	19	17	11
SICNSIISINTTISCSEAQK	CIIRFGTRSICNSIIS	ISCSEAQKIPWTPPGT	R	S	I	Q	K	I	1	0	2	0	2	1	1	0	0	5	0	1	0	0	0	5	2	0	0	0	0	20	0	2225.07	Q7Z7N9;H0YEV1	Q7Z7N9	127	146	TMEM179B	Transmembrane protein 179B	yes	no	2;3	2.5073e-48	182.22	1.85	0.853	9	5	6	8
SIDAYPIINQAQAIENHTEVQFQK	DRPRIGIRSIDAYPII	HTEVQFQKECGPDNKC	R	S	I	Q	K	E	3	0	2	1	0	4	2	0	1	4	0	1	0	1	1	1	1	0	1	1	0	24	0	2756.38	P26006;P26006-1	P26006	590	613	ITGA3	Integrin alpha-3;Integrin alpha-3 heavy chain;Integrin alpha-3 light chain	yes	no	3	1.2785e-12	76.889	2	0		1		1
SIEEIGIQNYSTTSSCQAR	SMIGDIRRSIEEIGIQ	TTSSCQARASQVRSDY	R	S	I	A	R	A	1	1	1	0	1	2	2	1	0	3	0	0	0	0	0	4	2	0	1	0	0	19	0	2142.99	Q9NZ53-2;Q9NZ53	Q9NZ53-2	396	414	PODXL2	Podocalyxin-like protein 2	yes	no	2;3	4.8591e-51	165.9	2.06	0.827	5	5	6	4
SIGQFISTENATIK	KIVFIIYRSIGQFIST	STENATIKIGADFIGR	R	S	I	I	K	I	1	0	1	0	0	1	1	1	0	3	0	1	0	1	0	2	2	0	0	0	0	14	0	1507.79	H0Y5C0;B1ALU1;B1ALU3;O95490-3;O95490-4;O95490-2;O95490-5;O95490;O95490-7;O95490-6	H0Y5C0	590	603	LPHN2	Latrophilin-2	yes	no	2	0.00026257	79.337	1.5	0.5	2	2		2
SIIEFNTTVSCDQQGTNHR	SVIRSATRSIIEFNTT	DQQGTNHRVQSSIAFI	R	S	I	H	R	V	0	1	2	1	1	2	1	1	1	2	0	0	0	1	0	2	3	0	0	1	0	19	0	2206.01	P11717	P11717	107	125	IGF2R	Cation-independent mannose-6-phosphate receptor	yes	yes	2;3	3.4643e-39	149.52	1.82	0.777	9	8	5	6
SIIHIPSAEIEDSGTYTCNVTESVNDHQDEK	IDMPYHIRSIIHIPSA	VNDHQDEKAINITVRA	R	S	I	E	K	A	1	0	2	3	1	1	4	1	2	4	0	1	0	0	1	4	3	0	1	2	0	31	0	3487.57	P09619-2;P09619	P09619-2	274	304	PDGFRB	Platelet-derived growth factor receptor beta	yes	no	4	2.6412e-08	46.709	3	0			1
SIITVTNVTQEHFGNYTCVAANK	IIQNFSTRSIITVTNV	YTCVAANKIGTTNASI	R	S	I	N	K	I	2	0	3	0	1	1	1	1	1	2	0	1	0	1	0	1	4	0	1	3	0	23	0	2566.25	F6X2W2;Q7Z3B1-2;Q7Z3B1	F6X2W2	225	247	NEGR1	Neuronal growth regulator 1	yes	no	3	6.6235e-36	117.38	2	0.775	3	4	3	2
SINSSISCR	________________	INSSISCRKEISNITE	M	S	I	C	R	K	0	1	1	0	1	0	0	0	0	2	0	0	0	0	0	4	0	0	0	0	0	9	0	1022.48	Q8N6U8-2;Q8N6U8	Q8N6U8-2	2	10	GPR161	G-protein coupled receptor 161	yes	no	2	0.00020757	118.71	2.08	0.828	4	4	5	3
SINVTGQGFSIIQR	RSFASGGRSINVTGQG	QGFSIIQRFAMVVIAE	R	S	I	Q	R	F	0	1	1	0	0	2	0	2	0	3	0	0	0	1	0	2	1	0	0	1	0	14	0	1518.82	O15031	O15031	1000	1013	PLXNB2	Plexin-B2	yes	yes	2	1.6375e-19	159.52	1.8	0.872	5	2	3	2
SIPNSSCIIEDK	________________	SSCIIEDKMCEGNKTT	M	S	I	D	K	M	0	0	1	1	1	0	1	0	0	3	0	1	0	0	1	3	0	0	0	0	0	12	0	1361.65	P35367	P35367	2	13	HRH1	Histamine H1 receptor	yes	yes	2	2.299e-07	89.43	2	0.853	4	3	4	3
SISDNICAVCGQK	SVSRIPTRSISDNICA	ICAVCGQKIIVEIDEE	R	S	I	Q	K	I	1	0	1	1	2	1	0	1	0	2	0	1	0	0	0	2	0	0	0	1	0	13	0	1450.65	Q8N4F7-2;Q8N4F7	Q8N4F7-2	93	105	RNF175	RING finger protein 175	yes	no	2	0.016592	49.448	1.67	0.471	1	2
SISENATATAAPK	EDITEGNKSISENATA	ATATAAPKMPESTPVS	K	S	I	P	K	M	4	0	1	0	0	0	1	0	0	1	0	1	0	0	1	2	2	0	0	0	0	13	0	1259.64	B4DYM4;Q9UBS9;Q9UBS9-2	B4DYM4	489	501	SUCO	SUN domain-containing ossification factor	yes	no	2	6.7329e-05	72.891	1.38	0.484	5	3		3
SITQGSIIVGDIAPVNGTSQGK	FHTVTIIRSITQGSII	VNGTSQGKFQGIDINE	R	S	I	G	K	F	1	0	1	1	0	2	0	4	0	4	0	1	0	0	1	3	2	0	0	2	0	22	0	2141.13	P98160	P98160	3765	3786	HSPG2	Basement membrane-specific heparan sulfate proteoglycan core protein;Endorepellin;LG3 peptide	yes	yes	2;3	2.3115e-35	119.27	2	0.784	4	5	4	3
SIVTQYINATGNR	GSTGEHTKSIVTQYIN	YINATGNRWCSWSISQ	K	S	I	N	R	W	1	1	2	0	0	1	0	1	0	2	0	0	0	0	0	1	2	0	1	1	0	13	0	1435.74	F5GZS6;J3KPF3;P08195-2;P08195-3;P08195;P08195-4;H0YFX4	F5GZS6	386	398	SLC3A2	4F2 cell-surface antigen heavy chain	yes	no	1;2;3	3.1765e-49	203.39	2.02	0.785	18	23	19	13
SMAGSGHNVSQEAIAIK	YYEQITIKSMAGSGHN	SQEAIAIKRMIEMGAI	K	S	M	I	K	R	3	0	1	0	0	1	1	2	1	2	0	1	1	0	0	3	0	0	0	1	0	17	0	1698.84	Q11206-7;Q11206-3;Q11206-6;Q11206-5;Q11206-2;Q11206;Q11206-4	Q11206-7	288	304	ST3GAL4	CMP-N-acetylneuraminate-beta-galactosamide-alpha-2,3-sialyltransferase 4	yes	no	2;3	1.0715e-23	124.29	1.85	0.769	5	5	3	6
SNDTAASEYK	TNVIITWKSNDTAASE	DTAASEYKYVVKHKME	K	S	N	Y	K	Y	2	0	1	1	0	0	1	0	0	0	0	1	0	0	0	2	1	0	1	0	0	10	0	1084.47	A0A087WTK0;A0A087WVC6;Q12913-2;Q12913;E9PPH3	A0A087WTK0	141	150	PTPRJ	Receptor-type tyrosine-protein phosphatase eta	yes	no	2	0.00033021	77.062	2	0.816	1	1	1
SNFTITAAR	ASIHTPIRSNFTITAA	NFTITAARHSISETEK	R	S	N	A	R	H	2	1	1	0	0	0	0	0	0	1	0	0	0	1	0	1	2	0	0	0	0	9	0	979.509	Q68D85	Q68D85	241	249	NCR3LG1	Natural cytotoxicity triggering receptor 3 ligand 1	yes	yes	2	1.4198e-07	139.98	2	0.816	4	4	4	2
SNIDPSNVDSIFYAAQASQAISGCEISISNETK	KKACTYIRSNIDPSNV	ISISNETKDIIIAAVS	R	S	N	T	K	D	4	0	3	2	1	2	2	1	0	5	0	1	0	1	1	7	1	0	1	1	0	33	0	3515.64	Q5JYR7;P04844	Q5JYR7	77	109	RPN2	Dolichyl-diphosphooligosaccharide--protein glycosyltransferase subunit 2	yes	no	3	2.569e-33	94.401	1.67	0.471	1	2
SNISDIIEK	WKHYIPVKSNISDIIE	NISDIIEKIKWAKDHD	K	S	N	E	K	I	0	0	1	1	0	0	1	0	0	3	0	1	0	0	0	2	0	0	0	0	0	9	0	1017.53	Q6UW63	Q6UW63	413	421	KDELC1	KDEL motif-containing protein 1	yes	yes	2	0.0021682	76.228	1.67	0.943	2		1	1
SNISIIR	TDSGNPPKSNISIIRV	KSNISIIRVKVCQCDS	K	S	N	I	R	V	0	1	1	0	0	0	0	0	0	3	0	0	0	0	0	2	0	0	0	0	0	7	0	801.471	P19022-2;P19022	P19022-2	660	666	CDH2	Cadherin-2	yes	no	2	0.0024429	98.009	2	0.816	4	4	4	3
SNITFNNNDTVSFIEYR	VYREFRHKSNITFNNN	TVSFIEYRTFQFQPSK	K	S	N	Y	R	T	0	1	4	1	0	0	1	0	0	2	0	0	0	2	0	2	2	0	1	1	0	17	0	2032.95	B7ZKQ9;F5H4X0;Q8WTV0-4;Q8WTV0-5;Q8WTV0-2;Q8WTV0;F5H5E8	B7ZKQ9	101	117	SCARB1	Scavenger receptor class B member 1	yes	no	2	3.5944e-51	180.64	2.04	0.881	10	6	11	6
SNITVIR	YVEIPSGKSNITVIRE	KSNITVIRE_______	K	S	N	I	R	E	0	1	1	0	0	0	0	0	0	2	0	0	0	0	0	1	1	0	0	1	0	7	0	801.471	H7C5U2;P18084	H7C5U2	394	400	ITGB5	Integrin beta;Integrin beta-5	yes	no	2	0.0024449	98.458	2.09	0.793	3	4	4	3
SNTSQIAFIIYNDQPPQPSK	RSIQPIYRSNTSQIAF	DQPPQPSKAQDSSMRG	R	S	N	S	K	A	1	0	2	1	0	3	0	0	0	3	0	1	0	1	3	3	1	0	1	0	0	20	0	2247.12	K7ENE5;O00115-2;O00115	K7ENE5	85	104	DNASE2	Deoxyribonuclease-2-alpha	yes	no	2	2.4833e-71	160.67	1.8	0.98	3		2	1
SNVIFYIVTINNTADHIR	NSIQHNTRSNVIFYIV	NNTADHIRSWINSDSI	R	S	N	I	R	S	1	1	3	1	0	0	0	0	1	4	0	0	0	1	0	1	2	0	1	2	0	18	0	2089.1	Q68CQ7;C9JA13;C9J880;Q68CQ7-2	Q68CQ7	93	110	GLT8D1	Glycosyltransferase 8 domain-containing protein 1	yes	no	2;3	1.652e-70	195.17	2	0.816	8	8	8	6
SNVSGNTHICISNGNYEK	NIQAQKIKSNVSGNTH	ISNGNYEKEGIGASSH	K	S	N	E	K	E	0	0	4	0	1	0	1	2	1	2	0	1	0	0	0	3	1	0	1	1	0	18	0	1992.9	P56159-2;P56159	P56159-2	400	417	GFRA1	GDNF family receptor alpha-1	yes	no	2;3	6.6109e-07	56.036	1.86	0.833	3	2	2
SPANGSIGPTINISSGESR	VGATCVIKSPANGSIG	NISSGESRIIAARFFD	K	S	P	S	R	I	1	1	2	0	0	0	1	3	0	3	0	0	0	0	2	5	1	0	0	0	0	19	0	1842.91	J3QSS3;A0A087WXK5;Q9BZC7-2;Q9BZC7;Q9BZC7-3;H0Y8C9;H0Y8D6	J3QSS3	1547	1565	ABCA2	ATP-binding cassette sub-family A member 2	yes	no	2	3.5722e-08	100.39	2	1	1		1
SPSVDKYNVSGTNGTCIIASMGIQINITYER	PSPSPVPKSPSVDKYN	QINITYERKDNTTVTR	K	S	P	E	R	K	1	1	3	1	1	1	1	3	0	5	0	1	1	0	1	4	3	0	2	2	0	31	1	3387.64	P11279;P11279-2	P11279	216	246	LAMP1	Lysosome-associated membrane glycoprotein 1	yes	no	3	2.6486e-82	177.73	1.91	0.793	4	4	3	2
SPVQENSSDINK	TDFWYEYRSPVQENSS	ENSSDINKSIWDEFIS	R	S	P	N	K	S	0	0	2	1	0	1	1	0	0	1	0	1	0	0	1	3	0	0	0	1	0	12	0	1316.62	D6RD48;D6RAZ7;D6RIU2;D6RDP6;D6RHU6;D6RDY1;D6RA76;D6RC11;D6R9S8;D6RCE6;D6RFX6;D6RDI6;D6RCR8;Q9NY35-2;Q9NY35	D6RD48	37	48	CLDND1	Claudin domain-containing protein 1	yes	no	2	1.9399e-21	159.5	2	0.816	4	4	4	3
SQNDTVTPDVWYTSK	IYETHTWRSQNDTVTP	PDVWYTSKPKEKIVYA	R	S	Q	S	K	P	0	0	1	2	0	1	0	0	0	0	0	1	0	0	1	2	3	1	1	2	0	15	0	1739.8	Q7Z6V2;Q9BTY2	Q7Z6V2	54	68	FUCA2	Plasma alpha-L-fucosidase	yes	no	2	2.4082e-24	152.94	2	0.816	4	4	4	3
SQNFSAIK	TKVIIPEKSQNFSAIK	SQNFSAIKKDIIIPFQ	K	S	Q	I	K	K	1	0	1	0	0	1	0	0	0	1	0	1	0	1	0	2	0	0	0	0	0	8	0	893.461	P14384	P14384	382	389	CPM	Carboxypeptidase M	yes	yes	2	0.0077403	48.423	1	0	1			1
SRCNTTQGNEVTSIIR	GVSAATERSRCNTTQG	NEVTSIIRWAKDAGKS	R	S	R	I	R	W	0	2	2	0	1	1	1	1	0	2	0	0	0	0	0	2	3	0	0	1	0	16	1	1834.9	P05186-2;P05186-3;P05186	P05186-2	60	75	ALPL	Alkaline phosphatase, tissue-nonspecific isozyme	yes	no	3	4.867e-13	96.208	2	0.775	3	4	3	3
SRNTTAADTYNITDPEEIETEYPFFESR	ANTTMSSRSRNTTAAD	EYPFFESRVDNKERTV	R	S	R	S	R	V	2	2	2	2	0	0	5	0	0	2	0	0	0	2	2	2	5	0	2	0	0	28	1	3295.48	C9J5X1;P08069	C9J5X1	754	781	IGF1R	Tyrosine-protein kinase receptor;Insulin-like growth factor 1 receptor;Insulin-like growth factor 1 receptor alpha chain;Insulin-like growth factor 1 receptor beta chain	yes	no	3	2.0423e-88	183.64	2	0.816	4	4	4	3
SSCGKENTSDPSIVIAFGR	DATVVINRSSCGKENT	SIVIAFGRGHTITINF	R	S	S	G	R	G	1	1	1	1	1	0	1	2	0	2	0	1	0	1	1	4	1	0	0	1	0	19	1	2023.96	P11279;P11279-2	P11279	78	96	LAMP1	Lysosome-associated membrane glycoprotein 1	yes	no	2;3	9.4608e-125	244.52	2.04	0.824	8	8	9	6
SSDNVSVTVIR	VTDTAGQRSSDNVSVT	NVSVTVIRAAYSTGDG	R	S	S	I	R	A	0	1	1	1	0	0	0	0	0	1	0	0	0	0	0	3	1	0	0	3	0	11	0	1175.61	Q5VYB9;Q86VZ4	Q5VYB9	288	298	LRP11	Low-density lipoprotein receptor-related protein 11	yes	no	2	9.0969e-05	77.597	2	0		2		1
SVHGGVPQNVSIWAHR	PRFDSAGRSVHGGVPQ	NVSIWAHRKMIQKRV_	R	S	V	H	R	K	1	1	1	0	0	1	0	2	2	1	0	0	0	0	1	2	0	1	0	3	0	16	0	1742.9	C9JBF5;C9K016;Q12891	C9JBF5	95	110	HYAL2	Hyaluronidase;Hyaluronidase-2	yes	no	3	1.7482e-10	82.941	2.17	0.687	1	3	2	2
SVNASNYGISPDR	IISNRTMKSVNASNYG	NYGISPDRQFVYIESD	K	S	V	D	R	Q	1	1	2	1	0	0	0	1	0	1	0	0	0	0	1	3	0	0	1	1	0	13	0	1378.65	F8WF29;C9J131;A0A0D9SEN1;Q12884	F8WF29	76	88	FAP	Seprase	yes	no	2	0.0015438	70.889	1.6	0.8	3	1	1	1
SVNPNDTCIASCVK	NINCCGFRSVNPNDTC	TCIASCVKSDHSCSPC	R	S	V	V	K	S	1	0	2	1	2	0	0	0	0	1	0	1	0	0	1	2	1	0	0	2	0	14	0	1563.7	O95857	O95857	133	146	TSPAN13	Tetraspanin-13	yes	yes	2	5.2789e-14	111.12	2	0.853	4	3	4	3
SVYNCSGEACR	AAWRIIIRSVYNCSGE	NCSGEACRGHNRSPIV	R	S	V	C	R	G	1	1	1	0	2	0	1	1	0	0	0	0	0	0	0	2	0	0	1	1	0	11	0	1301.51	P54802	P54802	500	510	NAGLU	Alpha-N-acetylglucosaminidase;Alpha-N-acetylglucosaminidase 82 kDa form;Alpha-N-acetylglucosaminidase 77 kDa form	yes	yes	2	4.4955e-07	120.77	2.08	0.828	4	4	5	3
SWVQGNITACGR	ERYKKDIKSWVQGNIT	GNITACGRSIFIFDEM	K	S	W	G	R	S	1	1	1	0	1	1	0	2	0	1	0	0	0	0	0	1	1	1	0	1	0	12	0	1347.64	Q8N2E6;Q5JU69-2;Q5JU69	Q8N2E6	144	155	TOR2A	Prosalusin;Salusin-alpha;Salusin-beta;Torsin-2A	yes	no	2	0.00024788	79.492	1.88	0.781	3	3	2	2
SYGNISER	IRPDIKTKSYGNISER	SYGNISERVEIRKKIG	K	S	Y	E	R	V	0	1	1	0	0	0	1	1	0	1	0	0	0	0	0	2	0	0	1	0	0	8	0	924.43	Q8NCW6	Q8NCW6	425	432	GALNT11	Polypeptide N-acetylgalactosaminyltransferase 11	yes	yes	2	0.0042027	58.246	2.25	0.829	1	1	2
SYNGTTCENEIPFNVTK	MRKSFCYRSYNGTTCE	EIPFNVTKRMCCCTYN	R	S	Y	T	K	R	0	0	3	0	1	0	2	1	0	1	0	1	0	1	1	1	3	0	1	1	0	17	0	1972.88	A0A087WYV8;P35556	A0A087WYV8	1742	1758	FBN2	Fibrillin-2	yes	no	2	2.1155e-35	159.81	2	0.816	4	4	4	3
SYSTTYEERNITGTR	NIVSAAFRSYSTTYEE	ERNITGTRVKVPVGQE	R	S	Y	T	R	V	0	2	1	0	0	0	2	1	0	1	0	0	0	0	0	2	4	0	2	0	0	15	1	1776.83	M0QXM4;Q15758;M0QX44	M0QXM4	27	41	SLC1A5	Neutral amino acid transporter B(0)	yes	no	2;3	3.3909e-17	122.33	1.78	0.778	10	8	5	6
TAADTTGIQPIINQFTPANISR	MEYRIDYRTAADTTGI	FTPANISRQAHIIIDC	R	T	A	S	R	Q	3	1	2	1	0	2	0	1	0	4	0	0	0	1	2	1	4	0	0	0	0	22	0	2328.21	P06756-3;P06756-2;P06756	P06756-3	551	572	ITGAV	Integrin alpha-V;Integrin alpha-V heavy chain;Integrin alpha-V light chain	yes	no	2;3	2.785e-71	183.21	2	0.816	8	8	8	6
TADIQWNSSNAQIIIDYCSSK	FGINAIIRTADIQWNS	IIDYCSSKGYNISWEI	R	T	A	S	K	G	2	0	2	2	1	2	0	0	0	4	0	1	0	0	0	4	1	1	1	0	0	21	0	2413.12	Q9Y251-3;Q9Y251;D6RHG4;Q9Y251-4	Q9Y251-3	194	214	HPSE	Heparanase;Heparanase 8 kDa subunit;Heparanase 50 kDa subunit	yes	no	2	9.9614e-16	84.327	2.4	0.8	1	1	3	1
TAIFPDIIAQGNASIR	QGSAYANRTAIFPDII	AQGNASIRIQRVRVAD	R	T	A	I	R	I	3	1	1	1	0	1	0	1	0	4	0	0	0	1	1	1	1	0	0	0	0	16	0	1685.91	Q5ZPR3-3;Q5ZPR3-4;Q5ZPR3;A0A0C4DGH0;Q5ZPR3-2;H0YLT8;H0YN85;H0YK40;H0YK59	Q5ZPR3-3	93	108	CD276	CD276 antigen	yes	no	2;3	2.2774e-35	163.8	2.05	0.805	6	7	7	5
TANDTSTEAYNIIIR	DDIVRVAKTANDTSTE	EAYNIIIRTIAGENQT	K	T	A	I	R	T	2	1	2	1	0	0	1	0	0	3	0	0	0	0	0	1	3	0	1	0	0	15	0	1680.83	P11047	P11047	1203	1217	LAMC1	Laminin subunit gamma-1	yes	yes	2	4.2718e-54	192.65	2	0.816	4	4	4	3
TANHSAPSIENSVQPGK	IDFSWPNRTANHSAPS	ENSVQPGKRPISFIIP	R	T	A	G	K	R	2	0	2	0	0	1	1	1	1	1	0	1	0	0	2	3	1	0	0	1	0	17	0	1735.85	Q9UJ14;A0A0D9SF08;A0A0D9SFH0	Q9UJ14	521	537	GGT7	Gamma-glutamyltransferase 7;Gamma-glutamyltransferase 7 heavy chain;Gamma-glutamyltransferase 7 light chain	yes	no	2;3	3.158e-10	76.586	1.67	0.816	5	2	2	2
TASCSNVTCWIK	HTKEINCRTASCSNVT	SNVTCWIKDVHMKGEY	R	T	A	I	K	D	1	0	1	0	2	0	0	0	0	1	0	1	0	0	0	2	2	1	0	1	0	12	0	1425.64	P17301	P17301	1052	1063	ITGA2	Integrin alpha-2	yes	yes	2	0.00062792	61.11	2.25	0.661	1	4	3	2
TASNITVSVIEAEGVFEK	TVKAEIIKTASNITVS	EAEGVFEKGSFKTITI	K	T	A	E	K	G	2	0	1	0	0	0	3	1	0	2	0	1	0	1	0	2	2	0	0	3	0	18	0	1892.97	Q6YHK3-4;Q6YHK3;Q6YHK3-3;Q6YHK3-2	Q6YHK3-4	65	82	CD109	CD109 antigen	yes	no	2;3	1.0245e-82	206.59	1.97	0.811	13	13	12	9
TASVSINQTEPPK	IVTSRSFRTASVSINQ	INQTEPPKVRIEGRST	R	T	A	P	K	V	1	0	1	0	0	1	1	0	0	1	0	1	0	0	2	2	2	0	0	1	0	13	0	1370.7	P29317-2;P29317	P29317-2	429	441	EPHA2	Ephrin type-A receptor 2	yes	no	2	6.5211e-13	130.1	1.92	0.828	5	4	4	3
TAVNCSSDFDACIITK	PNPTADCKTAVNCSSD	FDACIITKAGIQVYNK	K	T	A	T	K	A	2	0	1	2	2	0	0	0	0	2	0	1	0	1	0	2	2	0	0	1	0	16	0	1800.8	E9PNW4;E9PR17;P13987;E9PI80	E9PNW4	40	55	CD59	CD59 glycoprotein	yes	no	2	4.1518e-31	136.34	2.11	0.809	76	91	107	77
TCDWIPKPNMSASCK	EIIVYIEKTCDWIPKP	PNMSASCKEIVDSYIP	K	T	C	C	K	E	1	0	1	1	2	0	0	0	0	1	0	2	1	0	2	2	1	1	0	0	0	15	1	1793.79	C9JIZ6;P07602;P07602-2;P07602-3	C9JIZ6	93	107	PSAP	Prosaposin;Saposin-A;Saposin-B-Val;Saposin-B;Saposin-C;Saposin-D	yes	no	2;3	5.0545e-13	113.4	1.86	0.833	12	8	8	8
TCNPETFPSSNESR	SPCPFTAKTCNPETFP	FPSSNESRQCPNARCQ	K	T	C	S	R	Q	0	1	2	0	1	0	2	0	0	0	0	0	0	1	2	3	2	0	0	0	0	14	0	1624.68	Q8IWA5-3;Q8IWA5;Q8IWA5-2	Q8IWA5-3	405	418	SLC44A2	Choline transporter-like protein 2	yes	no	2	2.8775e-27	157.23	2	0.816	4	4	4	3
TCPAGVMGENNTIVWK	IDGPHCVKTCPAGVMG	ENNTIVWKYADAGHVC	K	T	C	W	K	Y	1	0	2	0	1	0	1	2	0	1	0	1	1	0	1	0	2	1	0	2	0	16	0	1775.83	A0A0B4J1Y5;P00533-4;P00533-3;P00533;Q504U8;E9PFD7	A0A0B4J1Y5	594	609	EGFR	Epidermal growth factor receptor	yes	no	2	8.5309e-23	115.56	2.05	0.887	7	4	8	4
TCPIDEFQCNNTICK	EACGTGVRTCPIDEFQ	QCNNTICKPIAWKCDG	R	T	C	C	K	P	0	0	2	1	3	1	1	0	0	2	0	1	0	1	1	0	2	0	0	0	0	15	0	1898.8	Q07954	Q07954	3653	3667	LRP1	Prolow-density lipoprotein receptor-related protein 1;Low-density lipoprotein receptor-related protein 1 85 kDa subunit;Low-density lipoprotein receptor-related protein 1 515 kDa subunit;Low-density lipoprotein receptor-related protein 1 intracellular domain	yes	yes	2	4.6922e-14	105.14	2	0.816	4	4	4	3
TCSDAAYNHTTFPNIIQHR	TCVDIQIRTCSDAAYN	FPNIIQHRSWEVVEAS	R	T	C	H	R	S	2	1	2	1	1	1	0	0	2	2	0	0	0	1	1	1	3	0	1	0	0	19	0	2245.03	Q66K79-2;Q66K79	Q66K79-2	39	57	CPZ	Carboxypeptidase Z	yes	no	3	4.1365e-07	58.246	2	0.707	1	2	1
TCVSNCTASQFVCK	FYIGSDGRTCVSNCTA	TASQFVCKNDKCIPFW	R	T	C	C	K	N	1	0	1	0	3	1	0	0	0	0	0	1	0	1	0	2	2	0	0	2	0	14	0	1660.7	Q07954	Q07954	3329	3342	LRP1	Prolow-density lipoprotein receptor-related protein 1;Low-density lipoprotein receptor-related protein 1 85 kDa subunit;Low-density lipoprotein receptor-related protein 1 515 kDa subunit;Low-density lipoprotein receptor-related protein 1 intracellular domain	yes	yes	2	1.6928e-10	103.83	1.91	0.793	4	4	3	3
TDCDSSTTSICSFPVANVSITK	SKDRTKRRTDCDSSTT	VANVSITKGGRDRVIM	R	T	D	T	K	G	1	0	1	2	2	0	0	0	0	2	0	1	0	1	1	5	4	0	0	2	0	22	0	2389.08	H0YF20;E9PRU2;F8W7Q8;E9PIU3;H7BXM1;J3KQ12;Q96G97-3;Q96G97;Q96G97-4	H0YF20	14	35	BSCL2	Seipin	yes	no	2	6.1985e-05	42.185	1.5	0.5	1	1		1
TDDEVVQREEEAIQIDGINASQIR	GKSREGSRTDDEVVQR	GINASQIREIREKSEK	R	T	D	I	R	E	2	2	1	3	0	3	4	1	0	4	0	0	0	0	0	1	1	0	0	2	0	24	1	2727.33	P14625;Q96GW1	P14625	44	67	HSP90B1	Endoplasmin	yes	no	3	6.0062e-52	135.3	2	0.816	4	4	4	3
TEAGAFEYVPDPTFENFTGGVK	DGHRAIIRTEAGAFEY	ENFTGGVKKQVNKIIH	R	T	E	V	K	K	2	0	1	1	0	0	3	3	0	0	0	1	0	3	2	0	3	0	1	2	0	22	0	2375.1	O15031;H0Y6J7	O15031	1084	1105	PLXNB2	Plexin-B2	yes	no	2;3	3.7329e-62	172.3	2	0.858	7	5	7	4
TEVVMNNISPAWK	ATQQIVHRTEVVMNNI	NNISPAWKSFKVSVNS	R	T	E	W	K	S	1	0	2	0	0	0	1	0	0	1	0	1	1	0	1	1	1	1	0	2	0	13	0	1487.74	Q96A23;Q96A23-2	Q96A23	196	208	CPNE4	Copine-4	yes	no	2	0.0054395	48.948	2	0		1		1
TFAFISNQPGEGEANSTR	DWPHQPNKTFAFISNQ	EGEANSTRATVPFPFD	K	T	F	T	R	A	2	1	2	0	0	1	2	2	0	1	0	0	0	2	1	2	2	0	0	0	0	18	0	1924.89	Q96FE5-2;Q96FE5	Q96FE5-2	522	539	LINGO1	Leucine-rich repeat and immunoglobulin-like domain-containing nogo receptor-interacting protein 1	yes	no	2	0.0033912	54.764	1	0	1
TFANGSIAFR	HPMNDPTRTFANGSIA	ANGSIAFRVQAFSRSS	R	T	F	F	R	V	2	1	1	0	0	0	0	1	0	1	0	0	0	2	0	1	1	0	0	0	0	10	0	1082.55	A0A087X0W3;Q8WWB7-2;Q8WWB7;X6R6A3;A0A087WV34	A0A087X0W3	184	193	C1orf85	Lysosomal protein NCU-G1	yes	no	2	3.3102e-05	115.78	2	0.816	3	3	3	2
TFAVYINSTGYR	WQAQHESRTFAVYINS	YINSTGYRTAFFGKYI	R	T	F	Y	R	T	1	1	1	0	0	0	0	1	0	1	0	0	0	1	0	1	2	0	2	1	0	12	0	1390.69	B1AMP9;Q8IWU5-2;Q8IWU5	B1AMP9	126	137	SULF2	Extracellular sulfatase Sulf-2	yes	no	2	2.1755e-05	108.56	1	0	3			1
TFINTTVEK	VTEFKIKRTFINTTVE	FINTTVEKHSDIQEVE	R	T	F	E	K	H	0	0	1	0	0	0	1	0	0	1	0	1	0	1	0	0	3	0	0	1	0	9	0	1051.56	Q9ULI3	Q9ULI3	1077	1085	HEG1	Protein HEG homolog 1	yes	yes	2	0.020789	67.113	2	0		1
TGAITVQNTTQIR	EKFSMDYKTGAITVQN	VQNTTQIRSRYEITVR	K	T	G	I	R	S	1	1	1	0	0	2	0	1	0	2	0	0	0	0	0	0	4	0	0	1	0	13	0	1401.76	A0A087WVP1;Q14517	A0A087WVP1	1935	1947	FAT1	Protocadherin Fat 1;Protocadherin Fat 1, nuclear form	yes	no	2	1.7806e-10	104.17	2	0.816	4	4	4	3
TGEQFSFNTTAAQPQYFK	RMDDFVIRTGEQFSFN	AAQPQYFKYEFPEGVD	R	T	G	F	K	Y	2	0	1	0	0	3	1	1	0	0	0	1	0	3	1	1	3	0	1	0	0	18	0	2063.96	F5H8L4;C9JBG5;Q8NBJ9;Q8NBJ9-2;E9PME7;E9PPN9	F5H8L4	158	175	SIDT2	SID1 transmembrane family member 2	yes	no	2	2.3925e-28	120.9	1.85	0.769	5	5	3	3
TGIYQVINGSR	APQPSSVKTGIYQVIN	YQVINGSRICIKAEMG	K	T	G	S	R	I	0	1	1	0	0	1	0	2	0	2	0	0	0	0	0	1	1	0	1	1	0	11	0	1206.64	E7ETP9;Q9UQV4	E7ETP9	201	211	LAMP3	Lysosome-associated membrane glycoprotein 3	yes	no	2	0.00024426	74.987	2	0.866	3	2	3	2
TGPVVEDSGSIIIEYVNGSACTTSDGR	ISNIGMAKTGPVVEDS	ACTTSDGRQTTYTTRI	K	T	G	G	R	Q	1	1	1	2	1	0	2	4	0	3	0	0	0	0	1	4	3	0	1	3	0	27	0	2783.29	P11717	P11717	855	881	IGF2R	Cation-independent mannose-6-phosphate receptor	yes	yes	2;3	4.1378e-107	210.5	1.94	0.802	6	6	5	4
TGTVDNNTSTDIK	VRERSHPKTGTVDNNT	NNTSTDIKSIRPDEIP	K	T	G	I	K	S	0	0	2	2	0	0	0	1	0	1	0	1	0	0	0	1	4	0	0	1	0	13	0	1364.64	Q9BXJ4-3	Q9BXJ4-3	65	77			yes	yes	2	1.2455e-05	104.41	2	0.775	3	4	3	3
TGVNSGVMIMNMTR	ARHPYYGKTGVNSGVM	VMIMNMTRMRRKYFKN	K	T	G	T	R	M	0	1	2	0	0	0	0	2	0	1	0	0	3	0	0	1	2	0	0	2	0	14	0	1509.71	Q4G148-2;Q4G148	Q4G148-2	237	250	GXYLT1	Glucoside xylosyltransferase 1	yes	no	2	6.7772e-06	71.08	2	0.816	1	1	1	1
THNITDISPHIR	NIRDPEIRTHNITDIS	TDISPHIRYRFQIQAT	R	T	H	I	R	Y	0	1	1	1	0	0	0	0	2	3	0	0	0	0	1	1	2	0	0	0	0	12	0	1402.73	P32004-3;P32004-2;P32004	P32004-3	972	983	L1CAM	Neural cell adhesion molecule L1	yes	no	2;3;4	6.2237e-08	98.942	1.97	0.836	11	9	10	7
TIAGENQTAFEIEEINR	EAYNIIIRTIAGENQT	FEIEEINRKYEQAKNI	R	T	I	N	R	K	2	1	2	0	0	1	4	1	0	3	0	0	0	1	0	0	2	0	0	0	0	17	0	1933.94	P11047	P11047	1218	1234	LAMC1	Laminin subunit gamma-1	yes	yes	2	1.3841e-29	143.67	1.83	0.687	2	3	1	2
TIAGENQTAFEIEEINRK	EAYNIIIRTIAGENQT	EIEEINRKYEQAKNIS	R	T	I	R	K	Y	2	1	2	0	0	1	4	1	0	3	0	1	0	1	0	0	2	0	0	0	0	18	1	2062.03	P11047	P11047	1218	1235	LAMC1	Laminin subunit gamma-1	yes	yes	2;3	1.129e-18	100.04	1.92	0.862	5	3	4	3
TIFANGSIYPPNEGFCPCIESGIQNVSTCR	TYRFVAPKTIFANGSI	IQNVSTCRFSAPIFIS	K	T	I	C	R	F	1	1	3	0	3	1	2	3	0	4	0	0	0	2	3	3	2	0	1	1	0	30	0	3387.53	B7ZKQ9;F5H4X0;Q8WTV0-4;Q8WTV0-5;Q8WTV0-2;Q8WTV0;Q8WTV0-3	B7ZKQ9	306	335	SCARB1	Scavenger receptor class B member 1	yes	no	3	1.9865e-15	75.588	3	0			1
TIFNCTIFDMGK	SIPIGERRTIFNCTIF	CTIFDMGKNKYCFDFG	R	T	I	G	K	N	0	0	1	1	1	0	0	1	0	2	0	1	1	2	0	0	2	0	0	0	0	12	0	1445.67	Q9NS62-3;Q9NS62-2;Q9NS62	Q9NS62-3	301	312	THSD1	Thrombospondin type-1 domain-containing protein 1	yes	no	2	6.2784e-10	102.87	2.09	0.793	3	4	4	3
TIIVDNNTWNNTHISR	QITAMANRTIIVDNNT	WNNTHISRVGQAMAST	R	T	I	S	R	V	0	1	4	1	0	0	0	0	1	3	0	0	0	0	0	1	3	1	0	1	0	16	0	1896.94	P46977-2;P46977	P46977-2	447	462	STT3A	Dolichyl-diphosphooligosaccharide--protein glycosyltransferase subunit STT3A	yes	no	2;3	1.2562e-50	179.79	2.05	0.825	13	13	15	10
TINSSGIPFGSYTFEK	ASWTIIARTINSSGIP	FGSYTFEKDFSRGINV	R	T	I	E	K	D	0	0	1	0	0	0	1	2	0	2	0	1	0	2	1	3	2	0	1	0	0	16	0	1746.85	Q9UHN6-2;Q9UHN6;F5H6B2	Q9UHN6-2	246	261	TMEM2	Transmembrane protein 2	yes	no	2	6.5696e-23	118.31	2	0.816	4	4	4	3
TISDVPSAAPQNISIEVR	STPDVAVRTISDVPSA	QNISIEVRNSKSIMIH	R	T	I	V	R	N	2	1	1	1	0	1	1	0	0	3	0	0	0	0	2	3	1	0	0	2	0	18	0	1896	Q92859-3;Q92859-2;Q92859-4;Q92859;Q59FP8	Q92859-3	628	645	NEO1	Neogenin	yes	no	2;3	2.3925e-28	120.9	2.25	0.829	2	2	4
TISEIMSQTGHIGIANASAPSGEQIIR	AAIRAVDRTISEIMSQ	PSGEQIIRTIAEVERI	R	T	I	I	R	T	3	1	1	0	0	2	2	3	1	6	0	0	1	0	1	4	2	0	0	0	0	27	0	2780.41	O15230	O15230	2288	2314	LAMA5	Laminin subunit alpha-5	yes	yes	3	2.8581e-13	71.06	2.75	0.433		1	3	1
TISRPSETCNETTK	PADVVEIRTISRPSET	ETCNETTKIGDFVRYH	R	T	I	T	K	I	0	1	1	0	1	0	2	0	0	1	0	1	0	0	1	2	4	0	0	0	0	14	1	1622.76	Q96AY3;H0Y827;Q96AY3-2	Q96AY3	384	397	FKBP10	Peptidyl-prolyl cis-trans isomerase FKBP10	yes	no	2;3	2.568e-16	130.72	1.96	0.806	8	8	7	6
TMFNSTDIK	SGPIIFRKTMFNSTDI	MFNSTDIKISVKSFHC	K	T	M	I	K	I	0	0	1	1	0	0	0	0	0	1	0	1	1	1	0	1	2	0	0	0	0	9	0	1055.5	H7C1G1;H7C0B3;Q96K49-2;Q96K49	H7C1G1	23	31	TMEM87B	Transmembrane protein 87B	yes	no	2	0.001723	68.657	2	0.816	2	2	2	1
TNASVPSIPIDVISASNSSSQIIVK	KSEIIYIRTNASVPSI	SSSQIIVKWNPPSIPN	R	T	N	V	K	W	2	0	2	1	0	1	0	0	0	5	0	1	0	0	2	7	1	0	0	3	0	25	0	2526.35	C9J5X1;P08069	C9J5X1	606	630	IGF1R	Tyrosine-protein kinase receptor;Insulin-like growth factor 1 receptor;Insulin-like growth factor 1 receptor alpha chain;Insulin-like growth factor 1 receptor beta chain	yes	no	2;3	4.4006e-33	128.29	2	0.816	8	8	8	6
TNEQVVEVCTNTSSPHAGIFPK	FAEAFFGKTNEQVVEV	PHAGIFPKDNSTIAVD	K	T	N	P	K	D	1	0	2	0	1	1	2	1	1	1	0	1	0	1	2	2	3	0	0	3	0	22	0	2414.15	F8W1P7;P49281-5;P49281-2;P49281;P49281-3;P49281-4	F8W1P7	247	268	SLC11A2	Natural resistance-associated macrophage protein 2	yes	no	3	1.5046e-29	108.37	2	0.816	4	4	4	3
TNESVSEPR	VSRIAGRKTNESVSEP	NESVSEPRKGFMYSRN	K	T	N	P	R	K	0	1	1	0	0	0	2	0	0	0	0	0	0	0	1	2	1	0	0	1	0	9	0	1017.47	Q13433	Q13433	240	248	SLC39A6	Zinc transporter ZIP6	yes	yes	2	0.00069486	82.417	2.33	0.471		2	1	1
TNITIVCK	CGHGKKIKTNITIVCK	TNITIVCKPGDIESAP	K	T	N	C	K	P	0	0	1	0	1	0	0	0	0	2	0	1	0	0	0	0	2	0	0	1	0	8	0	947.511	P11717	P11717	580	587	IGF2R	Cation-independent mannose-6-phosphate receptor	yes	yes	2	0.0021054	94.85	2	0.816	4	4	4	3
TNITIVCKPGDIESAPVIR	CGHGKKIKTNITIVCK	IESAPVIRTSGEGGCF	K	T	N	I	R	T	1	1	1	1	1	0	1	1	0	4	0	1	0	0	2	1	2	0	0	2	0	19	1	2082.11	P11717	P11717	580	598	IGF2R	Cation-independent mannose-6-phosphate receptor	yes	yes	3	4.8988e-07	73.057	2.17	0.898	2	1	3	2
TNQTGVEPCYGDK	NANWEKDRTNQTGVEP	VEPCYGDKDKRRHCFA	R	T	N	D	K	D	0	0	1	1	1	1	1	2	0	0	0	1	0	0	1	0	2	0	1	1	0	13	0	1467.63	P27037	P27037	42	54	ACVR2A	Activin receptor type-2A	yes	yes	2	0.00042971	67.079	1.4	0.49	3	2		2
TNSTFVQAIVEHVK	TDIQTAVRTNSTFVQA	QAIVEHVKEECDRIGP	R	T	N	V	K	E	1	0	1	0	0	1	1	0	1	1	0	1	0	1	0	1	2	0	0	3	0	14	0	1571.83	C9JIZ6;P07602;P07602-2;P07602-3;A0A0J9YXB8	C9JIZ6	214	227	PSAP	Prosaposin;Saposin-A;Saposin-B-Val;Saposin-B;Saposin-C;Saposin-D	yes	no	2;3	2.9746e-22	149.3	2	0.816	8	8	8	6
TNVSGSIR	VPVTTNKRTNVSGSIR	TNVSGSIR________	R	T	N	I	R	-	0	1	1	0	0	0	0	1	0	1	0	0	0	0	0	2	1	0	0	1	0	8	0	832.44	Q96EE4	Q96EE4	133	140	CCDC126	Coiled-coil domain-containing protein 126	yes	yes	2	0.0030304	66.299	1.33	0.471	2	1		2
TNVSHVVGQIDDIRK	EIAFKMIRTNVSHVVG	GQIDDIRKNPRKFVCI	R	T	N	R	K	N	0	1	1	2	0	1	0	1	1	2	0	1	0	0	0	1	1	0	0	3	0	15	1	1679.9	Q3T906;H0YIU2;H0YIK3	Q3T906	1128	1142	GNPTAB	N-acetylglucosamine-1-phosphotransferase subunits alpha/beta;N-acetylglucosamine-1-phosphotransferase subunit alpha;N-acetylglucosamine-1-phosphotransferase subunit beta	yes	no	3	1.1014e-14	110.12	2	0.816	4	4	4	3
TPASDPHGDNITYSVFYTK	RFIKITWRTPASDPHG	TYSVFYTKEGIARERV	R	T	P	T	K	E	1	0	1	2	0	0	0	1	1	1	0	1	0	1	2	2	3	0	2	1	0	19	0	2111.98	Q92859-3;Q92859-2;Q92859-4;Q92859;Q59FP8	Q92859-3	461	479	NEO1	Neogenin	yes	no	2;3	8.1873e-24	137.73	2.13	0.718	3	7	5	3
TPCAWNSSR	SRDDIVEKTPCAWNSS	PCAWNSSRTCECRPGM	K	T	P	S	R	T	1	1	1	0	1	0	0	0	0	0	0	0	0	0	1	2	1	1	0	0	0	9	0	1077.47	P28908-3;P28908	P28908-3	160	168	TNFRSF8	Tumor necrosis factor receptor superfamily member 8	yes	no	2	0.0027749	61.765	1.9	0.831	4	3	3	2
TPEDTAEDTCHIIPGVAESVATCHFNHSSK	IESKFAIRTPEDTAED	CHFNHSSKTFMVIHGW	R	T	P	S	K	T	3	0	1	2	2	0	3	1	3	2	0	1	0	1	2	3	4	0	0	2	0	30	0	3309.47	E5RHN7;E5RJI0;P06858	E5RHN7	45	74	LPL	Lipoprotein lipase	yes	no	3;4	3.2809e-28	90.899	2.38	0.738	2	4	7	4
TPMTNSSIQFIDNAFR	HWIIRQAKTPMTNSSI	QFIDNAFRKRWQTIIS	K	T	P	F	R	K	1	1	2	1	0	1	0	0	0	2	0	0	1	2	1	2	2	0	0	0	0	16	0	1840.88	H7C3P4;F6S8M0;P15586-2;P15586;F5H4C6;H0YFA9	H7C3P4	219	234	GNS	N-acetylglucosamine-6-sulfatase	yes	no	2;3	1.9652e-117	248.06	1.93	0.808	15	14	12	11
TPMTNSSIQFIDNAFRK	HWIIRQAKTPMTNSSI	FIDNAFRKRWQTIISV	K	T	P	R	K	R	1	1	2	1	0	1	0	0	0	2	0	1	1	2	1	2	2	0	0	0	0	17	1	1968.97	H7C3P4;F6S8M0;P15586-2;P15586;F5H4C6;H0YFA9	H7C3P4	219	235	GNS	N-acetylglucosamine-6-sulfatase	yes	no	2;3	1.5249e-13	113.88	2.29	0.881	2	1	4	2
TPPSPGQAVECCQGDWCNRNITAQIPTK	EQGKMTCKTPPSPGQA	ITAQIPTKGKSFPGTQ	K	T	P	T	K	G	2	1	2	1	3	3	1	2	0	2	0	1	0	0	4	1	3	1	0	1	0	28	1	3184.45	Q04771	Q04771	83	110	ACVR1	Activin receptor type-1	yes	yes	3	2.2339e-14	63.625	1.75	0.829	2	1	1	2
TQDEIIFSNSTR	YEIRVTGRTQDEIIFS	IIFSNSTRISFETKRI	R	T	Q	T	R	I	0	1	1	1	0	1	1	0	0	2	0	0	0	1	0	2	2	0	0	0	0	12	0	1409.68	Q6YHK3-4;Q6YHK3;Q6YHK3-3	Q6YHK3-4	110	121	CD109	CD109 antigen	yes	no	2	1.948e-29	177.83	2.1	0.831	6	6	8	3
TQNFTIIVQGSPEIK	PTVPVISRTQNFTIIV	VQGSPEIKTAEIEPKA	R	T	Q	I	K	T	0	0	1	0	0	2	1	1	0	3	0	1	0	1	1	1	2	0	0	1	0	15	0	1673.9	A0A087WXM8;P50895	A0A087WXM8	437	451	BCAM	Basal cell adhesion molecule	yes	no	2	9.7415e-35	167.92	2	0.816	4	4	4	3
TSGNFTIDPDGSGPIK	EAYRISGKTSGNFTID	PDGSGPIKPFVVYCDI	K	T	S	I	K	P	0	0	1	2	0	0	0	3	0	2	0	1	0	1	2	2	2	0	0	0	0	16	0	1604.77	P78357;K7EMM9	P78357	594	609	CNTNAP1	Contactin-associated protein 1	yes	no	2	1.549e-25	131.56	2.1	0.831	3	3	4	3
TSGNQSHVDPGPTPIPHNSSSR	HDIISHKRTSGNQSHV	IPHNSSSRFDCNSVST	R	T	S	S	R	F	0	1	2	1	0	1	0	2	2	1	0	0	0	0	4	5	2	0	0	1	0	22	0	2271.06	H3BNK7;Q9UBD8;H3BQ48;O95086;H3BPM8;B4DFF3;Q13286-5;Q13286-4;Q13286-6;Q13286-2;Q13286-3;Q13286	H3BNK7	119	140	CLN3	Battenin	yes	no	3	6.0391e-08	61.963	3	0			1
TSNISKPGTIER	ISIIIGARTSNISKPG	SKPGTIERGDQTRSGQ	R	T	S	E	R	G	0	1	1	0	0	0	1	1	0	2	0	1	0	0	1	2	2	0	0	0	0	12	1	1301.69	Q9UBG0	Q9UBG0	138	149	MRC2	C-type mannose receptor 2	yes	yes	2;3	1.0475e-08	119.25	2	0.816	8	8	8	6
TSPANCTWIIIGSK	RPIVRDSRTSPANCTW	TWIIIGSKEQTVTIRF	R	T	S	S	K	E	1	0	1	0	1	0	0	1	0	3	0	1	0	0	1	2	2	1	0	0	0	14	0	1546.78	Q7Z4F1-2;Q7Z4F1	Q7Z4F1-2	52	65	LRP10	Low-density lipoprotein receptor-related protein 10	yes	no	2	9.4456e-05	59.673	2.12	0.781	2	3	3	3
TSVTVSDIEPHMNYTFTVEAR	EPPHGITRTSVTVSDI	YTFTVEARNGVSGIVT	R	T	S	A	R	N	1	1	1	1	0	0	2	0	1	1	0	0	1	1	1	2	4	0	1	3	0	21	0	2396.13	P29317-2;P29317	P29317-2	395	415	EPHA2	Ephrin type-A receptor 2	yes	no	3	3.2803e-29	105.96	2.15	0.853	12	10	18	15
TTDEMTTEFFQNISSEHQTQIYEVYK	PTYAKSTRTTDEMTTE	TQIYEVYKIDFIMFNY	R	T	T	Y	K	I	0	0	1	1	0	3	4	0	1	2	0	1	1	2	0	2	5	0	2	1	0	26	0	3168.42	Q9NPF2-2;Q9NPF2	Q9NPF2-2	305	330	CHST11	Carbohydrate sulfotransferase 11	yes	no	3	9.5697e-25	116.74	1.33	0.471	2	1		1
TTIVDNNTWNNSHIAIVGK	QIAGMANRTTIVDNNT	SHIAIVGKAMSSNETA	R	T	T	G	K	A	1	0	4	1	0	0	0	1	1	3	0	1	0	0	0	1	3	1	0	2	0	19	0	2096.07	Q8TCJ2	Q8TCJ2	618	636	STT3B	Dolichyl-diphosphooligosaccharide--protein glycosyltransferase subunit STT3B	yes	yes	2;3	7.1092e-83	205.15	1.96	0.808	18	18	16	14
TVAQNYSSVTHIHSIGK	EGMEAFIKTVAQNYSS	THIHSIGKSVKGRNIW	K	T	V	G	K	S	1	0	1	0	0	1	0	1	2	2	0	1	0	0	0	3	2	0	1	2	0	17	0	1840.94	P14384;F8W111;F8VVI6;F8VR29;F8VU13	P14384	34	50	CPM	Carboxypeptidase M	yes	no	2;3	1.2366e-08	77.221	1.89	0.737	3	4	2	2
TVIENSTSYEEAK	MWIGFITRTVIENSTS	STSYEEAKNIITKTKI	R	T	V	A	K	N	1	0	1	0	0	0	3	0	0	1	0	1	0	0	0	2	2	0	1	1	0	13	0	1469.69	E7EMM4;Q13510-3;Q13510;Q13510-2	E7EMM4	230	242	ASAH1	Acid ceramidase;Acid ceramidase subunit alpha;Acid ceramidase subunit beta	yes	no	2	6.2708e-11	115.12	2	0.816	4	4	4	3
TVIRPFYITNSSGVD	AGHFNGFRTVIRPFYI	ITNSSGVD________	R	T	V	V	D	-	0	1	1	1	0	0	0	1	0	2	0	0	0	1	1	2	2	0	1	2	0	15	1	1667.85	Q08380	Q08380	571	585	LGALS3BP	Galectin-3-binding protein	yes	yes	2	7.4729e-08	90.707	2	0.853	4	3	4	3
TVNSINVSAISIPEHDEADEISDENR	TAENQIERTVNSINVS	DEISDENREKVNDQAK	R	T	V	N	R	E	2	1	3	3	0	0	4	0	1	4	0	0	0	0	1	4	1	0	0	2	0	26	0	2853.33	F5GXJ9;Q13740;H7C543;Q13740-4	F5GXJ9	443	468	ALCAM	CD166 antigen	yes	no	2;3;4	6.3315e-94	191.62	2.09	0.821	14	15	18	12
TVNSINVSAISIPEHDEADEISDENREK	TAENQIERTVNSINVS	ISDENREKVNDQAKII	R	T	V	E	K	V	2	1	3	3	0	0	5	0	1	4	0	1	0	0	1	4	1	0	0	2	0	28	1	3110.46	F5GXJ9;Q13740;H7C543;Q13740-4	F5GXJ9	443	470	ALCAM	CD166 antigen	yes	no	3;4	4.5979e-82	164.48	1.88	0.796	13	12	9	8
TVNSINVSANENR	TAENQIERTVNSINVS	NVSANENREKVNDQAK	R	T	V	N	R	E	1	1	4	0	0	0	1	0	0	1	0	0	0	0	0	2	1	0	0	2	0	13	0	1416.7	Q13740-2	Q13740-2	494	506	ALCAM	CD166 antigen	yes	yes	2	6.4566e-13	130.2	2.08	0.874	9	6	11	7
TVNVSVPK	DVESKFERTVNVSVPK	TVNVSVPKKTRNNGTI	R	T	V	P	K	K	0	0	1	0	0	0	0	0	0	0	0	1	0	0	1	1	1	0	0	3	0	8	0	842.486	Q96KA5-2;Q96KA5	Q96KA5-2	89	96	CLPTM1L	Cleft lip and palate transmembrane protein 1-like protein	yes	no	1;2	0.004821	71.692	2.4	0.8	1	1	3	1
TVPPMVNVICSEVSEGNITVTCR	KSGVAIRRTVPPMVNV	GNITVTCRASSFYPRN	R	T	V	C	R	A	0	1	2	0	2	0	2	1	0	2	0	0	1	0	2	2	3	0	0	5	0	23	0	2561.23	A0A0G2JH58	A0A0G2JH58	204	226			yes	yes	2;3	9.5286e-17	91.416	2	0.739	3	5	3	5
TVTISDHGTVTYNGSICGDDQNGPK	ETTNKTYKTVTISDHG	GDDQNGPKIAVQFGPG	K	T	V	P	K	I	0	0	2	3	1	1	0	4	1	2	0	1	0	0	1	2	4	0	1	2	0	25	0	2635.18	P13473-2;P13473;P13473-3	P13473-2	63	87	LAMP2	Lysosome-associated membrane glycoprotein 2	yes	no	3	1.2125e-43	122.34	1.92	0.788	18	19	14	10
TVTTSGTTNNTVTPTSQPVR	PSPSTTSKTVTTSGTT	TPTSQPVRKSTFDAAS	K	T	V	V	R	K	0	1	2	0	0	1	0	1	0	0	0	0	0	0	2	2	8	0	0	3	0	20	0	2061.03	Q04900-3;Q04900-2;Q04900;D6R9B4	Q04900-3	125	144	CD164	Sialomucin core protein 24	yes	no	2	0.0001034	43.164	1	0	1
TVVTYHIPQNSSIENVDSR	YWQTSESKTVVTYHIP	SIENVDSRYRNRAIMS	K	T	V	S	R	Y	0	1	2	1	0	1	1	0	1	2	0	0	0	0	1	3	2	0	1	3	0	19	0	2158.07	K4DIA0;O75144;O75144-2	K4DIA0	61	79	ICOSLG	ICOS ligand	yes	no	2;3	3.0856e-10	80.59	2.11	0.875	3	2	4	1
TYNASVIPVR	MVYNVDSKTYNASVIP	NASVIPVRVEVDMVRV	K	T	Y	V	R	V	1	1	1	0	0	0	0	0	0	1	0	0	0	0	1	1	1	0	1	2	0	10	0	1118.61	Q96S52-2;Q96S52	Q96S52-2	360	369	PIGS	GPI transamidase component PIG-S	yes	no	2	4.9088e-05	91.549	2	0.816	4	4	4	3
TYNGTNPDAASR	RSIQKVYKTYNGTNPD	TNPDAASRAIDYVQRQ	K	T	Y	S	R	A	2	1	2	1	0	0	0	1	0	0	0	0	0	0	1	1	2	0	1	0	0	12	0	1265.56	H0YKJ9;O60637-3;O60637-2;O60637	H0YKJ9	36	47	TSPAN3	Tetraspanin-3	yes	no	2	2.1174e-10	114.72	2	0.816	4	4	4	3
TYTYADTPDDFQIHNFSIPEEDTK	ASCDFSIRTYTYADTP	SIPEEDTKIKIPIIHR	R	T	Y	T	K	I	1	0	1	4	0	1	2	0	1	2	0	1	0	2	2	1	4	0	2	0	0	24	0	2846.26	A0A0G2JLB3;P04062-2;P04062;A0A0G2JNZ5;P04062-4;A0A0G2JNZ0;P04062-3;P04062-5	A0A0G2JLB3	171	194	GBA	Glucosylceramidase	yes	no	2;3	2.3322e-74	173.18	1.95	0.805	7	7	6	3
TYVDEVNSEIVNIYTFNHTVTR	QKDAEFERTYVDEVNS	TFNHTVTRNRTEGVRV	R	T	Y	T	R	N	0	1	3	1	0	0	2	0	1	2	0	0	0	1	0	1	4	0	2	4	0	22	0	2613.27	F5H8L4;C9JBG5;Q8NBJ9;Q8NBJ9-2;E9PMC3	F5H8L4	38	59	SIDT2	SID1 transmembrane family member 2	yes	no	3	6.0683e-50	173.43	2.09	0.793	3	4	4	3
VAAANVSVTQPESTGDPNNMTIIAEEAR	SREIEKAKVAAANVSV	TIIAEEARKIAERHKQ	K	V	A	A	R	K	5	1	3	1	0	1	3	1	0	2	0	0	1	0	2	2	3	0	0	3	0	28	0	2884.39	P11047	P11047	1157	1184	LAMC1	Laminin subunit gamma-1	yes	yes	2	9.2013e-21	78.128	2.22	0.786	2	3	4	3
VAAANVSVTQPESTGDPNNMTIIAEEARK	SREIEKAKVAAANVSV	IIAEEARKIAERHKQE	K	V	A	R	K	I	5	1	3	1	0	1	3	1	0	2	0	1	1	0	2	2	3	0	0	3	0	29	1	3012.48	P11047	P11047	1157	1185	LAMC1	Laminin subunit gamma-1	yes	yes	3	5.8294e-37	107.75	2	0.816	4	4	4	3
VACTSSQGPSSWTHWIPVETPEGVPIGPPENISATR	PHTPYHIRVACTSSQG	PENISATRNGSQAFVH	R	V	A	T	R	N	2	1	1	0	1	1	3	3	1	3	0	0	0	0	6	5	4	2	0	3	0	36	0	3843.85	P30530-2;P30530;M0R0W6	P30530-2	309	344	AXL	Tyrosine-protein kinase receptor UFO	yes	no	3	5.4972e-05	46.983	1.5	0.5	1	1		2
VANGSSIVVPQGGQGTIDTAVIHIDTNIDIR	QASEPYIRVANGSSIV	IDTNIDIRSGDEVHYH	R	V	A	I	R	S	2	1	2	3	0	2	0	4	1	6	0	0	0	0	1	2	3	0	0	4	0	31	0	3159.65	Q6UVK1	Q6UVK1	1129	1159	CSPG4	Chondroitin sulfate proteoglycan 4	yes	yes	3	1.392e-28	90.98	2	0.816	4	4	4	3
VANITFVVNSIDGK	IENYVDSKVANITFVV	VVNSIDGKCSKCPSQE	K	V	A	G	K	C	1	0	2	1	0	0	0	1	0	2	0	1	0	1	0	1	1	0	0	3	0	14	0	1475.8	Q14314	Q14314	177	190	FGL2	Fibroleukin	yes	yes	2	2.0384e-05	88.768	2.75	0.433		1	3	1
VAQPGINYAIGTNVSYPNNIIR	EVFDKIARVAQPGINY	SYPNNIIRNIAREGAN	R	V	A	I	R	N	2	1	4	0	0	1	0	2	0	4	0	0	0	0	2	1	1	0	2	2	0	22	0	2373.24	O43505	O43505	192	213	B3GNT1	N-acetyllactosaminide beta-1,3-N-acetylglucosaminyltransferase	yes	yes	2;3	2.3813e-43	133.92	2.17	0.867	7	5	11	7
VASVININPNTTHSTGSCR	QINITQDKVASVININ	THSTGSCRSHTAIIRI	K	V	A	C	R	S	1	1	3	0	1	0	0	1	1	2	0	0	0	0	1	3	3	0	0	2	0	19	0	2026.99	P13473-2;P13473;P13473-3;H0YCG2	P13473-2	248	266	LAMP2	Lysosome-associated membrane glycoprotein 2	yes	no	2;3	1.2664e-70	192.85	2.08	0.828	8	8	10	6
VATPYSIYVCPEGQNVTITCR	IGPVAAFKVATPYSIY	QNVTITCRIIGPVDKG	K	V	A	C	R	I	1	1	1	0	2	1	1	1	0	2	0	0	0	0	2	1	3	0	2	3	0	21	0	2427.16	Q9H7M9	Q9H7M9	35	55	C10orf54	Platelet receptor Gi24	yes	yes	3	7.749e-16	81.878	2	0.756	2	3	2	3
VAYSNDSANWTEYQDPR	VQFVASYKVAYSNDSA	WTEYQDPRTGSSKIFP	K	V	A	P	R	T	2	1	2	2	0	1	1	0	0	0	0	0	0	0	1	2	1	1	2	1	0	17	0	2014.87	F5GZN3;Q08431-2;Q08431	F5GZN3	277	293	MFGE8	Lactadherin;Lactadherin short form;Medin	yes	no	2	2.8826e-08	85.362	2.22	0.786	2	3	4	3
VCGINVSDR	TPVVDCRKVCGINVSD	CGINVSDRCDFIRTNP	K	V	C	D	R	C	0	1	1	1	1	0	0	1	0	1	0	0	0	0	0	1	0	0	0	2	0	9	0	1018.49	F8VTU4;F8VWW9;F8VR99;Q6J4K2-2;Q6J4K2	F8VTU4	56	64	SLC8B1	Sodium/potassium/calcium exchanger 6, mitochondrial	yes	no	2	0.00034292	111.61	2	0.816	4	4	4	3
VDGQIVNITIVEGR	HGCMEIIKVDGQIVNI	NITIVEGRRIGFYAEV	K	V	D	G	R	R	0	1	1	1	0	1	1	2	0	3	0	0	0	0	0	0	1	0	0	3	0	14	0	1511.83	P78357;K7EMM9	P78357	512	525	CNTNAP1	Contactin-associated protein 1	yes	no	2	4.4493e-18	127.66	1.92	0.828	5	4	4	4
VDIIVANITVTDK	YGEVPENRVDIIVANI	ANITVTDKDQPHTPAW	R	V	D	D	K	D	1	0	1	2	0	0	0	0	0	3	0	1	0	0	0	0	2	0	0	3	0	13	0	1399.79	P19022-2;P19022	P19022-2	365	377	CDH2	Cadherin-2	yes	no	2	1.9584e-10	102.52	2.25	0.766	12	21	27	13
VDNITDQFCNASVVDPACVR	KPQSSCCRVDNITDQF	VVDPACVRCRPITPEG	R	V	D	V	R	C	2	1	2	3	2	1	0	0	0	1	0	0	0	1	1	1	1	0	0	4	0	20	0	2279.03	O15118;K7EQ23;O15118-2	O15118	959	978	NPC1	Niemann-Pick C1 protein	yes	no	2;3	1.8532e-44	154.34	2	0.816	8	8	8	6
VDYESQSTDTQNFSSESK	AKDSQRYKVDYESQST	QNFSSESKRETEYGPC	K	V	D	S	K	R	0	0	1	2	0	2	2	0	0	0	0	1	0	1	0	5	2	0	1	1	0	18	0	2050.86	B3KWK7;A6XND1;A6XND0;P17936;P17936-2;C9JMX4;H0Y485;H0Y5K2	B3KWK7	91	108	IGFBP3	Insulin-like growth factor-binding protein 3	yes	no	2	5.0634e-39	151.41	2	0.816	4	4	4	3
VEAAQNITIPGSIR	IQVQEVNKVEAAQNIT	ITIPGSIRAVDIPGIE	K	V	E	I	R	A	2	1	1	0	0	1	1	1	0	3	0	0	0	0	1	1	1	0	0	1	0	14	0	1467.8	J3QSU6;P24821-4;P24821;E9PC84	J3QSU6	1296	1309	TNC	Tenascin	yes	no	2;3	7.8111e-10	98.943	2.14	0.833	4	4	6	4
VEAEAINATAIR	VPSAPPRKVEAEAINA	AINATAIRVIWRSPAP	K	V	E	I	R	V	4	1	1	0	0	0	2	0	0	2	0	0	0	0	0	0	1	0	0	1	0	12	0	1256.67	Q13332-6;Q13332-3;Q13332-4;Q13332-2;Q13332	Q13332-6	714	725	PTPRS	Receptor-type tyrosine-protein phosphatase S	yes	no	2	6.2784e-10	102.87	2	0.816	4	4	4	3
VEDEGNYTCIFVTFPQGSR	SIRMFGIRVEDEGNYT	VTFPQGSRSVDIWIRV	R	V	E	S	R	S	0	1	1	1	1	1	2	2	0	1	0	0	0	2	1	1	2	0	1	2	0	19	0	2218	A0A0A0MSA9;A0A0C4DG49;P15151-3;P15151-2;P15151-4;P15151	A0A0A0MSA9	115	133	PVR	Poliovirus receptor	yes	no	2;3	1.2513e-44	163.79	2.05	0.825	6	6	7	6
VEINTSR	QWRRPYVRVEINTSRD	RVEINTSRDVVFAFDV	R	V	E	S	R	D	0	1	1	0	0	0	1	0	0	1	0	0	0	0	0	1	1	0	0	1	0	7	0	817.429	P78357	P78357	840	846	CNTNAP1	Contactin-associated protein 1	yes	yes	2	0.0028079	87.323	1.75	0.829	2	1	1	2
VESGENCSSPAPR	FIFSDVCRVESGENCS	NCSSPAPREEIVPAEE	R	V	E	P	R	E	1	1	1	0	1	0	2	1	0	0	0	0	0	0	2	3	0	0	0	1	0	13	0	1388.6	B7ZMI3;Q14643-4;Q14643-3;Q14643-8;Q14643-7;Q14643-5;Q14643-6;Q14643-2;Q14643	B7ZMI3	470	482	ITPR1	Inositol 1,4,5-trisphosphate receptor type 1	yes	no	2	8.0544e-05	71.879	1.8	0.748	2	2	1	2
VETVVANITVMDR	AGEVPENRVETVVANI	ANITVMDRDQPHSPNW	R	V	E	D	R	D	1	1	1	1	0	0	1	0	0	1	0	0	1	0	0	0	2	0	0	4	0	13	0	1445.75	A0A0G2JRA4;A0A087WX99;P55283-2;P55283	A0A0G2JRA4	56	68	CDH4	Cadherin-4	yes	no	2	3.8048e-06	86.944	2.2	0.748	1	2	2
VEVEPINSTAVHVYWK	MPSGPPRKVEVEPINS	TAVHVYWKIPVPSKQH	K	V	E	W	K	I	1	0	1	0	0	0	2	0	1	1	0	1	0	0	1	1	1	1	1	4	0	16	0	1869.96	H0Y7Z9;H0Y6Z7;P10586-2;P10586;H0Y4H1	H0Y7Z9	138	153	PTPRF	Receptor-type tyrosine-protein phosphatase F	yes	no	2;3	3.233e-13	96.673	1.89	0.875	4	2	3	2
VFCNFTAGGETCIYPDK	GCARDSFRVFCNFTAG	ETCIYPDKKFEIVKIA	R	V	F	D	K	K	1	0	1	1	2	0	1	2	0	1	0	1	0	2	1	0	2	0	1	1	0	17	0	1977.86	P25940	P25940	1574	1590	COL5A3	Collagen alpha-3(V) chain	yes	yes	2	0.00026212	76.378	1.88	0.781	3	3	2	2
VFGSQNITTVK	FIGPEDIRVFGSQNIT	SQNITTVKIKGVGDSF	R	V	F	V	K	I	0	0	1	0	0	1	0	1	0	1	0	1	0	1	0	1	2	0	0	2	0	11	0	1192.65	Q9Y4L1;A0A087X054;E9PJ21;A0A087WWI4;K7EQK2;Q9Y4L1-2	Q9Y4L1	510	520	HYOU1	Hypoxia up-regulated protein 1	yes	no	2	3.031e-06	97.452	2.08	0.828	4	4	5	3
VFISNSTNSSNPCER	HEGFIESKVFISNSTN	NSSNPCERRSVDIRIY	K	V	F	E	R	R	0	1	3	0	1	0	1	0	0	1	0	0	0	1	1	4	1	0	0	1	0	15	0	1710.76	Q6YBV0-2;Q6YBV0;E9PID7	Q6YBV0-2	55	69	SLC36A4	Proton-coupled amino acid transporter 4	yes	no	2	4.789e-14	104.94	2	0.816	8	8	8	6
VFPQVNVTK	HVPEAVTRVFPQVNVT	FPQVNVTKMGSWGHFN	R	V	F	T	K	M	0	0	1	0	0	1	0	0	0	0	0	1	0	1	1	0	1	0	0	3	0	9	0	1030.58	P54802;K7ENX5	P54802	256	264	NAGLU	Alpha-N-acetylglucosaminidase;Alpha-N-acetylglucosaminidase 82 kDa form;Alpha-N-acetylglucosaminidase 77 kDa form	yes	no	2	0.001374	72.607	1.92	0.759	4	5	3	3
VFPYISVMVNNGSISYDHSK	PNDETTERVFPYISVM	SISYDHSKDGRWTEIA	R	V	F	S	K	D	0	0	2	1	0	0	0	1	1	2	0	1	1	1	1	4	0	0	2	3	0	20	0	2256.09	D6RIU4;D6RDX1;D6RBV2;Q12907	D6RIU4	102	121	LMAN2	Vesicular integral-membrane protein VIP36	yes	no	2;3	2.4918e-23	111.65	2.08	0.812	7	8	9	5
VFVQTPTINYTIR	NYTWSPEKVFVQTPTI	PTINYTIRDYRKFFQD	K	V	F	I	R	D	0	1	1	0	0	1	0	0	0	2	0	0	0	1	1	0	3	0	1	2	0	13	0	1550.85	B4DPU0;Q8NCC3-2;Q8NCC3	B4DPU0	81	93	PLA2G15	Group XV phospholipase A2	yes	no	2	3.7375e-08	117.93	2	0.816	4	4	4	2
VFVRPTNDTVHESAEPSR	RRSCIKIKVFVRPTND	HESAEPSRGENAAQTP	K	V	F	S	R	G	1	2	1	1	0	0	2	0	1	0	0	0	0	1	2	2	2	0	0	3	0	18	1	2040	D6RDV5	D6RDV5	156	173	EFNA5		yes	yes	3	7.5876e-15	86.488	2	0.866	3	2	3	2
VFVRPTNSCMK	RRSCIKIKVFVRPTNS	RPTNSCMKTIGVHDRV	K	V	F	M	K	T	0	1	1	0	1	0	0	0	0	0	0	1	1	1	1	1	1	0	0	2	0	11	1	1337.66	P52803;A0A087X240	P52803	156	166	EFNA5	Ephrin-A5	yes	no	2;3	0.00027318	94.767	2	0.866	3	2	3	2
VGEEYQEIQIDGFDNESSNK	DIIDQYARVGEEYQEI	FDNESSNKTWMKNTGK	R	V	G	N	K	T	0	0	2	2	0	2	4	2	0	2	0	1	0	1	0	2	0	0	1	1	0	20	0	2300.01	A0A087WWP7;A0A087X1P0;P23470-2;P23470	A0A087WWP7	33	52	PTPRG	Receptor-type tyrosine-protein phosphatase gamma	yes	no	2	8.0269e-59	199.09	2	0.816	4	4	4	3
VGNNTIHVHR	NETNTDTKVGNNTIHV	NNTIHVHREIHKECII	K	V	G	H	R	E	0	1	2	0	0	0	0	1	2	1	0	0	0	0	0	0	1	0	0	2	0	10	0	1145.61	E9PKK9;E9PHY3;E9PKW6;F6SYF8;Q9UBP4	E9PKK9	104	113	DKK3	Dickkopf-related protein 3	yes	no	2;3	2.3179e-10	143.24	1.95	0.824	8	7	7	5
VGSTNVSTIVNVHFAPR	VSCEVHNKVGSTNVST	VNVHFAPRIVVDPKPT	K	V	G	P	R	I	1	1	2	0	0	0	0	1	1	1	0	0	0	1	1	2	2	0	0	4	0	17	0	1796.95	B4DN67;Q96J84;Q96J84-2;Q5W0G0;Q5W0F9;Q96J84-3	B4DN67	193	209	KIRREL	Kin of IRRE-like protein 1	yes	no	2;3	1.1381e-06	62.055	1.88	0.927	4	1	3	2
VHYAGYNVTRPEGDIGK	EDDDIWNRVHYAGYNV	RPEGDIGKYKSIPHHH	R	V	H	G	K	Y	1	1	1	1	0	0	1	3	1	1	0	1	0	0	1	0	1	0	2	2	0	17	1	1874.93	G3XA83;Q9UBX8-2;Q9UBX8	G3XA83	262	278	B4GALT6	Beta-1,4-galactosyltransferase 6;Glucosylceramide beta-1,4-galactosyltransferase	yes	no	2;3	2.4337e-15	102.08	1.86	0.742	5	6	3	4
VIAPGIYVCNATNR	PRAPRIPRVIAPGIYV	YVCNATNRHGSVAKTV	R	V	I	N	R	H	2	1	2	0	1	0	0	1	0	2	0	0	0	0	1	0	1	0	1	2	0	14	0	1546.79	Q9UMF0	Q9UMF0	637	650	ICAM5	Intercellular adhesion molecule 5	yes	yes	2	0.0020582	44.252	2	1	1		1	1
VIDANDNAPVFNQSIYR	ASIPIHIKVIDANDNA	VFNQSIYRARVIEDAP	K	V	I	Y	R	A	2	1	3	2	0	1	0	0	0	2	0	0	0	1	1	1	0	0	1	2	0	17	0	1934.95	A0A087X1P2;Q9UN70-2;Q9UN70	A0A087X1P2	106	122	PCDHGC3	Protocadherin gamma-C3	yes	no	2	0.0022855	61.127	3	0			1
VIDEVTNGTVSVSK	WVTPSNERVIDEVTNG	NGTVSVSKDGSIIFQQ	R	V	I	S	K	D	0	0	1	1	0	0	1	1	0	1	0	1	0	0	0	2	2	0	0	4	0	14	0	1446.76	Q86WK6	Q86WK6	309	322	AMIGO1	Amphoterin-induced protein 1	yes	yes	2	0.0002532	51.771	2.5	0.5		1	1	1
VIDIWDIAQSANITDK	EAEFEEPRVIDIWDIA	QSANITDKEIEAFREE	R	V	I	D	K	E	2	0	1	3	0	1	0	0	0	4	0	1	0	0	0	1	1	1	0	1	0	16	0	1800.93	P30533	P30533	257	272	LRPAP1	Alpha-2-macroglobulin receptor-associated protein	yes	yes	2;3	5.7106e-35	160.81	2	0.816	8	8	8	6
VIEEFYNQTWVHR	________________	YNQTWVHRYGESIIPT	K	V	I	H	R	Y	0	1	1	0	0	1	2	0	1	1	0	0	0	1	0	0	1	1	1	2	0	13	0	1719.84	A6NL68;A0A0D9SG74;A0A0D9SFK9;P11166	A6NL68	7	19	SLC2A1	Solute carrier family 2, facilitated glucose transporter member 1	yes	no	2;3	4.7426e-74	225.15	2.16	0.802	33	43	54	34
VIEQSYNETWIGR	GVINAPQKVIEQSYNE	YNETWIGRQGPEGPSS	K	V	I	G	R	Q	0	1	1	0	0	1	2	1	0	2	0	0	0	0	0	1	1	1	1	1	0	13	0	1593.78	I3L1S2;F5H081;I3L2R4;P14672-2;P14672	I3L1S2	51	63	SLC2A4	Solute carrier family 2, facilitated glucose transporter member 4	yes	no	2	1.4076e-10	107.65	2.25	0.829	2	2	4	3
VIGQSQEPNVNPASAGNQTQK	IIFSRDEKVIGQSQEP	SAGNQTQKTQDGGKSK	K	V	I	Q	K	T	2	0	3	0	0	4	1	2	0	1	0	1	0	0	2	2	1	0	0	2	0	21	0	2166.07	G5E994;Q5VW38-3;Q5VW38-2;Q5VW38	G5E994	153	173	GPR107	Protein GPR107	yes	no	2;3	1.5124e-54	157.14	1.94	0.78	6	7	5	5
VIHNGTIAEIQGIPHIR	HIEDNAIKVIHNGTIA	IQGIPHIRVFIDNNPW	K	V	I	I	R	V	1	1	1	0	0	1	1	2	2	5	0	0	0	0	1	0	1	0	0	1	0	17	0	1867.04	Q13641	Q13641	272	288	TPBG	Trophoblast glycoprotein	yes	yes	2;3;4	1.4416e-29	143.28	2	0.816	11	11	11	8
VIIGNESCTITISESTMNTIK	KFDIKKTRVIIGNESC	ESTMNTIKCTVGPAMN	R	V	I	I	K	C	0	0	2	0	1	0	2	1	0	5	0	1	1	0	0	3	4	0	0	1	0	21	0	2310.14	P08581;P08581-2;P08581-3	P08581	603	623	MET	Hepatocyte growth factor receptor	yes	no	2;3	2.8998e-22	91.531	1.73	0.75	5	4	2	2
VIIIHEVHANDTGSYVCYYK	TDARPYCKVIIIHEVH	GSYVCYYKYIKARIEG	K	V	I	Y	K	Y	1	0	1	1	1	0	1	1	2	3	0	1	0	0	0	1	1	0	3	3	0	20	0	2380.15	E9PD35;P35916-3;P35916-1;P35916;B5A927	E9PD35	95	114	FLT4;VEGFR3	Vascular endothelial growth factor receptor 3	yes	no	3	1.2842e-08	94.281	1	0	1
VIIIPNQTHYIIPK	DHFHEIYKVIIIPNQT	QTHYIIPKGECIPYFS	K	V	I	P	K	G	0	0	1	0	0	1	0	0	1	5	0	1	0	0	2	0	1	0	1	1	0	14	0	1647.97	Q3T906	Q3T906	546	559	GNPTAB	N-acetylglucosamine-1-phosphotransferase subunits alpha/beta;N-acetylglucosamine-1-phosphotransferase subunit alpha;N-acetylglucosamine-1-phosphotransferase subunit beta	yes	yes	2;3	1.1045e-06	77.894	2	0.816	4	4	4	3
VIINNSIDEPR	RIDGSCRKVIINNSID	NNSIDEPRAIAVFPRK	K	V	I	P	R	A	0	1	2	1	0	0	1	0	0	3	0	0	0	0	1	1	0	0	0	1	0	11	0	1268.67	O75096	O75096	1464	1474	LRP4	Low-density lipoprotein receptor-related protein 4	yes	yes	2	0.00026683	77.062	2.17	0.898	2	1	3
VINASAEAQR	AIAIIGERVINASAEA	NASAEAQRAAARFHQI	R	V	I	Q	R	A	3	1	1	0	0	1	1	0	0	1	0	0	0	0	0	1	0	0	0	1	0	10	0	1057.55	K7EKF6;Q8NI99	K7EKF6	143	152	ANGPTL6	Angiopoietin-related protein 6	yes	no	2	0.00017409	127.76	1.86	0.833	3	2	2	1
VINETWAWK	VEMTTIEKVINETWAW	INETWAWKNATIAEQA	K	V	I	W	K	N	1	0	1	0	0	0	1	0	0	1	0	1	0	0	0	0	1	2	0	1	0	9	0	1145.59	Q9Y4L1;A0A087X054	Q9Y4L1	860	868	HYOU1	Hypoxia up-regulated protein 1	yes	no	2	0.0033252	64.841	1.33	0.471	2	1
VINTNCSAVR	IEIQGGDRVINTNCSA	NTNCSAVRTRQAICCK	R	V	I	V	R	T	1	1	2	0	1	0	0	0	0	1	0	0	0	0	0	1	1	0	0	2	0	10	0	1132.57	Q9Y644	Q9Y644	109	118	RFNG	Beta-1,3-N-acetylglucosaminyltransferase radical fringe	yes	yes	2	8.7157e-07	115.78	2	0.784	4	5	4	3
VIPVNVTDYCQIVR	YPSREPPRVIPVNVTD	TDYCQIVRYICQNGRC	R	V	I	V	R	Y	0	1	1	1	1	1	0	0	0	2	0	0	0	0	1	0	1	0	1	4	0	14	0	1674.88	P35555	P35555	444	457	FBN1	Fibrillin-1	yes	yes	2	3.2629e-06	74.475	2.1	0.831	3	3	4	3
VIQTSAANFSINNSK	FVGIRGPKVIQTSAAN	NFSINNSKKIKPIQII	K	V	I	S	K	K	2	0	3	0	0	1	0	0	0	2	0	1	0	1	0	3	1	0	0	1	0	15	0	1592.82	Q9P2C4	Q9P2C4	178	192	TMEM181	Transmembrane protein 181	yes	yes	2	8.2388e-23	148.41	2.24	0.73	3	7	7	4
VISIPINSSAVVNCSVHGIPTPAIR	PIEISEGKVISIPINS	GIPTPAIRWTKDSTPI	K	V	I	I	R	W	2	1	2	0	1	0	0	1	1	5	0	0	0	0	3	4	1	0	0	4	0	25	0	2600.41	A0A087WXM8;P50895	A0A087WXM8	371	395	BCAM	Basal cell adhesion molecule	yes	no	2;3;4	1.0748e-51	130.15	1.97	0.81	12	12	11	9
VISSIQEGTVPDNTSSAR	SSASVRPKVISSIQEG	PDNTSSARGKEDVNKT	K	V	I	A	R	G	1	1	1	1	0	1	1	1	0	2	0	0	0	0	1	4	2	0	0	2	0	18	0	1859.92	O75509	O75509	266	283	TNFRSF21	Tumor necrosis factor receptor superfamily member 21	yes	yes	2	0.016223	42.068	1	0	1			1
VIYNITEK	IIAEAITRVIYNITEK	VIYNITEKGTPPDMPV	R	V	I	E	K	G	0	0	1	0	0	0	1	0	0	2	0	1	0	0	0	0	1	0	1	1	0	8	0	978.539	K7ELZ9;K7ENM2;A0A0C4DGP7;K7EMW4;Q969V3-2;Q969V3	K7ELZ9	145	152	NCLN	Nicalin	yes	no	2	0.0024838	76.064	2.12	0.781	2	3	3	3
VKPNPPHNISVINSEEISSIIK	INFDPVYKVKPNPPHN	EEISSIIKITWTNPSI	K	V	K	I	K	I	0	0	3	0	0	0	2	0	1	5	0	2	0	0	3	4	0	0	0	2	0	22	1	2414.32	P40189-3;P40189;D6RH03;P40189-2	P40189-3	220	241	IL6ST	Interleukin-6 receptor subunit beta	yes	no	3	2.7087e-29	103.58	1.62	0.696	4	3	1	3
VNASTTEPNSTVEQSAIMR	MSIEAEERVNASTTEP	VEQSAIMRDRVEDVMM	R	V	N	M	R	D	2	1	2	0	0	1	2	0	0	1	0	0	1	0	1	3	3	0	0	2	0	19	0	2033.97	G3XAI2;P07942	G3XAI2	1359	1377	LAMB1	Laminin subunit beta-1	yes	no	2;3	1.753e-22	103.41	1.9	0.811	8	7	6	4
VNCEERNITGIENFTIK	TESIKSPKVNCEERNI	GIENFTIKIINMSQDI	K	V	N	I	K	I	0	1	3	0	1	0	3	1	0	3	0	1	0	1	0	0	2	0	0	1	0	17	1	2036	H0Y997;Q96J42-2;Q96J42;D6RB48	H0Y997	159	175	TXNDC15	Thioredoxin domain-containing protein 15	yes	no	2;3	3.4668e-12	92.474	2	0.913	5	2	5	2
VNDSVPFHIGWNSTER	SSRAAAIKVNDSVPFH	IGWNSTERSIRIQARY	K	V	N	E	R	S	0	1	2	1	0	0	1	1	1	1	0	0	0	1	1	2	1	1	0	2	0	16	0	1856.88	Q6NSJ0;X6RA92	Q6NSJ0	239	254	KIAA1161	Uncharacterized family 31 glucosidase KIAA1161	yes	no	3	1.5117e-05	52.862	1.6	0.8	3	1	1	2
VNETEMDIAK	MISGTVTKVNETEMDI	ETEMDIAKHSIFIRHP	K	V	N	A	K	H	1	0	1	1	0	0	2	0	0	1	0	1	1	0	0	0	1	0	0	1	0	10	0	1148.54	O75629	O75629	159	168	CREG1	Protein CREG1	yes	yes	1;2	4.4212e-05	112.13	1.91	0.83	9	7	7	6
VNFTIEASEGCYR	IPFTRATRVNFTIEAS	EASEGCYRWISTRPEV	R	V	N	Y	R	W	1	1	1	0	1	0	2	1	0	1	0	0	0	1	0	1	1	0	1	1	0	13	0	1544.69	Q8TEM1;Q8TEM1-2	Q8TEM1	43	55	NUP210	Nuclear pore membrane glycoprotein 210	yes	no	2	2.3182e-15	122.97	2	0.83	10	9	10	6
VNFTIIK	IINTANWRVNFTIIKG	RVNFTIIKGNENGHFK	R	V	N	I	K	G	0	0	1	0	0	0	0	0	0	2	0	1	0	1	0	0	1	0	0	1	0	7	0	833.501	Q14574-2;Q14574	Q14574-2	391	397	DSC3	Desmocollin-3	yes	no	2	0.0087222	58.917	2.5	0.5		1	1
VNGSCEDVDECATGGR	PCPTGFERVNGSCEDV	DECATGGRCQHGECAN	R	V	N	G	R	C	1	1	1	2	2	0	2	3	0	0	0	0	0	0	0	1	1	0	0	2	0	16	0	1724.67	A0A0C4DH07;Q8N2S1-2;Q8N2S1-3;Q8N2S1	A0A0C4DH07	314	329	LTBP4	Latent-transforming growth factor beta-binding protein 4	yes	no	2	3.105e-29	143.28	2.1	0.831	3	3	4	3
VNGTPSPIPIISWCGSIDSR	DWPIEHRKVNGTPSPI	WCGSIDSRDVVIPTYD	K	V	N	S	R	D	0	1	1	1	1	0	0	2	0	4	0	0	0	0	3	4	1	1	0	1	0	20	0	2155.07	Q7Z4H8;Q7Z4H8-3;Q7Z4H8-2	Q7Z4H8	250	269	KDELC2	KDEL motif-containing protein 2	yes	no	2	1.2256e-18	97.69	1.83	0.687	2	3	1	2
VNNTAVIEK	IHKIIGDKVNNTAVIE	NNTAVIEKQVIEIWDR	K	V	N	E	K	Q	1	0	2	0	0	0	1	0	0	1	0	1	0	0	0	0	1	0	0	2	0	9	0	986.54	H7C0G1;Q9H330-3;Q9H330-2;Q9H330	H7C0G1	143	151	TMEM245	Transmembrane protein 245	yes	no	1;2	2.6441e-09	125.97	2	0.816	5	5	5	3
VNNTISSQISR	NIMDRIQRVNNTISSQ	TISSQISRIQNIRNTI	R	V	N	S	R	I	0	1	2	0	0	1	0	0	0	2	0	0	0	0	0	3	1	0	0	1	0	11	0	1217.64	P11047	P11047	1106	1116	LAMC1	Laminin subunit gamma-1	yes	yes	2	1.5301e-24	174.24	1.88	0.832	7	5	5	5
VNNTIVDDYYDESK	NTNIRCWRVNNTIVDD	DDYYDESKRIREGVET	R	V	N	S	K	R	0	0	2	3	0	0	1	0	0	1	0	1	0	0	0	1	1	0	2	2	0	14	0	1673.74	Q9HB29-2;Q9HB29	Q9HB29-2	147	160	IL1RL2	Interleukin-1 receptor-like 2	yes	no	2	7.1142e-07	101.61	3	0			1
VNRFNSTEYQVVTR	QQKTSVIRVNRFNSTE	TEYQVVTRVDKGGAIH	R	V	N	T	R	V	0	2	2	0	0	1	1	0	0	0	0	0	0	1	0	1	2	0	1	3	0	14	1	1711.86	Q07954	Q07954	442	455	LRP1	Prolow-density lipoprotein receptor-related protein 1;Low-density lipoprotein receptor-related protein 1 85 kDa subunit;Low-density lipoprotein receptor-related protein 1 515 kDa subunit;Low-density lipoprotein receptor-related protein 1 intracellular domain	yes	yes	3	3.8908e-07	81.703	1.67	0.943	2		1
VNVSEDCPQIIPSTQIYVPVGVVK	DCAFIEGRVNVSEDCP	YVPVGVVKPITIAARN	R	V	N	V	K	P	0	0	1	1	1	2	1	1	0	3	0	1	0	0	3	2	1	0	1	6	0	24	0	2640.38	Q9UIW2	Q9UIW2	700	723	PLXNA1	Plexin-A1	yes	yes	2;3	4.4163e-13	84.327	2	0.877	5	3	5	5
VNVTVEDER	SFEQVGTKVNVTVEDE	NVTVEDERTIVRRNNT	K	V	N	E	R	T	0	1	1	1	0	0	2	0	0	0	0	0	0	0	0	0	1	0	0	3	0	9	0	1059.52	P13726-2;P13726	P13726-2	155	163	F3	Tissue factor	yes	no	2	1.1533e-06	137.95	2.11	0.852	6	5	8	4
VPAEIIANTSDNAGFCIPEGNCIGSGVINVSICK	GIPAFRYKVPAEIIAN	VINVSICKNGAPIIMS	K	V	P	C	K	N	3	0	4	1	3	0	2	4	0	6	0	1	0	1	2	3	1	0	0	3	0	34	0	3575.71	Q14108;Q14108-2	Q14108	297	330	SCARB2	Lysosome membrane protein 2	yes	no	3;4	2.9229e-33	89.973	1.93	0.799	5	5	4	3
VPDAANISSAWR	ATPEHRCRVPDAANIS	ANISSAWRNHTVPIRI	R	V	P	W	R	N	3	1	1	1	0	0	0	0	0	1	0	0	0	0	1	2	0	1	0	1	0	12	0	1285.64	F8WCC9;O76082;O76082-3;Q9H015	F8WCC9	52	63	SLC22A5;SLC22A4	Solute carrier family 22 member 5;Solute carrier family 22 member 4	yes	no	2	3.6036e-05	82.202	2.08	0.759	3	5	4	3
VPDSCCINVTVGCGINFNEK	IPSMSKNRVPDSCCIN	CGINFNEKAIHKEGCV	R	V	P	E	K	A	0	0	3	1	3	0	1	2	0	2	0	1	0	1	1	1	1	0	0	3	0	20	0	2282.01	F8VV56;F8W022;F8VWK8;P08962-3;P08962-2;P08962	F8VV56	72	91	CD63	CD63 antigen	yes	no	2;3	1.4784e-71	200.73	2.08	0.798	49	62	63	40
VPGNQTSTTIK	EKWYSIGKVPGNQTST	NQTSTTIKISPYVHYT	K	V	P	I	K	I	0	0	1	0	0	1	0	1	0	1	0	1	0	0	1	1	3	0	0	1	0	11	0	1144.61	P32004-3;P32004-2;P32004;H0Y5C3	P32004-3	663	673	L1CAM	Neural cell adhesion molecule L1	yes	no	2	9.7505e-07	113.38	1.91	0.793	4	4	3	2
VPGNVTAVIGETIK	IEGEPNIKVPGNVTAV	AVIGETIKVPCHFPCK	K	V	P	I	K	V	1	0	1	0	0	0	1	2	0	2	0	1	0	0	1	0	2	0	0	3	0	14	0	1396.79	P01833	P01833	466	479	PIGR	Polymeric immunoglobulin receptor;Secretory component	yes	yes	2	0.0020121	64.476	2.33	0.471		2	1	1
VPMIVIDPAIPANITIK	CIITHCIKVPMIVIDP	IPANITIKDIPSIYPS	K	V	P	I	K	D	2	0	1	1	0	0	0	0	0	5	0	1	1	0	3	0	1	0	0	2	0	17	0	1804.05	Q3T906;Q3T906-2;H0YIE6	Q3T906	136	152	GNPTAB	N-acetylglucosamine-1-phosphotransferase subunits alpha/beta;N-acetylglucosamine-1-phosphotransferase subunit alpha;N-acetylglucosamine-1-phosphotransferase subunit beta	yes	no	2	1.5057e-17	108.77	1.83	0.799	5	4	3	3
VPPGDSPPGNGSGPR	AGNAIKGRVPPGDSPP	PGNGSGPRHINDSPFG	R	V	P	P	R	H	0	1	1	1	0	0	0	4	0	0	0	0	0	0	5	2	0	0	0	1	0	15	0	1389.66	H7C0V4;H7C215;Q9BZR6	H7C0V4	383	397	RTN4R	Reticulon-4 receptor	yes	no	2	0.0019444	44.925	2	0		1		1
VPVTIAINNTIFIIEER	FNIASAHKVPVTIAIN	TIFIIEERQYMPWEAA	K	V	P	E	R	Q	1	1	2	0	0	0	2	0	0	5	0	0	0	1	1	0	2	0	0	2	0	17	0	1941.09	P15144	P15144	674	690	ANPEP	Aminopeptidase N	yes	yes	2	5.292e-06	59.728	3	0			1	1
VQASDGNNTSFWSEEIK	QKGIYIIRVQASDGNN	SFWSEEIKFDTEIQAF	R	V	Q	I	K	F	1	0	2	1	0	1	2	1	0	1	0	1	0	1	0	3	1	1	0	1	0	17	0	1910.86	P17181-2;P17181-4;P17181-3;P17181	P17181-2	307	323	IFNAR1	Interferon alpha/beta receptor 1	yes	no	2	2.1256e-18	113.88	2	0.816	4	4	4	3
VQEHYNYTK	SEYINPNKVQEHYNYT	QEHYNYTKETIETQET	K	V	Q	T	K	E	0	0	1	0	0	1	1	0	1	0	0	1	0	0	0	0	1	0	2	1	0	9	0	1180.55	O95136	O95136	14	22	S1PR2	Sphingosine 1-phosphate receptor 2	yes	yes	2;3	0.00042288	108.7	1.92	0.828	5	4	4	4
VQEVINGTEVNIQHITAIVDCR	ATKDPIIRVQEVINGT	ITAIVDCRSIHIDYVQ	R	V	Q	C	R	S	1	1	2	1	1	2	2	1	1	4	0	0	0	0	0	0	2	0	0	4	0	22	0	2507.28	Q9C0H2-2;Q9C0H2;Q9C0H2-4;H7C3T6;Q9C0H2-3	Q9C0H2-2	314	335	TTYH3	Protein tweety homolog 3;Protein tweety homolog	yes	no	2;3	2.3967e-71	184.35	2.14	0.833	4	4	6	4
VQFNIGNSSR	HNQPIPWKVQFNIGNS	FNIGNSSRPSNQCRNS	K	V	Q	S	R	P	0	1	2	0	0	1	0	1	0	1	0	0	0	1	0	2	0	0	0	1	0	10	0	1120.56	Q9H741	Q9H741	61	70	C12orf49	UPF0454 protein C12orf49	yes	yes	2	1.9319e-06	99.568	2	0.853	4	3	4	2
VQFNIGNSSRPSNQCR	HNQPIPWKVQFNIGNS	SRPSNQCRNSIQGKHI	K	V	Q	C	R	N	0	2	3	0	1	2	0	1	0	1	0	0	0	1	1	3	0	0	0	1	0	16	1	1862.88	Q9H741	Q9H741	61	76	C12orf49	UPF0454 protein C12orf49	yes	yes	3	3.2424e-10	77.633	2	0.816	2	2	2	2
VQGNSTIIHITDIQAR	GGKIFIERVQGNSTII	HITDIQARDAGEYECH	R	V	Q	A	R	D	1	1	1	1	0	2	0	1	1	4	0	0	0	0	0	1	2	0	0	1	0	16	0	1764.95	O75054;O75054-2	O75054	98	113	IGSF3	Immunoglobulin superfamily member 3	yes	no	2;3	5.3581e-17	104.88	2	0.784	4	5	4	5
VQPFNVTQGK	QINTFDIRVQPFNVTQ	PFNVTQGKYSTAQECS	R	V	Q	G	K	Y	0	0	1	0	0	2	0	1	0	0	0	1	0	1	1	0	1	0	0	2	0	10	0	1116.59	P13473-2;P13473;P13473-3;H0YCG2	P13473-2	352	361	LAMP2	Lysosome-associated membrane glycoprotein 2	yes	no	1;2	9.5969e-05	86.898	2.08	0.828	4	4	5	3
VQQVGHYPPANSSISSR	IDAPEHFRVQQVGHYP	ANSSISSRSETFIIIQ	R	V	Q	S	R	S	1	1	1	0	0	2	0	1	1	1	0	0	0	0	2	4	0	0	1	2	0	17	0	1825.91	Q24JP5-3;Q24JP5;Q24JP5-2	Q24JP5-3	50	66	TMEM132A	Transmembrane protein 132A	yes	no	3	0.00014183	44.662	2	0		1		1
VSAVNATSWEPITNISIVCIDSASAPR	PSGAEWARVSAVNATS	IDSASAPRSVAVSSIA	R	V	S	P	R	S	4	1	2	1	1	0	1	0	0	4	0	0	0	0	2	5	2	1	0	3	0	27	0	2857.43	Q6UWB1	Q6UWB1	298	324	IL27RA	Interleukin-27 receptor subunit alpha	yes	yes	3	1.9817e-09	63.893	2.33	0.943	1		2	1
VSDNESSSNYTYK	TSITIIWKVSDNESSS	SSSNYTYKIHVAGETD	K	V	S	Y	K	I	0	0	2	1	0	0	1	0	0	0	0	1	0	0	0	4	1	0	2	1	0	13	0	1492.63	A0A087WTK0;A0A087WVC6;Q12913-2;Q12913	A0A087WTK0	388	400	PTPRJ	Receptor-type tyrosine-protein phosphatase eta	yes	no	2	3.1132e-13	132.97	2.27	0.75	2	4	5	3
VSITNVSISDEGR	NFSSSEIKVSITNVSI	VSISDEGRYFCQIYTD	K	V	S	G	R	Y	0	1	1	1	0	0	1	1	0	2	0	0	0	0	0	3	1	0	0	2	0	13	0	1375.69	F5H125;H0YG94;A0A087X0T8;A0A087X105;A0A087WZW4;A0A087X1W8;A0A0A0MTJ8;A0A087WZR6;X5DQS5;Q9BY67-2;Q9BY67-5;Q9BY67;Q9BY67-4;Q9BY67-3	F5H125	76	88	CADM1	Cell adhesion molecule 1	yes	no	2	2.72e-06	112.42	1.89	0.875	4	2	3	2
VSNVSCQASVSR	RDPAGRMKVSNVSCQA	SCQASVSRMHAAFGGT	K	V	S	S	R	M	1	1	1	0	1	1	0	0	0	0	0	0	0	0	0	4	0	0	0	3	0	12	0	1292.61	P55058;P55058-4	P55058	141	152	PLTP	Phospholipid transfer protein	yes	no	2	1.0099e-13	139.78	2	0.816	4	4	4	3
VTGINCTTNHPINPK	QQIIYVTRVTGINCTT	TNHPINPKGIEIDPEG	R	V	T	P	K	G	0	0	3	0	1	0	0	1	1	2	0	1	0	0	2	0	3	0	0	1	0	15	0	1664.83	P08648	P08648	864	878	ITGA5	Integrin alpha-5;Integrin alpha-5 heavy chain;Integrin alpha-5 light chain	yes	yes	2;3	8.0567e-20	139.58	2	0.798	7	8	7	5
VTMGQNGNIYFANVITSDNHSDYICHAHFPGTR	IHIKQDERVTMGQNGN	HAHFPGTRTIIQKEPI	R	V	T	T	R	T	2	1	4	2	1	1	0	3	3	3	0	0	1	2	1	2	3	0	2	2	0	33	0	3735.69	P32004-3;P32004-2;P32004	P32004-3	180	212	L1CAM	Neural cell adhesion molecule L1	yes	no	5	2.5317e-34	101.2	1.4	0.49	3	2		2
VTNSNANAASPIIVAGYNVSGSVR	KEASTTVRVTNSNANA	YNVSGSVRSDGEPMKG	R	V	T	V	R	S	4	1	4	0	0	0	0	2	0	2	0	0	0	0	1	4	1	0	1	4	0	24	0	2360.21	A0A0G2JP90;A0A087WW46;J3KN36;A0A0G2JN29;A0A087X117;Q5JPE7-3;Q5JPE7-2;Q15155;P69849;Q5JPE7	A0A0G2JP90	34	57	NOMO3;NOMO2;NOMO1	Nodal modulator 2;Nodal modulator 1;Nodal modulator 3	yes	no	2;3	2.1581e-17	79.935	1.85	0.769	5	5	3	4
VTPACNTSIPAQR	EAQGGQVRVTPACNTS	NTSIPAQRWKWVSRNR	R	V	T	Q	R	W	2	1	1	0	1	1	0	0	0	1	0	0	0	0	2	1	2	0	0	1	0	13	0	1413.7	Q9UBG0	Q9UBG0	64	76	MRC2	C-type mannose receptor 2	yes	yes	2	1.6218e-10	105.65	2	0.816	4	4	4	3
VVAGTPQSPFININSTCITSGIK	EIIYPTPKVVAGTPQS	TCITSGIK________	K	V	V	I	K	-	1	0	2	0	1	1	0	2	0	4	0	1	0	1	2	3	3	0	0	2	0	23	0	2403.25	Q6YBV0-2;Q6YBV0	Q6YBV0-2	347	369	SLC36A4	Proton-coupled amino acid transporter 4	yes	no	3	1.6914e-07	53.444	1.75	0.829	2	1	1
VVANGTGTQGQIK	RIIDAENKVVANGTGT	TGTQGQIKVPGVSIWW	K	V	V	I	K	V	1	0	1	0	0	2	0	3	0	1	0	1	0	0	0	0	2	0	0	2	0	13	0	1271.68	P08236-2;P08236	P08236-2	269	281	GUSB	Beta-glucuronidase	yes	no	2	2.4929e-13	136.38	2	0.816	4	4	4	3
VVIGANGTYSCIVR	FDVHSIIRVVIGANGT	GTYSCIVRNPVIQQDA	R	V	V	V	R	N	1	1	1	0	1	0	0	2	0	2	0	0	0	0	0	1	1	0	1	3	0	14	0	1507.78	Q5ZPR3-3;Q5ZPR3-4;Q5ZPR3;A0A0C4DGH0;Q5ZPR3-2;H0YN29;H0YL10	Q5ZPR3-3	210	223	CD276	CD276 antigen	yes	no	2	2.4693e-20	137.84	2.09	0.83	17	17	22	14
VVISENVQNDTR	AFDKPSYKVVISENVQ	ENVQNDTRVIQINASD	K	V	V	T	R	V	0	1	2	1	0	1	1	0	0	1	0	0	0	0	0	1	1	0	0	3	0	12	0	1372.69	Q9UN75-2;Q9UN75	Q9UN75-2	249	260	PCDHA12	Protocadherin alpha-12	yes	no	2	6.7921e-16	142.08	2	0.816	4	4	4	3
VVNPQEYSSNCTEPFPNSTNIIPTEISQSIIYR	CKMIYQIKVVNPQEYS	ISQSIIYRGPVDPANW	K	V	V	Y	R	G	0	1	4	0	1	2	3	0	0	5	0	0	0	1	4	5	3	0	2	2	0	33	0	3796.83	Q92508	Q92508	876	908	PIEZO1	Piezo-type mechanosensitive ion channel component 1	yes	yes	3	1.4274e-15	78.642	3	0			1
VVNSTTGTGEHIR	GYSGVSIKVVNSTTGT	TGTGEHIRNAIWHTGN	K	V	V	I	R	N	0	1	1	0	0	0	1	2	1	1	0	0	0	0	0	1	3	0	0	2	0	13	0	1369.69	P35442	P35442	1067	1079	THBS2	Thrombospondin-2	yes	yes	2;3	0.00013679	77.185	2.43	0.728	1	2	4	1
VVRPDSEIGERPPEDNQSFQYDHEAFIGK	KPTVRKERVVRPDSEI	DHEAFIGKEDSKTFDQ	R	V	V	G	K	E	1	2	1	3	0	2	4	2	1	2	0	1	0	2	3	2	0	0	1	2	0	29	2	3358.59	Q15293	Q15293	38	66	RCN1	Reticulocalbin-1	yes	yes	4;5	1.4467e-16	74.766	2	0.853	4	3	4	2
VVTQNSSSGNVTHEK	RTYATDYKVVTQNSSS	SGNVTHEKIPIGTEIE	K	V	V	E	K	I	0	0	2	0	0	1	1	1	1	0	0	1	0	0	0	3	2	0	0	3	0	15	0	1585.77	P43007	P43007	197	211	SLC1A4	Neutral amino acid transporter A	yes	yes	2;3	9.12e-19	128.71	2.03	0.758	9	14	10	11
VWCIGNETR	NGMVQEYKVWCIGNET	WCIGNETRYHINKTVD	K	V	W	T	R	Y	0	1	1	0	1	0	1	1	0	1	0	0	0	0	0	0	1	1	0	1	0	9	0	1133.53	A0A087WZ85;A0A0A0MSX4;A0A087WTM1;Q9Y6N7-6;Q9Y6N7-5;Q9Y6N7-4;Q9Y6N7-3;Q9Y6N7;Q9Y6N7-2	A0A087WZ85	698	706	ROBO1	Roundabout homolog 1	yes	no	2	0.001054	76.228	1.8	0.748	4	4	2	2
VWDTAVGINHTAEPSIQTIER	TVAGVQDRVWDTAVGI	PSIQTIERQIAGRPEP	R	V	W	E	R	Q	2	1	1	1	0	1	2	1	1	3	0	0	0	0	1	1	3	1	0	2	0	21	0	2336.18	Q9C0H2-2;Q9C0H2;Q9C0H2-4	Q9C0H2-2	136	156	TTYH3	Protein tweety homolog 3	yes	no	2;3	3.4479e-43	129.02	2.05	0.844	7	6	8	4
VWNSTFIEDYR	TNVTVKARVWNSTFIE	STFIEDYRDFDRVRVN	R	V	W	Y	R	D	0	1	1	1	0	0	1	0	0	1	0	0	0	1	0	1	1	1	1	1	0	11	0	1428.67	P26006;P26006-1	P26006	933	943	ITGA3	Integrin alpha-3;Integrin alpha-3 heavy chain;Integrin alpha-3 light chain	yes	no	2	2.5555e-06	99.752	2	0.816	4	4	4	3
VWYPQAEVQNHSTSSYR	SGQWMYERVWYPQAEV	NHSTSSYRKVTWHWEA	R	V	W	Y	R	K	1	1	1	0	0	2	1	0	1	0	0	0	0	0	1	3	1	1	2	2	0	17	0	2050.95	Q9H9K5	Q9H9K5	80	96	ERVMER34-1	Endogenous retrovirus group MER34 member 1 Env polyprotein	yes	yes	3	1.2132e-10	79.837	2	0.816	1	1	1	2
VYGQNINNETWSR	ERTRVKIRVYGQNINN	INNETWSRIAFTEHER	R	V	Y	S	R	I	0	1	3	0	0	1	1	1	0	1	0	0	0	0	0	1	1	1	1	1	0	13	0	1579.74	Q9H8M5-3;Q9H8M5-2;Q9H8M5	Q9H8M5-3	105	117	CNNM2	Metal transporter CNNM2	yes	no	2	5.1214e-14	139.46	2	0.816	4	4	4	3
VYINDSVEISQNEQK	NFSAEKAKVYINDSVE	EISQNEQKIAAWIAKR	K	V	Y	Q	K	I	0	0	2	1	0	2	2	0	0	2	0	1	0	0	0	2	0	0	1	2	0	15	0	1764.85	H0YD65;Q9UBX1	H0YD65	223	237	CTSF	Cathepsin F	yes	no	2	2.1837e-11	101.71	1.75	0.829	4	2	2	2
VYSGIINQSEIK	VESPKIIRVYSGIINQ	IINQSEIKEDTSFFGV	R	V	Y	I	K	E	0	0	1	0	0	1	1	1	0	3	0	1	0	0	0	2	0	0	1	1	0	12	0	1349.72	X6R3B1;P03951-2;P03951	X6R3B1	10	21	F11	Coagulation factor XI;Coagulation factor XIa heavy chain;Coagulation factor XIa light chain	yes	no	2	0.00022883	97.957	2.25	0.829	1	1	2	1
VYVYAINQTR	TEKEEQGKVYVYAINQ	VYAINQTRFEYQMSIE	K	V	Y	T	R	F	1	1	1	0	0	1	0	0	0	1	0	0	0	0	0	0	1	0	2	2	0	10	0	1225.65	P56199	P56199	526	535	ITGA1	Integrin alpha-1	yes	yes	2	4.9088e-05	91.549	2	0.853	4	3	4	3
VYYNCSCIER	PVAHRKPKVYYNCSCI	YNCSCIERKTEITSTA	K	V	Y	E	R	K	0	1	1	0	2	0	1	0	0	1	0	0	0	0	0	1	0	0	2	1	0	10	0	1362.57	Q6ZQN7	Q6ZQN7	541	550	SLCO4C1	Solute carrier organic anion transporter family member 4C1	yes	yes	2	0.0014529	61.344	2	0.816	4	4	4	3
WCPQNSSCVNATACR	QDSRGCARWCPQNSSC	CVNATACRCNPGFSSF	R	W	C	C	R	C	2	1	2	0	3	1	0	0	0	0	0	0	0	0	1	2	1	1	0	1	0	15	0	1809.73	P48960-3;P48960;P48960-2;K7EKV5;K7EPE8;K7EPP8	P48960-3	29	43	CD97	CD97 antigen;CD97 antigen subunit alpha;CD97 antigen subunit beta	yes	no	2;3	4.6922e-14	105.14	2	0.816	6	6	6	4
WEPFGYNVTR	KSRQITIRWEPFGYNV	PFGYNVTRCHSYNITV	R	W	E	T	R	C	0	1	1	0	0	0	1	1	0	0	0	0	0	1	1	0	1	1	1	1	0	10	0	1267.6	E7EPS8;P28827;P28827-2	E7EPS8	338	347	PTPRM	Receptor-type tyrosine-protein phosphatase mu	yes	no	2	4.6738e-05	90.827	1.91	0.793	4	4	3	2
WFDNSNMTFDK	DTDDASFKWFDNSNMT	NSNMTFDKWTDQDDDE	K	W	F	D	K	W	0	0	2	2	0	0	0	0	0	0	0	1	1	2	0	1	1	1	0	0	0	11	0	1403.58	O60449-3;O60449-2;A0A087WT00;Q8IX05	O60449-3	1689	1699	LY75;CD302	Lymphocyte antigen 75;CD302 antigen	yes	no	2	4.1657e-06	91.961	1.88	0.781	3	3	2	2
WGHNITEFQQR	QETWIEKKWGHNITEF	NITEFQQRFDGIITEG	K	W	G	Q	R	F	0	1	1	0	0	2	1	1	1	1	0	0	0	1	0	0	1	1	0	0	0	11	0	1414.67	Q96HE7	Q96HE7	277	287	ERO1L	ERO1-like protein alpha	yes	yes	2;3	4.0902e-09	132.32	1.9	0.768	7	8	5	4
WGSDNTIFFTTYANGSCK	HKAVCIAKWGSDNTIF	TYANGSCKADIGAIEI	K	W	G	C	K	A	1	0	2	1	1	0	0	2	0	1	0	1	0	2	0	2	3	1	1	0	0	18	0	2067.9	Q99523	Q99523	261	278	SORT1	Sortilin	yes	yes	2	6.124e-16	117.78	1.88	0.781	3	3	2	1
WIAAFTNATQTYDR	CEIIGFIRWIAAFTNA	NATQTYDRMQCESPPV	R	W	I	D	R	M	3	1	1	1	0	1	0	0	0	1	0	0	0	1	0	0	3	1	1	0	0	14	0	1656.79	P0C7U0	P0C7U0	204	217	ELFN1	Protein ELFN1	yes	yes	2	1.178e-05	66.246	2	0.816	1	1	1
WIADPSPQNSTADTSK	VIVHAHSRWIADPSPQ	NSTADTSKVSIGIDEN	R	W	I	S	K	V	2	0	1	2	0	1	0	0	0	1	0	1	0	0	2	3	2	1	0	0	0	16	0	1716.8	P04035-2;P04035;P04035-3	P04035-2	273	288	HMGCR	3-hydroxy-3-methylglutaryl-coenzyme A reductase	yes	no	2	4.0336e-08	73.279	1.83	0.687	2	3	1	2
WNCSTADNASVFGR	QHQFRQRRWNCSTADN	DNASVFGRVMQIGSRE	R	W	N	G	R	V	2	1	2	1	1	0	0	1	0	0	0	0	0	1	0	2	1	1	0	1	0	14	0	1583.68	Q9H1J7;F5GYM2;F5H034;F5H364;F5H7Q6	Q9H1J7	92	105	WNT5B	Protein Wnt-5b;Protein Wnt	yes	no	2	1.1258e-10	101.3	2.12	0.832	5	5	7	3
WNCSTVDNTSVFGR	QYQFRHRRWNCSTVDN	DNTSVFGRVMQIGSRE	R	W	N	G	R	V	0	1	2	1	1	0	0	1	0	0	0	0	0	1	0	2	2	1	0	2	0	14	0	1641.72	P41221-2;P41221;C9J8I8	P41221-2	98	111	WNT5A	Protein Wnt-5a;Protein Wnt	yes	no	2	1.1258e-10	101.3	1.89	0.737	3	4	2
WNDSPCNQSIPSICK	TIWGPEGRWNDSPCNQ	QSIPSICKKAGQISQG	R	W	N	C	K	K	0	0	2	1	2	1	0	0	0	2	0	1	0	0	2	3	0	1	0	0	0	15	0	1804.79	Q9UBG0	Q9UBG0	491	505	MRC2	C-type mannose receptor 2	yes	yes	2	7.0668e-23	150.39	2.06	0.827	5	5	6	3
WNRGNESIPER	NPRPNQIRWNRGNESI	GNESIPERAEAVGETI	R	W	N	E	R	A	0	2	2	0	0	0	2	1	0	1	0	0	0	0	1	1	0	1	0	0	0	11	1	1356.65	Q8NFZ8	Q8NFZ8	258	268	CADM4	Cell adhesion molecule 4	yes	yes	2;3	1.7425e-06	96.229	2.14	0.833	4	4	6	3
WNVTSIETIK	MSPEDIRKWNVTSIET	VTSIETIKAIIEVNKG	K	W	N	I	K	A	0	0	1	0	0	0	1	0	0	2	0	1	0	0	0	1	2	1	0	1	0	10	0	1189.63	H3BMA1;H3BUX1;Q13421-4;Q13421-3;Q13421;Q13421-2	H3BMA1	109	118	MSLN	Mesothelin;Megakaryocyte-potentiating factor;Mesothelin, cleaved form	yes	no	2	6.9467e-05	105.4	2	0.816	4	4	4	3
WQMNFTVR	NATCIYAKWQMNFTVR	WQMNFTVRYETTNKTY	K	W	Q	V	R	Y	0	1	1	0	0	1	0	0	0	0	0	0	1	1	0	0	1	1	0	1	0	8	0	1080.52	P13473-2;P13473;P13473-3	P13473-2	46	53	LAMP2	Lysosome-associated membrane glycoprotein 2	yes	no	2	0.00028947	126.52	2.03	0.857	12	9	13	9
WRNHTVGNR	STVADAYRWRNHTVGN	RNHTVGNRTVVEEGYY	R	W	R	N	R	T	0	2	2	0	0	0	0	1	1	0	0	0	0	0	0	0	1	1	0	1	0	9	1	1138.57	B7Z3R2;Q9ULQ1;Q9ULQ1-3	B7Z3R2	541	549	TPCN1	Two pore calcium channel protein 1	yes	no	2;3	0.0009305	87.258	2.12	0.781	4	6	6	3
WSFSNGTSWR	FRVNITIRWSFSNGTS	FSNGTSWRKETVQIWP	R	W	S	W	R	K	0	1	1	0	0	0	0	1	0	0	0	0	0	1	0	3	1	2	0	0	0	10	0	1226.55	Q99519	Q99519	348	357	NEU1	Sialidase-1	yes	yes	2	5.2495e-07	130.41	2	0.816	4	4	4	3
WTGHNVTVVQR	NTIAKANKWTGHNVTV	HNVTVVQRTNTQPFDI	K	W	T	Q	R	T	0	1	1	0	0	1	0	1	1	0	0	0	0	0	0	0	2	1	0	3	0	11	0	1295.67	Q07954	Q07954	1507	1517	LRP1	Prolow-density lipoprotein receptor-related protein 1;Low-density lipoprotein receptor-related protein 1 85 kDa subunit;Low-density lipoprotein receptor-related protein 1 515 kDa subunit;Low-density lipoprotein receptor-related protein 1 intracellular domain	yes	yes	2;3	9.5072e-05	81.676	1.73	0.617	4	6	1	2
WTHVNISSTK	RQEKDENKWTHVNISS	HVNISSTKITIIQRKI	K	W	T	T	K	I	0	0	1	0	0	0	0	0	1	1	0	1	0	0	0	2	2	1	0	1	0	10	0	1171.6	D6RGV2;P16871-4;P16871-3;P16871-2;P16871	D6RGV2	178	187	IL7R	Interleukin-7 receptor subunit alpha	yes	no	2;3	4.166e-05	89.266	2.12	0.781	4	6	6	3
WTPINSSTIIGYR	TDSSIGIRWTPINSST	SSTIIGYRITVVAAGE	R	W	T	Y	R	I	0	1	1	0	0	0	0	1	0	3	0	0	0	0	1	2	2	1	1	0	0	13	0	1506.78	P02751-13;P02751-11;P02751-7;P02751-15;H0Y7Z1	P02751-13	1287	1299	FN1	Fibronectin;Anastellin;Ugl-Y1;Ugl-Y2;Ugl-Y3	yes	no	2	1.2925e-10	108.72	1.91	0.793	4	4	3	2
WWHQQTNATQEVVR	VEIAFFSRWWHQQTNA	NATQEVVRDIVRQGRI	R	W	W	V	R	D	1	1	1	0	0	3	1	0	1	0	0	0	0	0	0	0	2	2	0	2	0	14	0	1781.86	O00754-2;O00754;M0QZG6;M0R2P5	O00754-2	127	140	MAN2B1	Lysosomal alpha-mannosidase;Lysosomal alpha-mannosidase A peptide;Lysosomal alpha-mannosidase B peptide;Lysosomal alpha-mannosidase C peptide;Lysosomal alpha-mannosidase D peptide;Lysosomal alpha-mannosidase E peptide	yes	no	2;3	5.7677e-17	124.51	1.7	0.781	5	3	2	4
YAAVNITTNQAAPSEVPTIR	GKSPIPPRYAAVNITT	PSEVPTIRIHSSSGSS	R	Y	A	I	R	I	4	1	2	0	0	1	1	0	0	2	0	0	0	0	2	1	3	0	1	2	0	20	0	2115.1	P54753	P54753	441	460	EPHB3	Ephrin type-B receptor 3	yes	yes	2	4.6591e-08	63.998	2.5	0.5		1	1
YAESDPTVPCNETR	RKVFRSIKYAESDPTV	TVPCNETRWSQKWQSS	K	Y	A	T	R	W	1	1	1	1	1	0	2	0	0	0	0	0	0	0	2	1	2	0	1	1	0	14	0	1637.7	Q14703	Q14703	138	151	MBTPS1	Membrane-bound transcription factor site-1 protease	yes	yes	2	1.9288e-06	75.764	2.43	0.728	1	2	4
YCGIGIQMNHSIESK	VSRTEIGKYCGIGIQM	MNHSIESKGNEITIIF	K	Y	C	S	K	G	0	0	1	0	1	1	1	2	1	3	0	1	1	0	0	2	0	0	1	0	0	15	0	1735.8	C9JIW6;Q96PD2;Q96PD2-2	C9JIW6	41	55	DCBLD2	Discoidin, CUB and LCCL domain-containing protein 2	yes	no	2;3	3.721e-14	107.13	2.06	0.827	5	5	6	4
YCNIEGPPINSSVFK	YIKCCKIRYCNIEGPP	PINSSVFKEYAGSMGE	R	Y	C	F	K	E	0	0	2	0	1	0	1	1	0	2	0	1	0	1	2	2	0	0	1	1	0	15	0	1723.82	Q17RY6	Q17RY6	120	134	LY6K	Lymphocyte antigen 6K	yes	yes	2	1.26e-14	112.17	2.05	0.805	6	7	7	6
YDNCSSSVIAAVVFEHPFNHSK	KDFEDYIRYDNCSSSV	EHPFNHSKEPIPIAVK	R	Y	D	S	K	E	2	0	2	1	1	0	1	0	2	1	0	1	0	2	1	4	0	0	1	3	0	22	0	2507.15	H0Y3H2;Q99758-2;Q99758	H0Y3H2	122	143	ABCA3	ATP-binding cassette sub-family A member 3	yes	no	3;4	6.2895e-23	95.195	2.07	0.884	5	3	6	4
YDREPAEFNITK	AISPAISKYDREPAEF	PAEFNITKK_______	K	Y	D	T	K	K	1	1	1	1	0	0	2	0	0	1	0	1	0	1	1	0	1	0	1	0	0	12	1	1481.72	A0A087WVL4;Q7Z6M3;Q7Z6M3-3	A0A087WVL4	174	185	MILR1	Allergin-1	yes	no	3	8.815e-05	73.877	1.83	0.687	2	3	1	1
YEDIVINETINK	GGNFARQRYEDIVINE	VINETINKNRIIGQKT	R	Y	E	N	K	N	0	0	2	1	0	0	2	0	0	3	0	1	0	0	0	0	1	0	1	1	0	12	0	1449.74	Q9NQZ7	Q9NQZ7	324	335	ENTPD7	Ectonucleoside triphosphate diphosphohydrolase 7	yes	yes	2	0.00012227	74.987	1.67	0.745	3	2	1	2
YEFCPFHNVTQHEQTFR	SIVESTYKYEFCPFHN	TQHEQTFRWNAYSGII	K	Y	E	F	R	W	0	1	1	0	1	2	2	0	2	0	0	0	0	3	1	0	2	0	1	1	0	17	0	2238.99	H0YEA7;Q9UJJ9	H0YEA7	104	120	GNPTG	N-acetylglucosamine-1-phosphotransferase subunit gamma	yes	no	3;4	6.1479e-06	54.764	2.8	0.4		1	4	1
YEISIHPNITSMTFR	PTAVVPIRYEISIHPN	NITSMTFRGSVTISVQ	R	Y	E	F	R	G	0	1	1	0	0	0	1	0	1	3	0	0	1	1	1	2	2	0	1	0	0	15	0	1807.89	Q9UIQ6-3;Q9UIQ6-2;Q9UIQ6	Q9UIQ6-3	158	172	LNPEP	Leucyl-cystinyl aminopeptidase;Leucyl-cystinyl aminopeptidase, pregnancy serum form	yes	no	3	1.6243e-07	79.652	1.86	0.833	3	2	2	3
YEQIQNETR	FPIGPCPRYEQIQNET	EQIQNETRQTPEYQNE	R	Y	E	T	R	Q	0	1	1	0	0	2	2	0	0	1	0	0	0	0	0	0	1	0	1	0	0	9	0	1179.55	B7Z7D2;E9PQY3;P11117	B7Z7D2	130	138	ACP2	Lysosomal acid phosphatase	yes	no	2	4.9629e-08	140.16	2	0.816	4	4	4	3
YFFNISSMTCEK	QCEGSTEKYFFNISSM	ISSMTCEKFFSGGCHR	K	Y	F	E	K	F	0	0	1	0	1	0	1	0	0	1	0	1	1	2	0	2	1	0	1	0	0	12	0	1525.66	P48307-2;P48307;H7C4A3	P48307-2	102	113	TFPI2	Tissue factor pathway inhibitor 2	yes	no	2	3.458e-11	125.54	2.04	0.824	8	8	9	6
YFNIDPNATQASGNCGTR	ESVFSPRRYFNIDPNA	ASGNCGTRKSNIIINF	R	Y	F	T	R	K	2	1	3	1	1	1	0	2	0	1	0	0	0	1	1	1	2	0	1	0	0	18	0	1984.87	E7ETP9;Q9UQV4	E7ETP9	236	253	LAMP3	Lysosome-associated membrane glycoprotein 3	yes	no	2	0.017757	40.968	1	0	1
YFNYTVK	________________	KYFNYTVKVIGQGEEW	K	Y	F	V	K	V	0	0	1	0	0	0	0	0	0	0	0	1	0	1	0	0	1	0	2	1	0	7	0	933.46	E7ETU9;O00469;O00469-2;C9JXZ0;F8WEW3	E7ETU9	6	12	PLOD2	Procollagen-lysine,2-oxoglutarate 5-dioxygenase 2	yes	no	2	0.002988	86.472	2	0.816	4	4	4	3
YFYIQAVNSEGQNITR	AAVVIPVRYFYIQAVN	SEGQNITRSPAGETPF	R	Y	F	T	R	S	1	1	2	0	0	2	1	1	0	2	0	0	0	1	0	1	1	0	2	1	0	16	0	1901.93	Q7Z4H8	Q7Z4H8	49	64	KDELC2	KDEL motif-containing protein 2	yes	yes	2;3	1.4385e-34	153.23	1.98	0.841	15	12	14	11
YFYNNQTK	ICRGYITRYFYNNQTK	YFYNNQTKQCERFKYG	R	Y	F	T	K	Q	0	0	2	0	0	1	0	0	0	0	0	1	0	1	0	0	1	0	2	0	0	8	0	1076.49	C9JKV3;C9JBB3;P10646-2;P10646	C9JKV3	128	135	TFPI	Tissue factor pathway inhibitor	yes	no	2	0.0026984	85.161	2	0.756	2	3	2	2
YGENNSISVEGFR	HIQQIFYRYGENNSIS	SISVEGFRKIIQNIGI	R	Y	G	F	R	K	0	1	2	0	0	0	2	2	0	1	0	0	0	1	0	2	0	0	1	1	0	13	0	1470.67	Q13433	Q13433	64	76	SLC39A6	Zinc transporter ZIP6	yes	yes	2	6.3227e-17	149.69	2	0.767	5	7	5	4
YGENNSISVEGFRK	HIQQIFYRYGENNSIS	ISVEGFRKIIQNIGID	R	Y	G	R	K	I	0	1	2	0	0	0	2	2	0	1	0	1	0	1	0	2	0	0	1	1	0	14	1	1598.77	Q13433	Q13433	64	77	SLC39A6	Zinc transporter ZIP6	yes	yes	2;3	1.1081e-06	75.764	2	0.816	4	4	4	3
YGIHVPSDVNNVTISCEVQSSPTTIIVNVSGK	IIVGIVIRYGIHVPSD	IIVNVSGKFYEYMIKG	R	Y	G	G	K	F	0	0	3	1	1	1	1	2	1	4	0	1	0	0	2	5	3	0	1	6	0	32	0	3413.71	A0A0D9SFM4;Q92581-3;Q92581-2	A0A0D9SFM4	66	97			yes	no	3	3.1855e-33	94.807	2.14	0.639	1	4	2	3
YHGFINTSYHR	IGQAIRQRYHGFINTS	FINTSYHRQEVYVRST	R	Y	H	H	R	Q	0	1	1	0	0	0	0	1	2	1	0	0	0	1	0	1	1	0	2	0	0	11	0	1393.65	B7Z7D2;E9PQY3;P11117;E9PP23;E9PHY0;E9PKW9;E9PQW9;B7Z6U3;P11117-2	B7Z7D2	55	65	ACP2	Lysosomal acid phosphatase	yes	no	2;3;4	1.3632e-12	115.78	2.09	0.717	5	11	7	9
YHNQTIR	SQVKAAGRYHNQTIRY	RYHNQTIRYSDGDITI	R	Y	H	I	R	Y	0	1	1	0	0	1	0	0	1	1	0	0	0	0	0	0	1	0	1	0	0	7	0	930.467	P11717	P11717	398	404	IGF2R	Cation-independent mannose-6-phosphate receptor	yes	yes	2	0.0080361	58.604	2	0.816	1	1	1	1
YHQPGHEAVTSAVDQIQQEFHCCGSNNSQDWR	IKDTMTKRYHQPGHEA	SNNSQDWRDSEWI___	R	Y	H	W	R	D	2	1	2	2	2	5	2	2	3	1	0	0	0	1	1	3	1	1	1	2	0	32	0	3784.61	E9PJC8;E9PLZ6;E9PRJ3;K4DIB7;E9PMR4;P48509	E9PJC8	134	165	CD151	CD151 antigen	yes	no	3;4;5	2.9283e-136	210.68	2.03	0.822	11	11	12	9
YHVIHINTTK	YDICAKNKYHVIHINT	VIHINTTKNNPVMSIQ	K	Y	H	T	K	N	0	0	1	0	0	0	0	0	2	2	0	1	0	0	0	0	2	0	1	1	0	10	0	1224.66	K7EP71;Q7LGA3-3;Q7LGA3-2;Q7LGA3	K7EP71	44	53	HS2ST1	Heparan sulfate 2-O-sulfotransferase 1	yes	no	2;3	4.9457e-07	130.98	2	0.8	8	9	8	7
YHYNCSIIDGTQIFTSHDYGAPQEATIGANK	TKIGDFVRYHYNCSII	EATIGANKVIEGIDTG	R	Y	H	N	K	V	3	0	2	2	1	2	1	3	2	4	0	1	0	1	1	2	3	0	3	0	0	31	0	3470.58	Q96AY3;H0Y827;Q96AY3-2	Q96AY3	404	434	FKBP10	Peptidyl-prolyl cis-trans isomerase FKBP10	yes	no	3	9.9488e-18	76.002	2.5	0.5		1	1
YHYNGSIMDGTIFDSSYSR	AGAGDFMRYHYNGSIM	IFDSSYSRNHTYNTYI	R	Y	H	S	R	N	0	1	1	2	0	0	0	2	1	2	0	0	1	1	0	4	1	0	3	0	0	19	0	2211.95	Q96AY3;H0Y827;Q96AY3-2	Q96AY3	291	309	FKBP10	Peptidyl-prolyl cis-trans isomerase FKBP10	yes	no	2;3	1.5227e-51	170.89	2.08	0.828	4	4	5	3
YHYNGTFEDGK	VQMGDFVRYHYNGTFE	NGTFEDGKKFDSSYDR	R	Y	H	G	K	K	0	0	1	1	0	0	1	2	1	0	0	1	0	1	0	0	1	0	2	0	0	11	0	1329.56	Q96AY3;C9JPC3;K7EM43;K7ELI6;K7ESG6	Q96AY3	67	77	FKBP10	Peptidyl-prolyl cis-trans isomerase FKBP10;Peptidyl-prolyl cis-trans isomerase	yes	no	2;3	3.3305e-08	127.17	2.05	0.805	6	7	7	6
YHYNGTFEDGKK	VQMGDFVRYHYNGTFE	GTFEDGKKFDSSYDRN	R	Y	H	K	K	F	0	0	1	1	0	0	1	2	1	0	0	2	0	1	0	0	1	0	2	0	0	12	1	1457.66	Q96AY3;C9JPC3;K7EM43;K7ELI6;K7ESG6	Q96AY3	67	78	FKBP10	Peptidyl-prolyl cis-trans isomerase FKBP10;Peptidyl-prolyl cis-trans isomerase	yes	no	3	0.00039374	53.237	2.5	0.5		1	1
YHYNGTIIDGTIFDSSYSR	SQSGDFIRYHYNGTII	IFDSSYSRNRTFDTYI	R	Y	H	S	R	N	0	1	1	2	0	0	0	2	1	3	0	0	0	1	0	3	2	0	3	0	0	19	0	2208.01	C9J4P8;O95302-2;O95302;O95302-3	C9J4P8	51	69	FKBP9	Peptidyl-prolyl cis-trans isomerase;Peptidyl-prolyl cis-trans isomerase FKBP9	yes	no	3	1.4329e-44	161.35	1.78	0.786	4	3	2	3
YIHPQNNSICCTK	DSVCPQGKYIHPQNNS	NNSICCTKCHKGTYIY	K	Y	I	T	K	C	0	0	2	0	2	1	0	0	1	2	0	1	0	0	1	1	1	0	1	0	0	13	0	1633.73	F5H4T5;F5H7N1;F5H6Z2;F5H6V7;F5H8A6;F5H061;P19438-5;P19438-4;P19438	F5H4T5	49	61	TNFRSF1A	Tumor necrosis factor receptor superfamily member 1A;Tumor necrosis factor receptor superfamily member 1A, membrane form;Tumor necrosis factor-binding protein 1	yes	no	2;3	2.7898e-08	97.69	2	0.877	5	3	5	3
YIHQNYTK	NPEDWKEKYIHQNYTK	YIHQNYTKAIAGKIVE	K	Y	I	T	K	A	0	0	1	0	0	1	0	0	1	1	0	1	0	0	0	0	1	0	2	0	0	8	0	1065.52	Q02809;Q02809-2	Q02809	534	541	PLOD1	Procollagen-lysine,2-oxoglutarate 5-dioxygenase 1	yes	no	2;3	0.0013527	101.43	2	0.775	3	4	3	3
YIITNQSQGTIK	TNQTVTTKYIITNQSQ	NQSQGTIKFECFYFKE	K	Y	I	I	K	F	0	0	1	0	0	2	0	1	0	3	0	1	0	0	0	1	2	0	1	0	0	12	0	1364.73	Q9NS62-3;Q9NS62-2;Q9NS62	Q9NS62-3	76	87	THSD1	Thrombospondin type-1 domain-containing protein 1	yes	no	2	3.1793e-21	155.47	1.91	0.793	4	4	3	3
YIQPIIAVQFTNITMDTEIR	YGKIIQPKYIQPIIAV	ITMDTEIRIECKAYGE	K	Y	I	I	R	I	1	1	1	1	0	2	1	0	0	5	0	0	1	1	1	0	3	0	1	1	0	20	0	2365.24	P05026-2;P05026	P05026-2	254	273	ATP1B1	Sodium/potassium-transporting ATPase subunit beta-1	yes	no	2	0.0061123	44.788	2.5	0.5		1	1	1
YITINASQITNIR	YIVPSITRYITINASQ	ASQITNIRSFIHKVTP	R	Y	I	I	R	S	1	1	2	0	0	1	0	0	0	4	0	0	0	0	0	1	2	0	1	0	0	13	0	1505.82	Q9H9K5	Q9H9K5	329	341	ERVMER34-1	Endogenous retrovirus group MER34 member 1 Env polyprotein	yes	yes	2	1.8873e-06	88.101	2.33	0.745	1	2	3
YKPDTIAVAVENGTGTDR	IRKPIFGRYKPDTIAV	ENGTGTDRQIIFIDIG	R	Y	K	D	R	Q	2	1	1	2	0	0	1	2	0	1	0	1	0	0	1	0	3	0	1	2	0	18	1	1905.94	B4DGG1;Q9H0X4-2;Q9H0X4;H7C2U8	B4DGG1	378	395	ITFG3	Protein ITFG3	yes	no	2;3	7.7934e-16	93.5	2.1	0.811	6	7	8	5
YMCESSGFYPEAINITWEK	GMKENEDKYMCESSGF	AINITWEKQTQKFPHP	K	Y	M	E	K	Q	1	0	1	0	1	0	3	1	0	2	0	1	1	1	1	2	1	1	2	0	0	19	0	2324.01	Q68D85	Q68D85	161	179	NCR3LG1	Natural cytotoxicity triggering receptor 3 ligand 1	yes	yes	2	8.275e-18	90.718	2.2	0.748	1	2	2	1
YNATVYSQAANGTEGQPQAIEFR	VGIEPGTRYNATVYSQ	QPQAIEFRTNAIQVFD	R	Y	N	F	R	T	4	1	2	0	0	3	2	2	0	1	0	0	0	1	1	1	2	0	2	1	0	23	0	2514.18	A0A087WTK0;A0A087WVC6;Q12913-2;Q12913	A0A087WTK0	341	363	PTPRJ	Receptor-type tyrosine-protein phosphatase eta	yes	no	2;3	2.0587e-23	98.21	2	0.775	3	4	3	2
YNCSIESPR	GGGCKFIRYNCSIESP	NCSIESPRKGWSFMHP	R	Y	N	P	R	K	0	1	1	0	1	0	1	0	0	1	0	0	0	0	1	2	0	0	1	0	0	9	0	1124.49	E7ETU9;O00469;O00469-2;O00469-3	E7ETU9	661	669	PLOD2	Procollagen-lysine,2-oxoglutarate 5-dioxygenase 2	yes	no	2	0.00034807	111.61	1.91	0.793	4	4	3	3
YNCSIESPRK	GGGCKFIRYNCSIESP	CSIESPRKGWSFMHPG	R	Y	N	R	K	G	0	1	1	0	1	0	1	0	0	1	0	1	0	0	1	2	0	0	1	0	0	10	1	1252.59	E7ETU9;O00469;O00469-2;O00469-3	E7ETU9	661	670	PLOD2	Procollagen-lysine,2-oxoglutarate 5-dioxygenase 2	yes	no	2	0.00076543	63.624	1.5	0.5	3	3		2
YNCTATNHIGTR	TSDNDFGRYNCTATNH	ATNHIGTRFQEYIIAI	R	Y	N	T	R	F	1	1	2	0	1	0	0	1	1	1	0	0	0	0	0	0	3	0	1	0	0	12	0	1406.64	H9KV31;O15394	H9KV31	455	466	NCAM2	Neural cell adhesion molecule 2	yes	no	2;3	0.0084346	60.157	2.2	0.748	1	2	2
YNGTVGIWR	TYNDAIFRYNGTVGIW	NGTVGIWRRCITIPKN	R	Y	N	W	R	R	0	1	1	0	0	0	0	2	0	1	0	0	0	0	0	0	1	1	1	1	0	9	0	1064.54	D6RD48;D6RAZ7;D6RIU2;D6RDP6;D6RHU6;D6RDY1;D6RA76;D6RC11;D6R9S8;D6RCE6;D6RFX6;D6RDI6;D6RCR8;Q9NY35-2;Q9NY35;H0Y8T9	D6RD48	71	79	CLDND1	Claudin domain-containing protein 1	yes	no	2	0.00011249	123.35	2	0.816	4	4	4	3
YNHTGQVIIYR	IYIAGQPRYNHTGQVI	TGQVIIYRMEDGNIKI	R	Y	N	Y	R	M	0	1	1	0	0	1	0	1	1	2	0	0	0	0	0	0	1	0	2	1	0	11	0	1362.7	P56199	P56199	459	469	ITGA1	Integrin alpha-1	yes	yes	2;3	2.732e-06	98.898	2	0.858	7	5	7	4
YNISFHK	YRNKFTQKYNISFHKR	KYNISFHKRYGTKIIK	K	Y	N	H	K	R	0	0	1	0	0	0	0	0	1	1	0	1	0	1	0	1	0	0	1	0	0	7	0	907.455	Q9NPF2-2;Q9NPF2	Q9NPF2-2	199	205	CHST11	Carbohydrate sulfotransferase 11	yes	no	2	0.0072467	60.972	1.9	0.831	4	3	3	2
YNITSQDVGSGTSNNSQACAQFIEQYFHDSDIAQFMR	TPSVIRKRYNITSQDV	SDIAQFMRIFGGNFAH	R	Y	N	M	R	I	3	1	3	3	1	5	1	2	1	3	0	0	1	3	0	5	2	0	2	1	0	37	0	4228.85	A0A0C4DGZ9;O14773	A0A0C4DGZ9	209	245	TPP1	Tripeptidyl-peptidase 1	yes	no	3;4	1.5226e-59	123.52	2.09	0.793	3	4	4	2
YNNGTWYK	ITIITDRRYNNGTWYK	YNNGTWYKIAFQRNRK	R	Y	N	Y	K	I	0	0	2	0	0	0	0	1	0	0	0	1	0	0	0	0	1	1	2	0	0	8	0	1044.47	P25391	P25391	2382	2389	LAMA1	Laminin subunit alpha-1	yes	yes	2	0.0017337	84.568	1.88	0.781	3	3	2	1
YNVSSIEK	KIPFICEKYNVSSIEK	YNVSSIEKYSPDSAAK	K	Y	N	E	K	Y	0	0	1	0	0	0	1	0	0	1	0	1	0	0	0	2	0	0	1	1	0	8	0	938.471	O60449-3;O60449-2;O60449	O60449-3	933	940	LY75	Lymphocyte antigen 75	yes	no	2	0.0029343	68.016	2	0.816	3	3	3	2
YNYTEDPTIIR	QITNPEVKYNYTEDPT	TEDPTIIRIDPEWSIN	K	Y	N	I	R	I	0	1	1	1	0	0	1	0	0	2	0	0	0	0	1	0	2	0	2	0	0	11	0	1383.67	Q9UIW2	Q9UIW2	1042	1052	PLXNA1	Plexin-A1	yes	yes	2	3.2417e-07	122.7	2	0.816	4	4	4	3
YPANCTVR	TVSCPRQRYPANCTVR	YPANCTVRDHVHCIGN	R	Y	P	V	R	D	1	1	1	0	1	0	0	0	0	0	0	0	0	0	1	0	1	0	1	1	0	8	0	979.455	H0YNF6;B3KT51;E7EPS7;H0YNS4;Q9BRN9-2;Q9BRN9	H0YNF6	98	105	TM2D3	TM2 domain-containing protein 3	yes	no	2	0.010934	44.753	3	0			1
YPGIFNSTTSDAFIQSK	SNHYSIQRYPGIFNST	SDAFIQSKMRNIFSGR	R	Y	P	S	K	M	1	0	1	1	0	1	0	1	0	2	0	1	0	2	1	3	2	0	1	0	0	17	0	1874.9	D6RFW2;Q16880	D6RFW2	73	89	UGT8	2-hydroxyacylsphingosine 1-beta-galactosyltransferase	yes	no	2	1.0474e-30	152.32	2	0.816	4	4	4	3
YPHNHHVVNNTIEGNCSSK	RASIITGKYPHNHHVV	IEGNCSSKSWQKIQEP	K	Y	P	S	K	S	0	0	4	0	1	0	1	1	3	1	0	1	0	0	1	2	1	0	1	2	0	19	0	2206	H7C3P4;F6S8M0;P15586-2;P15586;F5H4C6	H7C3P4	47	65	GNS	N-acetylglucosamine-6-sulfatase	yes	no	2;3;4	2.3912e-44	158.45	2.02	0.82	17	17	18	10
YPNCTGGAAGYIDR	GGIGDFGKYPNCTGGA	GAAGYIDRIIIGDDHI	K	Y	P	D	R	I	2	1	1	1	1	0	0	3	0	1	0	0	0	0	1	0	1	0	2	0	0	14	0	1513.66	H0YAZ0;E5RJN0;Q68CP4-2;Q68CP4	H0YAZ0	133	146	HGSNAT	Heparan-alpha-glucosaminide N-acetyltransferase	yes	no	2	1.0744e-13	107.35	2	0.816	4	4	4	3
YPNQVYYRPMDEYSNQNNFVHDCVNITIK	YYRENMHRYPNQVYYR	DCVNITIKQHTVTTTT	R	Y	P	I	K	Q	0	1	5	2	1	2	1	0	1	2	0	1	1	1	2	1	1	0	4	3	0	29	1	3620.65	X6RKS3;A2A2V1;P04156-2;P04156	X6RKS3	157	185	PRNP	Major prion protein	yes	no	3;4	5.2422e-28	91.655	1.87	0.806	6	5	4	6
YPQDYQFYIQNFTAIPINTVVPPQR	ESIDASFRYPQDYQFY	NTVVPPQRQATFEYSF	R	Y	P	Q	R	Q	1	1	2	1	0	4	0	0	0	3	0	0	0	2	4	0	2	0	3	2	0	25	0	3011.52	C9J3L8;C9J5W0;E9PAL7;C9IZQ1;P43307-2;P43307	C9J3L8	126	150	SSR1	Translocon-associated protein subunit alpha	yes	no	2;3	1.4363e-51	139.28	1.85	0.863	6	3	4	4
YQTINCSVNVNCVNIR	FSIFAERKYQTINCSV	NVNCVNIRCPIRGIDS	K	Y	Q	I	R	C	0	1	4	0	2	1	0	0	0	2	0	0	0	0	0	1	1	0	1	3	0	16	0	1952.92	P23229-7;P23229-4;P23229-2;P23229-5;P23229-3;P23229-6;P23229;P23229-9;H7BZ97	P23229-7	804	819	ITGA6	Integrin alpha-6;Integrin alpha-6 heavy chain;Integrin alpha-6 light chain;Processed integrin alpha-6	yes	no	2;3	9.7721e-51	182.35	2	0.877	5	3	5	5
YRPENSVANDTGFTVVAPGK	VAVDEICKYRPENSVA	FTVVAPGKEKAIMKAV	K	Y	R	G	K	E	2	1	2	1	0	0	1	2	0	0	0	1	0	1	2	1	2	0	1	3	0	20	1	2121.05	O60911	O60911	213	232	CTSV	Cathepsin L2	yes	yes	3	1.3756e-18	92.932	1.89	0.737	3	4	2	2
YSINVTYNYPVHYFDGR	HPTIPAGRYSINVTYN	PVHYFDGRKRMIISTI	R	Y	S	G	R	K	0	1	2	1	0	0	0	1	1	1	0	0	0	1	1	1	1	0	4	2	0	17	0	2106.98	Q9NV96;Q9NV96-3;Q9NV96-2	Q9NV96	291	307	TMEM30A	Cell cycle control protein 50A	yes	no	2;3	3.1189e-18	112.82	2.16	0.812	5	6	8	5
YSNNSWR	QHVEIYQKYSNNSWRY	KYSNNSWRYISNRIIA	K	Y	S	W	R	Y	0	1	2	0	0	0	0	0	0	0	0	0	0	0	0	2	0	1	1	0	0	7	0	925.404	P01137	P01137	174	180	TGFB1	Transforming growth factor beta-1;Latency-associated peptide	yes	yes	2	0.0024287	102.77	1.93	0.799	5	5	4	3
YSVANDTGFVDIPK	ESCKYNPKYSVANDTG	TGFVDIPKQEKAIMKA	K	Y	S	P	K	Q	1	0	1	2	0	0	0	1	0	1	0	1	0	1	1	1	1	0	1	2	0	14	0	1524.75	P07711	P07711	217	230	CTSL	Cathepsin L1;Cathepsin L1 heavy chain;Cathepsin L1 light chain	yes	yes	2	5.2789e-14	111.12	2	0.845	5	4	5	4
YSVQIMSFVYNISDTHIFPNASSK	NFTRNATRYSVQIMSF	IFPNASSKEIKTVESI	R	Y	S	S	K	E	1	0	2	1	0	1	0	0	1	3	0	1	1	2	1	5	1	0	2	2	0	24	0	2747.33	P11279;P11279-2	P11279	111	134	LAMP1	Lysosome-associated membrane glycoprotein 1	yes	no	3	2.1144e-13	86.18	2	0.866	3	2	3	1
YVHDGSETITDSFVIMANASEMDR	MVEEQIIRYVHDGSET	ANASEMDRQSHPVAFT	R	Y	V	D	R	Q	2	1	1	3	0	0	2	1	1	2	0	0	2	1	0	3	2	0	1	2	0	24	0	2687.18	Q6UVK1	Q6UVK1	1432	1455	CSPG4	Chondroitin sulfate proteoglycan 4	yes	yes	2;3	3.7304e-61	145.44	1.94	0.802	6	6	5	3
YVINGTYANETK	PVGVQMNKYVINGTYA	GTYANETKIKITQIIE	K	Y	V	T	K	I	1	0	2	0	0	0	1	1	0	1	0	1	0	0	0	0	2	0	2	1	0	12	0	1371.67	D6RDX7;Q6PCB8-2;Q6PCB8	D6RDX7	156	167	EMB	Embigin	yes	no	2	1.0422e-12	114.72	1.92	0.828	5	4	4	2
YVQNGTYTVK	KIPDFESRYVQNGTYT	QNGTYTVKIVAISEDY	R	Y	V	V	K	I	0	0	1	0	0	1	0	1	0	0	0	1	0	0	0	0	2	0	2	2	0	10	0	1171.59	Q14126	Q14126	459	468	DSG2	Desmoglein-2	yes	yes	2	4.9088e-05	91.549	2	0.816	4	4	4	3
YVTCAIHNCSEK	QDIGGDFRYVTCAIHN	AIHNCSEKMITAPFAG	R	Y	V	E	K	M	1	0	1	0	2	0	1	0	1	1	0	1	0	0	0	1	1	0	1	1	0	12	0	1480.64	B5MED8;Q96PQ0	B5MED8	149	160	SORCS2	VPS10 domain-containing receptor SorCS2	yes	no	2	5.2615e-05	100.22	1.33	0.471	2	1		2
YYNQSEAGSHIIQVMYGCDVGPDGR	ENIRIAIRYYNQSEAG	CDVGPDGRIIRGHDQS	R	Y	Y	G	R	I	1	1	1	2	1	2	1	4	1	2	0	0	1	0	1	2	0	0	3	2	0	25	0	2815.23	P18465	P18465	108	132	HLA-B	HLA class I histocompatibility antigen, B-57 alpha chain	yes	yes	2;3	6.425e-52	136.24	1.8	0.748	6	6	3	5
YYNQSEDGSHTIQR	ESIRIAIRYYNQSEDG	DGSHTIQRMYGCDVGP	R	Y	Y	Q	R	M	0	1	1	1	0	2	1	1	1	1	0	0	0	0	0	2	1	0	2	0	0	14	0	1696.74	P18462	P18462	108	121	HLA-A	HLA class I histocompatibility antigen, A-25 alpha chain	yes	yes	2;3	9.2845e-35	175.15	1.96	0.824	9	8	8	6
YYNYTISINGK	YAIEKNSKYYNYTISI	YTISINGKARKHGENY	K	Y	Y	G	K	A	0	0	2	0	0	0	0	1	0	2	0	1	0	0	0	1	1	0	3	0	0	11	0	1334.65	H7C3P4;F6S8M0;P15586-2;P15586;F5H4C6	H7C3P4	125	135	GNS	N-acetylglucosamine-6-sulfatase	yes	no	2	1.7558e-06	99.343	2	0.816	3	3	3	2
AGHGQIAQIGGVIIIAGGNR	RVCRAQERAGHGQIAQ	IIIAGGNRSGAASGEA	R	A	G	N	R	S	3	1	1	0	0	2	0	6	1	5	0	0	0	0	0	0	0	0	0	1	0	20	0	1901.06	B4DS77-3;B4DS77	B4DS77-3	27	46	SHISA9	Protein shisa-9	yes	no	3	5.0605e-23	106.28	1.5	0.866	3		1	1
AKPQGQWAEDVIGNK	RYDRQKCRAKPQGQWA	AEDVIGNKTWDRETRD	R	A	K	N	K	T	2	0	1	1	0	2	1	2	0	1	0	2	0	0	1	0	0	1	0	1	0	15	1	1639.83	H0Y615;A0A0G2JK11;Q96QC4;Q29983-2;Q29983	H0Y615	53	67	MICA	MHC class I polypeptide-related sequence A	yes	no	2;3	5.2114e-07	90.348	1.94	0.78	6	7	5	4
AQFTFFNK	EDSVIVRRAQFTFFNK	AQFTFFNKTGIFQDVG	R	A	Q	N	K	T	1	0	1	0	0	1	0	0	0	0	0	1	0	3	0	0	1	0	0	0	0	8	0	1001.5	Q86SQ4-2;Q86SQ4;Q86SQ4-4;Q86SQ4-3	Q86SQ4-2	716	723	GPR126	G-protein coupled receptor 126	yes	no	2	0.0044298	57.047	2.67	0.471		2	4	2
ASVDVFGNR	GEIVPIARASVDVFGN	SVDVFGNRTIIAAGTT	R	A	S	N	R	T	1	1	1	1	0	0	0	1	0	0	0	0	0	1	0	1	0	0	0	2	0	9	0	963.477	K7EMG4;A8MVW0	K7EMG4	59	67	FAM171A2	Protein FAM171A2	yes	no	2	0.0012356	74.173	1.89	0.737	3	4	2	2
ATISTIAVAVNR	IVAVITSRATISTIAV	TIAVAVNRTVAHHFPR	R	A	T	N	R	T	3	1	1	0	0	0	0	0	0	2	0	0	0	0	0	1	2	0	0	2	0	12	0	1214.7	C9JZF7;G5E9W2;Q9P2E5-2;Q9P2E5	C9JZF7	40	51	CHPF2	Chondroitin sulfate glucuronyltransferase	yes	no	2	3.2028e-10	111.63	2	0.816	4	4	4	3
CDQCEENYFYNR	REGFVGNRCDQCEENY	EENYFYNRSWPGCQEC	R	C	D	N	R	S	0	1	2	1	2	1	2	0	0	0	0	0	0	1	0	0	0	0	2	0	0	12	0	1696.62	P11047	P11047	1012	1023	LAMC1	Laminin subunit gamma-1	yes	yes	2	1.1572e-28	174.24	2.05	0.805	6	7	7	4
CIQHFYGPNHEHCFNR	IVNKNNVRCIQHFYGP	NHEHCFNRTIIRNSSG	R	C	I	N	R	T	0	1	2	0	2	1	1	1	3	1	0	0	0	2	1	0	0	0	1	0	0	16	0	2114.9	P08581;P08581-2;P08581-3	P08581	385	400	MET	Hepatocyte growth factor receptor	yes	no	3;4	1.539e-10	83.692	2.22	0.786	2	3	4	3
CPMAGISHTAWHSNR	IARGAIVRCPMAGISH	HTAWHSNRTIYETCIE	R	C	P	N	R	T	2	1	1	0	1	0	0	1	2	1	0	0	1	0	1	2	1	1	0	0	0	15	0	1723.77	A0A0G2JH76;A0A024RCQ8;Q9UMR5;Q9UMR5-3	A0A0G2JH76	276	290	hCG_1999928;PPT2	Lysosomal thioesterase PPT2	yes	no	2;3;4	1.1374e-16	118.2	1.95	0.785	7	8	6	7
CTSQHIINR	VRIYPSSRCTSQHIIN	TSQHIINRTVTDNMIC	R	C	T	N	R	T	0	1	1	0	1	1	0	0	1	2	0	0	0	0	0	1	1	0	0	0	0	9	0	1127.55	B4DNJ1;B4DN26;E7ESF4;P00750-4;P00750-3;P00750	B4DNJ1	350	358	PLAT	Tissue-type plasminogen activator;Tissue-type plasminogen activator chain A;Tissue-type plasminogen activator chain B	yes	no	2;3	1.8456e-06	136.57	1.89	0.737	3	4	2	3
CVASVPSIPGINR	REAGGGYRCVASVPSI	PSIPGINRTQIVNVAI	R	C	V	N	R	T	1	1	1	0	1	0	0	1	0	2	0	0	0	0	2	2	0	0	0	2	0	13	0	1368.72	P43121;P43121-2	P43121	407	419	MCAM	Cell surface glycoprotein MUC18	yes	no	2	1.6147e-08	99.5	2.09	0.793	3	4	4	3
DAAAITNR	IFGYKIARDAAAITNR	DAAAITNRSVSIIEER	R	D	A	N	R	S	3	1	1	1	0	0	0	0	0	1	0	0	0	0	0	0	1	0	0	0	0	8	0	830.425	Q7LGC8	Q7LGC8	458	465	CHST3	Carbohydrate sulfotransferase 3	yes	yes	2	0.00028541	104.44	1.67	0.745	3	2	1	2
DEIICPSCNR	DVEMEAQKDEIICPSC	IICPSCNRTAHPIRHI	K	D	E	N	R	T	0	1	1	1	2	0	1	0	0	2	0	0	0	0	1	1	0	0	0	0	0	10	0	1262.54	P37173-2	P37173-2	40	49	TGFBR2	TGF-beta receptor type-2	yes	yes	2	0.0016545	57.532	1.75	0.829	2	1	1
DFQHIINR	HSEAQKYRDFQHIINR	DFQHIINRTIEVAIII	R	D	F	N	R	T	0	1	1	1	0	1	0	0	1	2	0	0	0	1	0	0	0	0	0	0	0	8	0	1041.54	Q13444-13;Q13444-10;Q13444-9;Q13444-8;Q13444-2;Q13444-7;Q13444-6;Q13444-12;Q13444-5;Q13444-4;Q13444-3;Q13444	Q13444-13	215	222	ADAM15	Disintegrin and metalloproteinase domain-containing protein 15	yes	no	2	0.0020269	81.296	2	0.816	4	4	4	3
DGVQIAESNR	VQSINWIRDGVQIAES	VQIAESNRTRITGEEV	R	D	G	N	R	T	1	1	1	1	0	1	1	1	0	1	0	0	0	0	0	1	0	0	0	1	0	10	0	1087.53	E9PNM3;C1KBH7;P11362-9;P11362-8;P11362-20;P11362-7;P11362-2;P11362-19;P11362;P11362-21;C9J205;P11362-15	E9PNM3	69	78	FGFR1	Fibroblast growth factor receptor 1	yes	no	2	5.2001e-05	92.445	2	0.926	3	1	3	2
DHIIIPATTHNK	FYVVSFRRDHIIIPAT	IPATTHNKTTRPKMSI	R	D	H	N	K	T	1	0	1	1	0	0	0	0	2	3	0	1	0	0	1	0	2	0	0	0	0	12	0	1358.73	P18850	P18850	574	585	ATF6	Cyclic AMP-dependent transcription factor ATF-6 alpha;Processed cyclic AMP-dependent transcription factor ATF-6 alpha	yes	yes	2;3	5.5893e-05	78.324	2.4	0.8	1	1	3
DHVHCIGNR	YPANCTVRDHVHCIGN	HVHCIGNRTFPKMIYC	R	D	H	N	R	T	0	1	1	1	1	0	0	1	2	1	0	0	0	0	0	0	0	0	0	1	0	9	0	1106.5	H0YNF6;B3KT51;E7EPS7;H0YNS4;Q9BRN9-2;Q9BRN9	H0YNF6	106	114	TM2D3	TM2 domain-containing protein 3	yes	no	2	0.0095302	50.04	1.6	0.8	3	1	1	1
DIMVINR	DQISNRVKDIMVINRS	KDIMVINRSTTEIPIT	K	D	I	N	R	S	0	1	1	1	0	0	0	0	0	2	0	0	1	0	0	0	0	0	0	1	0	7	0	859.459	Q96KA5-2;Q96KA5;G5E9Z2	Q96KA5-2	224	230	CLPTM1L	Cleft lip and palate transmembrane protein 1-like protein	yes	no	2	0.012603	49.358	1.67	0.471	1	2		2
DIVVQQAGTNK	PWTSCETKDIVVQQAG	VQQAGTNKTDVVCGPQ	K	D	I	N	K	T	1	0	1	1	0	2	0	1	0	1	0	1	0	0	0	0	1	0	0	2	0	11	0	1171.62	P25942	P25942	171	181	CD40	Tumor necrosis factor receptor superfamily member 5	yes	yes	2	8.3976e-09	131.83	2	0.816	4	4	4	3
DIYTFDGAINK	VKWKFKGRDIYTFDGA	TFDGAINKSTVPTDFS	R	D	I	N	K	S	1	0	1	2	0	0	0	1	0	2	0	1	0	1	0	0	1	0	1	0	0	11	0	1255.61	Q08722-2;Q08722-3;Q08722-4;Q08722	Q08722-2	64	74	CD47	Leukocyte surface antigen CD47	yes	no	2	6.103e-05	84.507	1.94	0.802	6	6	5	3
DQGSAYANR	VHSFAEGQDQGSAYAN	QGSAYANRTAIFPDII	Q	D	Q	N	R	T	2	1	1	1	0	1	0	1	0	0	0	0	0	0	0	1	0	0	1	0	0	9	0	980.431	Q5ZPR3-3;Q5ZPR3-4;Q5ZPR3;A0A0C4DGH0	Q5ZPR3-3	84	92	CD276	CD276 antigen	yes	no	2	0.0022888	62.463	3	0			1
EGNPFGPFWDQFHVSFNK	DKKTCPMKEGNPFGPF	QFHVSFNKSEIFTGIS	K	E	G	N	K	S	0	0	2	1	0	1	1	2	1	0	0	1	0	4	2	1	0	1	0	1	0	18	0	2151.98	Q9H488-2;Q9H488	Q9H488-2	144	161	POFUT1	GDP-fucose protein O-fucosyltransferase 1	yes	no	3	2.7876e-18	97.502	1.33	0.471	2	1		1
EIAVPDGYTNR	IIIAGAPREIAVPDGY	VPDGYTNRTGAVYICP	R	E	I	N	R	T	1	1	1	1	0	0	1	1	0	1	0	0	0	0	1	0	1	0	1	1	0	11	0	1233.6	P26006;P26006-1;D6R9X8	P26006	77	87	ITGA3	Integrin alpha-3;Integrin alpha-3 heavy chain;Integrin alpha-3 light chain	yes	no	2	1.1868e-05	88.596	2	0.816	4	4	4	3
EIININR	PRIRISHKEIININRT	KEIININRTSIFHSPF	K	E	I	N	R	T	0	1	2	0	0	0	1	0	0	3	0	0	0	0	0	0	0	0	0	0	0	7	0	870.492	O15041	O15041	39	45	SEMA3E	Semaphorin-3E	yes	yes	2	0.0024559	97.596	2	0.853	4	3	4	3
EINIIFINK	DRMVVSGREINIIFIN	INIIFINKTDNGTYRC	R	E	I	N	K	T	0	0	2	0	0	0	1	0	0	4	0	1	0	1	0	0	0	0	0	0	0	9	0	1102.64	Q8N3J6-4;Q8N3J6-5;Q8N3J6-2;Q8N3J6;Q8N3J6-3	Q8N3J6-4	172	180	CADM2	Cell adhesion molecule 2	yes	no	2	0.0082143	83.948	2	0.816	3	3	3	3
EITGFIIIQAWPENR	IDIIKTVKEITGFIII	IQAWPENRTDIHAFEN	K	E	I	N	R	T	1	1	1	0	0	1	2	1	0	4	0	0	0	1	1	0	1	1	0	0	0	15	0	1785.94	A0A0B4J1Y5;P00533-4;P00533-3;P00533;Q504U8;E9PFD7	A0A0B4J1Y5	400	414	EGFR	Epidermal growth factor receptor	yes	no	2;3	7.4281e-28	159.22	2.09	0.793	3	4	4	3
EQYTIINR	TNHFTIPKEQYTIINR	EQYTIINRTASSVTFT	K	E	Q	N	R	T	0	1	1	0	0	1	1	0	0	2	0	0	0	0	0	0	1	0	1	0	0	8	0	1035.53	P40189-3;P40189;D6RH03;P40189-2	P40189-3	77	84	IL6ST	Interleukin-6 receptor subunit beta	yes	no	2	0.0027182	71.877	2	0.816	4	4	4	3
ETIQPFMNK	TGDFDICRETIQPFMN	TIQPFMNKTNETQTSI	R	E	T	N	K	T	0	0	1	0	0	1	1	0	0	1	0	1	1	1	1	0	1	0	0	0	0	9	0	1106.54	Q8NE73;Q9Y227-2;Q9Y227	Q8NE73	389	397	ENTPD4	Ectonucleoside triphosphate diphosphohydrolase 4	yes	no	2	0.0026123	59.35	2	0.707	1	2	1	1
ETIVTIFDNR	MAGQISQKETIVTIFD	IVTIFDNRTWVRQGIV	K	E	T	N	R	T	0	1	1	1	0	0	1	0	0	2	0	0	0	1	0	0	2	0	0	1	0	10	0	1206.62	H7C0Q8;P51788-2;P51788-4;P51788-5;P51788-3;P51788	H7C0Q8	43	52	CLCN2	Chloride channel protein 2	yes	no	2	0.0002027	82.417	3	0			1
EWIPINR	IAYDIASREWIPINRS	REWIPINRSVNNVVVR	R	E	W	N	R	S	0	1	1	0	0	0	1	0	0	2	0	0	0	0	1	0	0	1	0	0	0	7	0	926.497	O75882-3;O75882-2;O75882	O75882-3	304	310	ATRN	Attractin	yes	no	2	0.0066657	62.714	2.5	0.5		1	1	1
FAMIANNNIQIININK	VTTISDNRFAMIANNN	IQIININKSDEGIYRC	R	F	A	N	K	S	2	0	5	0	0	1	0	0	0	5	0	1	1	1	0	0	0	0	0	0	0	16	0	1829.98	H9KV31;O15394;O15394-2	H9KV31	145	160	NCAM2	Neural cell adhesion molecule 2	yes	no	2	0.0014238	45.614	2	0		1
FGYIIHTDNR	GGYYCSCRFGYIIHTD	YIIHTDNRTCRVECSD	R	F	G	N	R	T	0	1	1	1	0	0	0	1	1	2	0	0	0	1	0	0	1	0	1	0	0	10	0	1234.61	P48740-4;P48740;P48740-2;C9JMA2;F8W876;P48740-3	P48740-4	57	66	MASP1	Mannan-binding lectin serine protease 1;Mannan-binding lectin serine protease 1 heavy chain;Mannan-binding lectin serine protease 1 light chain	yes	no	2;3	0.0019589	113.93	1.8	0.748	4	4	2	2
FMFMEEGANK	IEDFGGGRFMFMEEGA	FMEEGANKTVEPRAGE	R	F	M	N	K	T	1	0	1	0	0	0	2	1	0	0	0	1	2	2	0	0	0	0	0	0	0	10	0	1202.51	K7ELK1;K7ENS7;J3QRG1;Q6PK18;Q6PK18-2	K7ELK1	37	46	OGFOD3	2-oxoglutarate and iron-dependent oxygenase domain-containing protein 3	yes	no	2	0.00046745	74.841	2.11	0.737	2	4	3	2
FTPVHNR	EKKSVKVKFTPVHNRT	KFTPVHNRTVSSIIIV	K	F	T	N	R	T	0	1	1	0	0	0	0	0	1	0	0	0	0	1	1	0	1	0	0	1	0	7	0	869.451	Q92545	Q92545	942	948	TMEM131	Transmembrane protein 131	yes	yes	2	0.0035934	83.614	2	1	1		1	1
GFCEAPGNR	DNSISVRKGFCEAPGN	FCEAPGNRTQSGNHPE	K	G	F	N	R	T	1	1	1	0	1	0	1	2	0	0	0	0	0	1	1	0	0	0	0	0	0	9	0	1006.43	P27701-2;P27701;H0YD57	P27701-2	166	174	CD82	CD82 antigen	yes	no	2	0.00040387	93.429	2	0.816	4	4	4	3
GNMYYENSYAIAVISNYDANK	IENIQIIRGNMYYENS	ISNYDANKTGIKEIPM	R	G	N	N	K	T	3	0	4	1	0	0	1	1	0	2	0	1	1	0	0	2	0	0	4	1	0	21	0	2399.07	A0A0B4J1Y5;P00533-4;P00533-3;P00533;Q504U8;E9PFD7;P00533-2;C9JYS6	A0A0B4J1Y5	109	129	EGFR	Epidermal growth factor receptor	yes	no	2	1.1343e-07	62.589	2	0		2		1
GQTEIQVNCPPAVTENK	FATCGGFKGQTEIQVN	PPAVTENKTVTATFGY	K	G	Q	N	K	T	1	0	2	0	1	2	2	1	0	1	0	1	0	0	2	0	2	0	0	2	0	17	0	1883.9	C9JYN0;Q16563-2;Q16563	C9JYN0	38	54	SYPL1	Synaptophysin-like protein 1	yes	no	2;3	7.6753e-52	189.81	1.9	0.87	13	7	10	8
GQVYPWGNWFQPNR	FAARGGIKGQVYPWGN	GNWFQPNRTNIWQGKF	K	G	Q	N	R	T	0	1	2	0	0	2	0	2	0	0	0	0	0	1	2	0	0	2	1	1	0	14	0	1747.82	C9JL30;H7C3B2;A8MXB9;J3KQJ1;C9J660;F8WA42;Q8NBJ7-2;Q8NBJ7;Q8NBJ7-3	C9JL30	201	214	SUMF2	Sulfatase-modifying factor 2	yes	no	2	1.3822e-05	92.856	1.67	0.471	1	2
GRDIYTFDGAINK	VYVKWKFKGRDIYTFD	TFDGAINKSTVPTDFS	K	G	R	N	K	S	1	1	1	2	0	0	0	2	0	2	0	1	0	1	0	0	1	0	1	0	0	13	1	1468.73	Q08722-2;Q08722-3;Q08722-4;Q08722	Q08722-2	62	74	CD47	Leukocyte surface antigen CD47	yes	no	2;3	1.3879e-08	103.79	1.88	0.8	10	9	7	6
GSHVVGIITTINFGDGPDRNK	GTVTGKWRGSHVVGII	GDGPDRNKTRTFQATV	R	G	S	N	K	T	0	1	2	2	0	0	0	4	1	3	0	1	0	1	1	1	2	0	0	2	0	21	1	2196.13	H3BML8;R4GNJ4;I3L4B3;I3L2J7;I3L2P0;Q86XT9	H3BML8	22	42	TMEM219	Insulin-like growth factor-binding protein 3 receptor	yes	no	3	6.4571e-16	83.251	1.57	0.495	3	4		2
GSQWSDIEEFCNR	KDSVICIKGSQWSDIE	DIEEFCNRSCEVPTRI	K	G	S	N	R	S	0	1	1	1	1	1	2	1	0	1	0	0	0	1	0	2	0	1	0	0	0	13	0	1626.67	H3BLV0;B1AP13;H7BY55;P08174-4;P08174;P08174-3;P08174-5;P08174-2;P08174-6;P08174-7	H3BLV0	94	106	CD55	Complement decay-accelerating factor	yes	no	2	8.0005e-13	127.79	2	0.816	4	4	4	3
GVTNDIISIQGNTGPSWINK	HSMIEAMRGVTNDIIS	TGPSWINKTERAFFRG	R	G	V	N	K	T	0	0	3	1	0	1	0	3	0	4	0	1	0	0	1	2	2	1	0	1	0	20	0	2113.08	Q7Z4H8;Q7Z4H8-3;Q7Z4H8-2;H0YEM3	Q7Z4H8	288	307	KDELC2	KDEL motif-containing protein 2	yes	no	2;3	4.1085e-97	221.91	2.09	0.818	10	11	13	9
HIQPICIQASTFEFENR	SAPVTYTKHIQPICIQ	STFEFENRTDCWVTGW	K	H	I	N	R	T	1	1	1	0	1	2	2	0	1	3	0	0	0	2	1	1	1	0	0	0	0	17	0	2089.01	I3L0U2;I3L3C7;Q9Y6M0-3;Q9Y6M0-2;Q9Y6M0	I3L0U2	143	159	PRSS21	Testisin	yes	no	2;3	5.6018e-24	124.25	1.95	0.824	8	7	7	5
HIYWTDSGNK	IAVDWVHKHIYWTDSG	YWTDSGNKTISVATVD	K	H	I	N	K	T	0	0	1	1	0	0	0	1	1	1	0	1	0	0	0	1	1	1	1	0	0	10	0	1219.56	H0YEA5;H0YEV6;E9PP15;A0A087WW84;Q14114-2;Q14114-4;Q14114-3;Q14114	H0YEA5	74	83	LRP8	Low-density lipoprotein receptor-related protein 8	yes	no	2	2.1334e-05	82.417	2.33	0.745	1	2	3
HMDFFYNR	MNECHYDKHMDFFYNR	HMDFFYNRSNTDTVDD	K	H	M	N	R	S	0	1	1	1	0	0	0	0	1	0	0	0	1	2	0	0	0	0	1	0	0	8	0	1128.48	Q9UBY5	Q9UBY5	9	16	LPAR3	Lysophosphatidic acid receptor 3	yes	yes	2	0.00011722	127.56	2	0.853	4	3	4	3
HMSIAINR	ENIADGYKHMSIAINR	HMSIAINRTGRSIVYS	K	H	M	N	R	T	1	1	1	0	0	0	0	0	1	2	0	0	1	0	0	1	0	0	0	0	0	8	0	940.491	P06280;V9GYN5	P06280	186	193	GLA	Alpha-galactosidase A	yes	no	2	0.0026408	108.46	1.92	0.759	4	5	3	3
HSHFIWNR	KSFKPRYKHSHFIWNR	HSHFIWNRTEIITIDP	K	H	S	N	R	T	0	1	1	0	0	0	0	0	2	1	0	0	0	1	0	1	0	1	0	0	0	8	0	1095.54	P05186-2;P05186-3;P05186	P05186-2	188	195	ALPL	Alkaline phosphatase, tissue-nonspecific isozyme	yes	no	3	0.016495	43.769	2.5	0.5		1	1
ICPQGYTCCTSEMEENIANR	DIKGEHIRICPQGYTC	MEENIANRSHAEIETA	R	I	C	N	R	S	1	1	2	0	3	1	3	1	0	2	0	0	1	0	1	1	2	0	1	0	0	20	0	2431.99	C9J4Y6;P35052	C9J4Y6	11	30	GPC1	Glypican-1;Secreted glypican-1	yes	no	2;3	3.0814e-30	126.8	2	0.816	6	6	6	6
IDPTVIDAGEIANR	WPQGATIRIDPTVIDA	DAGEIANRTGSVPRFR	R	I	D	N	R	T	2	1	1	2	0	0	1	1	0	3	0	0	0	0	1	0	1	0	0	1	0	14	0	1482.77	Q6UVK1	Q6UVK1	2063	2076	CSPG4	Chondroitin sulfate proteoglycan 4	yes	yes	2;3	1.7378e-16	122.78	2.04	0.793	8	10	9	7
IGFIKPHENK	ADIQVSAKIGFIKPHE	FIKPHENKTYIAVGSM	K	I	G	N	K	T	0	0	1	0	0	0	1	1	1	2	0	2	0	1	1	0	0	0	0	0	0	10	1	1181.66	P13612	P13612	637	646	ITGA4	Integrin alpha-4	yes	yes	3	0.00086802	57.888	2.25	0.829	1	1	2
IGIYADVGNK	YVHSKGIKIGIYADVG	IYADVGNKTCAGFPGS	K	I	G	N	K	T	1	0	1	1	0	0	0	2	0	2	0	1	0	0	0	0	0	0	1	1	0	10	0	1048.56	P06280;V9GYN5	P06280	131	140	GLA	Alpha-galactosidase A	yes	no	1;2	0.00046745	74.841	2.14	0.833	4	4	6	3
IGQCGADACFFTINR	PITGETGRIGQCGADA	ACFFTINRTYIHHHMT	R	I	G	N	R	T	2	1	1	1	2	1	0	2	0	2	0	0	0	2	0	0	1	0	0	0	0	15	0	1728.77	Q6P4F1-4;Q6P4F1-5;Q6P4F1-6;Q6P4F1;Q6P4F1-2;Q6P4F1-7	Q6P4F1-4	69	83	FUT10	Alpha-(1,3)-fucosyltransferase 10	yes	no	2	4.2032e-14	106.14	2	0.816	4	4	4	3
IGVIEDHSNR	KEFGTNIKIGVIEDHS	VIEDHSNRTRIAKIIR	K	I	G	N	R	T	0	1	1	1	0	0	1	1	1	2	0	0	0	0	0	1	0	0	0	1	0	10	0	1138.57	P14625;Q58FF3	P14625	494	503	HSP90B1;HSP90B2P	Endoplasmin;Putative endoplasmin-like protein	yes	no	2;3	0.00011238	74.841	2.12	0.781	2	3	3	3
IGVVPVYYGSPSITDWIPSNK	EKFWRPIKIGVVPVYY	TDWIPSNKSAIIVSEF	K	I	G	N	K	S	0	0	1	1	0	0	0	2	0	3	0	1	0	0	3	3	1	1	2	3	0	21	0	2291.18	Q6P4F1-4;Q6P4F1-5;Q6P4F1-6;Q6P4F1;Q6P4F1-2;Q6P4F1-3	Q6P4F1-4	271	291	FUT10	Alpha-(1,3)-fucosyltransferase 10	yes	no	2	3.5436e-05	47.499	2	0.894	2	1	2	1
IININPNK	KDNTTVTRIININPNK	IININPNKTSASGSCG	R	I	I	N	K	T	0	0	3	0	0	0	0	0	0	3	0	1	0	0	1	0	0	0	0	0	0	8	0	924.539	P11279;P11279-2	P11279	255	262	LAMP1	Lysosome-associated membrane glycoprotein 1	yes	no	2	0.0013237	113.7	2.09	0.793	3	4	4	3
IIQPWNR	GECGNFVRIIQPWNRT	RIIQPWNRTHIYVCGT	R	I	I	N	R	T	0	1	1	0	0	1	0	0	0	2	0	0	0	0	1	0	0	1	0	0	0	7	0	925.513	H7C4A2;C9J1V2;C9J4H5;C9JPG5;Q13275-2;Q13275	H7C4A2	85	91	SEMA3F	Semaphorin-3F	yes	no	2	0.0050268	88.734	2.14	0.833	2	2	3	2
IITEEANR	QQRIGQSRIITEEANR	IITEEANRTTMEVQQA	R	I	I	N	R	T	1	1	1	0	0	0	2	0	0	2	0	0	0	0	0	0	1	0	0	0	0	8	0	944.493	A0A0A0MTC7;A0A0A0MQS9;Q16363-2;Q16363	A0A0A0MTC7	729	736	LAMA4	Laminin subunit alpha-4	yes	no	2	0.010522	80.438	2.33	0.471		2	1
INQFNIMASEMIAINR	EKMKEMFKINQFNIMA	SEMIAINRSIPDVRIE	K	I	N	N	R	S	2	1	3	0	0	1	1	0	0	4	0	0	2	1	0	1	0	0	0	0	0	16	0	1863.93	Q10472;K7EJV8;Q10472-2	Q10472	81	96	GALNT1	Polypeptide N-acetylgalactosaminyltransferase 1;Polypeptide N-acetylgalactosaminyltransferase 1 soluble form	yes	no	2	3.315e-17	108.63	1.5	0.5	1	1
ISCTIANR	CIGAGRGRISCTIANR	ISCTIANRCHEGGQSY	R	I	S	N	R	C	1	1	1	0	1	0	0	0	0	2	0	0	0	0	0	1	1	0	0	0	0	8	0	933.47	P02751-13;P02751-11;P02751-7;P02751-15;P02751-12;P02751-4;P02751-10;P02751-6;P02751-5;P02751-9;P02751-14;P02751-8;P02751-17;P02751-3;P02751;P02751-2;P02751-16	P02751-13	133	140	FN1	Fibronectin;Anastellin;Ugl-Y1;Ugl-Y2;Ugl-Y3	yes	no	2	0.0040636	58.981	2.17	0.687	1	3	2	1
IWSSIQTHCCSQNK	YHGIIGNRIWSSIQTH	THCCSQNKCNFYDNKD	R	I	W	N	K	C	0	0	1	0	2	2	0	0	1	2	0	1	0	0	0	3	1	1	0	0	0	14	0	1747.78	X6R5C5;X6R8A1;P10619-2;P10619;Q5JZH0	X6R5C5	233	246	CTSA	Carboxypeptidase;Lysosomal protective protein;Lysosomal protective protein 32 kDa chain;Lysosomal protective protein 20 kDa chain	yes	no	2;3	7.3691e-10	117.08	2.1	0.831	3	3	4	2
IYIPINK	RGNSVERKIYIPINKT	KIYIPINKTAPCVRII	K	I	Y	N	K	T	0	0	1	0	0	0	0	0	0	3	0	1	0	0	1	0	0	0	1	0	0	7	0	859.517	Q92542-2;Q92542;Q5T211;Q5T210;Q5T209	Q92542-2	20	26	NCSTN	Nicastrin	yes	no	2	0.0076905	55.441	3	0			2	1
MDGSINFNR	GWIIIQQRMDGSINFN	DGSINFNRTWQDYKRG	R	M	D	N	R	T	0	1	2	1	0	0	0	1	0	1	0	0	1	1	0	1	0	0	0	0	0	9	0	1052.47	P02671	P02671	679	687	FGA	Fibrinogen alpha chain;Fibrinopeptide A;Fibrinogen alpha chain	yes	yes	2	0.00051925	130.75	1.97	0.836	11	9	10	7
MGSYYINR	WDETHFGKMGSYYINR	MGSYYINRTFFFDVHP	K	M	G	N	R	T	0	1	1	0	0	0	0	1	0	1	0	0	1	0	0	1	0	0	2	0	0	8	0	1002.46	Q9UKY4;G3V4X9	Q9UKY4	92	99	POMT2	Protein O-mannosyl-transferase 2	yes	no	2	0.0015968	86.095	2	0.853	4	3	4	3
MSVINFECNK	ECSSGFQRMSVINFEC	VINFECNKTAGNDGKG	R	M	S	N	K	T	0	0	2	0	1	0	1	0	0	1	0	1	1	1	0	1	0	0	0	1	0	10	0	1240.56	P11717	P11717	427	436	IGF2R	Cation-independent mannose-6-phosphate receptor	yes	yes	2	2.3676e-05	123.79	2.07	0.813	8	9	10	6
NFVITYNR	VKMASIFKNFVITYNR	NFVITYNRTYESKEAR	K	N	F	N	R	T	0	1	2	0	0	0	0	0	0	1	0	0	0	1	0	0	1	0	1	1	0	8	0	1025.53	H0YD65;Q9UBX1;E9PSC2	H0YD65	38	45	CTSF	Cathepsin F	yes	no	2	0.0026414	73.248	2	0.894	2	1	2	2
NNQIAITIIDTNR	IWKDIFHKNNQIAITI	ITIIDTNRSRACHPCS	K	N	N	N	R	S	1	1	3	1	0	1	0	0	0	4	0	0	0	0	0	0	2	0	0	0	0	13	0	1484.79	F5H1T4;J3QLU9;P04626-6;P04626-5;P04626-4;P04626	F5H1T4	146	158	ERBB2	Receptor tyrosine-protein kinase erbB-2	yes	no	2	7.8825e-27	129.37	1.93	0.842	11	8	9	7
PGVQYNINPYIIQSNK	QVNISGIKPGVQYNIN	PYIIQSNKTKGDPIGT	K	P	G	N	K	T	0	0	3	0	0	2	0	1	0	3	0	1	0	0	2	1	0	0	2	1	0	16	0	1846.96	A0A087WTK0;A0A087WVC6;Q12913-2;Q12913	A0A087WTK0	264	279	PTPRJ	Receptor-type tyrosine-protein phosphatase eta	yes	no	2	3.8153e-35	162.46	2.22	0.786	2	3	4	1
PNVYWINK	TSINGYPRPNVYWINK	PNVYWINKTDNSIIDQ	R	P	N	N	K	T	0	0	2	0	0	0	0	0	0	1	0	1	0	0	1	0	0	1	1	1	0	8	0	1032.54	K4DIA0;O75144;O75144-2;A0A087X1L8;O75144-3	K4DIA0	167	174	ICOSLG	ICOS ligand	yes	no	2	0.0020033	94.114	2.5	0.5		2	2	1
PQGQWAEDVIGNK	DRQKCRAKPQGQWAED	AEDVIGNKTWDRETRD	K	P	Q	N	K	T	1	0	1	1	0	2	1	2	0	1	0	1	0	0	1	0	0	1	0	1	0	13	0	1440.7	H0Y615;A0A0G2JK11;Q96QC4;Q29983-2;Q29983	H0Y615	55	67	MICA	MHC class I polypeptide-related sequence A	yes	no	2	1.6364e-17	152.16	2	0.816	4	4	4	3
PQSWIIVGAPQAIAIPGQQANR	IHRQIQPRPQSWIIVG	IPGQQANRTGGIFACP	R	P	Q	N	R	T	4	1	1	0	0	4	0	2	0	4	0	0	0	0	3	1	0	1	0	1	0	22	0	2314.25	J3KNV4;Q13683-9;Q13683-7;Q13683-3;Q13683-10;Q13683	J3KNV4	66	87	ITGA7	Integrin alpha-7;Integrin alpha-7 heavy chain;Integrin alpha-7 light chain;Integrin alpha-7 70 kDa form	yes	no	3	6.368e-07	63.225	3	0			1
PTIGPGNR	NMTWAGARPTIGPGNR	PTIGPGNRSIAGQSGQ	R	P	T	N	R	S	0	1	1	0	0	0	0	2	0	1	0	0	0	0	2	0	1	0	0	0	0	8	0	810.435	J3KNG9;P04920-2;P04920-3;P04920	J3KNG9	794	801	SLC4A2	Anion exchange protein 2	yes	no	2	0.0027481	71.342	2	1	1		1
QCSWFAGCTNR	TSVCIGTRQCSWFAGC	WFAGCTNRTWNSSAVP	R	Q	C	N	R	T	1	1	1	0	2	1	0	1	0	0	0	0	0	1	0	1	1	1	0	0	0	11	0	1385.56	Q9H9K5	Q9H9K5	183	193	ERVMER34-1	Endogenous retrovirus group MER34 member 1 Env polyprotein	yes	yes	2	0.00098208	99.5	2.25	0.829	1	1	2
QIVHSFAEGQDQGSAYANR	IWQITDTKQIVHSFAE	QGSAYANRTAIFPDII	K	Q	I	N	R	T	3	1	1	1	0	3	1	2	1	1	0	0	0	1	0	2	0	0	1	1	0	19	0	2076.96	Q5ZPR3-3;Q5ZPR3-4;Q5ZPR3;Q5ZPR3-2;H0YLT8;H0YN85;H0YK40;H0YK59;H3BM68	Q5ZPR3-3	74	92	CD276	CD276 antigen	yes	no	2;3	1.0138e-48	183.82	2.11	0.817	8	9	11	6
QSIDQVTNR	DRSATIKRQSIDQVTN	SIDQVTNRTDTVKIQS	R	Q	S	N	R	T	0	1	1	1	0	2	0	0	0	1	0	0	0	0	0	1	1	0	0	1	0	9	0	1059.53	O75071;S4R3Q1	O75071	340	348	EFCAB14	EF-hand calcium-binding domain-containing protein 14	yes	no	2	0.00033133	89.827	2.33	0.471		2	1
QVQIECVVINR	NISVIETRQVQIECVV	IECVVINRTSITSQIM	R	Q	V	N	R	T	0	1	1	0	1	2	1	0	0	2	0	0	0	0	0	0	0	0	0	3	0	11	0	1356.72	O75054;O75054-2	O75054	833	843	IGSF3	Immunoglobulin superfamily member 3	yes	no	2	2.5311e-07	123.79	2.09	0.793	3	4	4	3
RPQEFVNR	SSVFRVIRRPQEFVNR	RPQEFVNRTPETVFIF	R	R	P	N	R	T	0	2	1	0	0	1	1	0	0	0	0	0	0	1	1	0	0	0	0	1	0	8	1	1044.55	X6RH99;Q969X2-2;Q969X2;Q969X2-3	X6RH99	133	140	ST6GALNAC6	Alpha-N-acetylgalactosaminide alpha-2,6-sialyltransferase 6	yes	no	2	0.0072019	47.603	2.67	0.471		1	2
RQSIDQVTNR	GDRSATIKRQSIDQVT	SIDQVTNRTDTVKIQS	K	R	Q	N	R	T	0	2	1	1	0	2	0	0	0	1	0	0	0	0	0	1	1	0	0	1	0	10	1	1215.63	O75071;S4R3Q1	O75071	339	348	EFCAB14	EF-hand calcium-binding domain-containing protein 14	yes	no	2;3	0.00032395	70.942	2	0.784	4	5	4	4
SAEGTFFINK	TFSQIVWKSAEGTFFI	EGTFFINKTEIEDFPR	K	S	A	N	K	T	1	0	1	0	0	0	1	1	0	1	0	1	0	2	0	1	1	0	0	0	0	10	0	1112.55	H3BU85;H3BTD4;H3BS10;H3BP20;P06865	H3BU85	107	116	HEXA	Beta-hexosaminidase;Beta-hexosaminidase subunit alpha	yes	no	1;2	0.0010468	77.662	2	0.784	4	5	4	3
SFAGPGAPFPMNR	AYNGSECRSFAGPGAP	GAPFPMNRSSGTPGRP	R	S	F	N	R	S	2	1	1	0	0	0	0	2	0	0	0	0	1	2	3	1	0	0	0	0	0	13	0	1347.64	J3QRL0;Q5T2W7;Q5T2W9;Q96HA4-2;Q96HA4-3;Q96HA4-4;Q96HA4	J3QRL0	81	93	C1orf159	Uncharacterized protein C1orf159	yes	no	2	2.9436e-08	90.614	1.88	0.781	3	3	2	3
SIDNDNYVFTAPYFNK	YEDSFYKRSIDNDNYV	FTAPYFNKSGPGAYES	R	S	I	N	K	S	1	0	3	2	0	0	0	0	0	1	0	1	0	2	1	1	1	0	2	1	0	16	0	1906.87	P54289-4;P54289-5;P54289-3;P54289-2;P54289	P54289-4	743	758	CACNA2D1	Voltage-dependent calcium channel subunit alpha-2/delta-1;Voltage-dependent calcium channel subunit alpha-2-1;Voltage-dependent calcium channel subunit delta-1	yes	no	2	0.0038838	60.509	1.5	0.5	1	1
SIHVPGINK	APGHGPQRSIHVPGIN	IHVPGINKTSSFSCEA	R	S	I	N	K	T	0	0	1	0	0	0	0	1	1	2	0	1	0	0	1	1	0	0	0	1	0	9	0	963.55	P30530-2;P30530	P30530-2	191	199	AXL	Tyrosine-protein kinase receptor UFO	yes	no	2;3	0.00052875	78.113	2.04	0.808	8	9	9	7
SPHRPIIQAGIPANK	YQIDVVERSPHRPIIQ	QAGIPANKTVAIGSNV	R	S	P	N	K	T	2	1	1	0	0	1	0	1	1	3	0	1	0	0	3	1	0	0	0	0	0	15	1	1597.91	E9PNM3;C1KBH7;P11362-9;P11362-8;P11362-20;P11362-7;P11362-2;P11362-19;P11362;P11362-21;E9PN14;B5A958;E7EU09;P11362-18;P11362-16;P11362-13;P11362-12;P11362-11;P11362-10;P11362-6;P11362-5;P11362-4;P11362-14;P11362-3	E9PNM3	251	265	FGFR1	Fibroblast growth factor receptor 1;Fibroblast growth factor receptor	yes	no	2;3	4.0385e-14	102.65	1.91	0.793	4	4	3	2
STMDSFTIIMQTYNR	REIKSQGKSTMDSFTI	IIMQTYNRTDIIIKII	K	S	T	N	R	T	0	1	1	1	0	1	0	0	0	2	0	0	2	1	0	2	3	0	1	0	0	15	0	1806.83	C9IYF5;F5GZK1;C9JEG3;Q9UBQ6	C9IYF5	48	62	EXTL2	Exostosin-like 2;Processed exostosin-like 2	yes	no	2	2.6839e-34	185.32	2	0.866	3	2	3	3
SYAGFITVNK	PFPGINMKSYAGFITV	AGFITVNKTYNSNIFF	K	S	Y	N	K	T	1	0	1	0	0	0	0	1	0	1	0	1	0	1	0	1	1	0	1	1	0	10	0	1098.57	Q9H3G5;C9JI22;C9JLV0	Q9H3G5	73	82	CPVL	Probable serine carboxypeptidase CPVL	yes	no	2	0.00057098	73.499	2	0.853	4	3	4	3
TFIHYDCGNK	VQGQVDEKTFIHYDCG	IHYDCGNKTVTPVSPI	K	T	F	N	K	T	0	0	1	1	1	0	0	1	1	1	0	1	0	1	0	0	1	0	1	0	0	10	0	1253.55	Q9BZM5;Q5VY80	Q9BZM5	60	69	ULBP2;RAET1L	NKG2D ligand 2;Retinoic acid early transcript 1L protein	yes	no	2	0.00054111	73.887	1.91	0.793	4	4	3	2
TFYWDFYTNR	CICDDNPKTFYWDFYT	YWDFYTNRTVQIAAVV	K	T	F	N	R	T	0	1	1	1	0	0	0	0	0	0	0	0	0	2	0	0	2	1	2	0	0	10	0	1411.62	P12273	P12273	97	106	PIP	Prolactin-inducible protein	yes	yes	2	0.0019589	113.93	1.67	0.471	1	2		2
TRPVVIVDASISHPESVNR	SDSAVIIRTRPVVIVD	SHPESVNRTKFDCVEN	R	T	R	N	R	T	1	2	1	1	0	0	1	0	1	2	0	0	0	0	2	3	1	0	0	4	0	19	1	2075.11	P13612;E7EP60	P13612	463	481	ITGA4	Integrin alpha-4	yes	no	3;4	2.1771e-35	137.13	1.92	0.828	5	4	4	4
TSIPTINMENK	GWATIFIRTSIPTINM	PTINMENKTTWFSVDI	R	T	S	N	K	T	0	0	2	0	0	0	1	0	0	2	0	1	1	0	1	1	2	0	0	0	0	11	0	1246.62	P26006;P26006-1	P26006	960	970	ITGA3	Integrin alpha-3;Integrin alpha-3 heavy chain;Integrin alpha-3 light chain	yes	no	2	7.2413e-07	116.55	1.89	0.788	7	7	5	4
VFIDQINR	KESGSKWKVFIDQINR	VFIDQINRSIENYEPC	K	V	F	N	R	S	0	1	1	1	0	1	0	0	0	2	0	0	0	1	0	0	0	0	0	1	0	8	0	1003.55	Q8NBL1;F8WEW4;B4DVA9;H7C5H0	Q8NBL1	34	41	POGLUT1	Protein O-glucosyltransferase 1	yes	no	2	0.0023334	96.492	2.12	0.781	2	3	3	1
VIQPYNK	TECANFIRVIQPYNKT	RVIQPYNKTHIYVCGT	R	V	I	N	K	T	0	0	1	0	0	1	0	0	0	1	0	1	0	0	1	0	0	0	1	1	0	7	0	860.476	O95025;C9JYT6	O95025	134	140	SEMA3D	Semaphorin-3D	yes	no	2	0.0030698	86.086	2.1	0.831	3	3	4	3
VIQTFNR	HGCGNFVRVIQTFNRT	RVIQTFNRTHIYVCGS	R	V	I	N	R	T	0	1	1	0	0	1	0	0	0	1	0	0	0	1	0	0	1	0	0	1	0	7	0	876.482	Q99985	Q99985	118	124	SEMA3C	Semaphorin-3C	yes	yes	2	0.001256	124.89	2	0.816	4	4	4	3
VMSWWDYGYQIAGMANR	QNTDEHARVMSWWDYG	QIAGMANRTTIVDNNT	R	V	M	N	R	T	2	1	1	1	0	1	0	2	0	1	0	0	2	0	0	1	0	2	2	1	0	17	0	2046.91	Q8TCJ2	Q8TCJ2	601	617	STT3B	Dolichyl-diphosphooligosaccharide--protein glycosyltransferase subunit STT3B	yes	yes	2	0.00020831	71.08	2.33	0.943	1		2
VYVGNIGNNGNK	DSCPIDCKVYVGNIGN	NIGNNGNKTEIERAFG	K	V	Y	N	K	T	0	0	4	0	0	0	0	3	0	1	0	1	0	0	0	0	0	0	1	2	0	12	0	1247.63	P84103-2;P84103;A0A087X2D0	P84103-2	12	23	SRSF3	Serine/arginine-rich splicing factor 3	yes	no	2	0.00062258	61.344	2.17	0.898	2	1	3	1
YDIPASINFIINK	FSYDEMAKYDIPASIN	SINFIINKTGQEQVYY	K	Y	D	N	K	T	1	0	2	1	0	0	0	0	0	4	0	1	0	1	1	1	0	0	1	0	0	13	0	1506.81	A0A0A0MT32;P38571-2;P38571;Q5T770;Q5T073	A0A0A0MT32	34	46	LIPA	Lysosomal acid lipase/cholesteryl ester hydrolase	yes	no	2	8.5053e-13	101.53	2	0.784	4	5	4	4
YEQGTGCWQGPNR	HDKFSAMKYEQGTGCW	GCWQGPNRSTTVRIIC	K	Y	E	N	R	S	0	1	1	0	1	2	1	3	0	0	0	0	0	0	1	0	1	1	1	0	0	13	0	1551.65	K7ELL7;P14314-2;P14314;A0A0C4DGP4	K7ELL7	472	484	PRKCSH	Glucosidase 2 subunit beta	yes	no	2	1.4675e-10	107.09	2.33	0.745	1	2	3
YRDFQHIINR	ADHSEAQKYRDFQHII	DFQHIINRTIEVAIII	K	Y	R	N	R	T	0	2	1	1	0	1	0	0	1	2	0	0	0	1	0	0	0	0	1	0	0	10	1	1360.7	Q13444-13;Q13444-10;Q13444-9;Q13444-8;Q13444-2;Q13444-7;Q13444-6;Q13444-12;Q13444-5;Q13444-4;Q13444-3;Q13444	Q13444-13	213	222	ADAM15	Disintegrin and metalloproteinase domain-containing protein 15	yes	no	2;3	9.8797e-09	105.46	1.78	0.786	4	3	2	4
[truncated: 59 more columns]

## Sheet: chemical deamidation-2
Sequence	K Count	R Count	Modifications	Mass	Mass Fractional Part	Protein Groups	Proteins	Gene Names	Protein Names	Unique (Groups)	Unique (Proteins)	Acetyl (Protein N-term)	Deamidation (N)	Oxidation (M)	Missed cleavages	Experiment 1	Experiment 2	Experiment 3	Experiment 4	Retention time	Calibrated retention time	Charges	PEP	MS/MS scan number	Raw file	Score	Delta score	Ratio H/L	Ratio H/L normalized	Ratio H/L variability [%]	Ratio H/L count	Ratio H/L iso-count	Ratio H/L type	Ratio H/L 1	Ratio H/L normalized 1	Ratio H/L variability [%] 1	Ratio H/L count 1	Ratio H/L iso-count 1	Ratio H/L type 1	Ratio H/L 2	Ratio H/L normalized 2	Ratio H/L variability [%] 2	Ratio H/L count 2	Ratio H/L iso-count 2	Ratio H/L type 2	Ratio H/L 3	Ratio H/L normalized 3	Ratio H/L variability [%] 3	Ratio H/L count 3
DDDIAAIVVDNGSGMCK	1	0	Acetyl (Protein N-term);Deamidation (N)	1821.78	0.77608	124	P60709;G5E9R0;E7EVS6;C9JZR7;C9JTX5	ACTB	Actin, cytoplasmic 1;Actin, cytoplasmic 1, N-terminally processed	yes	no	1	1	0	0		1	1	1	68.568	68.568	2	2.2626e-27	32330	20161109_JYL_F2	66.022	65.332	0.81097	0.95874	44.331	3	2	Median	NaN	NaN	NaN	0	0	Median	0.69353	0.80496	NaN	1	0	Median	1.4885	1.8649	NaN	1
EEEIAAIVIDNGSGMCK	1	0	Acetyl (Protein N-term);Deamidation (N)	1877.84	0.83868	130	P63261;I3L3I0;I3L1U9;K7EM38;I3L3R2;J3KT65;I3L4N8	ACTG1	Actin, cytoplasmic 2;Actin, cytoplasmic 2, N-terminally processed	yes	no	1	1	0	0			1		72.707	72.707	2	1.4383e-22	19177	20161111_JYL_R1	64.454	63.733	0.89585	1.1334	NaN	1	0	Median	NaN	NaN	NaN	0	0	Median	NaN	NaN	NaN	0	0	Median	0.89585	1.1334	NaN	1
[truncated: 34 more columns]
