# Supplementary material for: Integrated proteomic and N-glycoproteomic analyses of doxorubicin sensitive and resistant ovarian cancer cells reveal glycoprotein alteration in protein abundance and glycosylation
Source: Oncotarget. 2017 Jan 6;8(8):13413–27. doi: 10.18632/oncotarget.14542 (PMC5355108; doi:10.18632/oncotarget.14542)
Supplement: Supplementary file 8 [file oncotarget-08-13413-s008.xlsx]

## Sheet: A-GOSlim
GO-ID	p-value	corr p-value	x	n	X	N	Description	Genes in test set
5576	5.981e-195	0	413	5181	726	44624	extracellular region	TFRC|SERPINE2|COL12A1|MRGPRF|EMC10|SPINT2|F11R|LIPA|ALCAM|DPYSL2|TMEM8A|CXADR|CACNA2D1|HSPG2|DKK3|BCAM|PLBD1|PLBD2|LRPAP1|TTYH3|ABCB1|MFI2|GNS|GLG1|FAM171A1|NCSTN|FLRT2|ST3GAL4|ST3GAL2|PCDHA6|ACE|CADM4|CADM1|ABCA3|MCAM|FUCA1|FUCA2|FN1|LNPEP|ERLIN2|L1CAM|GNPTG|B4GAT1|CILP|PPT1|FAT1|HYOU1|PPT2|FAT4|HLA-DRB1|LGMN|PIGR|HEXA|PRSS23|C1QTNF3|ADAMTSL4|SMPD1|TIMP1|BGN|SERPINB7|F3|COL2A1|ANGPTL6|C12ORF49|T…
5886	1.9279e-161	0	403	5984	726	44624	plasma membrane	TFRC|SERPINE2|MRGPRF|SLC4A2|F11R|FGFRL1|MILR1|GPR176|ALCAM|TMEM8A|CXADR|CACNA2D1|HSPG2|BCAM|ADCY9|GPR161|TYRO3|LRPAP1|TTYH3|ABCB1|MFI2|GLG1|NCSTN|FLRT2|PCDHA5|PCDHA6|ABCA2|ACE|CADM4|CADM1|CADM2|ABCA3|MCAM|FN1|FZD9|LNPEP|ERLIN2|L1CAM|SLC6A6|SLC6A8|SLC6A9|FAT1|FAT4|HLA-DRB1|PIGR|PRSS21|PANX1|SMPD1|EMB|C11ORF24|GPR39|IFNGR1|SLC2A13|BGN|EMP1|SLC39A10|EMP3|SLC39A14|F3|SLCO4A1|GPR126|SLC29A1|HLA-DQB1|P…
48856	2.5193e-99	1.058e-97	306	5147	726	44624	anatomical structure development	APP|TFRC|SERPINE2|COL12A1|SPINT2|F11R|LIPA|ANTXR1|FGFRL1|ACTB|ICAM1|NDST1|ALCAM|STS|DPYSL2|ANPEP|CREB3L2|BSG|DAG1|EPHB2|EPHB1|EPHB4|SCN1B|EPHB3|ACVR1|CXADR|SLC6A17|SLC11A2|HSPG2|DKK3|TWSG1|BTD|CD109|TYRO3|NBL1|EPHA2|IGSF8|GPM6A|IGSF3|FUT10|TMTC3|LPAR3|GLG1|UGT8|NCSTN|CHST11|FLRT2|NEU1|PCDHA5|SCAP|ARSB|PCDHA6|ACE|MCAM|INSR|FN1|FZD9|PRG4|L1CAM|EXT1|EXT2|B4GAT1|PTK7|PPT1|FAT1|CALU|FAT4|NRP1|ECM1|TEN…
7155	7.9578e-84	2.5067e-82	157	1413	726	44624	cell adhesion	SCARB2|APP|SCARB1|COL12A1|TNC|ICAM2|ICAM5|F11R|CELSR1|ANTXR1|PVR|CELSR2|FGFRL1|ACTB|ICAM1|ACTG1|CDH5|CDH4|ALCAM|CDH3|CDH2|DAG1|TNR|SIRPA|EPHB1|TMEM8A|EPHB4|ICOSLG|SCN1B|EPHB3|CD97|CXADR|C10ORF54|PCDHA12|ATP1B1|BCAM|ADAM17|ADAM15|TYRO3|ADAM9|FKBP9|DSC2|DSC3|IFNAR1|EPHA2|FBLN7|CD151|NID2|EFNB1|NCSTN|FLRT2|PODXL|CHST10|PCDHA5|PCDHA6|CD276|CD164|CADM4|KIRREL|TGFB1|CADM1|CADM2|MCAM|FN1|L1CAM|SDK1|PTK7…
40011	4.1937e-83	1.0568e-81	163	1561	726	44624	locomotion	SCARB2|APP|SCARB1|TFRC|PLXND1|PLAT|F11R|CELSR1|PVR|CELSR2|ACTB|ICAM1|ACTG1|CDH4|ALCAM|CDH2|LAMP1|PLAU|DPYSL2|ANPEP|BSG|DAG1|TNR|SIRPA|EPHB2|EPHB1|EPHB4|SCN1B|EPHB3|ACVR1|PDGFRB|CXADR|WNT5A|ADAM10|ATP1B3|ATP1B1|ADAM17|TYRO3|EPHA2|GPM6A|SEMA7A|CD151|NOTCH1|FUT10|SLC1A5|EFNA5|EFNA4|CSF2RA|GLG1|CORO1C|EFNB1|NCSTN|HRH1|EFNB3|FLRT2|PODXL|PLXNA1|PLTP|ARSB|PLXNA3|PRNP|TGFB1|BDNF|FN1|L1CAM|EXT1|B4GAT1|PTP…
5575	1.0493e-81	2.2036e-80	723	33918	726	44624	cellular_component	TFRC|SERPINE2|TMEM200B|COL12A1|MRGPRF|EMC10|SPINT2|SLC4A2|F11R|LIPA|FGFRL1|NDST2|MILR1|NDST1|GPR176|ALCAM|CREB3L1|DPYSL2|CREB3L2|TMEM8A|CXADR|NUP210|CACNA2D1|HSPG2|DKK3|BCAM|ADCY9|GPR161|TYRO3|PLBD1|ATF6|PLBD2|LRPAP1|TTYH3|ABCB1|RPN2|MFI2|B3GLCT|GNS|GLG1|UGT8|FAM171A1|FAM171A2|NCSTN|CHST11|FLRT2|CHST12|CHST10|PCDHA5|ST3GAL4|SSR1|ST3GAL2|PCDHA6|ABCA2|ACE|CADM4|CADM1|CADM2|ABCA3|MCAM|FUCA1|FUCA2|FN…
5764	4.8126e-80	8.6627e-79	104	530	726	44624	lysosome	SCARB2|SCARB1|SPPL2B|SPPL2A|LIPA|MILR1|STS|NAGLU|LAMP1|LAMP3|ANPEP|LAMP2|ENPP1|TMEM8A|PDGFRB|SLC11A2|HSPG2|PLA2G15|NAAA|PLBD1|PLBD2|SIDT2|TMEM63A|GNS|NCSTN|DPP7|PSAP|NEU1|ATP6V0A2|SLC15A4|ARSB|CTSA|ABCA2|CD164|ACE|FUCA1|M6PR|GLMP|GGH|LNPEP|VASN|IGF2R|OGN|PPT1|CSPG5|TPP1|CSPG4|MAN2B1|PPT2|HPSE|FGFR3|HLA-DRB1|LGMN|RNF13|CPQ|SLC44A2|HEXA|ECE1|CTSV|CTSL|SMPD1|HYAL2|ACP2|CTSF|GUSB|CTSC|CTSB|HGSNAT|GAA…
30154	2.0421e-78	3.2164e-77	233	3627	726	44624	cell differentiation	APP|TFRC|SERPINE2|COL12A1|SPINT2|F11R|ANTXR1|ACTB|ICAM1|ALCAM|CREB3L1|DPYSL2|ANPEP|CREB3L2|DAG1|EPHB2|EPHB1|EPHB4|SCN1B|EPHB3|ACVR1|CXADR|SLC11A2|C10ORF54|HSPG2|TWSG1|CD109|TYRO3|NBL1|EPHA2|GPM6A|TMTC3|LPAR3|UGT8|NCSTN|CHST11|FLRT2|NEU1|SCAP|ARSB|ACE|CADM1|FN1|FZD9|L1CAM|EXT1|EXT2|B4GAT1|PTK7|PPT1|CALU|FAT4|NRP1|TENM3|PTPRS|PTPRM|MIA3|PTPRJ|CTSV|CHRDL1|PTPRF|ROBO1|MRC2|C1QTNF3|HYAL2|DNER|CTSB|HEG…
5773	7.8479e-78	1.0987e-76	109	630	726	44624	vacuole	SCARB2|SCARB1|SPPL2B|SPPL2A|LIPA|MILR1|STS|NAGLU|LAMP1|LAMP3|ANPEP|LAMP2|ENPP1|TMEM8A|PDGFRB|ENTPD4|SLC11A2|HSPG2|PLA2G15|NAAA|PLBD1|PLBD2|SIDT2|TMEM63A|RPN2|MST1R|GNS|NCSTN|DPP7|PSAP|NEU1|ATP6V0A2|SLC15A4|ARSB|ATP6V0A1|CTSA|ABCA2|CD164|ACE|FUCA1|M6PR|GLMP|GGH|LNPEP|VASN|IGF2R|OGN|PPT1|CSPG5|TPP1|CSPG4|MAN2B1|PPT2|HPSE|FGFR3|HLA-DRB1|LGMN|RNF13|CPQ|SLC44A2|HEXA|ECE1|CTSV|CTSL|SMPD1|HYAL2|ACP2|CTS…
30198	3.6668e-77	4.6202e-76	90	378	726	44624	extracellular matrix organization	ERO1A|ITGB1|ERO1B|APP|COLGALT2|HSP90AB1|PTPRS|ITGB5|ITGB4|COL12A1|ITGB2|TNC|ICAM2|PLOD3|PLOD2|MIA3|SPINT2|PLOD1|CTSV|LAMC1|F11R|ICAM1|ADAMTSL4|CTSL|CREB3L1|BSG|DAG1|TNR|ITGB8|ITGAV|TIMP1|COLGALT1|CTSB|FGA|ITGA4|ITGA3|MMP1|ITGA2|APLP2|ITGA1|BGN|P3H2|ADAM10|HSPG2|GREM1|ADAM17|COL2A1|CCDC80|ADAM15|LOX|COL6A2|COL6A1|ADAM9|ITGA7|ITGA6|ITGA5|CD47|PPIB|CD44|ENG|FBN2|LAMA5|CD151|LAMA1|LAMA4|LTBP4|LRP4|FB…
5615	1.4597e-70	1.672e-69	150	1576	726	44624	extracellular space	APP|TFRC|SERPINE2|COL12A1|TNC|PLAT|CLU|PVR|ACTB|ICAM1|ACTG1|PLAU|ANPEP|LAMP2|DAG1|ENPP1|GGT1|SIL1|CD97|CXADR|WNT5B|IGFBP3|WNT5A|HSPG2|DKK3|PLA2G15|TWSG1|BTD|LOX|CD109|PLBD1|ADAM9|MASP1|IL6ST|NBL1|MFI2|LTBP4|LPL|FBLN1|FLRT2|PODXL|PSAP|PLTP|CRTAP|ACE|TGFB1|BDNF|ABCA3|MCAM|FUCA2|FN1|GGH|PRG4|INHBB|L1CAM|VASN|BMP1|CILP|PIP|CPD|OGN|PPT1|CPE|ALPL|MAN2B1|ULBP2|HLA-DRB1|FBN1|LGALS3BP|PIGR|CPM|NRP1|ECM1|C…
5623	1.0616e-67	1.1147e-66	639	26294	726	44624	cell	TFRC|SERPINE2|COL12A1|MRGPRF|EMC10|SPINT2|SLC4A2|F11R|LIPA|FGFRL1|NDST2|MILR1|NDST1|GPR176|ALCAM|CREB3L1|DPYSL2|CREB3L2|TMEM8A|CXADR|NUP210|CACNA2D1|HSPG2|BCAM|ADCY9|GPR161|TYRO3|PLBD1|ATF6|PLBD2|LRPAP1|TTYH3|ABCB1|RPN2|MFI2|B3GLCT|GNS|GLG1|UGT8|NCSTN|CHST11|FLRT2|CHST12|CHST10|PCDHA5|ST3GAL4|SSR1|ST3GAL2|PCDHA6|ABCA2|ACE|CADM4|CADM1|CADM2|ABCA3|MCAM|FUCA1|FN1|FZD9|LNPEP|ERLIN2|L1CAM|GNPTG|SLC6A6…
5783	4.5846e-67	4.4435e-66	158	1874	726	44624	endoplasmic reticulum	ERO1A|ERO1B|TOR2A|POGLUT1|SPPL2B|COL12A1|SPPL2A|PLOD3|TXNDC11|EMC10|PLOD2|PLOD1|ANTXR2|CLU|TXNDC16|POFUT2|STS|APMAP|POFUT1|CREB3L1|CREB3L2|ADORA1|SLC39A6|PIEZO1|PTGFRN|SIL1|SCARA3|ALG9|NUP210|WNT5B|CACNA2D1|ATG9A|WNT5A|P3H2|HLA-B|HLA-C|ADAM10|HLA-A|BSCL2|MINPP1|STIM1|SLC9A6|EOGT|TYRO3|FKBP7|FKBP9|PPIB|ATF6|RTN4R|LRPAP1|GRIA2|NOTCH1|RPN2|SEL1L|B3GLCT|ITPR1|TOR1AIP2|SEZ6L2|PLD3|HSP90B1|NCSTN|FLRT2|…
43226	2.7435e-65	2.4692e-64	533	18929	726	44624	organelle	TFRC|SERPINE2|COL12A1|MRGPRF|EMC10|F11R|LIPA|FGFRL1|NDST2|MILR1|NDST1|ALCAM|CREB3L1|DPYSL2|CREB3L2|TMEM8A|CXADR|NUP210|CACNA2D1|HSPG2|BCAM|GPR161|TYRO3|PLBD1|ATF6|PLBD2|LRPAP1|TTYH3|ABCB1|RPN2|MFI2|B3GLCT|GNS|GLG1|UGT8|FAM171A1|NCSTN|CHST11|FLRT2|CHST12|CHST10|ST3GAL4|SSR1|ST3GAL2|ABCA2|ACE|CADM4|CADM1|ABCA3|MCAM|FUCA1|FUCA2|FN1|LNPEP|ERLIN2|L1CAM|GNPTG|B4GAT1|CILP|PPT1|FAT1|HYOU1|PPT2|FAT4|HLA-D…
5794	1.6985e-60	1.4267e-59	146	1769	726	44624	Golgi apparatus	APP|GALNT11|SPPL2B|GALNT18|SPPL2A|CASC4|GXYLT1|CLU|FGFRL1|HS6ST2|NDST2|NDST1|POFUT2|STS|GNPTAB|BSG|PTGFRN|SLC35A5|SCARA3|WNT5B|ENTPD4|F2R|SLC11A2|ATG9A|WNT5A|P3H2|HLA-B|HLA-C|ADAM10|HLA-A|HSPG2|ADAM19|SLC9A7|ATF6|NOTCH1|FUT10|FUT11|GLT8D1|SLC1A5|GLG1|FUT4|TGOLN2|NCSTN|DPP7|CHST11|MAN2A2|CHST12|MAN2A1|CHST10|ST3GAL4|SCAP|RNF175|ST3GAL2|ARSB|ATP6V0A1|PRNP|TGFB1|TMEM132A|M6PR|B3GALT6|L1CAM|IGF2R|EXT…
5737	6.0877e-55	4.794e-54	431	14035	726	44624	cytoplasm	TFRC|SERPINE2|COL12A1|EMC10|SPINT2|F11R|LIPA|FGFRL1|NDST2|MILR1|NDST1|CREB3L1|DPYSL2|CREB3L2|TMEM8A|CXADR|NUP210|CACNA2D1|HSPG2|GPR161|TYRO3|PLBD1|ATF6|PLBD2|LRPAP1|RPN2|B3GLCT|GNS|GLG1|NCSTN|CHST11|FLRT2|CHST12|CHST10|ST3GAL4|SSR1|ST3GAL2|ABCA2|ACE|ABCA3|FUCA1|FN1|FZD9|LNPEP|ERLIN2|L1CAM|GNPTG|B4GAT1|PPT1|FAT1|HYOU1|PPT2|HLA-DRB1|LGMN|PIGS|HEXA|PRSS21|PANX1|ADAMTSL4|SMPD1|TIMP1|C11ORF24|IKBIP|CH…
7165	1.3721e-51	1.0169e-50	285	7185	726	44624	signal transduction	APP|MRGPRF|ICAM2|F11R|ANTXR1|FGFRL1|ACTB|IL27RA|ICAM1|NDST1|GPR176|ALCAM|CREB3L1|DPYSL2|CREB3L2|BSG|EPHB2|EPHB1|EPHB4|ICOSLG|EPHB3|ACVR1|ATP6V0E1|NUP210|C10ORF54|HLA-B|HLA-C|ADGRA3|HLA-A|HSPG2|DKK3|BCAM|TWSG1|ADCY9|GPR161|TYRO3|ATF6|EPHA2|IGSF1|LPAR3|MST1R|NCSTN|FLRT2|TSPAN9|TSPAN6|TSPAN4|ATP6V0A2|SSR1|SCAP|TSPAN3|ATP6V0A1|INSR|FZD9|LNPEP|PRG4|ERLIN2|L1CAM|EXT1|BST2|EXT2|PTK7|HYOU1|FAT4|HLA-DRB1|…
902	5.1123e-51	3.5786e-50	114	1254	726	44624	cell morphogenesis	APP|GALNT11|PLXND1|PLOD3|SPINT2|LIPA|CLU|ANTXR1|CELSR2|ACTB|IGF1R|ACTG1|CDH4|ALCAM|DPYSL2|DAG1|TNR|EPHB2|EPHB1|EPHB4|SCN1B|EPHB3|PDGFRB|SLC11A2|WNT5A|ADAM10|SLC9A6|ADAM15|TYRO3|NBL1|EPHA2|SIDT2|RTN4R|GPM6A|SEMA7A|NOTCH1|EFNA5|EFNA4|CSF2RA|UGT8|EFNB1|NCSTN|EFNB3|FLRT2|PLXNA1|PLXNA3|PRNP|TGFB1|BDNF|FN1|L1CAM|EXT1|B4GAT1|PTPRA|COL5A3|OGN|CNTN1|PLXNB2|IL7R|LRP10|FGFR3|FGFR1|ITGB1|NRP1|CNTNAP1|HSP90AB…
48870	7.912e-47	5.2469e-46	97	972	726	44624	cell motility	PLXND1|PLAT|F11R|CELSR1|CELSR2|ICAM1|CDH2|PLAU|BSG|TNR|SIRPA|EPHB1|EPHB4|EPHB3|ACVR1|PDGFRB|CXADR|WNT5A|ATP1B3|ATP1B1|ADAM17|TYRO3|EPHA2|GPM6A|SEMA7A|CD151|NOTCH1|FUT10|GLG1|CORO1C|EFNB1|HRH1|PODXL|PLTP|ARSB|TGFB1|FN1|L1CAM|PTK7|FAT1|ESAM|CSPG4|FGFR1|ITGB1|NRP1|PODXL2|ITGB4|ITGB2|PTPRK|LAMC1|PTPRF|ROBO1|DNER|ITGAV|ITGA4|ITGA3|MMP1|ITGA2|ITGA1|ANO6|GREM1|CEACAM1|PPAP2B|PPAP2A|ITGA7|CDH13|ITGA6|ITG…
5975	1.5388e-42	9.6945e-42	105	1288	726	44624	carbohydrate metabolic process	SLC23A2|GALNT11|POGLUT1|GALNT18|GXYLT1|HS6ST2|NDST2|NDST1|POFUT2|NAGLU|GNPTAB|POFUT1|ALG9|NUP210|HSPG2|EOGT|IL6ST|SLC26A2|RPN2|FUT10|FUT11|SEL1L|B3GLCT|GLT8D1|GNS|FUT4|UGT8|CHST11|MAN2A2|CHST12|MAN2A1|CHST10|NEU1|ST3GAL4|ST3GAL2|ARSB|CTSA|FUCA1|INSR|FUCA2|B3GALT6|EXT1|GNPTG|EXT2|B4GAT1|MAN2B2|OGN|STT3A|CSPG5|CSPG4|MAN2B1|HPSE|STT3B|POMT2|B4GALT3|CCDC126|PRKCSH|HEXA|SLC2A1|MIA3|SLC2A4|HS2ST1|ADAMT…
16023	1.8009e-42	1.0805e-41	102	1214	726	44624	cytoplasmic membrane-bounded vesicle	APP|SCARB1|TFRC|SERPINE2|SPPL2B|SPPL2A|PLAT|CLU|FGFRL1|LAMP1|LAMP3|LAMP2|BSG|PDGFRB|CXADR|ATP6V0E1|SLC6A17|WNT5B|WNT5A|ENTPD7|HLA-B|HLA-C|ADAM10|ATP1B3|HLA-A|SYPL1|ADAM15|GPR161|PPIB|GRIA2|NOTCH1|ITPR1|SLC1A4|SLC1A5|HSP90B1|TGOLN2|NCSTN|DPP7|PSAP|NEU1|ATP6V0A2|SCAP|ATP6V0A1|ABCA2|TGFB1|BDNF|ABCA3|FN1|GGH|LNPEP|IGF2R|PPT1|CALU|CPE|CSPG5|HYOU1|GPR107|TPP1|FGFR3|HLA-DRB1|FGFR1|ITGB1|HSP90AB1|ITGB5|H…
6950	1.4447e-40	8.2743e-40	197	4407	726	44624	response to stress	APP|SLC23A2|TFRC|SERPINE2|ICAM2|TXNDC11|F11R|LIPA|ACTB|IL27RA|ICAM1|NDST1|CREB3L1|CREB3L2|BSG|ICOSLG|ACVR1|CXADR|NUP210|SLC11A2|HLA-B|HLA-C|HLA-A|ADCY9|TYRO3|ATF6|EPHA2|FUT10|MST1R|GLG1|SSR1|SCAP|MCAM|FN1|ERLIN2|L1CAM|VASN|BST2|PTK7|CALU|HYOU1|HLA-DRB1|LGMN|ECM1|CD40|FKBP14|MIA3|PTPRK|CTSV|PTPRF|PANX1|CTSL|HYAL2|TIMP1|CTSB|IFNGR1|NOG|ANO6|F3|CEACAM1|CD47|SLC29A1|CD46|CHST2|CD44|HLA-DQB1|CHST3|ENG…
48646	5.8508e-40	3.2052e-39	93	1068	726	44624	anatomical structure formation involved in morphogenesis	ITGB1|NRP1|CNTNAP1|ECM1|BMPR2|PLXND1|ITGB5|ITGB4|FLT4|COL12A1|ITGB2|PTPRM|SPINT2|CELSR1|PKD2|CELSR2|ROBO1|ACTG1|HS2ST1|POFUT2|POFUT1|PLAU|ANPEP|ITGAV|CLEC1B|EPHB2|NEO1|EPHB1|EPHB4|EPHB3|ACVR1|PDGFRB|ITGA4|ITGA3|ITGA2|NOG|WNT5A|HSPG2|TGFBR2|GREM1|TWSG1|CEACAM1|ADAM17|COL2A1|STIM1|ADAM15|ANGPTL6|CD109|COL6A1|ITGA7|CDH13|ITGA6|ITGA5|MFGE8|ENG|EPHA2|FBN2|LAMA5|NOTCH1|SEMA3C|PRCP|SEMA3E|LRP8|THBS1|THB…
2376	5.7889e-39	3.0392e-38	146	2662	726	44624	immune system process	APP|CD83|TFRC|LY75|ICAM2|IL1RAP|F11R|CLU|ACTB|IL27RA|ICAM1|IGF1R|ACTG1|MILR1|LAMP3|BSG|TNFRSF8|ENPP1|SIRPA|EPHB1|ICOSLG|EPHB3|CD97|PDGFRB|CXADR|SLC11A2|ATG9A|WNT5A|HLA-B|HLA-C|ADAM10|ATP1B3|HLA-A|ATP1B1|TWSG1|ADAM17|ADCY9|ADAM15|CD109|TYRO3|ADAM9|FKBP9|MASP1|IFNAR1|EPHA2|CD274|SEMA7A|ABCB1|CD151|NOTCH1|FUT10|ITPR1|MST1R|CSF2RA|GLG1|HSP90B1|NCSTN|HRH1|PODXL|ATP6V0A2|CD276|CD164|ACE|TGFB1|FN1|FZD9|…
8150	8.745e-38	4.4075e-37	687	34553	726	44624	biological_process	TFRC|SERPINE2|COL12A1|MRGPRF|SPINT2|SLC4A2|F11R|LIPA|FGFRL1|NDST2|MILR1|NDST1|GPR176|ALCAM|CREB3L1|DPYSL2|CREB3L2|TMEM8A|CXADR|NUP210|CACNA2D1|HSPG2|DKK3|BCAM|ADCY9|GPR161|TYRO3|PLBD1|ATF6|PLBD2|LRPAP1|TTYH3|ABCB1|RPN2|MFI2|B3GLCT|GNS|GLG1|UGT8|NCSTN|CHST11|FLRT2|CHST12|CHST10|PCDHA5|ST3GAL4|SSR1|ST3GAL2|PCDHA6|ABCA2|ACE|CADM4|CADM1|CADM2|ABCA3|MCAM|FUCA1|FUCA2|FN1|FZD9|LNPEP|ERLIN2|L1CAM|GNPTG|S…
5578	1.208e-35	5.854e-35	59	441	726	44624	proteinaceous extracellular matrix	LGALS3BP|ECM1|ITGB4|COL12A1|TNC|LAMC1|CPZ|ADAMTSL4|DAG1|TNR|TIMP1|WNT5B|MMP1|WNT5A|BGN|P3H2|HSPG2|ASPN|COL2A1|CCDC80|LOX|COL6A2|COL6A1|ITGA6|FBLN7|FBN2|LAMA5|CD151|LAMA1|LAMA4|LTBP4|FBLN1|THBS2|NTN1|FBLN2|NID2|GLG1|FLRT2|GPC1|PSAP|GPC3|CILP2|SLIT2|CRTAP|TGFB1|LAMB3|LAMB2|TFPI2|FN1|LAMB1|MFAP5|BMP1|CILP|COL5A3|OGN|ALPL|FMOD|AGRN|FBN1
9790	4.7919e-29	2.2362e-28	76	992	726	44624	embryo development	ITGB1|NRP1|BMPR2|ITGB5|ITGB4|PRKCSH|COL12A1|ITGB2|PLOD3|ECE1|SPINT2|CELSR1|PKD2|HS2ST1|NDST1|POFUT2|NAGLU|POFUT1|ITGAV|EPHB2|ACVR1|PDGFRB|ITGA4|ITGA3|ITGA2|HEG1|NOG|WNT5A|ADAM10|HSPG2|TGFBR2|GREM1|TWSG1|RCN1|COL2A1|IMPAD1|PPAP2B|COL6A1|ITGA7|ITGA5|ENG|DSC3|EPHA2|FBN2|LAMA5|GRN|NOTCH1|SEMA3C|FUT10|LRP4|SEMA3F|NTN1|EGFR|EFNB1|CHST11|MAN2A1|GPC3|SLIT2|ANGPT1|LAMB3|SEMA4C|FN1|LAMB1|ACVR2B|ACVR2A|SULF…
6790	8.4206e-29	3.7893e-28	51	422	726	44624	sulfur compound metabolic process	B4GALT3|HEXA|GXYLT1|HS6ST2|HS2ST1|NDST2|NDST1|ENPP1|GGT1|CHST6|CHST7|CHPF2|BGN|HSPG2|BTD|IMPAD1|B3GNT2|B4GALT6|CHST2|PCYOX1|CHST3|SLC26A2|GNS|EXTL2|CHST11|CHST12|GPC1|ST3GAL4|GPC3|ST3GAL2|ARSB|GGT7|ANGPT1|B3GALT6|SULF2|EXT1|GALNS|EXT2|B4GAT1|GLB1|OGN|PPT1|CSPG5|PEMT|FAS|CSPG4|PPT2|HPSE|FMOD|AGRN|GLA
4871	1.663e-28	7.2253e-28	120	2377	726	44624	signal transducer activity	SCARB1|PLXND1|MRGPRF|IL1RAP|CELSR1|ANTXR1|CELSR2|FGFRL1|IL27RA|ICAM1|IGF1R|GPR176|ADORA1|TNFRSF8|EPHB2|EPHB1|EPHB4|EPHB3|ACVR1|CD97|PDGFRB|F2R|ADGRA3|BCAM|GPR161|TYRO3|IL6ST|IFNAR1|EPHA2|RTN4R|GRIA2|IGSF1|ITPR1|LTBP4|LPAR3|MST1R|EFNA4|CSF2RA|HRH1|ADGRG2|EFNB3|FLRT2|TSPAN6|PLXNA1|PLXNA3|INSR|FZD9|M6PR|CRIM1|IGF2R|BST2|PTPRB|PTPRA|PLXNB2|CSPG4|IL7R|FGFR3|HLA-DRB1|FGFR1|PIGR|NRP1|ECM1|CD40|BMPR2|PTP…
42592	2.3883e-27	1.0031e-26	92	1521	726	44624	homeostatic process	ERO1A|PIGR|ERO1B|APP|SCARB1|SLC46A1|CD40|TFRC|TXNDC11|SLC2A4|PKD2|LIPA|TXNDC15|TXNDC16|ACTB|ICAM1|ACTG1|C1QTNF3|CDH3|CDH2|PLAU|HYAL2|ADORA1|SLC39A6|ENPP1|QSOX1|QSOX2|NEO1|PDGFRB|GPR39|CXADR|ATP6V0E1|ATP6AP1|GAA|APLP2|F2R|SLC11A2|SLC39A10|ANO6|ATP1B3|ATP1B1|SLC39A14|ADCY9|COL2A1|SLC9A6|NPC1|SLC9A7|NPC2|TYRO3|DNASE2|FKBP9|SLC29A1|CHST3|SIDT2|SLC26A2|SLC22A5|MFI2|GBA|ITPR1|LPL|LCAT|PRCP|LPAR3|ATP1A2…
5768	3.7118e-27	1.5087e-26	66	799	726	44624	endosome	ITGB1|APP|NRP1|TFRC|RNF13|SPPL2B|SPPL2A|ECE1|SLC2A4|ANTXR2|ANTXR1|STS|LAMP1|CTSL|SMPD1|LAMP2|DNER|EPHB1|CTSB|SUN2|ATP6V0E1|ATP6AP1|F2R|SLC11A2|ATG9A|HLA-B|HLA-C|HLA-A|ADRA2C|SLC9A6|NPC1|SLC9A7|GPR161|TMEM106B|TMEM9|HLA-DQB1|CD63|LRP1|ATP1A2|EGFR|TGOLN2|CLN3|GPC1|ERBB2|ATP6V0A2|S1PR1|LDLR|ATP6V0A1|ABCA2|CD164|ACE|SORT1|INSR|M6PR|LNPEP|L1CAM|MCOLN1|IGF2R|TPCN1|BST2|CLCN5|GPR107|TPP1|FOLR1|HLA-DRB1|…
44281	8.9081e-26	3.5076e-25	137	3188	726	44624	small molecule metabolic process	ERO1A|ERO1B|SLC23A2|SCARB1|SLC46A1|GXYLT1|PLOD1|HS6ST2|NDST2|NDST1|POFUT2|STS|NAGLU|POFUT1|BSG|ENPP1|ENPP4|GGT1|NUP210|ENTPD4|APLP2|ATP1B1|HSPG2|PLA2G15|MINPP1|ADCY9|BTD|PLBD1|SLC26A2|ABCB1|SLC22A5|FUT10|B3GLCT|ITPR1|LPL|GNS|PLD3|FUT4|UGT8|CHST11|MAN2A2|CHST12|MAN2A1|PSAP|NEU1|ST3GAL4|ATP6V0A2|SCAP|PLTP|ST3GAL2|ARSB|ATP6V0A1|CTSA|CRTAP|GGT7|TGFB1|BDNF|FUCA1|FUCA2|GGH|B3GALT6|ERLIN2|EXT1|SLC6A6|EX…
34330	4.8733e-22	1.8607e-21	33	220	726	44624	cell junction organization	ITGB1|LAMA5|CNTNAP1|CD151|ITGB4|PTPRK|LAMC1|F11R|PVR|ACTB|ACTG1|UGT8|CDH5|CDH4|CDH3|CDH2|CXADR|TGFB1|CADM1|LAMB3|CADM2|LAMB2|HEG1|FN1|CLDN12|CDH13|DSG2|ITGA6|ITGA5|CDH15|PVRL3|PVRL2|PVRL1
3674	3.1208e-21	1.1565e-20	661	34784	726	44624	molecular_function	TFRC|SERPINE2|COL12A1|MRGPRF|SPINT2|SLC4A2|F11R|LIPA|FGFRL1|NDST2|NDST1|GPR176|ALCAM|CREB3L1|DPYSL2|CREB3L2|TMEM8A|CXADR|NUP210|CACNA2D1|HSPG2|BCAM|ADCY9|GPR161|TYRO3|PLBD1|ATF6|PLBD2|LRPAP1|TTYH3|ABCB1|RPN2|MFI2|B3GLCT|GNS|GLG1|UGT8|NCSTN|CHST11|FLRT2|CHST12|CHST10|PCDHA5|ST3GAL4|SSR1|ST3GAL2|PCDHA6|ABCA2|ACE|CADM4|CADM1|CADM2|ABCA3|FUCA1|FUCA2|FN1|FZD9|LNPEP|ERLIN2|L1CAM|GNPTG|SLC6A6|SLC6A8|SLC…
6810	1.1169e-19	4.0207e-19	202	6638	726	44624	transport	APP|SLC23A2|SLC46A1|TFRC|SLC4A2|ICAM5|F11R|ANTXR2|ACTB|MILR1|CREB3L1|DPYSL2|CREB3L2|BSG|DAG1|PIEZO1|SLC35A5|SIL1|SCN1B|SLC12A9|CXADR|ATP6V0E1|NUP210|SLC6A17|CACNA2D1|SLC6A15|SLC11A2|ADCY9|TYRO3|SLC45A4|LRPAP1|GPM6A|TTYH3|ABCB1|TMEM63A|SLC22A5|RPN2|TMEM63C|MFI2|FUT10|PTTG1IP|TGOLN2|ATP6V0A2|SSR1|ARSB|ATP6V0A1|CTSA|ABCA2|ACE|ABCA3|FN1|PRG4|GNPTG|SLC6A6|SLC6A8|SLC6A9|PPT1|CALU|HYOU1|PIGR|NRP1|SLC44A…
9056	1.8116e-17	6.3241e-17	96	2278	726	44624	catabolic process	CPQ|COL12A1|HEXA|PLOD2|ECE1|CTSV|PKD2|LIPA|MRC2|STS|NAGLU|CTSL|SMPD1|ANPEP|HYAL2|ADORA1|ENPP1|ENPP4|CTSF|GGT1|GUSB|CTSC|CTSB|HGSNAT|ENTPD4|MMP1|GAA|ATG9A|BGN|ADAM10|ATP1B1|HSPG2|BSCL2|PLA2G15|ADAM17|COL2A1|ADAM15|COL6A2|COL6A1|PLBD1|ADAM9|DNASE2|SMPDL3B|PLBD2|CD44|PCYOX1|CHST3|FUT10|PON2|GBA|SEL1L|PON1|LPL|SLC1A4|GNS|PLD3|FUT4|HSP90B1|CLN5|CLN3|NT5E|OS9|TMEM67|GPC1|NEU1|GPC3|RNF175|LDLR|ARSB|CTSA…
44403	1.8571e-17	6.3241e-17	51	756	726	44624	symbiosis, encompassing mutualism through parasitism	ITGB1|SCARB2|SCARB1|HSP90AB1|TFRC|ITGB5|F11R|PVR|ICAM1|LAMP1|ANPEP|HYAL2|DAG1|ITGAV|CTSB|CXADR|NUP210|MMP1|ITGA2|HLA-B|HLA-C|HLA-A|TNFRSF1A|CREB3|LMBRD1|NPC1|TYRO3|ITGA5|IL6ST|MFGE8|CD46|PPIB|EPHA2|LRRC15|SLC22A5|FBLN1|SLC1A5|EFNB3|NCAM1|LDLR|CD55|MICA|MICB|TGFB1|INSR|L1CAM|AXL|LTBR|PVRL2|HLA-DRB1|PVRL1
40007	2.447e-17	8.1136e-17	39	446	726	44624	growth	ITGB1|APP|NRP1|SEMA7A|NOTCH1|CPQ|TMTC3|LRP4|SLC3A2|SEMA3F|EFNA5|THBS1|ROBO1|THBS3|ALCAM|SEPN1|CHST11|PLAU|PSAP|S1PR1|ITGAV|SLIT2|SLC12A2|ATP6V0E1|TGFB1|BDNF|LAMB2|HEG1|WNT5A|EMP1|INHBB|EMP3|ACVR2B|SLC9A6|ADAM15|PTK7|IL7R|LRP10|FGFR3
6629	1.4089e-16	4.5186e-16	76	1608	726	44624	lipid metabolic process	PIGS|POGLUT1|SLC44A2|HEXA|LIPA|CLU|STS|SMPD1|ADORA1|ITGB8|GGT1|A4GALT|PDGFRB|ABCC1|ALG9|APLP2|PLAUR|HSPG2|SUMF1|TNFRSF1A|BSCL2|PLA2G15|NPC1|NPC2|IMPAD1|PPAP2B|NAAA|PPAP2A|PLBD1|SMPDL3B|ST6GALNAC4|PLBD2|TNFRSF21|ST6GALNAC6|ASAH1|LRP1|GBA|PON1|LPL|LCAT|HMGCR|GDPD5|LRP8|PLD3|UGT8|CLN3|KDELC1|KDELC2|GPC1|PSAP|NEU1|ST3GAL4|GPC3|SCAP|LDLR|PLTP|ST3GAL2|ARSB|CTSA|ABCA2|MBTPS1|GGT7|BTN2A1|NAGA|PRG4|ERLIN2…
16757	1.4345e-16	4.5186e-16	42	546	726	44624	transferase activity, transferring glycosyl groups	POMT2|GALNT11|B4GALT3|COLGALT2|POGLUT1|CCDC126|FUT10|GALNT18|HEXA|FUT11|B3GLCT|GLT8D1|GXYLT1|PLOD3|RFNG|FUT4|UGT8|EXTL2|POFUT2|KDELC1|POFUT1|KDELC2|MGAT5|ST3GAL4|A4GALT|COLGALT1|ST3GAL2|ALG9|CHPF2|GALNT1|B3GALT6|EXT1|EXT2|B4GAT1|MGAT4B|EOGT|STT3A|B3GNT2|STT3B|B4GALT6|ST6GALNAC4|ST6GALNAC6
3	1.8466e-15	5.675e-15	67	1368	726	44624	reproduction	ITGB1|APP|BMPR2|HSP90AB1|SERPINE2|TNC|SPINT2|CTSV|ANTXR2|PKD2|ANTXR1|CELSR2|PRSS21|ICAM1|IGF1R|STS|PLAU|BSG|ITGB8|GGT1|CTSB|ACVR1|CXADR|ITGA4|ITGA3|APLP2|NOG|WNT5A|P3H4|ADRA2C|PSG9|PPAP2B|PPAP2A|TYRO3|DSG2|MFGE8|CD46|CD44|IGSF8|GRN|NOTCH1|FUT10|FBLN1|MST1R|EGFR|ADGRG2|PSAP|ERBB2|SLIT2|CD55|CRTAP|ACE|TGFB1|CADM1|INSR|LNPEP|INHBB|LAMB1|MERTK|ACVR2A|KITLG|AXL|SLCO4C1|ALPL|TPP1|PVRL3|PVRL2
8283	9.1268e-15	2.738e-14	45	701	726	44624	cell proliferation	IGSF8|LAMA5|GRN|CD40|ABCB1|CD151|NOTCH1|BMPR2|LRP1|ITGB2|LIPA|CLU|EGFR|NCSTN|LAMP3|CREG1|ERBB2|GPC3|SCAP|EPHB1|CD276|PDGFRB|ACE|TGFB1|CD70|IGFBP3|WNT5A|FZD9|EMP1|PRG4|ACVR2A|BST2|KITLG|FAP|PLXNB2|PEMT|CDH13|CSPG4|FKBP9|IL7R|MET|FGFR3|EPHA2|SIDT2|FGFR1
19899	1.9282e-14	5.6501e-14	78	1841	726	44624	enzyme binding	ITGB1|SCARB2|APP|ECM1|CD40|HSP90AB1|PRKCSH|FLT4|ITGB2|SLC2A1|PTPRJ|PTPRK|ELFN2|PKD2|CLU|ELFN1|ACTB|ACTG1|PANX1|CDH5|CDH2|LAMP1|ADAMTSL4|DPYSL2|HYAL2|LAMP2|ITGAV|TIMP1|CTSC|PDGFRB|ATP6AP1|ITGA3|ITGA1|PLAUR|ADAM10|ATP1B3|ATP1B1|F3|STIM1|NPC2|ADAM9|PPIB|MET|LRPAP1|NOTCH1|LRP1|LRP4|TOR1AIP2|MST1R|HMGCR|EGFR|CORO1C|HSP90B1|OS9|SV2A|ERBB2|ATP6V0A2|LDLR|ATP6V0A1|NOP56|ACE|SLC12A5|TGFB1|ANGPT1|SORT1|CD70…
51604	2.8336e-14	8.1144e-14	29	302	726	44624	protein maturation	ERO1A|ERO1B|CPM|ECE1|PLAT|CTSV|CPZ|ROBO1|CLN5|CLN3|NCSTN|ANPEP|PSAP|GGT1|FGA|ACE|FKRP|MME|F11|F2R|SLC11A2|F3|TSPAN15|ASPH|CPD|CPE|FAS|FKBP9|LGMN
22607	4.2055e-13	1.1775e-12	89	2395	726	44624	cellular component assembly	ITGB1|TOR2A|CNTNAP1|CD40|PLXND1|ITGB5|ITGB4|PRKCSH|SLC2A1|PLOD3|IL1RAP|PTPRK|LAMC1|F11R|CLU|PVR|CELSR2|FGFRL1|ACTB|IGF1R|ACTG1|PANX1|C1QTNF3|CDH5|CDH4|CDH3|CDH2|DNER|CTSC|PDGFRB|HGSNAT|FGA|HEG1|ATG9A|EMP1|P3H4|ANO6|EMP3|TNFRSF1A|GREM1|LOX|COL6A2|CLDN12|COL6A1|CDH13|ITGA6|ITGA5|CDH15|GPM6A|LAMA5|CD151|LRP4|LPAR3|HMGCR|EFNA5|NTN1|HSP90B1|UGT8|TMEM67|GPC1|TSPAN4|ATP6V0A2|S1PR1|CD59|S1PR2|ATP6V0A1|PR…
5622	3.5935e-12	9.8431e-12	467	23093	726	44624	intracellular	TFRC|SERPINE2|COL12A1|MRGPRF|EMC10|SPINT2|F11R|LIPA|FGFRL1|NDST2|MILR1|NDST1|CREB3L1|DPYSL2|CREB3L2|TMEM8A|CXADR|NUP210|CACNA2D1|HSPG2|ADCY9|GPR161|TYRO3|PLBD1|ATF6|PLBD2|LRPAP1|RPN2|B3GLCT|GNS|GLG1|UGT8|NCSTN|CHST11|FLRT2|CHST12|CHST10|ST3GAL4|SSR1|ST3GAL2|ABCA2|ACE|ABCA3|MCAM|FUCA1|FN1|FZD9|LNPEP|ERLIN2|L1CAM|GNPTG|B4GAT1|PPT1|FAT1|HYOU1|PPT2|FAT4|HLA-DRB1|LGMN|PIGS|HEXA|PRSS23|PRSS21|PANX1|ADA…
8219	7.2987e-12	1.9567e-11	56	1229	726	44624	cell death	ERO1A|APP|CD40|BMPR2|ITGB2|CTSV|PKD2|CLU|ROBO1|LAMP1|ADAMTSL4|CTSL|PLAU|ADORA1|TNFRSF8|ACP2|ITGAV|CTSC|IGFBP3|F2R|SLC11A2|PLAUR|EMP1|EMP3|F3|TNFRSF1A|TGFBR2|GREM1|TMEM219|DSG2|DNASE2|MET|TNFRSF21|CD44|EPHA2|NOTCH1|TM2D1|ITPR1|NTN1|THBS1|NCSTN|ERBB3|PSAP|SLIT2|TGFB1|CADM1|SORT1|CD70|SLC4A7|KITLG|P2RX4|FAP|FAS|CLPTM1L|LTBR|FGFR3
55085	7.7091e-12	2.0236e-11	83	2278	726	44624	transmembrane transport	SLC23A2|SCARB1|SLC46A1|TFRC|SLC44A2|SLC2A1|SLC4A2|SLC2A4|PKD2|PANX1|SLC39A6|PIEZO1|ITGAV|EMB|SCN1B|SLC12A9|SLC38A1|ABCC1|ATP6V0E1|NUP210|SLC6A17|ATP6AP1|CACNA2D1|SLC2A13|SLC6A15|ABCC5|SLC11A2|SLC39A10|ANO6|ATP1B3|ATP1B1|SLC39A14|ADCY9|SLC9A6|ASPH|SLCO4A1|SLC9A7|FKBP9|SLC29A1|PCYOX1|GRIA2|GPM6A|SLC26A2|TTYH3|ABCB1|SLC22A5|TMEM63C|SLC43A3|ITPR1|SLC1A4|SLC3A2|ATP1A2|SLC1A5|SLC7A1|CLCN2|SV2B|SV2A|ATP…
6464	2.5686e-11	6.6049e-11	137	4762	726	44624	cellular protein modification process	ERO1A|APP|GALNT11|PLVAP|POGLUT1|GALNT18|GXYLT1|PLOD3|PLOD2|PLAT|PLOD1|IGF1R|NDST1|POFUT2|STS|GNPTAB|POFUT1|EPHB2|EPHB1|EPHB4|EPHB3|ACVR1|PDGFRB|ALG9|NUP210|IGFBP3|F2R|WNT5A|P3H2|ADAM10|LOX|EOGT|TYRO3|FKBP7|FKBP9|PPIB|EPHA2|RPN2|FUT10|FUT11|SEL1L|B3GLCT|MST1R|CSF2RA|FUT4|MAN2A2|MAN2A1|NEU1|ST3GAL4|RNF175|ST3GAL2|ARSB|CTSA|CRTAP|TGFB1|FUCA1|INSR|FN1|LNPEP|B3GALT6|EXT1|GNPTG|EXT2|PTPRB|B4GAT1|P4HA1|…
16192	5.12e-11	1.2902e-10	71	1873	726	44624	vesicle-mediated transport	ITGB1|LGALS3BP|PIGR|APP|SCARB1|HSP90AB1|TFRC|ITGB2|LY75|MIA3|ICAM5|CLU|ACTB|ACTG1|MILR1|MRC2|LAMP1|DPYSL2|CREB3L2|LAMP2|DNER|ADORA1|ENPP1|ITGAV|TIMP1|SCARF2|CTSC|FGA|TMED9|SCARA3|LMBRD1|NPC1|TYRO3|CD47|MASP1|MFGE8|ERGIC2|LRPAP1|CD63|GRN|LRP1|ITPR1|LRP4|LRP8|THBS1|EGFR|CORO1C|HSP90B1|TGOLN2|CLN3|LMAN2|PSAP|CD59|LDLR|TGFB1|SORT1|SUSD2|FN1|M6PR|PRG4|MERTK|IGF2R|CLCN5|AXL|PPT1|CALU|HYOU1|GPR107|LRP10…
22857	6.0675e-11	1.499e-10	73	1961	726	44624	transmembrane transporter activity	SLC23A2|SLC46A1|TFRC|SLC44A2|SLC2A1|SLC4A2|SLC2A4|PKD2|PANX1|SLC39A6|PIEZO1|ITGAV|SLC35A5|SCN1B|SLC12A9|SLC38A1|ABCC1|ATP6V0E1|SLC6A17|ATP6AP1|CACNA2D1|SLC2A13|SLC6A15|ABCC5|SLC11A2|SLC39A10|ANO6|ATP1B3|SLC39A14|SLC9A6|SLCO4A1|SLC9A7|SLC29A1|PCYOX1|SIDT2|GRIA2|GPM6A|SLC26A2|TTYH3|ABCB1|SLC22A5|TMEM63C|ITPR1|SLC1A4|SLC3A2|ATP1A2|SLC1A5|SLC7A1|CLCN2|SV2B|SV2A|ATP6V0A2|SLC13A5|SLC15A4|SLC36A4|CNNM4|…
16798	1.3491e-10	3.2691e-10	22	245	726	44624	hydrolase activity, acting on glycosyl bonds	FUCA1|GAA|FUCA2|HEXA|GBA|NAGA|KIAA1161|BST1|NAGLU|MAN2A2|MAN2A1|MAN2B2|GLB1|SMPD1|HYAL2|NEU1|MAN2B1|HPSE|SMPDL3B|GUSB|GLA|CD44
6457	1.6049e-10	3.8155e-10	26	347	726	44624	protein folding	ERO1A|LRPAP1|ERO1B|FKBP10|TOR2A|HSP90AB1|FKBP14|PRKCSH|FUT10|SEL1L|LTBP4|TXNDC11|CLU|ACTB|HSP90B1|OS9|EMC1|QSOX1|QSOX2|SIL1|CRTAP|TOR1B|FKBP7|FKBP9|PPIB|ATF6
3013	2.3647e-10	5.5176e-10	25	327	726	44624	circulatory system process	BMPR2|PLOD3|ECE1|PRCP|PTPRJ|ATP1A2|F11R|HRH1|ANPEP|ADORA1|SLIT2|SCN1B|ACE|TGFB1|ANGPT1|MME|HEG1|GAA|F2R|ITGA1|LNPEP|ATP1B1|P2RX4|ADORA2B|ENG
61024	1.7288e-09	3.9605e-09	48	1119	726	44624	membrane organization	PIGR|APP|LAMA5|RPN2|ITGB2|LRP4|TOR1AIP2|MIA3|SLC2A4|F11R|CLU|THBS1|EGFR|ACTB|ACTG1|CLN3|CDH2|HYAL2|PSAP|BSG|ADORA1|SSR1|CD59|A4GALT|CTSC|SUN2|TMED9|TMEM30A|NUP210|ITGA4|SSR2|ATG9A|LNPEP|ANO6|ATP1B3|TOR1B|ATP1B1|TNFRSF1A|TSPAN15|NPC1|PPT1|CPE|FAT4|AGRN|MFGE8|LRP10|PVRL2|FOLR1
21700	2.6611e-07	5.9875e-07	16	203	726	44624	developmental maturation	APP|CD63|SEMA4D|ANO6|SEZ6L2|THBS3|CLN5|CDH5|AXL|PSAP|DAG1|S1PR1|FAT4|AGRN|FGFR3|FGFR1
7267	6.3991e-07	1.4145e-06	38	960	726	44624	cell-cell signaling	GRIA2|NRP1|ITGB2|TNC|LTBP4|LPAR3|SLC1A4|EFNA4|PANX1|EFNB1|GPR176|EFNB3|ADORA1|SCN1B|MPZL1|CD97|SLC38A1|SLC12A5|BDNF|CD70|WNT5A|ADAM10|LNPEP|ADRA2C|MERTK|ACVR2B|BST2|GREM1|ADCY9|P2RX4|SLC6A9|SYPL1|PPT1|FAT1|FKBP9|SLC29A1|AGRN|FGFR1
7034	5.6726e-06	1.2323e-05	10	100	726	44624	vacuolar transport	SCARB2|GNPTG|HGSNAT|CLN3|LAMP1|NPC1|GNPTAB|SORT1|M6PR|ARSB
8233	1.2286e-05	2.6237e-05	45	1389	726	44624	peptidase activity	CPM|CPQ|SPPL2B|SPPL2A|ECE1|PRCP|PLAT|CTSV|CPZ|PRSS23|PRSS21|NCSTN|DPP7|ADAMTSL4|CTSL|PLAU|ANPEP|CTSF|GGT1|CTSC|CTSB|CTSA|MBTPS1|GGT7|ACE|MME|MMP1|F11|ADAM10|GGH|LNPEP|ADAM19|ADAM17|BMP1|FAP|ADAM15|PIP|CPD|ADAM9|CPE|TPP1|MASP1|CD46|CPVL|LGMN
50877	1.4141e-05	2.9696e-05	45	1397	726	44624	neurological system process	ITGB1|PIGR|APP|CNTNAP1|SERPINE2|SLC1A4|ATP1A2|HMGCR|EGFR|ICAM1|CLN5|CLN3|HRH1|CDH3|STS|CHST10|ST3GAL4|ADORA1|S1PR1|TNR|EPHB1|CNNM4|SCN1B|DGCR2|SLC12A2|PRNP|MME|BDNF|ITGA3|LAMB2|GAA|APLP2|SLC11A2|FZD9|SLC4A7|COL2A1|P2RX4|PIP|PPT1|B3GNT2|TPP1|MAN2B1|FKBP9|ITGA5|FGFR1
6461	5.0495e-05	0.0001043	41	1296	726	44624	protein complex assembly	TOR2A|CD40|PRKCSH|SLC2A1|LRP4|IL1RAP|LAMC1|HMGCR|EFNA5|CLU|FGFRL1|IGF1R|PANX1|C1QTNF3|CDH2|TSPAN4|ATP6V0A2|CD59|CTSC|ATP6V0A1|PRNP|HGSNAT|FGA|TGFB1|ANGPT1|LAMB2|INSR|FN1|ANO6|TOR1B|TNFRSF1A|TTC17|GREM1|P2RX4|COL6A2|COL6A1|FAS|FMOD|LRP10|FOLR1|HLA-DRB1
7568	6.1801e-05	0.00012559	14	247	726	44624	aging	TGFB1|TFRC|RPN2|LRP1|MME|CTSV|HMGCR|F3|ICAM1|HYAL2|SCAP|TIMP1|CTSC|ENG
7009	0.00026086	0.00052171	13	250	726	44624	plasma membrane organization	LAMA5|ANO6|ATP1B3|F11R|ATP1B1|CLU|TNFRSF1A|TSPAN15|CDH2|BSG|FAT4|AGRN|A4GALT
30234	0.00083235	0.0016387	39	1392	726	44624	enzyme regulator activity	RTN4R|LRRC15|APP|NOTCH1|HSP90AB1|SERPINE2|TOR1AIP2|FBLN1|SPINT2|ELFN2|EFNA5|TFPI|ELFN1|FLRT2|ERBB3|HYAL2|PSAP|GPC3|TIMP1|SLIT2|CTSC|CD55|LRRC4B|CTSA|IGFBP3|APLP2|TFPI2|FN1|BGN|CRIM1|ATP1B3|SERPINB7|ATP1B1|ASPN|BST2|GREM1|CD109|CALU|CD46
6914	0.001043	0.0020219	16	402	726	44624	autophagy	CTSA|ITGB4|ATG9A|PLOD2|SLC1A4|ATP1B1|PKD2|TM9SF1|CLN3|LAMP1|NPC1|LAMP2|CSPG5|ARSB|CHST3|CTSB
43234	0.0012173	0.0023239	131	6239	726	44624	protein complex	APP|TFRC|PLXND1|COL12A1|EMC10|IL1RAP|CLU|ACTB|IGF1R|ACTG1|CDH2|LAMP2|DAG1|SCN1B|ACVR1|SCARA3|CXADR|ATP6V0E1|CACNA2D1|IGFBP3|SLC11A2|HLA-B|HLA-C|ATP1B3|HLA-A|ATP1B1|SHISA9|STIM1|LOX|FKBP9|IL6ST|PPIB|GRIA2|TTYH3|NOTCH1|RPN2|SEL1L|ITPR1|SLC1A4|CORO1C|HSP90B1|PSAP|ATP6V0A2|PLXNA1|SCAP|PLXNA3|ATP6V0A1|ABCA2|INSR|FN1|ERLIN2|L1CAM|EXT2|PTPRB|PTPRA|COL5A3|STT3A|PLXNB2|HYOU1|STT3B|HLA-DRB1|FGFR1|PIGS|POMT…
5635	0.0013067	0.0024574	19	531	726	44624	nuclear envelope	APP|NRP1|SUN2|NUP210|RNF13|SORT1|MRGPRF|ITPR1|TOR1AIP2|KIAA1161|TOR1B|EGFR|IGF2R|P2RX4|STS|NPC1|TYRO3|QSOX2|ATF6
51082	0.0013577	0.0025157	9	161	726	44624	unfolded protein binding	LRPAP1|ERO1B|CLN3|HSP90AB1|TMEM67|SCAP|PPIB|SIL1|HSP90B1
8289	0.0030141	0.0055041	27	928	726	44624	lipid binding	SCARB1|LAMA1|PON1|ITPR1|LPL|LPAR3|ATP1A2|LAMC1|THBS1|PSAP|S1PR1|SCAP|S1PR3|S1PR2|PLTP|CD55|LAMB2|LAMB1|ERLIN2|F3|PLA2G15|NPC1|NPC2|AXL|PEMT|TPP1|MFGE8
65003	0.003337	0.0060066	41	1605	726	44624	macromolecular complex assembly	TOR2A|CD40|PRKCSH|SLC2A1|LRP4|IL1RAP|LAMC1|HMGCR|EFNA5|CLU|FGFRL1|IGF1R|PANX1|C1QTNF3|CDH2|TSPAN4|ATP6V0A2|CD59|CTSC|ATP6V0A1|PRNP|HGSNAT|FGA|TGFB1|ANGPT1|LAMB2|INSR|FN1|ANO6|TOR1B|TNFRSF1A|TTC17|GREM1|P2RX4|COL6A2|COL6A1|FAS|FMOD|LRP10|FOLR1|HLA-DRB1
16791	0.0074937	0.013299	17	536	726	44624	phosphatase activity	PTPRS|PON1|PTPRM|PRG4|PTPRJ|PTPRK|PTPRF|PTPRG|MINPP1|PTPRB|NT5E|PTPRA|IMPAD1|PPAP2B|PPAP2A|ALPL|ACP2
6605	0.024662	0.043158	14	474	726	44624	protein targeting	SCARB2|TGFB1|RPN2|SSR2|FUT10|F2R|PTTG1IP|GNPTG|OS9|GNPTAB|BSG|ADORA1|DAG1|SSR1
43167	0.025703	0.044364	224	12296	726	44624	ion binding	APP|SLC46A1|SERPINE2|OGFOD3|ANTXR2|ANTXR1|FGFRL1|ACTB|STS|ANPEP|DAG1|EPHB2|EPHB1|EPHB4|EPHB3|ACVR1|CACNA2D1|SLC11A2|ENTPD7|P3H2|HSPG2|ADCY9|CCDC80|TYRO3|EPHA2|LRPAP1|ABCB1|SLC22A5|MFI2|LPAR3|MST1R|GNS|CHST12|PCDHA5|ARSB|PCDHA6|ABCA2|ACE|ABCA3|INSR|FN1|LNPEP|L1CAM|EXT1|EXT2|B4GAT1|PTK7|FAT1|CALU|PEMT|HYOU1|FAT4|NRP1|FKBP10|FKBP14|EFCAB8|PTPRF|DNER|TIMP1|CTSC|GPR39|MME|HEG1|F3|SUMF2|SUMF1|COL2A1|MF…

## Sheet: B-Cellular component
GO-ID	p-value	corr p-value	x	n	X	N	Description	Genes in test set
44421	2.8582e-152	0	373	4084	723	33918	extracellular region part	APP|TFRC|SERPINE2|COL12A1|MRGPRF|OGFOD3|ICAM2|F11R|LIPA|ANTXR1|TXNDC16|HS6ST2|ACTB|ICAM1|ALCAM|DPYSL2|ANPEP|BSG|DAG1|SIL1|EPHB1|TMEM8A|EPHB4|ICOSLG|SLC12A9|CXADR|CACNA2D1|P3H2|HLA-B|HLA-C|HLA-A|HSPG2|DKK3|PSG9|BCAM|TWSG1|BTD|CCDC80|CD109|PLBD1|GINM1|NBL1|PLBD2|IGSF8|GPM6A|TTYH3|ABCB1|TMEM63A|SLC22A5|MFI2|FUT11|PTTG1IP|GNS|GLG1|FAM171A1|NCSTN|FLRT2|TSPAN6|NEU1|ST3GAL4|TSPAN3|ARSB|ATP6V0A1|CTSA|ACE…
5576	9.1556e-152	0	413	5181	723	33918	extracellular region	TFRC|SERPINE2|COL12A1|MRGPRF|EMC10|SPINT2|F11R|LIPA|ALCAM|DPYSL2|TMEM8A|CXADR|CACNA2D1|HSPG2|DKK3|BCAM|PLBD1|PLBD2|LRPAP1|TTYH3|ABCB1|MFI2|GNS|GLG1|FAM171A1|NCSTN|FLRT2|ST3GAL4|ST3GAL2|PCDHA6|ACE|CADM4|CADM1|ABCA3|MCAM|FUCA1|FUCA2|FN1|LNPEP|ERLIN2|L1CAM|GNPTG|B4GAT1|CILP|PPT1|FAT1|HYOU1|PPT2|FAT4|HLA-DRB1|LGMN|PIGR|HEXA|PRSS23|C1QTNF3|ADAMTSL4|SMPD1|TIMP1|BGN|SERPINB7|F3|COL2A1|ANGPTL6|C12ORF49|T…
31982	2.0565e-150	0	359	3784	723	33918	vesicle	APP|TFRC|SERPINE2|COL12A1|MRGPRF|OGFOD3|ICAM2|F11R|LIPA|ANTXR1|FGFRL1|TXNDC16|HS6ST2|ACTB|ICAM1|ALCAM|DPYSL2|ANPEP|BSG|DAG1|EPHB1|TMEM8A|EPHB4|ICOSLG|SLC12A9|CXADR|ATP6V0E1|SLC6A17|ENTPD4|CACNA2D1|SLC11A2|ENTPD7|HLA-B|HLA-C|HLA-A|HSPG2|PSG9|BCAM|TWSG1|BTD|GPR161|GINM1|PLBD2|LRPAP1|IGSF8|GPM6A|TTYH3|ABCB1|TMEM63A|SLC22A5|MFI2|FUT11|PTTG1IP|GNS|GLG1|TGOLN2|FAM171A1|NCSTN|FLRT2|TSPAN6|NEU1|ST3GAL4|T…
43230	2.809e-144	0	309	2785	723	33918	extracellular organelle	APP|TFRC|SERPINE2|COL12A1|MRGPRF|OGFOD3|ICAM2|F11R|LIPA|ANTXR1|TXNDC16|HS6ST2|ACTB|ICAM1|ALCAM|DPYSL2|ANPEP|BSG|DAG1|EPHB1|TMEM8A|EPHB4|ICOSLG|SLC12A9|CACNA2D1|HLA-B|HLA-C|HLA-A|HSPG2|PSG9|BCAM|TWSG1|BTD|GINM1|PLBD2|IGSF8|GPM6A|TTYH3|ABCB1|TMEM63A|SLC22A5|MFI2|FUT11|PTTG1IP|GNS|GLG1|FAM171A1|NCSTN|FLRT2|TSPAN6|NEU1|ST3GAL4|TSPAN3|ARSB|ATP6V0A1|CTSA|ACE|CADM4|CADM1|FUCA1|INSR|FUCA2|FN1|ERLIN2|L1CA…
1903561	2.809e-144	0	309	2785	723	33918	extracellular vesicle	APP|TFRC|SERPINE2|COL12A1|MRGPRF|OGFOD3|ICAM2|F11R|LIPA|ANTXR1|TXNDC16|HS6ST2|ACTB|ICAM1|ALCAM|DPYSL2|ANPEP|BSG|DAG1|EPHB1|TMEM8A|EPHB4|ICOSLG|SLC12A9|CACNA2D1|HLA-B|HLA-C|HLA-A|HSPG2|PSG9|BCAM|TWSG1|BTD|GINM1|PLBD2|IGSF8|GPM6A|TTYH3|ABCB1|TMEM63A|SLC22A5|MFI2|FUT11|PTTG1IP|GNS|GLG1|FAM171A1|NCSTN|FLRT2|TSPAN6|NEU1|ST3GAL4|TSPAN3|ARSB|ATP6V0A1|CTSA|ACE|CADM4|CADM1|FUCA1|INSR|FUCA2|FN1|ERLIN2|L1CA…
31988	3.4985e-144	0	347	3655	723	33918	membrane-bounded vesicle	APP|TFRC|SERPINE2|COL12A1|MRGPRF|OGFOD3|ICAM2|F11R|LIPA|ANTXR1|FGFRL1|TXNDC16|HS6ST2|ACTB|ICAM1|ALCAM|DPYSL2|ANPEP|BSG|DAG1|EPHB1|TMEM8A|EPHB4|ICOSLG|SLC12A9|CXADR|ATP6V0E1|SLC6A17|CACNA2D1|ENTPD7|HLA-B|HLA-C|HLA-A|HSPG2|PSG9|BCAM|TWSG1|BTD|GPR161|GINM1|PLBD2|IGSF8|GPM6A|TTYH3|ABCB1|TMEM63A|SLC22A5|MFI2|FUT11|PTTG1IP|GNS|GLG1|TGOLN2|FAM171A1|NCSTN|FLRT2|TSPAN6|NEU1|ST3GAL4|ATP6V0A2|SCAP|TSPAN3|AR…
70062	5.6876e-142	0	306	2772	723	33918	extracellular exosome	APP|TFRC|COL12A1|MRGPRF|OGFOD3|ICAM2|F11R|LIPA|ANTXR1|TXNDC16|HS6ST2|ACTB|ICAM1|ALCAM|DPYSL2|ANPEP|BSG|DAG1|EPHB1|TMEM8A|EPHB4|ICOSLG|SLC12A9|CACNA2D1|HLA-B|HLA-C|HLA-A|HSPG2|PSG9|BCAM|TWSG1|BTD|GINM1|PLBD2|IGSF8|GPM6A|TTYH3|ABCB1|TMEM63A|SLC22A5|MFI2|FUT11|PTTG1IP|GNS|GLG1|FAM171A1|NCSTN|FLRT2|TSPAN6|NEU1|ST3GAL4|TSPAN3|ARSB|ATP6V0A1|CTSA|ACE|CADM4|CADM1|FUCA1|INSR|FUCA2|FN1|ERLIN2|L1CAM|VASN|BS…
65010	5.6876e-142	0	306	2772	723	33918	extracellular membrane-bounded organelle	APP|TFRC|COL12A1|MRGPRF|OGFOD3|ICAM2|F11R|LIPA|ANTXR1|TXNDC16|HS6ST2|ACTB|ICAM1|ALCAM|DPYSL2|ANPEP|BSG|DAG1|EPHB1|TMEM8A|EPHB4|ICOSLG|SLC12A9|CACNA2D1|HLA-B|HLA-C|HLA-A|HSPG2|PSG9|BCAM|TWSG1|BTD|GINM1|PLBD2|IGSF8|GPM6A|TTYH3|ABCB1|TMEM63A|SLC22A5|MFI2|FUT11|PTTG1IP|GNS|GLG1|FAM171A1|NCSTN|FLRT2|TSPAN6|NEU1|ST3GAL4|TSPAN3|ARSB|ATP6V0A1|CTSA|ACE|CADM4|CADM1|FUCA1|INSR|FUCA2|FN1|ERLIN2|L1CAM|VASN|BS…
31224	9.6641e-125	0	552	11412	723	33918	intrinsic component of membrane	TFRC|TMEM200B|MRGPRF|EMC10|SPINT2|SLC4A2|F11R|FGFRL1|NDST2|MILR1|NDST1|GPR176|ALCAM|CREB3L1|CREB3L2|TMEM8A|CXADR|NUP210|CACNA2D1|BCAM|ADCY9|GPR161|TYRO3|ATF6|LRPAP1|TTYH3|ABCB1|RPN2|MFI2|B3GLCT|GLG1|UGT8|FAM171A1|FAM171A2|NCSTN|CHST11|FLRT2|CHST12|CHST10|PCDHA5|ST3GAL4|SSR1|ST3GAL2|PCDHA6|ABCA2|ACE|CADM4|CADM1|CADM2|ABCA3|MCAM|FZD9|LNPEP|ERLIN2|L1CAM|SLC6A6|SLC6A8|SLC6A9|B4GAT1|FAT1|PPT2|FAT4|HLA…
44425	1.7045e-122	0	580	12856	723	33918	membrane part	TFRC|SERPINE2|TMEM200B|MRGPRF|EMC10|SPINT2|SLC4A2|F11R|FGFRL1|NDST2|MILR1|NDST1|GPR176|ALCAM|CREB3L1|CREB3L2|TMEM8A|CXADR|NUP210|CACNA2D1|BCAM|ADCY9|GPR161|TYRO3|ATF6|LRPAP1|TTYH3|ABCB1|RPN2|MFI2|B3GLCT|GLG1|UGT8|FAM171A1|FAM171A2|NCSTN|CHST11|FLRT2|CHST12|CHST10|PCDHA5|ST3GAL4|SSR1|ST3GAL2|PCDHA6|ABCA2|ACE|CADM4|CADM1|CADM2|ABCA3|MCAM|FN1|FZD9|LNPEP|ERLIN2|L1CAM|SLC6A6|SLC6A8|SLC6A9|B4GAT1|PPT1|…
44459	7.9383e-121	0	291	2945	723	33918	plasma membrane part	APP|SLC23A2|SLC46A1|TFRC|SERPINE2|MRGPRF|ICAM2|SLC4A2|ICAM5|ANTXR2|ANTXR1|IL27RA|ICAM1|MILR1|GPR176|ALCAM|ANPEP|BSG|DAG1|PIEZO1|EPHB2|EPHB1|TMEM8A|EPHB4|SCN1B|EPHB3|ACVR1|CXADR|SLC6A17|CACNA2D1|SLC6A15|SLC11A2|C10ORF54|HLA-B|HLA-C|ADGRA3|HLA-A|BCAM|ADCY9|GPR161|TYRO3|EPHA2|SLC22A5|MFI2|LPAR3|MST1R|NCSTN|FLRT2|TSPAN9|TSPAN6|PCDHA5|TSPAN4|TSPAN3|PCDHA6|ABCA2|ACE|CADM4|CADM1|CADM2|MCAM|INSR|FN1|FZD9…
5886	1.1616e-120	0	403	5984	723	33918	plasma membrane	TFRC|SERPINE2|MRGPRF|SLC4A2|F11R|FGFRL1|MILR1|GPR176|ALCAM|TMEM8A|CXADR|CACNA2D1|HSPG2|BCAM|ADCY9|GPR161|TYRO3|LRPAP1|TTYH3|ABCB1|MFI2|GLG1|NCSTN|FLRT2|PCDHA5|PCDHA6|ABCA2|ACE|CADM4|CADM1|CADM2|ABCA3|MCAM|FN1|FZD9|LNPEP|ERLIN2|L1CAM|SLC6A6|SLC6A8|SLC6A9|FAT1|FAT4|HLA-DRB1|PIGR|PRSS21|PANX1|SMPD1|EMB|C11ORF24|GPR39|IFNGR1|SLC2A13|BGN|EMP1|SLC39A10|EMP3|SLC39A14|F3|SLCO4A1|GPR126|SLC29A1|HLA-DQB1|P…
71944	7.2588e-119	0	405	6119	723	33918	cell periphery	TFRC|SERPINE2|MRGPRF|SLC4A2|F11R|FGFRL1|MILR1|GPR176|ALCAM|TMEM8A|CXADR|CACNA2D1|HSPG2|BCAM|ADCY9|GPR161|TYRO3|LRPAP1|TTYH3|ABCB1|MFI2|GLG1|NCSTN|FLRT2|PCDHA5|PCDHA6|ABCA2|ACE|CADM4|CADM1|CADM2|ABCA3|MCAM|FN1|FZD9|LNPEP|ERLIN2|L1CAM|SLC6A6|SLC6A8|SLC6A9|FAT1|FAT4|HLA-DRB1|PIGR|PRSS21|PANX1|SMPD1|EMB|C11ORF24|GPR39|IFNGR1|SLC2A13|BGN|EMP1|SLC39A10|EMP3|SLC39A14|F3|SLCO4A1|GPR126|SLC29A1|HLA-DQB1|P…
16021	2.4799e-114	0	536	11279	723	33918	integral component of membrane	TFRC|TMEM200B|MRGPRF|EMC10|SPINT2|SLC4A2|F11R|FGFRL1|NDST2|MILR1|NDST1|GPR176|ALCAM|CREB3L1|CREB3L2|TMEM8A|CXADR|NUP210|CACNA2D1|BCAM|ADCY9|GPR161|TYRO3|ATF6|LRPAP1|TTYH3|ABCB1|RPN2|MFI2|B3GLCT|GLG1|UGT8|FAM171A1|FAM171A2|NCSTN|CHST11|FLRT2|CHST12|CHST10|PCDHA5|ST3GAL4|SSR1|ST3GAL2|PCDHA6|ABCA2|ACE|CADM4|CADM1|CADM2|ABCA3|MCAM|FZD9|LNPEP|ERLIN2|L1CAM|SLC6A6|SLC6A8|SLC6A9|B4GAT1|FAT1|PPT2|FAT4|HLA…
31226	2.5399e-112	0	226	1790	723	33918	intrinsic component of plasma membrane	APP|SLC23A2|TFRC|MRGPRF|ICAM2|ICAM5|IL27RA|ICAM1|MILR1|GPR176|ALCAM|ANPEP|BSG|EPHB2|EPHB1|TMEM8A|EPHB4|SCN1B|EPHB3|ACVR1|CXADR|SLC6A17|SLC6A15|SLC11A2|HLA-B|HLA-C|HLA-A|BCAM|ADCY9|TYRO3|EPHA2|SLC22A5|MFI2|LPAR3|MST1R|NCSTN|FLRT2|TSPAN9|TSPAN6|PCDHA5|TSPAN4|TSPAN3|PCDHA6|CADM4|CADM1|CADM2|INSR|LNPEP|PRG4|BST2|SLC6A6|SLC6A8|SLC6A9|PTK7|FAT1|HLA-DRB1|PIGR|CD40|PTPRS|PTPRM|PTPRJ|PTPRK|PTPRF|ROBO1|PTP…
9986	8.7595e-107	0	155	755	723	33918	cell surface	APP|SCARB1|SLC46A1|PLVAP|CD83|TFRC|SERPINE2|PLAT|ANTXR2|CLU|ANTXR1|PVR|ICAM1|CDH5|ALCAM|APMAP|LAMP1|PLAU|ANPEP|SLC39A6|TNR|ENPP1|PTGFRN|GGT1|PDGFRB|CXADR|WNT5B|F2R|SLC11A2|WNT5A|C10ORF54|HLA-B|HLA-C|ADAM10|ADGRA3|HLA-A|BCAM|ADAM17|ADAM15|CD109|ADAM9|IL6ST|EPHA2|RTN4R|LRPAP1|CD274|SEMA7A|ABCB1|NOTCH1|IGSF3|MFI2|LPL|SLC1A4|MST1R|EFNA5|FUT4|ADGRG2|NEU1|ARSB|CD276|PRNP|GGT7|ACE|TGFB1|MCAM|FZD9|LAYN|L…
5887	4.3513e-106	0	216	1725	723	33918	integral component of plasma membrane	APP|SLC23A2|TFRC|MRGPRF|ICAM2|ICAM5|IL27RA|ICAM1|MILR1|GPR176|ALCAM|ANPEP|BSG|EPHB2|EPHB1|TMEM8A|EPHB4|SCN1B|EPHB3|ACVR1|CXADR|SLC6A17|SLC6A15|SLC11A2|HLA-B|HLA-C|HLA-A|BCAM|ADCY9|TYRO3|EPHA2|SLC22A5|MFI2|LPAR3|MST1R|NCSTN|FLRT2|TSPAN9|TSPAN6|PCDHA5|TSPAN4|TSPAN3|PCDHA6|CADM4|CADM1|CADM2|INSR|LNPEP|PRG4|BST2|SLC6A6|SLC6A8|SLC6A9|PTK7|FAT1|HLA-DRB1|PIGR|CD40|PTPRS|PTPRM|PTPRJ|PTPRK|PTPRF|ROBO1|PTP…
16020	5.1457e-99	1.692e-97	615	16225	723	33918	membrane	TFRC|SERPINE2|TMEM200B|MRGPRF|EMC10|SPINT2|SLC4A2|F11R|FGFRL1|NDST2|MILR1|NDST1|GPR176|ALCAM|CREB3L1|CREB3L2|TMEM8A|CXADR|NUP210|CACNA2D1|HSPG2|BCAM|ADCY9|GPR161|TYRO3|ATF6|LRPAP1|TTYH3|ABCB1|RPN2|MFI2|B3GLCT|GLG1|UGT8|FAM171A1|FAM171A2|NCSTN|CHST11|FLRT2|CHST12|CHST10|PCDHA5|ST3GAL4|SSR1|ST3GAL2|PCDHA6|ABCA2|ACE|CADM4|CADM1|CADM2|ABCA3|MCAM|FN1|FZD9|LNPEP|ERLIN2|L1CAM|GNPTG|SLC6A6|SLC6A8|SLC6A9|…
12505	4.2714e-83	1.3309e-81	302	4461	723	33918	endomembrane system	APP|TFRC|SERPINE2|COL12A1|MRGPRF|TXNDC11|EMC10|ANTXR2|ANTXR1|FGFRL1|TXNDC16|HS6ST2|NDST2|NDST1|STS|CREB3L1|CREB3L2|BSG|PIEZO1|PTGFRN|SLC35A5|SIL1|EPHB1|CXADR|ATP6V0E1|ALG9|NUP210|ENTPD4|CACNA2D1|SLC11A2|P3H2|HLA-B|HLA-C|HLA-A|HSPG2|GPR161|TYRO3|ATF6|LRPAP1|RPN2|FUT10|FUT11|B3GLCT|GLG1|TGOLN2|NCSTN|CHST11|FLRT2|CHST12|CHST10|ST3GAL4|ATP6V0A2|SSR1|SCAP|ST3GAL2|ARSB|ATP6V0A1|CTSA|ABCA2|ACE|ABCA3|INS…
323	1.1796e-68	3.3254e-67	104	530	723	33918	lytic vacuole	SCARB2|SCARB1|SPPL2B|SPPL2A|LIPA|MILR1|STS|NAGLU|LAMP1|LAMP3|ANPEP|LAMP2|ENPP1|TMEM8A|PDGFRB|SLC11A2|HSPG2|PLA2G15|NAAA|PLBD1|PLBD2|SIDT2|TMEM63A|GNS|NCSTN|DPP7|PSAP|NEU1|ATP6V0A2|SLC15A4|ARSB|CTSA|ABCA2|CD164|ACE|FUCA1|M6PR|GLMP|GGH|LNPEP|VASN|IGF2R|OGN|PPT1|CSPG5|TPP1|CSPG4|MAN2B1|PPT2|HPSE|FGFR3|HLA-DRB1|LGMN|RNF13|CPQ|SLC44A2|HEXA|ECE1|CTSV|CTSL|SMPD1|HYAL2|ACP2|CTSF|GUSB|CTSC|CTSB|HGSNAT|GAA…
5764	1.1796e-68	3.3254e-67	104	530	723	33918	lysosome	SCARB2|SCARB1|SPPL2B|SPPL2A|LIPA|MILR1|STS|NAGLU|LAMP1|LAMP3|ANPEP|LAMP2|ENPP1|TMEM8A|PDGFRB|SLC11A2|HSPG2|PLA2G15|NAAA|PLBD1|PLBD2|SIDT2|TMEM63A|GNS|NCSTN|DPP7|PSAP|NEU1|ATP6V0A2|SLC15A4|ARSB|CTSA|ABCA2|CD164|ACE|FUCA1|M6PR|GLMP|GGH|LNPEP|VASN|IGF2R|OGN|PPT1|CSPG5|TPP1|CSPG4|MAN2B1|PPT2|HPSE|FGFR3|HLA-DRB1|LGMN|RNF13|CPQ|SLC44A2|HEXA|ECE1|CTSV|CTSL|SMPD1|HYAL2|ACP2|CTSF|GUSB|CTSC|CTSB|HGSNAT|GAA…
98588	4.0673e-68	1.0945e-66	212	2617	723	33918	bounding membrane of organelle	APP|TFRC|TXNDC11|EMC10|ANTXR2|ANTXR1|HS6ST2|NDST2|NDST1|STS|CREB3L1|ANPEP|CREB3L2|BSG|PIEZO1|PTGFRN|SLC35A5|EPHB1|TMEM8A|ATP6V0E1|ALG9|NUP210|SLC6A17|ENTPD4|SLC11A2|HLA-B|HLA-C|HLA-A|GPR161|TYRO3|ATF6|TMEM63A|RPN2|FUT10|FUT11|B3GLCT|GLG1|NCSTN|CHST11|FLRT2|CHST12|CHST10|NEU1|ST3GAL4|ATP6V0A2|SSR1|SCAP|ST3GAL2|ATP6V0A1|ABCA2|ABCA3|INSR|SUCO|LNPEP|ERLIN2|VASN|EXT1|GNPTG|EXT2|B4GAT1|PEMT|HLA-DRB1|PI…
5773	4.9451e-66	1.2728e-64	109	630	723	33918	vacuole	SCARB2|SCARB1|SPPL2B|SPPL2A|LIPA|MILR1|STS|NAGLU|LAMP1|LAMP3|ANPEP|LAMP2|ENPP1|TMEM8A|PDGFRB|ENTPD4|SLC11A2|HSPG2|PLA2G15|NAAA|PLBD1|PLBD2|SIDT2|TMEM63A|RPN2|MST1R|GNS|NCSTN|DPP7|PSAP|NEU1|ATP6V0A2|SLC15A4|ARSB|ATP6V0A1|CTSA|ABCA2|CD164|ACE|FUCA1|M6PR|GLMP|GGH|LNPEP|VASN|IGF2R|OGN|PPT1|CSPG5|TPP1|CSPG4|MAN2B1|PPT2|HPSE|FGFR3|HLA-DRB1|LGMN|RNF13|CPQ|SLC44A2|HEXA|ECE1|CTSV|CTSL|SMPD1|HYAL2|ACP2|CTS…
98805	3.9251e-60	9.6819e-59	181	2136	723	33918	whole membrane	SCARB2|APP|SLC23A2|SCARB1|SLC46A1|PLVAP|TFRC|SPPL2B|SPPL2A|SLC4A2|ANTXR2|ANTXR1|ICAM1|IGF1R|CDH3|CDH2|LAMP1|LAMP3|ANPEP|LAMP2|BSG|ADORA1|SLC39A6|DAG1|TNR|PIEZO1|ENPP1|EPHB1|TMEM8A|PDGFRB|CXADR|ATP6V0E1|WNT5B|ENTPD4|F2R|SLC11A2|ATG9A|WNT5A|HLA-B|HLA-C|ATP1B3|HLA-A|ATP1B1|SHISA9|ADAM17|SLC9A6|SLC9A7|GPR161|EPHA2|SIDT2|GRIA2|NOTCH1|TMEM63A|SLC22A5|RPN2|ITPR1|EFNA5|CORO1C|EFNB1|NCSTN|ADGRG2|PODXL|PSA…
44437	1.3364e-59	3.1645e-58	87	418	723	33918	vacuolar part	SCARB2|SCARB1|RNF13|SLC44A2|SPPL2B|HEXA|SPPL2A|ECE1|CTSV|NAGLU|LAMP1|CTSL|SMPD1|LAMP3|ANPEP|LAMP2|ENPP1|ACP2|CTSF|GUSB|TMEM8A|CTSB|PDGFRB|HGSNAT|ATP6AP1|ENTPD4|GAA|SLC11A2|BGN|HSPG2|LMBRD1|NPC1|COL6A1|TMEM106B|TMEM9|PLBD2|HLA-DQB1|PCYOX1|SIDT2|CD63|ASAH1|TMEM63A|RPN2|LRP1|GBA|GNS|CLN5|CLN3|NCSTN|GPC1|PSAP|NEU1|ATP6V0A2|GPC3|SLC15A4|ARSB|ATP6V0A1|CTSA|ABCA2|CD164|SORT1|FUCA1|M6PR|GLMP|LNPEP|MCOLN1…
5615	1.4589e-55	3.3218e-54	150	1576	723	33918	extracellular space	APP|TFRC|SERPINE2|COL12A1|TNC|PLAT|CLU|PVR|ACTB|ICAM1|ACTG1|PLAU|ANPEP|LAMP2|DAG1|ENPP1|GGT1|SIL1|CD97|CXADR|WNT5B|IGFBP3|WNT5A|HSPG2|DKK3|PLA2G15|TWSG1|BTD|LOX|CD109|PLBD1|ADAM9|MASP1|IL6ST|NBL1|MFI2|LTBP4|LPL|FBLN1|FLRT2|PODXL|PSAP|PLTP|CRTAP|ACE|TGFB1|BDNF|ABCA3|MCAM|FUCA2|FN1|GGH|PRG4|INHBB|L1CAM|VASN|BMP1|CILP|PIP|CPD|OGN|PPT1|CPE|ALPL|MAN2B1|ULBP2|HLA-DRB1|FBN1|LGALS3BP|PIGR|CPM|NRP1|ECM1|C…
44432	2.2668e-52	4.9701e-51	130	1245	723	33918	endoplasmic reticulum part	ERO1A|ERO1B|TOR2A|POGLUT1|SPPL2B|COL12A1|SPPL2A|PLOD3|TXNDC11|EMC10|PLOD2|PLOD1|ANTXR2|TXNDC16|POFUT2|STS|CREB3L1|CREB3L2|PIEZO1|PTGFRN|SIL1|SCARA3|ALG9|NUP210|WNT5B|ATG9A|WNT5A|P3H2|HLA-B|HLA-C|ADAM10|HLA-A|BSCL2|MINPP1|STIM1|SLC9A6|EOGT|TYRO3|FKBP7|FKBP9|PPIB|ATF6|LRPAP1|GRIA2|NOTCH1|RPN2|SEL1L|B3GLCT|ITPR1|TOR1AIP2|SEZ6L2|PLD3|HSP90B1|FLRT2|PSAP|SSR1|SCAP|RNF175|ARSB|CRTAP|TMEM132A|SUCO|ERLIN2…
31090	7.3862e-52	1.5617e-50	222	3538	723	33918	organelle membrane	APP|TFRC|MRGPRF|TXNDC11|EMC10|ANTXR2|ANTXR1|HS6ST2|NDST2|NDST1|STS|CREB3L1|ANPEP|CREB3L2|BSG|PIEZO1|PTGFRN|SLC35A5|EPHB1|TMEM8A|ATP6V0E1|ALG9|NUP210|SLC6A17|ENTPD4|SLC11A2|ENTPD7|HLA-B|HLA-C|HLA-A|GPR161|TYRO3|ATF6|TMEM63A|RPN2|FUT10|FUT11|B3GLCT|GLG1|NCSTN|CHST11|FLRT2|CHST12|CHST10|NEU1|ST3GAL4|ATP6V0A2|SSR1|SCAP|ST3GAL2|ATP6V0A1|ABCA2|ABCA3|INSR|SUCO|LNPEP|ERLIN2|VASN|EXT1|GNPTG|EXT2|B4GAT1|PE…
5783	1.2265e-51	2.5038e-50	158	1874	723	33918	endoplasmic reticulum	ERO1A|ERO1B|TOR2A|POGLUT1|SPPL2B|COL12A1|SPPL2A|PLOD3|TXNDC11|EMC10|PLOD2|PLOD1|ANTXR2|CLU|TXNDC16|POFUT2|STS|APMAP|POFUT1|CREB3L1|CREB3L2|ADORA1|SLC39A6|PIEZO1|PTGFRN|SIL1|SCARA3|ALG9|NUP210|WNT5B|CACNA2D1|ATG9A|WNT5A|P3H2|HLA-B|HLA-C|ADAM10|HLA-A|BSCL2|MINPP1|STIM1|SLC9A6|EOGT|TYRO3|FKBP7|FKBP9|PPIB|ATF6|RTN4R|LRPAP1|GRIA2|NOTCH1|RPN2|SEL1L|B3GLCT|ITPR1|TOR1AIP2|SEZ6L2|PLD3|HSP90B1|NCSTN|FLRT2|…
5794	2.3201e-46	4.5784e-45	146	1769	723	33918	Golgi apparatus	APP|GALNT11|SPPL2B|GALNT18|SPPL2A|CASC4|GXYLT1|CLU|FGFRL1|HS6ST2|NDST2|NDST1|POFUT2|STS|GNPTAB|BSG|PTGFRN|SLC35A5|SCARA3|WNT5B|ENTPD4|F2R|SLC11A2|ATG9A|WNT5A|P3H2|HLA-B|HLA-C|ADAM10|HLA-A|HSPG2|ADAM19|SLC9A7|ATF6|NOTCH1|FUT10|FUT11|GLT8D1|SLC1A5|GLG1|FUT4|TGOLN2|NCSTN|DPP7|CHST11|MAN2A2|CHST12|MAN2A1|CHST10|ST3GAL4|SCAP|RNF175|ST3GAL2|ARSB|ATP6V0A1|PRNP|TGFB1|TMEM132A|M6PR|B3GALT6|L1CAM|IGF2R|EXT…
98589	5.095e-44	9.7298e-43	116	1177	723	33918	membrane region	APP|SLC23A2|SCARB1|SLC46A1|PLVAP|TFRC|SLC4A2|ANTXR1|ICAM1|IGF1R|CDH3|CDH2|BSG|ADORA1|SLC39A6|DAG1|TNR|PIEZO1|ENPP1|EPHB1|PDGFRB|CXADR|F2R|SLC11A2|ATP1B3|ATP1B1|SHISA9|ADAM17|GPR161|EPHA2|GRIA2|NOTCH1|SLC22A5|EFNA5|CORO1C|EFNB1|ADGRG2|PODXL|LRRC4B|PRNP|KIRREL|CADM1|INSR|FN1|FZD9|ERLIN2|L1CAM|BST2|PPT1|CPE|PEMT|CSPG4|HPSE|LRP10|LRP12|ITGB1|BMPR2|HSP90AB1|ITGB4|ITGB2|SLC2A1|PTPRJ|SLC2A4|PKD2|ROBO1|S…
5775	1.8831e-43	3.4838e-42	40	87	723	33918	vacuolar lumen	SCARB2|ASAH1|HEXA|GBA|CTSV|GNS|CLN5|NAGLU|CTSL|SMPD1|GPC1|LAMP2|PSAP|NEU1|GPC3|ACP2|CTSF|GUSB|ARSB|CTSB|CTSA|PDGFRB|FUCA1|GAA|BGN|HSPG2|GALNS|GLB1|OGN|PPT1|CSPG5|TPP1|CSPG4|PPT2|HPSE|FMOD|AGRN|GLA|PLBD2|LGMN
43202	7.2071e-43	1.2929e-41	39	83	723	33918	lysosomal lumen	SCARB2|ASAH1|HEXA|GBA|CTSV|GNS|NAGLU|CTSL|SMPD1|GPC1|LAMP2|PSAP|NEU1|GPC3|ACP2|CTSF|GUSB|ARSB|CTSB|CTSA|PDGFRB|FUCA1|GAA|BGN|HSPG2|GALNS|GLB1|OGN|PPT1|CSPG5|TPP1|CSPG4|PPT2|HPSE|FMOD|AGRN|GLA|PLBD2|LGMN
44444	1.1552e-41	2.0114e-40	383	9903	723	33918	cytoplasmic part	APP|TFRC|SERPINE2|COL12A1|TXNDC11|EMC10|F11R|ANTXR2|LIPA|ANTXR1|FGFRL1|TXNDC16|HS6ST2|ACTB|NDST2|MILR1|NDST1|STS|CREB3L1|DPYSL2|ANPEP|CREB3L2|BSG|DAG1|PIEZO1|PTGFRN|EPHB2|SLC35A5|SIL1|EPHB1|TMEM8A|EPHB4|EPHB3|CXADR|ATP6V0E1|ALG9|NUP210|SLC6A17|ENTPD4|CACNA2D1|SLC11A2|ENTPD7|P3H2|HLA-B|HLA-C|HLA-A|HSPG2|BTD|GPR161|TYRO3|PLBD1|ATF6|PLBD2|LRPAP1|TMEM63A|RPN2|FUT10|FUT11|B3GLCT|LPAR3|MST1R|GNS|GLG1|T…
70161	5.9848e-40	1.0123e-38	78	562	723	33918	anchoring junction	ITGB1|SCARB2|NRP1|ITGB5|TNC|PTPRM|SLC4A2|PTPRK|PVR|ACTB|ICAM1|ACTG1|MRC2|CDH5|ALCAM|CDH3|CDH2|PLAU|BSG|DAG1|ITGAV|SCARF2|CD97|PDGFRB|CXADR|ITGA4|MME|ITGA3|ITGA2|ITGA1|PLAUR|ADAM10|HSPG2|ADAM15|PPAP2B|ADAM9|ITGA7|CDH13|DSG2|ITGA6|ITGA5|CD46|PPIB|DSC2|CD44|ENG|DSC3|EPHA2|FBLN7|CD151|NOTCH1|LRP1|EGFR|CORO1C|HSP90B1|NCSTN|FLRT2|TSPAN9|TSPAN4|ATP6V0A2|CD59|MPZL1|CADM4|CADM1|CADM2|MCAM|LAYN|L1CAM|IGF2R…
5912	1.2838e-38	2.1112e-37	75	537	723	33918	adherens junction	ITGB1|SCARB2|NRP1|ITGB5|TNC|PTPRM|SLC4A2|PTPRK|PVR|ACTB|ICAM1|ACTG1|MRC2|CDH5|ALCAM|CDH3|CDH2|PLAU|BSG|DAG1|ITGAV|SCARF2|CD97|PDGFRB|CXADR|ITGA4|MME|ITGA3|ITGA2|ITGA1|PLAUR|ADAM10|HSPG2|ADAM15|PPAP2B|ADAM9|ITGA7|CDH13|ITGA6|ITGA5|CD46|PPIB|CD44|ENG|EPHA2|FBLN7|CD151|NOTCH1|LRP1|EGFR|CORO1C|HSP90B1|NCSTN|FLRT2|TSPAN9|TSPAN4|ATP6V0A2|CD59|MPZL1|CADM4|CADM1|CADM2|MCAM|LAYN|L1CAM|IGF2R|FAP|PTK7|FAT1|…
44431	4.0624e-38	6.4998e-37	99	987	723	33918	Golgi apparatus part	APP|GALNT11|SPPL2B|GALNT18|SPPL2A|GXYLT1|HS6ST2|NDST2|NDST1|GNPTAB|BSG|SLC35A5|SCARA3|WNT5B|ENTPD4|SLC11A2|ATG9A|WNT5A|HLA-B|HLA-C|ADAM10|HLA-A|HSPG2|SLC9A7|ATF6|NOTCH1|FUT10|FUT11|GLG1|FUT4|TGOLN2|CHST11|MAN2A2|CHST12|MAN2A1|CHST10|ST3GAL4|SCAP|RNF175|ST3GAL2|TGFB1|TMEM132A|M6PR|B3GALT6|IGF2R|EXT1|GNPTG|EXT2|B4GAT1|CPD|OGN|CSPG5|CSPG4|HLA-DRB1|B4GALT3|RNF13|SLC2A1|SLC2A4|HS2ST1|HYAL2|QSOX1|QSOX2…
9897	4.678e-38	7.2878e-37	55	262	723	33918	external side of plasma membrane	ITGB1|CD40|CD83|TFRC|SERPINE2|ECE1|CTSV|SLC2A4|ANTXR2|ICAM1|CDH5|ALCAM|LAMP1|ANPEP|HYAL2|ITGAV|GGT1|CTSB|FGA|ITGA4|ITGA3|ITGA2|HEG1|ITGA1|C10ORF54|ADGRA3|F3|TGFBR2|BCAM|ADAM9|CDH13|ITGA6|ITGA5|IL6ST|MFGE8|CD44|ENG|CD274|SEMA7A|EFNA5|THBS1|CLPTM1|S1PR1|CD59|NCAM1|LDLR|CD276|GGT7|ACE|MCAM|L1CAM|FAS|IL7R|FOLR1|HLA-DRB1
31410	9.8065e-38	1.4886e-36	114	1319	723	33918	cytoplasmic vesicle	APP|SCARB1|TFRC|SERPINE2|SPPL2B|SPPL2A|PLAT|F11R|CLU|FGFRL1|LAMP1|LAMP3|LAMP2|BSG|PDGFRB|CXADR|ATP6V0E1|SLC6A17|WNT5B|ENTPD4|SLC11A2|ATG9A|WNT5A|ENTPD7|HLA-B|HLA-C|ADAM10|ATP1B3|HLA-A|SYPL1|SLC9A6|ADAM15|GPR161|PPIB|DSC2|DSC3|GRIA2|NOTCH1|ITPR1|SLC1A4|SLC1A5|HSP90B1|TGOLN2|NCSTN|DPP7|PSAP|NEU1|ATP6V0A2|SCAP|ATP6V0A1|ABCA2|TGFB1|BDNF|ABCA3|FN1|GGH|LNPEP|IGF2R|PPT1|CALU|CPE|CSPG5|HYOU1|GPR107|TPP1|…
43227	1.1042e-37	1.6343e-36	522	16616	723	33918	membrane-bounded organelle	TFRC|SERPINE2|COL12A1|MRGPRF|EMC10|F11R|LIPA|FGFRL1|NDST2|MILR1|NDST1|ALCAM|CREB3L1|DPYSL2|CREB3L2|TMEM8A|CXADR|NUP210|CACNA2D1|HSPG2|BCAM|GPR161|TYRO3|PLBD1|ATF6|PLBD2|LRPAP1|TTYH3|ABCB1|RPN2|MFI2|B3GLCT|GNS|GLG1|UGT8|FAM171A1|NCSTN|CHST11|FLRT2|CHST12|CHST10|ST3GAL4|SSR1|ST3GAL2|ABCA2|ACE|CADM4|CADM1|ABCA3|MCAM|FUCA1|FUCA2|FN1|LNPEP|ERLIN2|L1CAM|GNPTG|B4GAT1|CILP|PPT1|FAT1|HYOU1|PPT2|FAT4|HLA-D…
98590	2.6818e-35	3.8723e-34	94	961	723	33918	plasma membrane region	ITGB1|SLC23A2|SCARB1|SLC46A1|PLVAP|BMPR2|HSP90AB1|TFRC|ITGB4|SLC2A1|PTPRJ|SLC4A2|PKD2|ANTXR1|ROBO1|IGF1R|SGCE|CDH3|CDH2|HYAL2|ADORA1|SLC39A6|DAG1|PIEZO1|ENPP1|ITGAV|CTSB|PDGFRB|ABCC1|CXADR|ITGA3|F2R|SLC11A2|PLAUR|ATP1B3|OSMR|ATP1B1|SHISA9|TGFBR2|ADAM17|GPR161|CDH13|DSG2|ITGA6|CDH15|SLC29A1|CD46|MET|CD44|EPHA2|GRIA2|NOTCH1|SLC22A5|LRP4|SLC3A2|ATP1A2|EFNA5|LRP8|EGFR|CORO1C|CLN3|NT5E|ADGRG2|ERBB3|EP…
30054	6.5274e-34	9.2005e-33	111	1379	723	33918	cell junction	SCARB2|TNC|SLC4A2|F11R|PVR|FGFRL1|ACTB|ICAM1|ACTG1|CDH5|ALCAM|CDH3|CDH2|PLAU|BSG|DAG1|SCN1B|CD97|PDGFRB|CXADR|SLC6A17|C10ORF54|ADAM10|ATP1B1|SHISA9|HSPG2|ADAM15|ADAM9|PPIB|DSC2|DSC3|EPHA2|FBLN7|GRIA2|CD151|NOTCH1|CORO1C|HSP90B1|NCSTN|FLRT2|TSPAN9|PODXL|NEU1|TSPAN4|ATP6V0A2|LRRC4B|PLXNA3|CADM4|KIRREL|CADM1|CADM2|MCAM|LAYN|L1CAM|IGF2R|SDK1|PTK7|FAT1|HYOU1|ESAM|CSPG4|ITGB1|NRP1|ITGB5|ITGB4|SLC2A1|PT…
30055	6.7637e-33	9.3119e-32	62	429	723	33918	cell-substrate junction	ITGB1|SCARB2|NRP1|ITGB5|ITGB4|TNC|SLC4A2|PVR|ACTB|ICAM1|ACTG1|MRC2|ALCAM|CDH2|PLAU|BSG|DAG1|ITGAV|SCARF2|CD97|PDGFRB|ITGA4|MME|ITGA3|ITGA2|ITGA1|PLAUR|ADAM10|HSPG2|ADAM9|ITGA7|CDH13|ITGA6|ITGA5|CD46|PPIB|CD44|ENG|EPHA2|FBLN7|CD151|LRP1|EGFR|CORO1C|HSP90B1|NCSTN|FLRT2|TSPAN9|TSPAN4|ATP6V0A2|CD59|MPZL1|MCAM|LAYN|L1CAM|IGF2R|FAP|PTK7|FAT1|HYOU1|CSPG4|PVRL2
5774	9.0396e-33	1.2162e-31	56	341	723	33918	vacuolar membrane	SCARB2|SCARB1|RNF13|SLC44A2|SPPL2B|SPPL2A|ECE1|LAMP1|LAMP3|ANPEP|LAMP2|ENPP1|ACP2|TMEM8A|HGSNAT|ATP6AP1|ENTPD4|GAA|SLC11A2|LMBRD1|NPC1|COL6A1|TMEM106B|TMEM9|HLA-DQB1|PCYOX1|SIDT2|CD63|TMEM63A|RPN2|LRP1|GBA|CLN5|CLN3|NCSTN|PSAP|NEU1|ATP6V0A2|SLC15A4|ATP6V0A1|ABCA2|CD164|SORT1|M6PR|GLMP|LNPEP|MCOLN1|VASN|IGF2R|TPCN1|TM9SF1|CLCN5|P2RX4|OSTM1|HPSE|HLA-DRB1
5789	1.0183e-32	1.3396e-31	95	1057	723	33918	endoplasmic reticulum membrane	PIGS|ERO1A|POMT2|ERO1B|FKBP10|RNF13|FKBP14|SPPL2B|SPPL2A|PLOD3|TXNDC11|EMC10|PLOD2|MIA3|PLOD1|ANTXR2|PKD2|PANX1|POFUT2|STS|CREB3L1|CREB3L2|PIEZO1|PTGFRN|TMED4|IKBIP|TMED9|SCARA3|ALG9|NUP210|SSR2|ATG9A|HLA-B|PLAUR|HLA-C|HLA-A|BSCL2|CREB3|STIM1|SLC9A6|ASPH|PPAP2B|TYRO3|TMEM106C|FKBP7|FKBP9|ATF6|ERGIC2|HLA-DQB1|GRIA2|NOTCH1|CANT1|RPN2|SEL1L|B3GLCT|ITPR1|TOR1AIP2|HMGCR|SEZ6L2|EGFR|LMF2|PLD3|HSP90B1|C…
16023	1.1319e-32	1.4568e-31	102	1214	723	33918	cytoplasmic membrane-bounded vesicle	APP|SCARB1|TFRC|SERPINE2|SPPL2B|SPPL2A|PLAT|CLU|FGFRL1|LAMP1|LAMP3|LAMP2|BSG|PDGFRB|CXADR|ATP6V0E1|SLC6A17|WNT5B|WNT5A|ENTPD7|HLA-B|HLA-C|ADAM10|ATP1B3|HLA-A|SYPL1|ADAM15|GPR161|PPIB|GRIA2|NOTCH1|ITPR1|SLC1A4|SLC1A5|HSP90B1|TGOLN2|NCSTN|DPP7|PSAP|NEU1|ATP6V0A2|SCAP|ATP6V0A1|ABCA2|TGFB1|BDNF|ABCA3|FN1|GGH|LNPEP|IGF2R|PPT1|CALU|CPE|CSPG5|HYOU1|GPR107|TPP1|FGFR3|HLA-DRB1|FGFR1|ITGB1|HSP90AB1|ITGB5|H…
5924	2.8913e-32	3.6418e-31	61	424	723	33918	cell-substrate adherens junction	ITGB1|SCARB2|NRP1|ITGB5|TNC|SLC4A2|PVR|ACTB|ICAM1|ACTG1|MRC2|ALCAM|CDH2|PLAU|BSG|DAG1|ITGAV|SCARF2|CD97|PDGFRB|ITGA4|MME|ITGA3|ITGA2|ITGA1|PLAUR|ADAM10|HSPG2|ADAM9|ITGA7|CDH13|ITGA6|ITGA5|CD46|PPIB|CD44|ENG|EPHA2|FBLN7|CD151|LRP1|EGFR|CORO1C|HSP90B1|NCSTN|FLRT2|TSPAN9|TSPAN4|ATP6V0A2|CD59|MPZL1|MCAM|LAYN|L1CAM|IGF2R|FAP|PTK7|FAT1|HYOU1|CSPG4|PVRL2
42175	5.5888e-32	6.8929e-31	95	1080	723	33918	nuclear outer membrane-endoplasmic reticulum membrane network	PIGS|ERO1A|POMT2|ERO1B|FKBP10|RNF13|FKBP14|SPPL2B|SPPL2A|PLOD3|TXNDC11|EMC10|PLOD2|MIA3|PLOD1|ANTXR2|PKD2|PANX1|POFUT2|STS|CREB3L1|CREB3L2|PIEZO1|PTGFRN|TMED4|IKBIP|TMED9|SCARA3|ALG9|NUP210|SSR2|ATG9A|HLA-B|PLAUR|HLA-C|HLA-A|BSCL2|CREB3|STIM1|SLC9A6|ASPH|PPAP2B|TYRO3|TMEM106C|FKBP7|FKBP9|ATF6|ERGIC2|HLA-DQB1|GRIA2|NOTCH1|CANT1|RPN2|SEL1L|B3GLCT|ITPR1|TOR1AIP2|HMGCR|SEZ6L2|EGFR|LMF2|PLD3|HSP90B1|C…
5925	1.0771e-31	1.3014e-30	60	418	723	33918	focal adhesion	ITGB1|SCARB2|NRP1|ITGB5|TNC|SLC4A2|PVR|ACTB|ICAM1|ACTG1|MRC2|ALCAM|CDH2|PLAU|BSG|DAG1|ITGAV|SCARF2|CD97|PDGFRB|ITGA4|MME|ITGA3|ITGA2|ITGA1|PLAUR|ADAM10|HSPG2|ADAM9|CDH13|ITGA6|ITGA5|CD46|PPIB|CD44|ENG|EPHA2|FBLN7|CD151|LRP1|EGFR|CORO1C|HSP90B1|NCSTN|FLRT2|TSPAN9|TSPAN4|ATP6V0A2|CD59|MPZL1|MCAM|LAYN|L1CAM|IGF2R|FAP|PTK7|FAT1|HYOU1|CSPG4|PVRL2
98852	1.2146e-31	1.4099e-30	51	287	723	33918	lytic vacuole membrane	SCARB2|SCARB1|RNF13|SLC44A2|SPPL2B|SPPL2A|ECE1|LAMP1|LAMP3|ANPEP|LAMP2|ENPP1|ACP2|TMEM8A|HGSNAT|GAA|SLC11A2|LMBRD1|NPC1|COL6A1|TMEM106B|TMEM9|HLA-DQB1|SIDT2|CD63|TMEM63A|LRP1|GBA|CLN5|CLN3|NCSTN|PSAP|NEU1|ATP6V0A2|SLC15A4|ABCA2|CD164|SORT1|M6PR|GLMP|LNPEP|MCOLN1|VASN|IGF2R|TPCN1|TM9SF1|CLCN5|P2RX4|OSTM1|HPSE|HLA-DRB1
5765	1.2146e-31	1.4099e-30	51	287	723	33918	lysosomal membrane	SCARB2|SCARB1|RNF13|SLC44A2|SPPL2B|SPPL2A|ECE1|LAMP1|LAMP3|ANPEP|LAMP2|ENPP1|ACP2|TMEM8A|HGSNAT|GAA|SLC11A2|LMBRD1|NPC1|COL6A1|TMEM106B|TMEM9|HLA-DQB1|SIDT2|CD63|TMEM63A|LRP1|GBA|CLN5|CLN3|NCSTN|PSAP|NEU1|ATP6V0A2|SLC15A4|ABCA2|CD164|SORT1|M6PR|GLMP|LNPEP|MCOLN1|VASN|IGF2R|TPCN1|TM9SF1|CLCN5|P2RX4|OSTM1|HPSE|HLA-DRB1
139	1.3017e-31	1.4819e-30	79	757	723	33918	Golgi membrane	APP|GALNT11|B4GALT3|RNF13|SPPL2B|GALNT18|SPPL2A|GXYLT1|SLC2A1|HS6ST2|HS2ST1|NDST2|NDST1|GNPTAB|HYAL2|BSG|QSOX1|QSOX2|A4GALT|SLC35A5|CTSC|CHST6|TMED9|SCARA3|CHST7|CHPF2|ENTPD4|HLA-B|HLA-C|HLA-A|TNFRSF1A|CREB3|SLC9A7|TMEM5|B3GNT2|B4GALT6|ATF6|ST6GALNAC4|CHST2|HLA-DQB1|CHST3|ST6GALNAC6|NOTCH1|CANT1|FUT10|FUT11|RFNG|GLG1|EGFR|FUT4|CLN3|CHST11|MAN2A2|CHST12|MAN2A1|LMAN2|MGAT5|CHST10|ST3GAL4|SCAP|CD59|…
98552	1.7291e-31	1.9314e-30	63	470	723	33918	side of membrane	ITGB1|CD40|CD83|TFRC|SERPINE2|SPPL2B|SPPL2A|ECE1|CTSV|SLC2A4|ANTXR2|PKD2|ICAM1|CDH5|ALCAM|LAMP1|ANPEP|HYAL2|ITGAV|GGT1|CTSB|FGA|ITGA4|ITGA3|ITGA2|HEG1|ITGA1|C10ORF54|HLA-B|HLA-C|ADGRA3|HLA-A|F3|TGFBR2|BCAM|ADAM9|CDH13|ITGA6|ITGA5|IL6ST|MFGE8|CD44|HLA-DQB1|ENG|CD274|SEMA7A|EFNA5|THBS1|CLPTM1|S1PR1|CD59|NCAM1|LDLR|CD276|GGT7|ACE|MCAM|L1CAM|FAS|IL7R|FOLR1|FGFR3|HLA-DRB1
31012	2.9632e-31	3.2485e-30	65	508	723	33918	extracellular matrix	LGALS3BP|ECM1|SERPINE2|ITGB4|COL12A1|TNC|LAMC1|CPZ|CLU|ADAMTSL4|DAG1|TNR|TIMP1|WNT5B|MMP1|WNT5A|BGN|P3H2|HSPG2|F3|ASPN|COL2A1|CCDC80|LOX|COL6A2|COL6A1|ITGA6|FBLN7|FBN2|LAMA5|CD151|LAMA1|LAMA4|LTBP4|LPL|FBLN1|THBS2|NTN1|FBLN2|NID2|THBS1|GLG1|HSP90B1|FLRT2|GPC1|PSAP|GPC3|CILP2|SLIT2|CRTAP|TGFB1|LAMB3|LAMB2|TFPI2|FN1|LAMB1|MFAP5|BMP1|CILP|COL5A3|OGN|ALPL|FMOD|AGRN|FBN1
45121	4.8276e-31	5.1034e-30	49	268	723	33918	membrane raft	ITGB1|APP|SCARB1|PLVAP|ITGB2|SLC2A1|SLC2A4|ICAM1|IGF1R|CDH3|CDH2|HYAL2|BSG|DAG1|TNR|EPHB1|CTSB|CXADR|F2R|ITGA1|ATP1B3|ATP1B1|TNFRSF1A|TGFBR2|ADAM17|NPC1|CDH13|CDH15|ATP1A2|EFNA5|LRP8|EGFR|CORO1C|EFNB1|CLN3|PODXL|GPC1|ERBB2|S1PR1|CD55|PRNP|KIRREL|ANGPT1|INSR|ERLIN2|BST2|PPT1|FAS|HPSE
98857	4.8276e-31	5.1034e-30	49	268	723	33918	membrane microdomain	ITGB1|APP|SCARB1|PLVAP|ITGB2|SLC2A1|SLC2A4|ICAM1|IGF1R|CDH3|CDH2|HYAL2|BSG|DAG1|TNR|EPHB1|CTSB|CXADR|F2R|ITGA1|ATP1B3|ATP1B1|TNFRSF1A|TGFBR2|ADAM17|NPC1|CDH13|CDH15|ATP1A2|EFNA5|LRP8|EGFR|CORO1C|EFNB1|CLN3|PODXL|GPC1|ERBB2|S1PR1|CD55|PRNP|KIRREL|ANGPT1|INSR|ERLIN2|BST2|PPT1|FAS|HPSE
5788	3.7348e-30	3.8789e-29	43	203	723	33918	endoplasmic reticulum lumen	ERO1A|LRPAP1|FKBP10|TOR2A|COLGALT2|POGLUT1|FKBP14|PRKCSH|COL12A1|THBS1|TXNDC16|HSP90B1|STS|OS9|KDELC1|ADAMTSL4|KDELC2|SIL1|COLGALT1|ARSB|CTSC|MBTPS1|CRTAP|WNT5B|WNT5A|P3H2|PLAUR|TOR1B|SUMF2|SUMF1|MINPP1|RCN1|COL2A1|P4HA1|ASPH|COL5A3|COL6A2|EOGT|COL6A1|CALU|FKBP7|HYOU1|PPIB
5578	1.6949e-29	1.73e-28	59	441	723	33918	proteinaceous extracellular matrix	LGALS3BP|ECM1|ITGB4|COL12A1|TNC|LAMC1|CPZ|ADAMTSL4|DAG1|TNR|TIMP1|WNT5B|MMP1|WNT5A|BGN|P3H2|HSPG2|ASPN|COL2A1|CCDC80|LOX|COL6A2|COL6A1|ITGA6|FBLN7|FBN2|LAMA5|CD151|LAMA1|LAMA4|LTBP4|FBLN1|THBS2|NTN1|FBLN2|NID2|GLG1|FLRT2|GPC1|PSAP|GPC3|CILP2|SLIT2|CRTAP|TGFB1|LAMB3|LAMB2|TFPI2|FN1|LAMB1|MFAP5|BMP1|CILP|COL5A3|OGN|ALPL|FMOD|AGRN|FBN1
43235	1.5079e-25	1.513e-24	47	319	723	33918	receptor complex	ITGB1|PIGR|GRIA2|APP|NRP1|CD40|NOTCH1|TFRC|PLXND1|ITGB5|LRP1|ITGB4|FLT4|ITGB2|LRP8|EGFR|IGF1R|ERBB3|ERBB2|PLXNA1|ITGB8|ITGAV|LDLR|PLXNA3|ACVR1|ITGA4|ITGA3|ITGA2|INSR|ITGA1|MCOLN1|OSMR|SHISA9|ACVR2B|ACVR2A|TNFRSF1A|TGFBR2|PTPRB|PTPRA|PLXNB2|ITGA7|ITGA6|ITGA5|IL6ST|CD44|ENG|FGFR1
31225	1.062e-24	1.0478e-23	35	166	723	33918	anchored component of membrane	RTN4R|LY6K|CPM|SEMA7A|MFI2|LPL|MSLN|EFNA5|TFPI|EFNA4|PRSS21|NT5E|HYAL2|GPC1|GPC3|CD59|NCAM1|CD58|GGT1|CD55|OPCML|PRNP|GGT7|NEGR1|LSAMP|PLAUR|GFRA1|BST2|BST1|CD109|CNTN1|ALPL|CDH13|ULBP2|FOLR1
43226	6.1924e-24	6.0096e-23	533	18929	723	33918	organelle	TFRC|SERPINE2|COL12A1|MRGPRF|EMC10|F11R|LIPA|FGFRL1|NDST2|MILR1|NDST1|ALCAM|CREB3L1|DPYSL2|CREB3L2|TMEM8A|CXADR|NUP210|CACNA2D1|HSPG2|BCAM|GPR161|TYRO3|PLBD1|ATF6|PLBD2|LRPAP1|TTYH3|ABCB1|RPN2|MFI2|B3GLCT|GNS|GLG1|UGT8|FAM171A1|NCSTN|CHST11|FLRT2|CHST12|CHST10|ST3GAL4|SSR1|ST3GAL2|ABCA2|ACE|CADM4|CADM1|ABCA3|MCAM|FUCA1|FUCA2|FN1|LNPEP|ERLIN2|L1CAM|GNPTG|B4GAT1|CILP|PPT1|FAT1|HYOU1|PPT2|FAT4|HLA-D…
5737	1.5832e-23	1.5117e-22	431	14035	723	33918	cytoplasm	TFRC|SERPINE2|COL12A1|EMC10|SPINT2|F11R|LIPA|FGFRL1|NDST2|MILR1|NDST1|CREB3L1|DPYSL2|CREB3L2|TMEM8A|CXADR|NUP210|CACNA2D1|HSPG2|GPR161|TYRO3|PLBD1|ATF6|PLBD2|LRPAP1|RPN2|B3GLCT|GNS|GLG1|NCSTN|CHST11|FLRT2|CHST12|CHST10|ST3GAL4|SSR1|ST3GAL2|ABCA2|ACE|ABCA3|FUCA1|FN1|FZD9|LNPEP|ERLIN2|L1CAM|GNPTG|B4GAT1|PPT1|FAT1|HYOU1|PPT2|HLA-DRB1|LGMN|PIGS|HEXA|PRSS21|PANX1|ADAMTSL4|SMPD1|TIMP1|C11ORF24|IKBIP|CH…
44420	1.7981e-22	1.6896e-21	30	131	723	33918	extracellular matrix component	FBN2|LAMA5|CD151|ITGB4|LAMA1|LAMA4|COL12A1|TNC|FBLN1|LAMC1|THBS2|NTN1|NID2|DAG1|TNR|TIMP1|LAMB3|LAMB2|FN1|P3H2|LAMB1|HSPG2|MFAP5|COL2A1|CCDC80|COL5A3|COL6A1|ITGA6|AGRN|FBN1
5768	6.6982e-21	6.1958e-20	66	799	723	33918	endosome	ITGB1|APP|NRP1|TFRC|RNF13|SPPL2B|SPPL2A|ECE1|SLC2A4|ANTXR2|ANTXR1|STS|LAMP1|CTSL|SMPD1|LAMP2|DNER|EPHB1|CTSB|SUN2|ATP6V0E1|ATP6AP1|F2R|SLC11A2|ATG9A|HLA-B|HLA-C|HLA-A|ADRA2C|SLC9A6|NPC1|SLC9A7|GPR161|TMEM106B|TMEM9|HLA-DQB1|CD63|LRP1|ATP1A2|EGFR|TGOLN2|CLN3|GPC1|ERBB2|ATP6V0A2|S1PR1|LDLR|ATP6V0A1|ABCA2|CD164|ACE|SORT1|INSR|M6PR|LNPEP|L1CAM|MCOLN1|IGF2R|TPCN1|BST2|CLCN5|GPR107|TPP1|FOLR1|HLA-DRB1|…
16323	5.0972e-20	4.6424e-19	34	212	723	33918	basolateral plasma membrane	SLC23A2|BMPR2|HSP90AB1|TFRC|ITGB4|SLC2A1|SLC4A2|PKD2|EGFR|CDH2|ERBB3|EPCAM|ERBB2|ADORA1|DAG1|ENPP1|CNNM2|SLC13A5|LDLR|CNNM4|SLC12A2|ABCC1|CXADR|CADM1|ITGA3|ATP1B1|SLC4A7|SLCO4C1|ITGA6|SLC29A1|CD46|MET|FOLR1|CD44
5604	5.5526e-19	4.9805e-18	24	98	723	33918	basement membrane	LAMA5|CD151|LAMB3|ITGB4|LAMA1|LAMB2|LAMA4|FN1|TNC|P3H2|FBLN1|LAMB1|LAMC1|THBS2|HSPG2|NTN1|NID2|COL2A1|CCDC80|DAG1|ITGA6|TIMP1|AGRN|FBN1
45177	5.1534e-18	4.5534e-17	40	347	723	33918	apical part of cell	SLC23A2|SLC46A1|NOTCH1|BMPR2|HSP90AB1|SLC22A5|PLAT|SLC3A2|CTSV|ADGRG2|CDH2|ERBB3|EPCAM|PODXL|HYAL2|ERBB2|LDLR|CD55|CTSB|SLC12A2|ACVR1|PDGFRB|TMEM30A|SLC11A2|FN1|L1CAM|OSMR|ATP1B1|BST2|SLC4A7|ADAM17|CLCN5|P2RX4|FAP|CSPG4|DSG2|FAT4|SLC29A1|FOLR1|LGMN
42995	5.5995e-18	4.8749e-17	99	1802	723	33918	cell projection	APP|SLC46A1|PLXND1|ICAM2|CLU|ANTXR1|IGF1R|ALCAM|CDH2|LAMP1|DPYSL2|ADORA1|SLC39A6|DAG1|PIEZO1|EPHB2|EPHB1|SCN1B|EPHB3|SLC38A1|CXADR|SLC11A2|SHISA9|SLC9A6|ADAM15|GPR161|IL6ST|EPHA2|RTN4R|GPM6A|SLC22A5|LPAR3|SLC1A4|CORO1C|FLRT2|PODXL|LRRC4B|KIRREL|TGFB1|CADM2|BDNF|FZD9|LAYN|L1CAM|PPT1|FAT1|PEMT|CSPG4|LRP10|ITGB1|NRP1|CNTNAP1|BMPR2|HSP90AB1|TENM3|PTPRM|PTPRJ|PTPRK|CTSV|PKD2|ELFN1|PTPRF|ROBO1|PANX1|SG…
43005	1.0437e-17	8.9547e-17	64	872	723	33918	neuron projection	ITGB1|APP|NRP1|CNTNAP1|BMPR2|TENM3|PTPRK|CTSV|CLU|ELFN1|PTPRF|ROBO1|IGF1R|SGCE|ALCAM|LAMP1|DPYSL2|DNER|ADORA1|DAG1|ACP2|EPHB2|EPHB1|SCN1B|EPHB3|SLC38A1|CXADR|MME|ITGA3|ITGA1|ADRA2C|SHISA9|SLC9A6|CDH13|IL6ST|TNFRSF21|RTN4R|GPM6A|LRP1|AMIGO1|LRP4|LPAR3|SLC1A4|ATP1A2|GDPD5|LRP8|CLN3|FLRT2|SV2A|NCAM1|NCAM2|LRRC4B|KIRREL|TGFB1|PCDH9|CADM2|BDNF|SORT1|L1CAM|P2RX4|PPT1|FAS|LRP10|PVRL1
44440	6.5297e-16	5.5223e-15	42	439	723	33918	endosomal part	APP|CD63|TFRC|RNF13|SPPL2B|SPPL2A|ECE1|ANTXR2|ANTXR1|EGFR|LAMP1|CTSL|LAMP2|ERBB2|ATP6V0A2|LDLR|EPHB1|ATP6V0A1|CTSB|ABCA2|CD164|SUN2|ATP6V0E1|ATP6AP1|SORT1|INSR|SLC11A2|ATG9A|HLA-B|HLA-C|LNPEP|HLA-A|MCOLN1|TPCN1|CLCN5|SLC9A6|NPC1|SLC9A7|TMEM106B|TMEM9|HLA-DRB1|HLA-DQB1
5911	7.2936e-16	6.0814e-15	43	461	723	33918	cell-cell junction	ITGB1|LAMA1|SLC2A1|PTPRM|PTPRJ|ATP1A2|PTPRK|F11R|PVR|FGFRL1|PANX1|CDH5|CDH3|CLMP|FLRT2|CDH2|EPCAM|PODXL|SV2A|DAG1|NCAM1|JAM2|SCN1B|CXADR|CADM4|KIRREL|CADM1|ITGA4|PCDH9|CADM2|HEG1|C10ORF54|ATP1B1|PTK7|CLDN12|FAT1|ESAM|DSG2|PVRL3|PVRL2|DSC2|PVRL1|DSC3
44433	1.1098e-15	9.1251e-15	49	597	723	33918	cytoplasmic vesicle part	APP|SCARB1|SPPL2B|SPPL2A|CLU|LAMP1|LAMP3|LAMP2|BSG|TIMP1|FGA|ATP6V0E1|SLC6A17|WNT5B|WNT5A|ENTPD7|HLA-B|HLA-C|HLA-A|SYPL1|GPR161|CD46|HLA-DQB1|GRIA2|CD63|LRP1|ITPR1|THBS1|EGFR|HSP90B1|SV2B|SV2A|TMEM67|ATP6V0A2|SCAP|CD59|LDLR|ATP6V0A1|TGFB1|TMEM30A|ABCA3|SEMA4C|FN1|LNPEP|CPE|CSPG5|HYOU1|FOLR1|HLA-DRB1
97458	3.6583e-15	2.9667e-14	75	1283	723	33918	neuron part	ITGB1|APP|NRP1|CNTNAP1|BMPR2|TENM3|SERPINE2|PTPRK|CTSV|CLU|ELFN1|PTPRF|ROBO1|IGF1R|SGCE|ALCAM|LAMP1|DPYSL2|DNER|ADORA1|DAG1|ACP2|EPHB2|EPHB1|SCN1B|EPHB3|SLC38A1|CXADR|SLC6A17|MME|ITGA3|ITGA1|ADRA2C|SHISA9|CREB3|SYPL1|SLC9A6|CDH13|IL6ST|TNFRSF21|RTN4R|GRIA2|GPM6A|LRP1|AMIGO1|LRP4|LPAR3|SLC1A4|ATP1A2|GDPD5|SEZ6L2|LRP8|CLN3|FLRT2|SV2B|SV2A|NCAM1|NCAM2|LRRC4B|KIRREL|TGFB1|PCDH9|CADM2|BDNF|SORT1|SEMA4…
44853	9.9589e-15	7.9671e-14	19	83	723	33918	plasma membrane raft	SCARB1|PLVAP|INSR|F2R|SLC2A1|ATP1B3|ATP1A2|ATP1B1|EFNA5|LRP8|CORO1C|IGF1R|TGFBR2|CLN3|CDH3|CDH2|CDH13|CDH15|CTSB
42470	1.3009e-14	1.0133e-13	21	108	723	33918	melanosome	ITGB1|CD63|HSP90AB1|TFRC|SLC2A1|GGH|ATP1B3|SLC1A4|SLC3A2|SLC1A5|HSP90B1|NCSTN|LAMP1|SYPL1|BSG|CALU|FAS|TPP1|PPIB|ATP6V0A1|CTSB
48770	1.3009e-14	1.0133e-13	21	108	723	33918	pigment granule	ITGB1|CD63|HSP90AB1|TFRC|SLC2A1|GGH|ATP1B3|SLC1A4|SLC3A2|SLC1A5|HSP90B1|NCSTN|LAMP1|SYPL1|BSG|CALU|FAS|TPP1|PPIB|ATP6V0A1|CTSB
44464	1.4701e-14	1.1303e-13	636	26080	723	33918	cell part	TFRC|SERPINE2|COL12A1|MRGPRF|EMC10|SPINT2|SLC4A2|F11R|LIPA|FGFRL1|NDST2|MILR1|NDST1|GPR176|ALCAM|CREB3L1|DPYSL2|CREB3L2|TMEM8A|CXADR|NUP210|CACNA2D1|HSPG2|BCAM|ADCY9|GPR161|TYRO3|PLBD1|ATF6|PLBD2|LRPAP1|TTYH3|ABCB1|RPN2|MFI2|B3GLCT|GNS|GLG1|UGT8|NCSTN|CHST11|FLRT2|CHST12|CHST10|PCDHA5|ST3GAL4|SSR1|ST3GAL2|PCDHA6|ABCA2|ACE|CADM4|CADM1|CADM2|ABCA3|MCAM|FUCA1|FN1|FZD9|LNPEP|ERLIN2|L1CAM|GNPTG|SLC6A6…
5901	1.599e-14	1.2136e-13	18	74	723	33918	caveola	SCARB1|PLVAP|INSR|F2R|SLC2A1|ATP1B3|ATP1A2|ATP1B1|EFNA5|LRP8|CORO1C|IGF1R|TGFBR2|CLN3|CDH3|CDH13|CDH15|CTSB
5623	2.4198e-14	1.8133e-13	639	26294	723	33918	cell	TFRC|SERPINE2|COL12A1|MRGPRF|EMC10|SPINT2|SLC4A2|F11R|LIPA|FGFRL1|NDST2|MILR1|NDST1|GPR176|ALCAM|CREB3L1|DPYSL2|CREB3L2|TMEM8A|CXADR|NUP210|CACNA2D1|HSPG2|BCAM|ADCY9|GPR161|TYRO3|PLBD1|ATF6|PLBD2|LRPAP1|TTYH3|ABCB1|RPN2|MFI2|B3GLCT|GNS|GLG1|UGT8|NCSTN|CHST11|FLRT2|CHST12|CHST10|PCDHA5|ST3GAL4|SSR1|ST3GAL2|PCDHA6|ABCA2|ACE|CADM4|CADM1|CADM2|ABCA3|MCAM|FUCA1|FN1|FZD9|LNPEP|ERLIN2|L1CAM|GNPTG|SLC6A6…
10008	4.0994e-14	3.0336e-13	38	409	723	33918	endosome membrane	CD63|TFRC|RNF13|SPPL2B|SPPL2A|ECE1|ANTXR2|ANTXR1|EGFR|LAMP1|LAMP2|ERBB2|ATP6V0A2|LDLR|EPHB1|ATP6V0A1|ABCA2|CD164|SUN2|ATP6V0E1|ATP6AP1|SORT1|INSR|SLC11A2|ATG9A|HLA-B|HLA-C|HLA-A|MCOLN1|TPCN1|CLCN5|SLC9A6|NPC1|SLC9A7|TMEM106B|TMEM9|HLA-DRB1|HLA-DQB1
31300	8.965e-14	6.5522e-13	33	318	723	33918	intrinsic component of organelle membrane	PIGS|SPPL2B|SPPL2A|EMC10|ECE1|RFNG|PKD2|CLN3|CHST12|EMC1|ST3GAL4|QSOX1|QSOX2|A4GALT|ST3GAL2|SUN2|ENTPD4|HLA-B|HLA-C|HLA-A|SLC8B1|BSCL2|EXT1|CREB3|P2RX4|B4GAT1|STIM1|SYPL1|ASPH|ATF6|HLA-DRB1|CHST2|HLA-DQB1
42383	3.0177e-13	2.1787e-12	20	112	723	33918	sarcolemma	ITGB1|FKRP|CACNA2D1|BGN|ATP1A2|SLC2A4|ATP1B1|SLC8B1|SGCE|LAMP1|SGCB|COL6A2|BSG|COL6A1|DAG1|ITGA7|PEMT|CD59|SCN1B|CTSB
30424	3.3985e-13	2.424e-12	35	374	723	33918	axon	RTN4R|APP|GPM6A|NRP1|CNTNAP1|TENM3|AMIGO1|LPAR3|PTPRK|GDPD5|LRP8|ROBO1|ALCAM|SV2A|DPYSL2|ADORA1|DAG1|NCAM1|NCAM2|EPHB2|EPHB1|SCN1B|LRRC4B|SLC38A1|TGFB1|MME|CADM2|BDNF|L1CAM|ADRA2C|P2RX4|SLC9A6|PPT1|TNFRSF21|PVRL1
16324	3.6174e-13	2.5494e-12	30	276	723	33918	apical plasma membrane	SLC23A2|SLC46A1|NOTCH1|BMPR2|HSP90AB1|SLC22A5|SLC3A2|ADGRG2|CDH2|ERBB3|EPCAM|PODXL|HYAL2|ERBB2|CD55|CTSB|SLC12A2|PDGFRB|TMEM30A|SLC11A2|FN1|OSMR|ATP1B1|BST2|SLC4A7|ADAM17|CSPG4|DSG2|SLC29A1|FOLR1
30141	4.5995e-13	3.2034e-12	33	337	723	33918	secretory granule	APP|CD63|NOTCH1|SERPINE2|HEXA|ITPR1|ECE1|PLAT|CTSV|SLC2A4|THBS2|CLU|THBS1|LAMP1|SV2B|SMPD1|LAMP3|LAMP2|PSAP|BSG|ATP6V0A2|TIMP1|FGA|CXADR|TGFB1|ABCA3|ITGA1|FN1|SYPL1|ADAM15|ANGPTL6|CPE|CD46
8305	8.2271e-13	5.5982e-12	13	39	723	33918	integrin complex	ITGB1|ITGB5|ITGA4|ITGB4|ITGA3|ITGA2|ITGB2|ITGA1|ITGB8|ITGA7|ITGAV|ITGA6|ITGA5
98636	8.2271e-13	5.5982e-12	13	39	723	33918	protein complex involved in cell adhesion	ITGB1|ITGB5|ITGA4|ITGB4|ITGA3|ITGA2|ITGB2|ITGA1|ITGB8|ITGA7|ITGAV|ITGA6|ITGA5
31301	9.6257e-13	6.4754e-12	31	306	723	33918	integral component of organelle membrane	PIGS|SPPL2B|SPPL2A|EMC10|RFNG|PKD2|CLN3|CHST12|EMC1|ST3GAL4|QSOX1|QSOX2|A4GALT|ST3GAL2|SUN2|ENTPD4|HLA-B|HLA-C|HLA-A|SLC8B1|BSCL2|EXT1|CREB3|P2RX4|B4GAT1|STIM1|SYPL1|ASPH|ATF6|HLA-DRB1|HLA-DQB1
45202	1.5247e-12	1.0142e-11	53	826	723	33918	synapse	ITGB1|APP|BMPR2|SERPINE2|ELFN1|CDH3|CDH2|LAMP1|DPYSL2|ADORA1|DAG1|EMB|CXADR|SLC6A17|MME|ITGA3|F2R|ADAM10|SHISA9|SYPL1|SLC9A6|ITGA7|ITGA5|CDH15|GRIA2|GPM6A|ITPR1|LRP4|ATP1A2|LRP8|EFNB1|CLN3|NT5E|FLRT2|SV2B|SV2A|ERBB2|LRRC4B|CADM1|CADM2|BDNF|LAMB2|SEMA4B|SEMA4C|L1CAM|SDK1|P2RX4|PPT1|CPE|AGRN|PVRL3|LRP10|PVRL1
98802	2.2162e-12	1.4578e-11	23	170	723	33918	plasma membrane receptor complex	ITGB1|ACVR1|GRIA2|CD40|TFRC|ITGB5|ITGA4|ITGB4|ITGA3|ITGA2|INSR|ITGB2|ITGA1|OSMR|SHISA9|TGFBR2|ITGB8|ITGA7|ITGAV|ITGA6|ITGA5|IL6ST|ENG
31984	1.0776e-11	7.0103e-11	30	315	723	33918	organelle subcompartment	APP|B4GALT3|CANT1|FUT10|FUT11|FUT4|TGOLN2|CLN3|ST3GAL4|ST3GAL2|MBTPS1|CHPF2|SORT1|GALNT1|SLC11A2|ATG9A|M6PR|B3GALT6|HLA-A|IGF2R|SULF2|TMEM110|STIM1|ASPH|SLC9A7|CPD|B4GALT6|HLA-DRB1|CHST2|HLA-DQB1
5605	1.6221e-11	1.0438e-10	10	23	723	33918	basal lamina	LAMA5|LAMB3|LAMA1|LAMB2|LAMA4|FN1|LAMB1|LAMC1|AGRN|HSPG2
36477	2.9675e-11	1.889e-10	42	605	723	33918	somatodendritic compartment	RTN4R|ITGB1|APP|GPM6A|BMPR2|SERPINE2|LRP1|AMIGO1|LRP4|SLC1A4|ATP1A2|PTPRK|CTSV|GDPD5|SEZ6L2|CLU|ELFN1|LRP8|PTPRF|SGCE|ALCAM|LAMP1|DPYSL2|DNER|ADORA1|NCAM1|EPHB2|EPHB1|EPHB3|KIRREL|TGFB1|MME|BDNF|SORT1|ITGA1|CREB3|P2RX4|SLC9A6|PPT1|CPE|IL6ST|LRP10
98797	6.9057e-11	4.3491e-10	46	725	723	33918	plasma membrane protein complex	ITGB1|GRIA2|CD40|TFRC|ITGB5|ITGB4|ITGB2|ATP1A2|EGFR|CORO1C|SGCE|CDH2|SGCB|DAG1|ITGB8|ITGAV|NEO1|SCN1B|ACVR1|ABCA2|FKRP|ITGA4|ITGA3|CACNA2D1|ITGA2|INSR|ITGA1|HLA-B|HLA-C|ATP1B3|HLA-A|L1CAM|OSMR|ATP1B1|SHISA9|ACVR2A|TGFBR2|ITGA7|FAS|ITGA6|ITGA5|IL6ST|HLA-DRB1|PVRL1|HLA-DQB1|ENG
12506	1.6682e-10	1.0395e-09	36	490	723	33918	vesicle membrane	GRIA2|CD63|SCARB1|LRP1|SPPL2B|SPPL2A|ITPR1|SLC2A4|LAMP1|TMEM67|LAMP3|LAMP2|BSG|ATP6V0A2|SCAP|CD59|LDLR|ATP6V0A1|ATP6V0E1|TMEM30A|WNT5B|ABCA3|WNT5A|ENTPD7|HLA-B|HLA-C|LNPEP|HLA-A|SYPL1|GPR161|CPE|CSPG5|CD46|FOLR1|HLA-DRB1|HLA-DQB1
30659	2.4761e-10	1.5269e-09	35	473	723	33918	cytoplasmic vesicle membrane	GRIA2|CD63|SCARB1|LRP1|SPPL2B|SPPL2A|ITPR1|LAMP1|TMEM67|LAMP3|LAMP2|BSG|ATP6V0A2|SCAP|CD59|LDLR|ATP6V0A1|ATP6V0E1|TMEM30A|WNT5B|ABCA3|WNT5A|ENTPD7|HLA-B|HLA-C|LNPEP|HLA-A|SYPL1|GPR161|CPE|CSPG5|CD46|FOLR1|HLA-DRB1|HLA-DQB1
45178	3.6055e-10	2.2004e-09	12	49	723	33918	basal part of cell	SLC23A2|BMPR2|FAP|ITGB4|ITGA2|ITGA1|SLC11A2|ERBB2|ITGA6|PRCP|PKD2|MET
98791	4.1359e-10	2.4984e-09	27	300	723	33918	Golgi subcompartment	APP|B4GALT3|CANT1|FUT10|FUT11|FUT4|TGOLN2|CLN3|ST3GAL4|ST3GAL2|MBTPS1|CHPF2|SORT1|GALNT1|SLC11A2|ATG9A|M6PR|B3GALT6|HLA-A|IGF2R|SULF2|SLC9A7|CPD|B4GALT6|HLA-DRB1|CHST2|HLA-DQB1
44446	4.203e-10	2.5133e-09	311	10907	723	33918	intracellular organelle part	APP|TFRC|COL12A1|MRGPRF|TXNDC11|EMC10|ANTXR2|ANTXR1|TXNDC16|HS6ST2|ACTB|NDST2|NDST1|STS|CREB3L1|ANPEP|CREB3L2|BSG|DAG1|PIEZO1|PTGFRN|SLC35A5|SIL1|EPHB1|TMEM8A|CXADR|ATP6V0E1|ALG9|NUP210|SLC6A17|ENTPD4|SLC11A2|ENTPD7|P3H2|HLA-B|HLA-C|P3H4|HLA-A|HSPG2|BTD|GPR161|TYRO3|ATF6|PLBD2|LRPAP1|TMEM63A|RPN2|FUT10|FUT11|B3GLCT|MST1R|GNS|GLG1|TGOLN2|NCSTN|CHST11|FLRT2|CHST12|CHST10|NEU1|ST3GAL4|ATP6V0A2|SSR1|…
31253	5.595e-10	3.3122e-09	26	283	723	33918	cell projection membrane	ITGB1|SLC46A1|HSP90AB1|SLC22A5|PTPRJ|PKD2|ANTXR1|ROBO1|SGCE|PODXL|TMEM67|ADORA1|SLC39A6|PIEZO1|ITGAV|KIRREL|ITGA3|SLC11A2|FZD9|PLAUR|SHISA9|FAP|GPR161|PEMT|CSPG4|EPHA2
30139	1.1526e-09	6.7556e-09	24	251	723	33918	endocytic vesicle	GRIA2|SCARB1|ATP6V0E1|ITGB5|LRP1|WNT5B|WNT5A|HLA-B|HLA-C|HLA-A|IGF2R|HSP90B1|LMBRD1|LAMP1|GPR161|HYAL2|PSAP|ATP6V0A2|HYOU1|ITGAV|LDLR|HLA-DRB1|HLA-DQB1|ATP6V0A1
43025	2.1763e-09	1.2631e-08	30	392	723	33918	neuronal cell body	RTN4R|GPM6A|BMPR2|SERPINE2|LRP1|AMIGO1|LRP4|SLC1A4|PTPRK|CTSV|GDPD5|SEZ6L2|LRP8|PTPRF|ALCAM|LAMP1|DPYSL2|DNER|ADORA1|NCAM1|TGFB1|BDNF|SORT1|ITGA1|CREB3|P2RX4|PPT1|CPE|IL6ST|LRP10
44422	2.3893e-09	1.3732e-08	313	11156	723	33918	organelle part	APP|TFRC|COL12A1|MRGPRF|TXNDC11|EMC10|ANTXR2|ANTXR1|TXNDC16|HS6ST2|ACTB|NDST2|NDST1|STS|CREB3L1|ANPEP|CREB3L2|BSG|DAG1|PIEZO1|PTGFRN|SLC35A5|SIL1|EPHB1|TMEM8A|CXADR|ATP6V0E1|ALG9|NUP210|SLC6A17|ENTPD4|SLC11A2|ENTPD7|P3H2|HLA-B|HLA-C|P3H4|HLA-A|HSPG2|BTD|GPR161|TYRO3|ATF6|PLBD2|LRPAP1|TMEM63A|RPN2|FUT10|FUT11|B3GLCT|MST1R|GNS|GLG1|TGOLN2|NCSTN|CHST11|FLRT2|CHST12|CHST10|NEU1|ST3GAL4|ATP6V0A2|SSR1|…
43256	2.4813e-09	1.4124e-08	6	8	723	33918	laminin complex	LAMA5|LAMB3|LAMA1|LAMB2|LAMB1|LAMC1
44297	3.0954e-09	1.7452e-08	32	446	723	33918	cell body	RTN4R|GPM6A|BMPR2|SERPINE2|LRP1|AMIGO1|LRP4|SLC1A4|PTPRK|CTSV|GDPD5|SEZ6L2|LRP8|PTPRF|ALCAM|LAMP1|PODXL|DPYSL2|DNER|ADORA1|NCAM1|CXADR|TGFB1|BDNF|SORT1|ITGA1|CREB3|P2RX4|PPT1|CPE|IL6ST|LRP10
5770	3.9943e-09	2.2308e-08	21	206	723	33918	late endosome	CD63|RNF13|F2R|SLC11A2|SPPL2A|ATG9A|M6PR|MCOLN1|IGF2R|BST2|CLN3|LAMP1|SLC9A6|NPC1|LAMP2|TMEM106B|TPP1|TMEM9|LDLR|HLA-DRB1|LGMN
30176	4.3286e-09	2.3949e-08	18	151	723	33918	integral component of endoplasmic reticulum membrane	PIGS|SPPL2B|SPPL2A|HLA-B|HLA-C|EMC10|HLA-A|PKD2|BSCL2|EXT1|CREB3|CLN3|STIM1|ASPH|EMC1|ATF6|HLA-DRB1|HLA-DQB1
30425	7.2615e-09	3.9645e-08	30	413	723	33918	dendrite	ITGB1|APP|GPM6A|BMPR2|LRP1|AMIGO1|LRP4|SLC1A4|ATP1A2|PTPRK|CLU|ELFN1|LRP8|SGCE|LAMP1|DPYSL2|DNER|ADORA1|EPHB2|EPHB1|EPHB3|KIRREL|MME|BDNF|SORT1|P2RX4|SLC9A6|PPT1|IL6ST|LRP10
31227	7.2994e-09	3.9645e-08	18	156	723	33918	intrinsic component of endoplasmic reticulum membrane	PIGS|SPPL2B|SPPL2A|HLA-B|HLA-C|EMC10|HLA-A|PKD2|BSCL2|EXT1|CREB3|CLN3|STIM1|ASPH|EMC1|ATF6|HLA-DRB1|HLA-DQB1
31252	7.6136e-09	4.0975e-08	27	343	723	33918	cell leading edge	ITGB1|PLXND1|ITGB5|ITGB4|PTPRM|PTPRJ|PTPRK|PKD2|ANTXR1|CORO1C|ROBO1|SGCE|CDH2|PODXL|ADORA1|SLC39A6|DAG1|PIEZO1|ITGAV|LAYN|SHISA9|SLC39A14|FAP|FAT1|CSPG4|ITGA5|EPHA2
5795	1.4037e-08	7.4866e-08	16	127	723	33918	Golgi stack	B4GALT3|MBTPS1|CANT1|CHPF2|SORT1|FUT10|GALNT1|FUT11|B3GALT6|HLA-A|FUT4|SULF2|CLN3|ST3GAL4|B4GALT6|ST3GAL2
98796	2.1357e-08	1.1289e-07	67	1524	723	33918	membrane protein complex	PIGS|POMT2|ITGB1|CD40|TFRC|ITGB5|ITGB4|ITGB2|EMC10|SGCE|CDH2|SGCB|LAMP2|DAG1|ITGB8|ITGAV|NEO1|SCN1B|ACVR1|ATP6V0E1|ITGA4|ATP6AP1|ITGA3|CACNA2D1|ITGA2|ITGA1|HLA-B|HLA-C|ANO6|ATP1B3|HLA-A|OSMR|ATP1B1|SHISA9|TGFBR2|ASPH|ITGA7|ITGA6|FKBP9|ITGA5|IL6ST|HLA-DQB1|ENG|GRIA2|TTYH3|RPN2|SEL1L|ATP1A2|CLCN2|EGFR|CORO1C|OS9|EMC1|ATP6V0A2|LRRC8A|ATP6V0A1|ABCA2|FKRP|INSR|L1CAM|ACVR2A|EXT2|STT3A|FAS|STT3B|HLA-DRB…
44463	2.4385e-08	1.2775e-07	48	933	723	33918	cell projection part	RTN4R|ITGB1|APP|GPM6A|CNTNAP1|SLC46A1|BMPR2|HSP90AB1|SLC22A5|PTPRJ|ATP1A2|GDPD5|PKD2|ANTXR1|ROBO1|SGCE|PODXL|SV2A|DPYSL2|TMEM67|ADORA1|SLC39A6|DAG1|PIEZO1|ITGAV|NCAM1|EPHB1|SCN1B|CXADR|KIRREL|PCDH9|MME|BDNF|ITGA3|SLC11A2|FZD9|PLAUR|L1CAM|ADRA2C|SHISA9|P2RX4|SLC9A6|FAP|GPR161|PEMT|CSPG4|PVRL1|EPHA2
48471	3.2871e-08	1.707e-07	37	626	723	33918	perinuclear region of cytoplasm	ITGB1|APP|NRP1|PLVAP|TFRC|PTPRM|ECE1|SLC2A4|GDPD5|CLU|EGFR|HSP90B1|THBS3|CLN5|LAMP1|HYAL2|ERBB2|CTSB|KIRREL|BDNF|ITGA3|SORT1|GALNT1|SLC11A2|FZD9|M6PR|ADAM10|LNPEP|INHBB|LAMB1|P2RX4|NPC1|GLB1|FAT1|CDH13|PPIB|FGFR3
31233	6.3635e-08	3.2758e-07	8	27	723	33918	intrinsic component of external side of plasma membrane	GGT7|HYAL2|ADAM9|CD59|GGT1|EFNA5|F3|FOLR1
31258	7.8319e-08	3.997e-07	7	19	723	33918	lamellipodium membrane	FAP|SLC39A6|PIEZO1|CSPG4|ITGAV|ANTXR1|EPHA2
32580	8.3306e-08	4.2152e-07	12	77	723	33918	Golgi cisterna membrane	B4GALT3|CANT1|CHPF2|SORT1|FUT10|GALNT1|FUT11|ST3GAL4|B3GALT6|B4GALT6|ST3GAL2|FUT4
98553	8.7427e-08	4.3493e-07	8	28	723	33918	lumenal side of endoplasmic reticulum membrane	SPPL2B|SPPL2A|HLA-B|HLA-C|HLA-A|PKD2|HLA-DRB1|HLA-DQB1
71556	8.7427e-08	4.3493e-07	8	28	723	33918	integral component of lumenal side of endoplasmic reticulum membrane	SPPL2B|SPPL2A|HLA-B|HLA-C|HLA-A|PKD2|HLA-DRB1|HLA-DQB1
31594	1.0575e-07	5.2169e-07	10	51	723	33918	neuromuscular junction	ITGB1|CXADR|CDH3|SERPINE2|SV2A|F2R|ITGA7|LRP4|CDH15|LRP10
44291	1.2044e-07	5.8441e-07	11	65	723	33918	cell-cell contact zone	ITGB1|CXADR|CDH2|PCDH9|DSG2|ATP1A2|ATP1B1|FGFRL1|DSC2|SCN1B|DSC3
5913	1.2044e-07	5.8441e-07	11	65	723	33918	cell-cell adherens junction	CADM4|CDH3|CADM1|CDH2|CADM2|DAG1|PTPRM|PVRL3|PVRL2|PVR|PVRL1
30133	1.3359e-07	6.4049e-07	20	230	723	33918	transport vesicle	TMED9|TMEM30A|YIPF3|SORT1|BGN|HLA-B|HLA-C|HLA-A|SLC2A4|FGFRL1|IGF2R|TGOLN2|CPE|SCAP|CD59|FOLR1|FGFR3|HLA-DRB1|CTSC|HLA-DQB1
31985	1.3416e-07	6.4049e-07	13	96	723	33918	Golgi cisterna	B4GALT3|CANT1|CHPF2|SORT1|FUT10|GALNT1|FUT11|B3GALT6|HLA-A|FUT4|ST3GAL4|B4GALT6|ST3GAL2
30027	1.4515e-07	6.8744e-07	17	169	723	33918	lamellipodium	ITGB1|PLXND1|PTPRM|PKD2|SLC39A14|ANTXR1|CORO1C|CDH2|FAP|PODXL|FAT1|SLC39A6|DAG1|PIEZO1|CSPG4|ITGAV|EPHA2
98576	1.5855e-07	7.4493e-07	8	30	723	33918	lumenal side of membrane	SPPL2B|SPPL2A|HLA-B|HLA-C|HLA-A|PKD2|HLA-DRB1|HLA-DQB1
30666	1.7992e-07	8.3869e-07	16	152	723	33918	endocytic vesicle membrane	GRIA2|SCARB1|ATP6V0E1|LRP1|WNT5B|WNT5A|HLA-B|HLA-C|HLA-A|LAMP1|GPR161|ATP6V0A2|LDLR|HLA-DRB1|HLA-DQB1|ATP6V0A1
43259	2.0479e-07	9.3979e-07	4	4	723	33918	laminin-10 complex	LAMA5|LAMB2|LAMB1|LAMC1
5606	2.0479e-07	9.3979e-07	4	4	723	33918	laminin-1 complex	LAMA1|LAMB2|LAMB1|LAMC1
46658	2.5507e-07	1.1615e-06	9	43	723	33918	anchored component of plasma membrane	GGT7|MFI2|HYAL2|GPC3|CD59|GGT1|EFNA5|ULBP2|FOLR1
43231	2.9802e-07	1.3468e-06	395	15397	723	33918	intracellular membrane-bounded organelle	TFRC|SERPINE2|COL12A1|MRGPRF|EMC10|LIPA|FGFRL1|NDST2|MILR1|NDST1|CREB3L1|DPYSL2|CREB3L2|TMEM8A|CXADR|NUP210|CACNA2D1|HSPG2|GPR161|TYRO3|PLBD1|ATF6|PLBD2|LRPAP1|RPN2|B3GLCT|GNS|GLG1|UGT8|NCSTN|CHST11|FLRT2|CHST12|CHST10|ST3GAL4|SSR1|ST3GAL2|ABCA2|ACE|ABCA3|MCAM|FUCA1|FN1|LNPEP|ERLIN2|L1CAM|GNPTG|B4GAT1|PPT1|FAT1|HYOU1|PPT2|HLA-DRB1|LGMN|PIGS|HEXA|PRSS23|PANX1|ADAMTSL4|SMPD1|TIMP1|C11ORF24|IKBIP|CH…
31228	3.1853e-07	1.4286e-06	10	57	723	33918	intrinsic component of Golgi membrane	B4GAT1|CHST12|ENTPD4|ST3GAL4|QSOX1|QSOX2|RFNG|A4GALT|ST3GAL2|CHST2
5796	3.7606e-07	1.6739e-06	12	88	723	33918	Golgi lumen	TGFB1|WNT5B|GPC1|OGN|WNT5A|BGN|GPC3|CSPG5|CSPG4|FMOD|AGRN|HSPG2
30175	4.2632e-07	1.8835e-06	12	89	723	33918	filopodium	ITGB1|GPM6A|CXADR|ITGA3|PODXL|FZD9|FAT1|DAG1|ITGAV|L1CAM|ANTXR1|EPHB1
30135	4.7961e-07	2.1032e-06	21	272	723	33918	coated vesicle	TMED9|LRP1|SORT1|WNT5A|HLA-B|HLA-C|ECE1|HLA-A|SLC2A4|IGF2R|TGOLN2|LMBRD1|PSAP|SCAP|GPR107|CD59|LDLR|FOLR1|HLA-DRB1|CTSC|HLA-DQB1
31256	5.9507e-07	2.5903e-06	14	127	723	33918	leading edge membrane	ITGB1|PTPRJ|PTPRK|SHISA9|ANTXR1|ROBO1|SGCE|FAP|ADORA1|SLC39A6|PIEZO1|CSPG4|ITGAV|EPHA2
44456	6.7195e-07	2.9036e-06	35	649	723	33918	synapse part	ITGB1|GRIA2|APP|GPM6A|BMPR2|ITPR1|LRP4|ATP1A2|LRP8|CLN3|NT5E|LAMP1|SV2B|SV2A|DPYSL2|ERBB2|ADORA1|DAG1|LRRC4B|SLC6A17|MME|BDNF|ITGA3|F2R|SEMA4C|ADAM10|L1CAM|SHISA9|P2RX4|SYPL1|PPT1|CPE|PVRL3|LRP10|PVRL1
98858	7.1744e-07	3.0777e-06	17	189	723	33918	actin-based cell projection	ITGB1|GPM6A|CXADR|ANGPT1|ITGA3|FZD9|CTSV|L1CAM|ANTXR1|SLC4A7|PODXL|HYAL2|ERBB2|FAT1|DAG1|ITGAV|EPHB1
30173	1.4025e-06	5.9733e-06	9	52	723	33918	integral component of Golgi membrane	B4GAT1|CHST12|ENTPD4|ST3GAL4|QSOX1|QSOX2|RFNG|A4GALT|ST3GAL2
2116	1.8029e-06	7.6236e-06	5	11	723	33918	semaphorin receptor complex	NRP1|PLXND1|PLXNA1|PLXNB2|PLXNA3
14704	1.9518e-06	8.1946e-06	9	54	723	33918	intercalated disc	ITGB1|CXADR|CDH2|DSG2|ATP1A2|ATP1B1|DSC2|SCN1B|DSC3
71438	2.9685e-06	1.2376e-05	4	6	723	33918	invadopodium membrane	ITGB1|FAP|ITGA3|PLAUR
9925	4.1105e-06	1.7017e-05	7	32	723	33918	basal plasma membrane	SLC23A2|BMPR2|ITGB4|ERBB2|ITGA6|PKD2|MET
31362	5.1226e-06	2.106e-05	6	22	723	33918	anchored component of external side of plasma membrane	GGT7|HYAL2|CD59|GGT1|EFNA5|FOLR1
33267	6.2008e-06	2.5316e-05	15	176	723	33918	axon part	RTN4R|APP|GPM6A|CNTNAP1|BDNF|L1CAM|ADRA2C|ROBO1|P2RX4|SLC9A6|SV2A|DPYSL2|ADORA1|DAG1|SCN1B
31091	6.3975e-06	2.5941e-05	9	62	723	33918	platelet alpha granule	APP|FGA|TGFB1|SERPINE2|FN1|TIMP1|THBS2|CLU|THBS1
31983	8.7545e-06	3.5256e-05	10	81	723	33918	vesicle lumen	APP|FGA|TGFB1|FN1|HYOU1|TIMP1|CLU|THBS1|EGFR|HSP90B1
43260	9.6462e-06	3.8585e-05	3	3	723	33918	laminin-11 complex	LAMA5|LAMB2|LAMC1
30136	9.944e-06	3.9509e-05	15	183	723	33918	clathrin-coated vesicle	TMED9|LRP1|SORT1|WNT5A|ECE1|SLC2A4|IGF2R|TGOLN2|LMBRD1|PSAP|GPR107|LDLR|FOLR1|HLA-DRB1|HLA-DQB1
5791	1.5654e-05	6.178e-05	9	69	723	33918	rough endoplasmic reticulum	LRPAP1|FGA|FKRP|RPN2|PLOD3|SUCO|PLOD2|PLOD1|ARSB
42599	2.1711e-05	8.512e-05	5	17	723	33918	lamellar body	LAMP1|ABCA3|SMPD1|LAMP3|PSAP
33116	2.6966e-05	0.00010503	8	57	723	33918	endoplasmic reticulum-Golgi intermediate compartment membrane	TMED9|LMAN2|PIEZO1|CD59|ERGIC2|FOLR1|GLA|CTSC
30134	4.7059e-05	0.00018209	9	79	723	33918	ER to Golgi transport vesicle	HLA-B|HLA-C|SCAP|CD59|HLA-A|FOLR1|HLA-DRB1|CTSC|HLA-DQB1
31902	5.0203e-05	0.00019299	11	119	723	33918	late endosome membrane	CD63|RNF13|NPC1|LAMP2|SLC11A2|SPPL2A|ATG9A|TMEM106B|TMEM9|MCOLN1|HLA-DRB1
5793	5.1522e-05	0.00019678	10	99	723	33918	endoplasmic reticulum-Golgi intermediate compartment	TMED9|LMAN2|ANPEP|FN1|PIEZO1|CD59|ERGIC2|FOLR1|GLA|CTSC
60205	5.2033e-05	0.00019746	9	80	723	33918	cytoplasmic membrane-bounded vesicle lumen	APP|FGA|TGFB1|FN1|HYOU1|TIMP1|CLU|THBS1|HSP90B1
12507	5.6498e-05	0.00021304	8	63	723	33918	ER to Golgi transport vesicle membrane	HLA-B|HLA-C|SCAP|CD59|HLA-A|FOLR1|HLA-DRB1|HLA-DQB1
31093	6.6911e-05	0.00025071	7	48	723	33918	platelet alpha granule lumen	APP|FGA|TGFB1|FN1|TIMP1|CLU|THBS1
5769	6.7366e-05	0.00025082	18	293	723	33918	early endosome	NRP1|SORT1|F2R|SLC11A2|HLA-B|HLA-C|LNPEP|ECE1|HLA-A|L1CAM|EGFR|IGF2R|CLN3|SLC9A6|DNER|GPR107|LDLR|EPHB1
45335	6.9693e-05	0.00025786	9	83	723	33918	phagocytic vesicle	ATP6V0E1|LAMP1|ITGB5|HLA-B|ATP6V0A2|HLA-C|ITGAV|HLA-A|ATP6V0A1
5577	8.8434e-05	0.00032317	4	12	723	33918	fibrinogen complex	FGA|FGL2|FN1|THBS1
71437	8.8434e-05	0.00032317	4	12	723	33918	invadopodium	ITGB1|FAP|ITGA3|PLAUR
31088	9.3417e-05	0.00033721	3	5	723	33918	platelet dense granule membrane	CD63|LAMP2|ITPR1
32541	9.3417e-05	0.00033721	3	5	723	33918	cortical endoplasmic reticulum	STIM1|ASPH|TMEM110
31904	0.00013178	0.00047282	5	24	723	33918	endosome lumen	APP|CD63|CTSL|LNPEP|CTSB
30670	0.00014411	0.00051395	7	54	723	33918	phagocytic vesicle membrane	ATP6V0E1|LAMP1|HLA-B|ATP6V0A2|HLA-C|HLA-A|ATP6V0A1
30667	0.00017909	0.00063484	8	74	723	33918	secretory granule membrane	CD63|ABCA3|LAMP3|LAMP2|BSG|ITPR1|CPE|CD46
71458	0.00018387	0.00064407	3	6	723	33918	integral component of cytoplasmic side of endoplasmic reticulum membrane	SPPL2B|SPPL2A|PKD2
42827	0.00018387	0.00064407	3	6	723	33918	platelet dense granule	CD63|LAMP2|ITPR1
5798	0.00021521	0.00074942	9	96	723	33918	Golgi-associated vesicle	TGOLN2|TMED9|SORT1|SPPL2B|SPPL2A|CSPG5|ADAM10|SLC2A4|IGF2R
44306	0.00024066	0.00083316	10	119	723	33918	neuron projection terminus	APP|P2RX4|SLC9A6|MME|BDNF|SV2A|DPYSL2|ADORA1|L1CAM|ADRA2C
30658	0.00025761	0.00088665	10	120	723	33918	transport vesicle membrane	TMEM30A|HLA-B|CPE|HLA-C|SCAP|CD59|HLA-A|FOLR1|HLA-DRB1|HLA-DQB1
43195	0.00034552	0.0011756	7	62	723	33918	terminal bouton	APP|P2RX4|BDNF|SV2A|DPYSL2|ADORA1|L1CAM
34774	0.00034552	0.0011756	7	62	723	33918	secretory granule lumen	APP|FGA|TGFB1|FN1|TIMP1|CLU|THBS1
30426	0.00038166	0.0012911	10	126	723	33918	growth cone	RTN4R|GPM6A|CXADR|PCDH9|ITGA3|DPYSL2|NCAM1|L1CAM|GDPD5|PVRL1
8021	0.00041481	0.0013853	11	151	723	33918	synaptic vesicle	GRIA2|CLN3|LAMP1|SYPL1|SLC6A17|MME|SV2B|BDNF|SV2A|SEMA4C|PPT1
1990777	0.00041653	0.0013853	6	46	723	33918	lipoprotein particle	PON1|LPL|LCAT|LDLR|CLU|PCYOX1
34358	0.00041653	0.0013853	6	46	723	33918	plasma lipoprotein particle	PON1|LPL|LCAT|LDLR|CLU|PCYOX1
5608	0.00045376	0.0014365	2	2	723	33918	laminin-3 complex	LAMA1|LAMB2
5900	0.00045376	0.0014365	2	2	723	33918	oncostatin-M receptor complex	IL6ST|OSMR
34665	0.00045376	0.0014365	2	2	723	33918	integrin alpha1-beta1 complex	ITGB1|ITGA1
34667	0.00045376	0.0014365	2	2	723	33918	integrin alpha3-beta1 complex	ITGB1|ITGA3
34677	0.00045376	0.0014365	2	2	723	33918	integrin alpha7-beta1 complex	ITGB1|ITGA7
34684	0.00045376	0.0014365	2	2	723	33918	integrin alphav-beta5 complex	ITGB5|ITGAV
34686	0.00045376	0.0014365	2	2	723	33918	integrin alphav-beta8 complex	ITGB8|ITGAV
97233	0.00045376	0.0014365	2	2	723	33918	alveolar lamellar body membrane	ABCA3|LAMP3
97232	0.00045376	0.0014365	2	2	723	33918	lamellar body membrane	ABCA3|LAMP3
31527	0.00049374	0.0015547	4	18	723	33918	filopodium membrane	ITGA3|FZD9|ITGAV|ANTXR1
97197	0.00049862	0.0015618	3	8	723	33918	tetraspanin-enriched microdomain	TSPAN15|TSPAN9|ADAM10
43679	0.00051824	0.0016111	9	108	723	33918	axon terminus	APP|P2RX4|SLC9A6|BDNF|SV2A|DPYSL2|ADORA1|L1CAM|ADRA2C
30427	0.00051979	0.0016111	10	131	723	33918	site of polarized growth	RTN4R|GPM6A|CXADR|PCDH9|ITGA3|DPYSL2|NCAM1|L1CAM|GDPD5|PVRL1
32994	0.0005264	0.0016231	6	48	723	33918	protein-lipid complex	PON1|LPL|LCAT|LDLR|CLU|PCYOX1
5902	0.0005575	0.00171	7	67	723	33918	microvillus	ANGPT1|PODXL|HYAL2|ERBB2|ITGAV|CTSV|L1CAM
5905	0.00063505	0.0019379	8	89	723	33918	coated pit	APP|TFRC|LRP1|SORT1|SLC2A4|LRP10|LDLR|LRP12
98554	0.00073608	0.0022233	3	9	723	33918	cytoplasmic side of endoplasmic reticulum membrane	SPPL2B|SPPL2A|PKD2
97208	0.00073608	0.0022233	3	9	723	33918	alveolar lamellar body	LAMP1|ABCA3|LAMP3
97060	0.00088302	0.0026535	16	303	723	33918	synaptic membrane	ITGB1|GRIA2|ITGA3|F2R|SEMA4C|LRP4|L1CAM|NT5E|ERBB2|ADORA1|DAG1|CPE|PVRL3|LRP10|PVRL1|LRRC4B
30867	0.00091789	0.0027444	4	21	723	33918	rough endoplasmic reticulum membrane	PLOD3|SUCO|PLOD2|PLOD1
5581	0.00092451	0.0027503	9	117	723	33918	collagen trimer	C1QTNF3|SCARA3|COL2A1|LOX|COL5A3|COL6A2|COL12A1|PSAP|COL6A1
5802	0.00095336	0.002822	12	193	723	33918	trans-Golgi network	TGOLN2|APP|CLN3|SLC9A7|CPD|SLC11A2|ATG9A|M6PR|HLA-DRB1|CHST2|IGF2R|HLA-DQB1
1527	0.0010349	0.0030481	3	10	723	33918	microfibril	MFAP5|FBN2|FBN1
5771	0.0010755	0.003152	5	37	723	33918	multivesicular body	BST2|CD63|LAMP1|SLC2A4|EGFR
1669	0.0011978	0.003493	8	98	723	33918	acrosomal vesicle	CXADR|NOTCH1|ADAM15|SV2B|ITGA1|BSG|ATP6V0A2|CD46
72562	0.0012793	0.0037124	11	173	723	33918	blood microparticle	LGALS3BP|FGA|TGFB1|TFRC|PON1|FN1|SLC2A1|CLU|ACTB|ENG|ACTG1
97487	0.001342	0.003838	2	3	723	33918	multivesicular body, internal vesicle	CD63|EGFR
70022	0.001342	0.003838	2	3	723	33918	transforming growth factor beta receptor homodimeric complex	ENG|TGFBR2
34666	0.001342	0.003838	2	3	723	33918	integrin alpha2-beta1 complex	ITGB1|ITGA2
30140	0.0013717	0.0039042	5	39	723	33918	trans-Golgi network transport vesicle	TGOLN2|TMED9|SORT1|SLC2A4|IGF2R
34663	0.0014005	0.003967	3	11	723	33918	endoplasmic reticulum chaperone complex	HYOU1|PPIB|HSP90B1
98793	0.0014094	0.0039732	12	202	723	33918	presynapse	GRIA2|CLN3|LAMP1|SYPL1|SLC6A17|MME|SV2B|BDNF|SV2A|SEMA4C|PPT1|ADORA1
8250	0.0018379	0.0051322	3	12	723	33918	oligosaccharyltransferase complex	RPN2|STT3A|STT3B
71782	0.0018379	0.0051322	3	12	723	33918	endoplasmic reticulum tubular network	STIM1|ASPH|TMEM110
98794	0.0022795	0.0063354	18	395	723	33918	postsynapse	ITGB1|GRIA2|APP|GPM6A|BMPR2|F2R|SEMA4C|ITPR1|LRP4|ADAM10|ATP1A2|LRP8|P2RX4|ERBB2|ADORA1|DAG1|PVRL3|LRP10
45334	0.0024141	0.0066782	6	64	723	33918	clathrin-coated endocytic vesicle	LMBRD1|PSAP|WNT5A|LDLR|HLA-DRB1|HLA-DQB1
16328	0.0026213	0.0072178	5	45	723	33918	lateral plasma membrane	ERBB3|EPCAM|CLDN12|DSG2|CORO1C
36021	0.002646	0.0072186	2	4	723	33918	endolysosome lumen	CTSL|CTSB
5610	0.002646	0.0072186	2	4	723	33918	laminin-5 complex	LAMA5|LAMB3
98533	0.0027906	0.0075782	4	28	723	33918	ATPase dependent transmembrane transport complex	ABCA2|ATP1B3|ATP1A2|ATP1B1
43296	0.0028374	0.00767	10	164	723	33918	apical junction complex	CDH5|CXADR|CLMP|EPCAM|CLDN12|ESAM|F11R|PVRL3|PVRL2|JAM2
43205	0.0029458	0.0078553	3	14	723	33918	fibril	MFAP5|FBN2|FBN1
5614	0.0029458	0.0078553	3	14	723	33918	interstitial matrix	CCDC80|ADAMTSL4|TNC
16011	0.0029458	0.0078553	3	14	723	33918	dystroglycan complex	SGCE|SGCB|DAG1
90665	0.0031832	0.0084127	4	29	723	33918	glycoprotein complex	SGCE|FKRP|SGCB|DAG1
16010	0.0031832	0.0084127	4	29	723	33918	dystrophin-associated glycoprotein complex	SGCE|FKRP|SGCB|DAG1
30662	0.0033723	0.008873	10	168	723	33918	coated vesicle membrane	WNT5A|HLA-B|HLA-C|SCAP|CD59|HLA-A|LDLR|FOLR1|HLA-DRB1|HLA-DQB1
5890	0.0036243	0.0094936	3	15	723	33918	sodium:potassium-exchanging ATPase complex	ATP1B3|ATP1A2|ATP1B1
31526	0.0041671	0.010867	5	50	723	33918	brush border membrane	SLC46A1|HSP90AB1|SLC22A5|SLC11A2|PEMT
836	0.0043477	0.011276	2	5	723	33918	Hrd1p ubiquitin ligase complex	OS9|SEL1L
16529	0.0043619	0.011276	6	72	723	33918	sarcoplasmic reticulum	ASPH|CACNA2D1|ITPR1|CALU|FKBP9|THBS1
98827	0.0043905	0.011301	3	16	723	33918	endoplasmic reticulum subcompartment	STIM1|ASPH|TMEM110
43209	0.0044987	0.011529	10	175	723	33918	myelin sheath	ITGB1|CNTNAP1|DPYSL2|ERBB2|CNTN1|CD59|ATP1A2|ATP1B1|ACTB|ACTG1
44295	0.0052476	0.013391	3	17	723	33918	axonal growth cone	RTN4R|GPM6A|L1CAM
97433	0.0064297	0.0161	2	6	723	33918	dense body	ACTB|ACTG1
220	0.0064297	0.0161	2	6	723	33918	vacuolar proton-transporting V-type ATPase, V0 domain	ATP6V0A2|ATP6V0A1
30056	0.0064297	0.0161	2	6	723	33918	hemidesmosome	ITGB4|ITGA6
835	0.0064297	0.0161	2	6	723	33918	ER ubiquitin ligase complex	OS9|SEL1L
16528	0.0064455	0.0161	6	78	723	33918	sarcoplasm	ASPH|CACNA2D1|ITPR1|CALU|FKBP9|THBS1
44304	0.007845	0.019514	5	58	723	33918	main axon	CNTNAP1|ADORA1|DAG1|SCN1B|ROBO1
90533	0.0083906	0.020783	3	20	723	33918	cation-transporting ATPase complex	ATP1B3|ATP1A2|ATP1B1
32589	0.0085094	0.02099	4	38	723	33918	neuron projection membrane	SGCE|ADORA1|SHISA9|ROBO1
36056	0.0088749	0.021621	2	7	723	33918	filtration diaphragm	PODXL|F11R
36057	0.0088749	0.021621	2	7	723	33918	slit diaphragm	PODXL|F11R
5797	0.0088749	0.021621	2	7	723	33918	Golgi medial cisterna	B3GALT6|HLA-A
44309	0.0097926	0.023759	7	111	723	33918	neuron spine	ITGB1|APP|GPM6A|P2RX4|SLC9A6|ADORA1|ATP1A2
30315	0.01019	0.024623	4	40	723	33918	T-tubule	CACNA2D1|ATP1A2|SLC2A4|SCN1B
33018	0.011667	0.02785	2	8	723	33918	sarcoplasmic reticulum lumen	ASPH|CALU
5641	0.011667	0.02785	2	8	723	33918	nuclear envelope lumen	APP|IGF2R
34366	0.011667	0.02785	2	8	723	33918	spherical high-density lipoprotein particle	PON1|CLU
42612	0.012434	0.029562	3	23	723	33918	MHC class I protein complex	HLA-B|HLA-C|HLA-A
97223	0.01279	0.030286	8	145	723	33918	sperm part	CXADR|NOTCH1|ADAM15|SV2B|ITGA1|BSG|ATP6V0A2|CD46
5923	0.014864	0.035057	8	149	723	33918	bicellular tight junction	CDH5|CXADR|CLMP|EPCAM|CLDN12|ESAM|F11R|JAM2
98644	0.015649	0.036763	3	25	723	33918	complex of collagen trimers	COL2A1|COL5A3|COL6A1
1726	0.015987	0.037409	8	151	723	33918	ruffle	ITGB1|FAP|PODXL|LAYN|ITGAV|PTPRJ|ITGA5|EPHA2
32587	0.016851	0.039276	5	70	723	33918	ruffle membrane	ITGB1|FAP|ITGAV|PTPRJ|EPHA2
30061	0.018229	0.042154	2	10	723	33918	mitochondrial crista	BDNF|SLC8B1
72546	0.018229	0.042154	2	10	723	33918	ER membrane protein complex	EMC1|EMC10
55037	0.018598	0.042841	7	126	723	33918	recycling endosome	ITGB1|TFRC|SLC9A6|SLC9A7|GPR161|SLC11A2|ATG9A
42611	0.018824	0.043193	5	72	723	33918	MHC protein complex	HLA-B|HLA-C|HLA-A|HLA-DRB1|HLA-DQB1
70160	0.019064	0.043574	8	156	723	33918	occluding junction	CDH5|CXADR|CLMP|EPCAM|CLDN12|ESAM|F11R|JAM2
421	0.019288	0.043918	3	27	723	33918	autophagosome membrane	TM9SF1|RPN2|ENTPD4
5903	0.020288	0.045722	6	100	723	33918	brush border	SLC46A1|HSP90AB1|SLC22A5|MME|SLC11A2|PEMT
5635	0.020661	0.045722	19	531	723	33918	nuclear envelope	APP|NRP1|SUN2|NUP210|RNF13|SORT1|MRGPRF|ITPR1|TOR1AIP2|KIAA1161|TOR1B|EGFR|IGF2R|P2RX4|STS|NPC1|TYRO3|QSOX2|ATF6
35867	0.021316	0.045722	1	1	723	33918	alphav-beta3 integrin-IGF-1-IGF1R complex	ITGAV
61474	0.021316	0.045722	1	1	723	33918	phagolysosome membrane	LAMP1
70826	0.021316	0.045722	1	1	723	33918	paraferritin complex	SLC11A2
44214	0.021316	0.045722	1	1	723	33918	spanning component of plasma membrane	BMPR2
44228	0.021316	0.045722	1	1	723	33918	host cell surface	AXL
97489	0.021316	0.045722	1	1	723	33918	multivesicular body, internal vesicle lumen	EGFR
43257	0.021316	0.045722	1	1	723	33918	laminin-8 complex	LAMB1
61742	0.021316	0.045722	1	1	723	33918	chaperone-mediated autophagy translocation complex	LAMP2
71065	0.021316	0.045722	1	1	723	33918	alpha9-beta1 integrin-vascular cell adhesion molecule-1 complex	L1CAM
5585	0.021316	0.045722	1	1	723	33918	collagen type II trimer	COL2A1
5595	0.021316	0.045722	1	1	723	33918	collagen type XII trimer	COL12A1
31302	0.021316	0.045722	1	1	723	33918	intrinsic component of endosome membrane	ECE1
89717	0.021316	0.045722	1	1	723	33918	spanning component of membrane	BMPR2
16028	0.021316	0.045722	1	1	723	33918	rhabdomere	MERTK
30057	0.023355	0.049913	3	29	723	33918	desmosome	DSG2|DSC2|DSC3

## Sheet: C-Molecular function
GO-ID	p-value	corr p-value	x	n	X	N	Description	Genes in test set
5515	2.7226e-56	2.9159e-53	437	12556	661	34784	protein binding	TFRC|SERPINE2|F11R|FGFRL1|ALCAM|CREB3L1|DPYSL2|TMEM8A|CXADR|NUP210|HSPG2|BCAM|TYRO3|ATF6|LRPAP1|ABCB1|MFI2|GNS|GLG1|NCSTN|FLRT2|SSR1|ACE|CADM4|CADM1|CADM2|FUCA2|FN1|FZD9|LNPEP|ERLIN2|L1CAM|GNPTG|FAT1|HYOU1|FAT4|HLA-DRB1|PIGS|HEXA|PRSS21|MRC2|PANX1|C1QTNF3|ADAMTSL4|SMPD1|TIMP1|IKBIP|IFNGR1|EMP1|EMP3|F3|SUMF2|SUMF1|COL2A1|C12ORF49|TMEM106C|TMEM106B|ERGIC2|ENG|LRRC15|GRN|NOTCH2NL|FSTL1|HSPA13|SLC7A1…
4872	3.4777e-45	1.8623e-42	152	2203	661	34784	receptor activity	SCARB2|SCARB1|TFRC|PLXND1|MRGPRF|LY75|IL1RAP|F11R|ANTXR2|CELSR1|ANTXR1|PVR|CELSR2|FGFRL1|IL27RA|ICAM1|IGF1R|GPR176|LAMP1|ANPEP|ADORA1|DAG1|TNFRSF8|ENPP1|EPHB2|EPHB1|EPHB4|EPHB3|ACVR1|CD97|PDGFRB|SCARA3|CXADR|F2R|ADGRA3|BCAM|GPR161|TYRO3|IL6ST|IFNAR1|EPHA2|RTN4R|LRPAP1|GRIA2|NOTCH1|IGSF1|ITPR1|LTBP4|LPAR3|MST1R|SLC1A5|EFNA4|CSF2RA|HRH1|ADGRG2|EFNB3|PLXNA1|PLXNA3|CADM4|CADM1|CADM2|INSR|FZD9|M6PR|CR…
60089	9.4843e-41	3.3859e-38	161	2663	661	34784	molecular transducer activity	SCARB2|SCARB1|TFRC|PLXND1|MRGPRF|LY75|IL1RAP|F11R|ANTXR2|CELSR1|ANTXR1|PVR|CELSR2|FGFRL1|IL27RA|ICAM1|IGF1R|GPR176|LAMP1|ANPEP|ADORA1|DAG1|TNFRSF8|ENPP1|EPHB2|EPHB1|EPHB4|EPHB3|ACVR1|CD97|PDGFRB|SCARA3|CXADR|F2R|ADGRA3|BCAM|GPR161|TYRO3|IL6ST|IFNAR1|EPHA2|RTN4R|LRPAP1|GRIA2|NOTCH1|IGSF1|ITPR1|LTBP4|LPAR3|MST1R|SLC1A5|EFNA4|CSF2RA|HRH1|ADGRG2|EFNB3|FLRT2|TSPAN6|PLXNA1|PLXNA3|CADM4|CADM1|CADM2|INSR…
5102	4.7761e-38	1.2788e-35	126	1785	661	34784	receptor binding	APP|GALNT11|TOR2A|SERPINE2|ICAM2|PLAT|IL1RAP|ICAM5|PVR|ICAM1|IGF1R|CDH5|ALCAM|ADORA1|ENPP1|ICOSLG|PDGFRB|CXADR|WNT5B|F2R|WNT5A|HLA-B|ADAM10|HLA-A|ADAM17|ADAM15|ADAM9|FKBP9|IL6ST|LRPAP1|SEMA7A|CD151|NOTCH1|LTBP4|LPL|FBLN1|EFNA5|EFNA4|GLG1|HSP90B1|EFNB1|EFNB3|PSAP|TSPAN4|LRRC4B|CD276|ACE|CADM4|TGFB1|CADM1|CADM2|BDNF|INSR|FN1|INHBB|L1CAM|BMP1|OGN|CPE|CSPG5|ULBP2|LRP10|FBN1|ITGB1|ECM1|HSP90AB1|ITGB5|…
50839	2.1172e-35	4.535e-33	48	231	661	34784	cell adhesion molecule binding	ITGB1|LAMA5|SEMA7A|CD151|ITGB5|ITGB2|ICAM2|LTBP4|PTPRM|FBLN1|ICAM5|PVR|THBS1|ICAM1|EPCAM|TSPAN4|S1PR3|S1PR2|NEO1|CXADR|CADM4|CADM1|ITGA4|CADM2|ITGA3|LAMB2|FN1|ADAM10|LAMB1|L1CAM|ADAM17|P2RX4|FAP|ADAM15|PPAP2B|ADAM9|CPE|CDH13|DSG2|ITGA6|ITGA5|PVRL3|MFGE8|CD46|PVRL2|PVRL1|FGFR1|FBN1
1618	1.7795e-30	3.1764e-28	28	68	661	34784	virus receptor activity	ITGB1|SCARB2|SCARB1|TFRC|ITGB5|SLC1A5|F11R|PVR|ICAM1|EFNB3|LAMP1|ANPEP|HYAL2|DAG1|ITGAV|NCAM1|LDLR|CD55|CXADR|ITGA2|NPC1|AXL|TYRO3|ITGA5|CD46|PVRL2|HLA-DRB1|PVRL1
5178	5.2247e-27	7.9939e-25	30	105	661	34784	integrin binding	ITGB1|LAMA5|SEMA7A|CD151|ITGB5|ICAM2|LTBP4|FBLN1|ICAM5|THBS1|ICAM1|TSPAN4|S1PR3|S1PR2|CXADR|ITGA3|LAMB2|FN1|ADAM10|LAMB1|L1CAM|ADAM17|FAP|ADAM15|PPAP2B|ADAM9|ITGA6|ITGA5|MFGE8|FBN1
19199	1.3611e-26	1.8222e-24	33	140	661	34784	transmembrane receptor protein kinase activity	NRP1|BMPR2|FLT4|LTBP4|DKFZP566H1924|MST1R|EFNA4|FGFRL1|EGFR|IGF1R|EFNB3|ERBB3|ERBB2|EPHB2|EPHB1|EPHB4|EPHB3|ACVR1|PDGFRB|RYK|INSR|CRIM1|MERTK|IGF2R|ACVR2A|TGFBR2|AXL|TYRO3|MET|FGFR3|ENG|EPHA2|FGFR1
38023	5.0516e-26	6.0114e-24	111	1915	661	34784	signaling receptor activity	SCARB1|PLXND1|MRGPRF|IL1RAP|CELSR1|ANTXR1|CELSR2|FGFRL1|IL27RA|ICAM1|IGF1R|GPR176|ADORA1|TNFRSF8|EPHB2|EPHB1|EPHB4|EPHB3|ACVR1|CD97|PDGFRB|F2R|ADGRA3|BCAM|GPR161|TYRO3|IL6ST|IFNAR1|EPHA2|RTN4R|GRIA2|IGSF1|ITPR1|LTBP4|LPAR3|MST1R|EFNA4|CSF2RA|HRH1|ADGRG2|EFNB3|PLXNA1|PLXNA3|INSR|FZD9|M6PR|CRIM1|IGF2R|PTPRB|PTPRA|PLXNB2|IL7R|FGFR3|HLA-DRB1|FGFR1|PIGR|NRP1|CD40|BMPR2|PTPRS|FLT4|ITGB2|PTPRM|PTPRK|PTP…
4888	2.1566e-25	2.3097e-23	104	1740	661	34784	transmembrane signaling receptor activity	PLXND1|MRGPRF|IL1RAP|CELSR1|ANTXR1|CELSR2|FGFRL1|IL27RA|ICAM1|IGF1R|GPR176|ADORA1|TNFRSF8|EPHB2|EPHB1|EPHB4|EPHB3|ACVR1|CD97|PDGFRB|F2R|ADGRA3|BCAM|GPR161|TYRO3|IL6ST|IFNAR1|EPHA2|RTN4R|GRIA2|LTBP4|LPAR3|MST1R|EFNA4|CSF2RA|HRH1|ADGRG2|EFNB3|PLXNA1|PLXNA3|INSR|FZD9|M6PR|CRIM1|IGF2R|PTPRB|PTPRA|PLXNB2|IL7R|FGFR3|HLA-DRB1|FGFR1|PIGR|NRP1|CD40|BMPR2|PTPRS|FLT4|ITGB2|PTPRM|PTPRK|PTPRF|ROBO1|PTPRG|DNER…
19838	1.0973e-24	1.0684e-22	31	135	661	34784	growth factor binding	NRP1|BMPR2|FLT4|LTBP4|THBS1|FGFRL1|GLG1|IGF1R|ERBB3|HYAL2|GPC1|ITGAV|ACVR1|PDGFRB|SORT1|IGFBP3|INSR|CRIM1|OSMR|ACVR2B|VASN|IGF2R|ACVR2A|TGFBR2|COL2A1|CD109|COL6A1|IL6ST|FGFR3|ENG|FGFR1
4871	5.4108e-23	4.8292e-21	120	2377	661	34784	signal transducer activity	SCARB1|PLXND1|MRGPRF|IL1RAP|CELSR1|ANTXR1|CELSR2|FGFRL1|IL27RA|ICAM1|IGF1R|GPR176|ADORA1|TNFRSF8|EPHB2|EPHB1|EPHB4|EPHB3|ACVR1|CD97|PDGFRB|F2R|ADGRA3|BCAM|GPR161|TYRO3|IL6ST|IFNAR1|EPHA2|RTN4R|GRIA2|IGSF1|ITPR1|LTBP4|LPAR3|MST1R|EFNA4|CSF2RA|HRH1|ADGRG2|EFNB3|FLRT2|TSPAN6|PLXNA1|PLXNA3|INSR|FZD9|M6PR|CRIM1|IGF2R|BST2|PTPRB|PTPRA|PLXNB2|CSPG4|IL7R|FGFR3|HLA-DRB1|FGFR1|PIGR|NRP1|ECM1|CD40|BMPR2|PTP…
4714	4.7079e-22	3.8786e-20	27	114	661	34784	transmembrane receptor protein tyrosine kinase activity	NRP1|FLT4|DKFZP566H1924|MST1R|EFNA4|FGFRL1|EGFR|IGF1R|EFNB3|ERBB3|ERBB2|EPHB2|EPHB1|EPHB4|EPHB3|PDGFRB|RYK|INSR|CRIM1|MERTK|IGF2R|AXL|TYRO3|MET|FGFR3|EPHA2|FGFR1
42802	5.1789e-21	3.9618e-19	79	1239	661	34784	identical protein binding	APP|PLVAP|TENM3|TFRC|CPQ|SPPL2B|SPPL2A|SLC2A1|PTPRM|ECE1|PLOD1|PKD2|PVR|ACTB|ROBO1|PTPRG|IGF1R|ACTG1|ENPP1|CTSC|ACVR1|SUN2|CXADR|APLP2|NOG|ADAM10|ANO6|ADRA2C|SUMF2|SUMF1|CREB3|CEACAM1|COL2A1|STIM1|SLC9A7|CLDN12|CDH13|MASP1|IL6ST|ATF6|NBL1|ENG|PON2|PON1|LRP4|FBLN1|HMGCR|THBS1|EGFR|ERBB3|ERBB2|NCAM1|SLIT2|PRNP|CADM4|TGFB1|CADM1|CADM2|FZD9|NAGA|INHBB|L1CAM|SLC8B1|IGF2R|TPCN1|EXT1|BST2|GNPTG|SDK1|P2R…
1948	4.5611e-18	3.2566e-16	23	106	661	34784	glycoprotein binding	TGFB1|TFRC|ITGA3|ITGB2|PLAT|THBS1|PTPRF|IGF2R|OS9|CTSL|LMAN2|PIP|GPC1|COL5A3|ERBB2|DAG1|GPC3|CNTN1|SLIT2|AGRN|LDLR|CTSB|FGFR1
32403	6.0838e-17	4.0724e-15	73	1274	661	34784	protein complex binding	ITGB1|HSP90AB1|ITGB5|ICAM2|ICAM5|CTSV|ANTXR1|PTPRF|ICAM1|IGF1R|MRC2|PANX1|CDH2|CTSL|DPYSL2|ADORA1|DAG1|ENPP1|EPHB1|CTSB|ACVR1|SUN2|CXADR|ITGA3|ITGA2|ITGA1|NOG|ADAM10|HLA-A|ATP1B1|ASPN|ADAM17|LMBRD1|STIM1|ADAM15|PPAP2B|ADAM9|ITGA6|ITGA5|MFGE8|PPIB|CD44|ENG|LRRC15|LAMA5|SEMA7A|CD151|LRP1|LTBP4|FBLN1|NID2|THBS1|EGFR|CORO1C|EPCAM|TSPAN4|SCAP|S1PR3|S1PR2|PRNP|CRTAP|LAMB3|LAMB2|FN1|LAMB1|L1CAM|ACVR2B|F…
5539	1.6345e-16	1.0297e-14	30	232	661	34784	glycosaminoglycan binding	FBLN7|LRPAP1|APP|NRP1|SERPINE2|PODXL2|LTBP4|LPL|THBS2|FSTL1|THBS1|FGFRL1|PTPRF|THBS3|HYAL2|SLIT2|APLP2|F11|FN1|BGN|LAYN|TGFBR2|CCDC80|COL5A3|OGN|FMOD|AGRN|CD44|ENG|FGFR1
30246	2.4977e-16	1.4861e-14	37	370	661	34784	carbohydrate binding	GALNT11|GALNT18|LY75|OGFOD3|PLOD3|PLOD2|PLOD1|CLN5|MRC2|OS9|MAN2A2|MAN2A1|LMAN2|PSAP|BSG|ENPP1|CLEC1B|P4HTM|NOMO1|DGCR2|GAA|SUSD2|GALNT1|M6PR|P3H2|LAYN|PRG4|DCBLD1|IGF2R|ATRN|P4HA1|MAN2B2|CNTN1|MAN2B1|ADGRL2|PVRL1|ENG
16758	1.1414e-15	6.434e-14	35	346	661	34784	transferase activity, transferring hexosyl groups	POMT2|GALNT11|B4GALT3|COLGALT2|POGLUT1|CCDC126|FUT10|GALNT18|HEXA|FUT11|PLOD3|RFNG|FUT4|UGT8|EXTL2|POFUT2|KDELC1|POFUT1|KDELC2|MGAT5|A4GALT|COLGALT1|ALG9|CHPF2|GALNT1|B3GALT6|EXT1|EXT2|B4GAT1|MGAT4B|EOGT|STT3A|B3GNT2|STT3B|B4GALT6
42803	1.6095e-15	8.619e-14	51	727	661	34784	protein homodimerization activity	PLVAP|TENM3|TFRC|CPQ|SPPL2B|SPPL2A|ECE1|PLOD1|PKD2|PVR|ENPP1|ACVR1|NOG|ADAM10|ANO6|ADRA2C|SUMF2|SUMF1|CREB3|CEACAM1|SLC9A7|CDH13|MASP1|IL6ST|NBL1|ENG|PON1|LRP4|HMGCR|ERBB3|SLIT2|CADM4|TGFB1|CADM1|CADM2|FZD9|NAGA|INHBB|SLC8B1|EXT1|BST2|GNPTG|P2RX4|FAP|FAS|PVRL3|LRP10|PVRL2|GLA|PVRL1|FGFR1
4713	1.1153e-14	5.6881e-13	28	233	661	34784	protein tyrosine kinase activity	NRP1|FLT4|DKFZP566H1924|MST1R|EFNA4|FGFRL1|EGFR|IGF1R|EFNB3|ERBB3|ERBB2|EPHB2|EPHB1|EPHB4|EPHB3|PDGFRB|RYK|INSR|CRIM1|MERTK|IGF2R|PTK7|AXL|TYRO3|MET|FGFR3|EPHA2|FGFR1
16757	2.4863e-14	1.2104e-12	42	546	661	34784	transferase activity, transferring glycosyl groups	POMT2|GALNT11|B4GALT3|COLGALT2|POGLUT1|CCDC126|FUT10|GALNT18|HEXA|FUT11|B3GLCT|GLT8D1|GXYLT1|PLOD3|RFNG|FUT4|UGT8|EXTL2|POFUT2|KDELC1|POFUT1|KDELC2|MGAT5|ST3GAL4|A4GALT|COLGALT1|ST3GAL2|ALG9|CHPF2|GALNT1|B3GALT6|EXT1|EXT2|B4GAT1|MGAT4B|EOGT|STT3A|B3GNT2|STT3B|B4GALT6|ST6GALNAC4|ST6GALNAC6
50840	3.0438e-14	1.4174e-12	15	52	661	34784	extracellular matrix binding	ITGB1|LRRC15|ECM1|ITGA3|BGN|FBLN2|THBS1|BCAM|GPC1|DAG1|ADAM9|ITGA7|ITGAV|SLIT2|AGRN
22804	3.8098e-14	1.7001e-12	44	603	661	34784	active transmembrane transporter activity	SLC23A2|SLC26A2|ABCB1|SLC22A5|TFRC|SLC1A4|SLC3A2|ATP1A2|SLC4A2|SLC1A5|SLC7A1|ATP6V0A2|SLC13A5|SLC15A4|SLC36A4|SLC35A5|SLC12A9|ATP6V0A1|SLC12A2|ABCA2|SLC38A1|ABCC1|SLC12A5|ATP6V0E1|SLC6A17|ATP6AP1|ABCA3|SLC2A13|SLC6A15|ABCC5|SLC11A2|ATP1B3|SLC8B1|SLC4A7|SLC6A6|CLCN5|SLC6A8|SLC6A9|SLCO3A1|SLC9A6|SLCO4A1|SLC9A7|SLCO4C1|PCYOX1
5509	8.3233e-14	3.5657e-12	70	1371	661	34784	calcium ion binding	NRP1|FKBP10|FKBP14|PRKCSH|PCDHGB4|EFCAB14|CELSR1|PKD2|EFCAB8|CELSR2|CDH5|CDH4|CDH3|CDH2|GNPTAB|DNER|DAG1|ENPP1|CD97|MMP1|HEG1|PCDHA12|ASPN|RCN1|STIM1|ASPH|FKBP7|CDH13|DSG2|FKBP9|MASP1|CDH15|CRELD2|DSC2|DSC3|FBLN7|FBN2|NOTCH1|CANT1|LRP1|PON1|NOTCH2NL|LTBP4|LRP4|FBLN1|THBS2|FSTL1|LRP8|FBLN2|NID2|THBS1|HSP90B1|THBS3|SEPN1|PCDHA5|SLIT2|LDLR|PCDHA6|PCDH9|PCDH7|SUSD1|PCDHGC3|SULF2|BMP1|FAT1|CALU|FAT4|A…
19955	1.9542e-13	8.05e-12	18	94	661	34784	cytokine binding	ACVR1|NRP1|BMPR2|IFNGR1|NOG|LTBP4|CSF2RA|THBS1|VASN|TNFRSF1A|TGFBR2|GREM1|CD109|HYAL2|ITGAV|IL6ST|NBL1|ENG
43236	2.0387e-13	8.087e-12	12	31	661	34784	laminin binding	ITGB1|LRRC15|BCAM|ECM1|ITGA3|GPC1|DAG1|ADAM9|ITGA7|SLIT2|AGRN|THBS1
5518	3.7131e-13	1.4203e-11	16	72	661	34784	collagen binding	ITGB1|LRRC15|ITGA3|ITGA2|ITGA1|FN1|ANTXR1|NID2|THBS1|ASPN|MRC2|CTSL|COL5A3|ADAM9|CD44|CTSB
8194	4.6957e-13	1.7342e-11	24	194	661	34784	UDP-glycosyltransferase activity	GALNT11|B4GALT3|COLGALT2|POGLUT1|CHPF2|CCDC126|GALNT18|GALNT1|HEXA|GXYLT1|PLOD3|B3GALT6|RFNG|EXT1|UGT8|EXT2|EXTL2|B4GAT1|MGAT5|MGAT4B|EOGT|B3GNT2|A4GALT|COLGALT1
46983	4.9405e-13	1.7637e-11	68	1359	661	34784	protein dimerization activity	ITGB1|PLVAP|TENM3|TFRC|CPQ|SPPL2B|HEXA|SPPL2A|ECE1|PLOD1|CELSR1|PKD2|PVR|PANX1|ADORA1|ENPP1|ACVR1|NUP210|ITGA3|NOG|ADAM10|ANO6|ADRA2C|SUMF2|SUMF1|CREB3|CEACAM1|SLC9A7|TYRO3|CDH13|MASP1|IL6ST|ATF6|NBL1|ENG|NOTCH1|PON1|LRP4|HMGCR|EGFR|ERBB3|ERBB2|SLIT2|JAM2|CADM4|TGFB1|CADM1|CADM2|FZD9|NAGA|INHBB|SLC8B1|EXT1|BST2|GNPTG|EXT2|P2RX4|FAP|AXL|PIP|FAS|HPSE|PVRL3|LRP10|PVRL2|GLA|PVRL1|FGFR1
44877	8.7627e-13	3.0274e-11	81	1810	661	34784	macromolecular complex binding	ITGB1|SCARB1|HSP90AB1|ITGB5|ICAM2|ICAM5|CTSV|ANTXR1|PTPRF|ICAM1|IGF1R|MRC2|PANX1|CDH2|CTSL|CREB3L1|DPYSL2|ADORA1|DAG1|ENPP1|EPHB1|CTSB|ACVR1|SUN2|CXADR|ITGA3|ITGA2|ITGA1|NOG|ADAM10|HLA-A|ATP1B1|ASPN|CREB3|ADAM17|LMBRD1|STIM1|ADAM15|PPAP2B|ADAM9|CDH13|ITGA6|ITGA5|MFGE8|PPIB|CD44|ENG|LRRC15|LAMA5|SEMA7A|CD151|NOTCH1|RPN2|LRP1|LTBP4|FBLN1|LRP8|NID2|THBS1|EGFR|CORO1C|EPCAM|TSPAN4|SCAP|S1PR3|S1PR2|LDL…
50431	6.498e-12	2.1748e-10	9	17	661	34784	transforming growth factor beta binding	ACVR1|CD109|HYAL2|LTBP4|ITGAV|THBS1|VASN|ENG|TGFBR2
15291	1.1073e-11	3.5937e-10	31	376	661	34784	secondary active transmembrane transporter activity	SLC23A2|SLC26A2|SLC22A5|SLC1A4|SLC3A2|SLC4A2|SLC1A5|SLC7A1|SLC13A5|SLC15A4|SLC36A4|SLC35A5|SLC12A9|SLC12A2|SLC38A1|SLC12A5|SLC6A17|SLC2A13|SLC6A15|SLC11A2|SLC8B1|SLC4A7|SLC6A6|CLCN5|SLC6A8|SLC6A9|SLCO3A1|SLC9A6|SLCO4A1|SLC9A7|SLCO4C1
8201	1.2425e-11	3.9139e-10	21	169	661	34784	heparin binding	FBLN7|LRPAP1|APP|NRP1|SERPINE2|APLP2|F11|FN1|LPL|THBS2|FSTL1|THBS1|FGFRL1|PTPRF|THBS3|CCDC80|COL5A3|OGN|SLIT2|FMOD|FGFR1
19899	3.4507e-11	1.0432e-09	78	1841	661	34784	enzyme binding	ITGB1|SCARB2|APP|ECM1|CD40|HSP90AB1|PRKCSH|FLT4|ITGB2|SLC2A1|PTPRJ|PTPRK|ELFN2|PKD2|CLU|ELFN1|ACTB|ACTG1|PANX1|CDH5|CDH2|LAMP1|ADAMTSL4|DPYSL2|HYAL2|LAMP2|ITGAV|TIMP1|CTSC|PDGFRB|ATP6AP1|ITGA3|ITGA1|PLAUR|ADAM10|ATP1B3|ATP1B1|F3|STIM1|NPC2|ADAM9|PPIB|MET|LRPAP1|NOTCH1|LRP1|LRP4|TOR1AIP2|MST1R|HMGCR|EGFR|CORO1C|HSP90B1|OS9|SV2A|ERBB2|ATP6V0A2|LDLR|ATP6V0A1|NOP56|ACE|SLC12A5|TGFB1|ANGPT1|SORT1|CD70…
1901681	3.5066e-11	1.0432e-09	26	279	661	34784	sulfur compound binding	FBLN7|LRPAP1|APP|NRP1|SERPINE2|LPL|THBS2|FSTL1|THBS1|FGFRL1|PTPRF|THBS3|CHST12|GPC1|GPC3|ENPP1|SLIT2|APLP2|F11|FN1|CCDC80|COL5A3|OGN|FMOD|AGRN|FGFR1
45499	3.6192e-11	1.0476e-09	10	27	661	34784	chemorepellent activity	FLRT2|SEMA3C|SEMA4D|SEMA3D|SEMA4B|SEMA4C|SEMA3E|SEMA3F|SLIT2|EFNA5
1968	5.5343e-11	1.5598e-09	10	28	661	34784	fibronectin binding	ITGB1|LRRC15|CCDC80|ITGA4|ITGA3|CTSL|IGFBP3|ITGAV|FBLN1|THBS1
4185	1.8348e-10	5.0387e-09	8	16	661	34784	serine-type carboxypeptidase activity	CTSA|CPM|DPP7|CPD|CPE|PRCP|CPZ|CPVL
48029	4.6792e-10	1.2529e-08	14	82	661	34784	monosaccharide binding	M6PR|OGFOD3|P3H2|PLOD3|PLOD2|PLOD1|IGF2R|CLN5|P4HA1|LMAN2|BSG|MAN2B1|P4HTM|ENG
5201	8.5639e-10	2.2371e-08	15	101	661	34784	extracellular matrix structural constituent	FBN2|LAMA1|LAMB2|LAMA4|COL12A1|TFPI2|BGN|FBLN1|LAMB1|LAMC1|FBLN2|MFAP5|COL2A1|COL5A3|FBN1
15293	1.4546e-09	3.7092e-08	20	197	661	34784	symporter activity	SLC12A2|SLC23A2|SLC38A1|SLC12A5|SLC22A5|SLC6A17|SLC2A13|SLC6A15|SLC11A2|SLC1A4|SLC1A5|SLC4A7|SLC6A6|SLC6A8|SLC6A9|SLC13A5|SLC15A4|SLC36A4|SLC35A5|SLC12A9
2020	1.4938e-09	3.7207e-08	15	105	661	34784	protease binding	ITGB1|ECM1|LRP1|ITGA3|CD70|FN1|F3|PANX1|STIM1|OS9|FAP|ADAMTSL4|ITGAV|TIMP1|LDLR
16798	2.272e-09	5.5302e-08	22	245	661	34784	hydrolase activity, acting on glycosyl bonds	FUCA1|GAA|FUCA2|HEXA|GBA|NAGA|KIAA1161|BST1|NAGLU|MAN2A2|MAN2A1|MAN2B2|GLB1|SMPD1|HYAL2|NEU1|MAN2B1|HPSE|SMPDL3B|GUSB|GLA|CD44
70008	4.1218e-09	9.8098e-08	8	22	661	34784	serine-type exopeptidase activity	CTSA|CPM|DPP7|CPD|CPE|PRCP|CPZ|CPVL
15294	5.1526e-09	1.1997e-07	17	151	661	34784	solute:cation symporter activity	SLC12A2|SLC23A2|SLC38A1|SLC12A5|SLC6A17|SLC2A13|SLC6A15|SLC11A2|SLC1A4|SLC1A5|SLC4A7|SLC6A6|SLC6A8|SLC6A9|SLC13A5|SLC35A5|SLC12A9
15081	6.6323e-09	1.5113e-07	20	215	661	34784	sodium ion transmembrane transporter activity	SLC23A2|SLC38A1|SLC6A17|SLC6A15|ATP1B3|SLC1A4|SLC3A2|ATP1A2|SLC1A5|PKD2|SLC8B1|SLC4A7|SLC6A6|SLC6A8|SLC6A9|SLC9A6|SLC9A7|SLC13A5|CNNM4|SCN1B
4553	6.7816e-09	1.5131e-07	19	194	661	34784	hydrolase activity, hydrolyzing O-glycosyl compounds	FUCA1|GAA|FUCA2|HEXA|GBA|NAGA|KIAA1161|NAGLU|MAN2A2|MAN2A1|MAN2B2|GLB1|HYAL2|NEU1|MAN2B1|HPSE|GUSB|GLA|CD44
43394	7.8566e-09	1.7172e-07	9	33	661	34784	proteoglycan binding	CTSL|GPC1|COL5A3|GPC3|SLIT2|AGRN|THBS1|PTPRF|CTSB
19198	1.4291e-08	3.0012e-07	7	17	661	34784	transmembrane receptor protein phosphatase activity	PTPRB|PTPRS|PTPRA|PTPRM|PTPRK|PTPRF|PTPRG
5001	1.4291e-08	3.0012e-07	7	17	661	34784	transmembrane receptor protein tyrosine phosphatase activity	PTPRB|PTPRS|PTPRA|PTPRM|PTPRK|PTPRF|PTPRG
98631	2.3002e-08	4.6481e-07	7	18	661	34784	protein binding involved in cell adhesion	ITGB1|EPCAM|ITGA2|ITGA1|DSG2|DSC2|DSC3
34185	2.3002e-08	4.6481e-07	7	18	661	34784	apolipoprotein binding	SCARB1|LRP1|LRP4|LPL|LCAT|LRP10|LRP8
22857	3.6664e-08	7.2717e-07	73	1961	661	34784	transmembrane transporter activity	SLC23A2|SLC46A1|TFRC|SLC44A2|SLC2A1|SLC4A2|SLC2A4|PKD2|PANX1|SLC39A6|PIEZO1|ITGAV|SLC35A5|SCN1B|SLC12A9|SLC38A1|ABCC1|ATP6V0E1|SLC6A17|ATP6AP1|CACNA2D1|SLC2A13|SLC6A15|ABCC5|SLC11A2|SLC39A10|ANO6|ATP1B3|SLC39A14|SLC9A6|SLCO4A1|SLC9A7|SLC29A1|PCYOX1|SIDT2|GRIA2|GPM6A|SLC26A2|TTYH3|ABCB1|SLC22A5|TMEM63C|ITPR1|SLC1A4|SLC3A2|ATP1A2|SLC1A5|SLC7A1|CLCN2|SV2B|SV2A|ATP6V0A2|SLC13A5|SLC15A4|SLC36A4|CNNM4|…
8238	4.5189e-08	8.7995e-07	19	218	661	34784	exopeptidase activity	CTSA|CPM|GGT7|ACE|MME|CPQ|GGH|LNPEP|PRCP|CTSV|CPZ|DPP7|FAP|CPD|ANPEP|CPE|TPP1|GGT1|CPVL
8509	5.4991e-08	1.0517e-06	28	450	661	34784	anion transmembrane transporter activity	SLC23A2|SLC26A2|TTYH3|SLC22A5|SLC1A4|SLC3A2|SLC4A2|SLC1A5|SLC7A1|CLCN2|SLC13A5|SLC36A4|SLC12A9|SLC12A2|SLC38A1|SLC12A5|SLC6A17|SLC6A15|ABCC5|ANO6|SLC4A7|CLCN5|SLC6A8|SLC6A9|SLCO3A1|SLCO4A1|SLCO4C1|PCYOX1
8324	8.4882e-08	1.5949e-06	50	1160	661	34784	cation transmembrane transporter activity	SLC23A2|SLC46A1|TFRC|SLC44A2|PKD2|PANX1|SLC39A6|PIEZO1|ITGAV|SLC35A5|SCN1B|SLC12A9|SLC38A1|ATP6V0E1|SLC6A17|ATP6AP1|CACNA2D1|SLC2A13|SLC6A15|SLC11A2|SLC39A10|ANO6|ATP1B3|SLC39A14|SLC9A6|SLC9A7|GPM6A|SLC22A5|TMEM63C|ITPR1|SLC1A4|SLC3A2|ATP1A2|SLC1A5|SLC7A1|ATP6V0A2|SLC13A5|SLC36A4|CNNM4|ATP6V0A1|SLC12A2|SLC12A5|MCOLN1|SLC8B1|TPCN1|SLC4A7|SLC6A6|SLC6A8|P2RX4|SLC6A9
4180	9.7887e-08	1.8075e-06	11	71	661	34784	carboxypeptidase activity	CTSA|CPM|ACE|DPP7|CPQ|CPD|CPE|PRCP|CTSV|CPZ|CPVL
35250	1.1537e-07	2.0594e-06	7	22	661	34784	UDP-galactosyltransferase activity	UGT8|B4GALT3|COLGALT2|PLOD3|B3GALT6|A4GALT|COLGALT1
30215	1.1537e-07	2.0594e-06	7	22	661	34784	semaphorin receptor binding	SEMA3C|SEMA4D|SEMA3D|SEMA4B|SEMA4C|SEMA3E|SEMA3F
22891	1.5155e-07	2.6608e-06	66	1766	661	34784	substrate-specific transmembrane transporter activity	SLC23A2|SLC46A1|TFRC|SLC44A2|SLC2A1|SLC4A2|SLC2A4|PKD2|PANX1|SLC39A6|PIEZO1|ITGAV|SLC35A5|SCN1B|SLC12A9|SLC38A1|ATP6V0E1|SLC6A17|ATP6AP1|CACNA2D1|SLC2A13|SLC6A15|ABCC5|SLC11A2|SLC39A10|ANO6|ATP1B3|SLC39A14|SLC9A6|SLCO4A1|SLC9A7|SLC29A1|PCYOX1|SIDT2|GRIA2|GPM6A|SLC26A2|TTYH3|SLC22A5|TMEM63C|ITPR1|SLC1A4|SLC3A2|ATP1A2|SLC1A5|SLC7A1|CLCN2|ATP6V0A2|SLC13A5|SLC36A4|CNNM4|ATP6V0A1|SLC12A2|SLC12A5|M6PR|…
5343	1.8008e-07	3.1107e-06	9	46	661	34784	organic acid:sodium symporter activity	SLC6A6|SLC23A2|SLC38A1|SLC6A8|SLC6A9|SLC6A15|SLC1A4|SLC1A5|SLC13A5
15296	2.637e-07	4.4828e-06	11	78	661	34784	anion:cation symporter activity	SLC12A2|SLC4A7|SLC23A2|SLC6A8|SLC12A5|SLC6A9|SLC6A15|SLC1A4|SLC1A5|SLC13A5|SLC12A9
38191	2.8875e-07	4.832e-06	5	9	661	34784	neuropilin binding	SEMA7A|SEMA3C|SEMA3D|SEMA3E|SEMA3F
8375	3.0114e-07	4.9619e-06	11	79	661	34784	acetylglucosaminyltransferase activity	EXT1|EXT2|EXTL2|B4GAT1|CCDC126|MGAT5|HEXA|MGAT4B|EOGT|B3GNT2|RFNG
8514	3.4135e-07	5.5393e-06	19	248	661	34784	organic anion transmembrane transporter activity	SLC23A2|SLC38A1|SLC26A2|SLC22A5|SLC6A17|SLC6A15|ABCC5|SLC1A4|SLC3A2|SLC1A5|SLC7A1|SLC4A7|SLC6A8|SLC6A9|SLCO3A1|SLCO4A1|SLCO4C1|SLC13A5|SLC36A4
31418	4.1655e-07	6.6585e-06	7	26	661	34784	L-ascorbic acid binding	P4HA1|OGFOD3|P3H2|PLOD3|PLOD2|PLOD1|P4HTM
8378	4.5694e-07	7.1969e-06	9	51	661	34784	galactosyltransferase activity	UGT8|B4GALT3|COLGALT2|PLOD3|B3GNT2|B3GALT6|A4GALT|B4GALT6|COLGALT1
22890	5.7573e-07	8.9363e-06	42	956	661	34784	inorganic cation transmembrane transporter activity	SLC23A2|GPM6A|SLC46A1|SLC22A5|TFRC|SLC44A2|ITPR1|SLC1A4|SLC3A2|ATP1A2|SLC1A5|PKD2|PANX1|SLC39A6|ATP6V0A2|ITGAV|SLC13A5|CNNM4|SCN1B|SLC12A9|ATP6V0A1|SLC12A2|SLC38A1|SLC12A5|ATP6V0E1|SLC6A17|ATP6AP1|CACNA2D1|SLC6A15|SLC11A2|SLC39A10|ATP1B3|MCOLN1|SLC39A14|SLC8B1|TPCN1|SLC4A7|SLC6A6|SLC6A8|SLC6A9|SLC9A6|SLC9A7
15075	6.1064e-07	9.3428e-06	61	1646	661	34784	ion transmembrane transporter activity	SLC23A2|SLC46A1|TFRC|SLC44A2|SLC4A2|PKD2|PANX1|SLC39A6|PIEZO1|ITGAV|SLC35A5|SCN1B|SLC12A9|SLC38A1|ATP6V0E1|SLC6A17|ATP6AP1|CACNA2D1|SLC2A13|SLC6A15|ABCC5|SLC11A2|SLC39A10|ANO6|ATP1B3|SLC39A14|SLC9A6|SLCO4A1|SLC9A7|PCYOX1|GRIA2|GPM6A|SLC26A2|TTYH3|SLC22A5|TMEM63C|ITPR1|SLC1A4|SLC3A2|ATP1A2|SLC1A5|SLC7A1|CLCN2|ATP6V0A2|SLC13A5|SLC36A4|CNNM4|ATP6V0A1|SLC12A2|SLC12A5|MCOLN1|SLC8B1|TPCN1|SLC4A7|SLC6A6…
34481	6.3646e-07	9.6007e-06	4	5	661	34784	chondroitin sulfotransferase activity	CHST7|CHST11|CHST12|CHST3
33218	8.03e-07	1.1945e-05	20	288	661	34784	amide binding	ACVR1|SLC46A1|MME|TM2D1|INSR|HLA-B|HLA-C|LNPEP|ECE1|PLOD1|HLA-A|CTSV|IGF1R|ANPEP|TPP1|PPIB|FOLR1|HLA-DRB1|HLA-DQB1|CTSB
5003	9.4059e-07	1.38e-05	7	29	661	34784	ephrin receptor activity	EFNB3|EPHB2|EPHB1|EFNA4|EPHB4|EPHB3|EPHA2
5537	1.0116e-06	1.4641e-05	6	19	661	34784	mannose binding	LMAN2|BSG|M6PR|MAN2B1|IGF2R|CLN5
42277	2.9508e-06	4.2137e-05	18	260	661	34784	peptide binding	ACVR1|MME|TM2D1|INSR|HLA-B|HLA-C|LNPEP|ECE1|PLOD1|HLA-A|CTSV|IGF1R|ANPEP|TPP1|PPIB|HLA-DRB1|HLA-DQB1|CTSB
38024	2.9952e-06	4.2209e-05	12	119	661	34784	cargo receptor activity	LGALS3BP|LRPAP1|SCARB1|SCARA3|TFRC|SUSD2|ENPP1|PRG4|SCARF2|LDLR|LRP8|LRP12
46873	3.0606e-06	4.2571e-05	34	745	661	34784	metal ion transmembrane transporter activity	SLC23A2|GPM6A|TFRC|ITPR1|SLC1A4|SLC3A2|ATP1A2|SLC1A5|PKD2|PANX1|SLC39A6|ITGAV|SLC13A5|CNNM4|SCN1B|SLC12A9|SLC38A1|SLC12A5|SLC6A17|CACNA2D1|SLC6A15|SLC11A2|SLC39A10|ATP1B3|MCOLN1|SLC39A14|SLC8B1|TPCN1|SLC4A7|SLC6A6|SLC6A8|SLC6A9|SLC9A6|SLC9A7
5215	3.977e-06	5.4608e-05	81	2550	661	34784	transporter activity	SLC23A2|SCARB1|SLC46A1|TFRC|SLC44A2|SLC2A1|SLC4A2|SLC2A4|PKD2|PANX1|SLC39A6|PIEZO1|ITGAV|SLC35A5|SCN1B|SLC12A9|SLC38A1|ABCC1|ATP6V0E1|SLC6A17|ATP6AP1|CACNA2D1|SLC2A13|SLC6A15|ABCC5|SLC11A2|SLC39A10|ANO6|ATP1B3|SLC39A14|SYPL1|SLC9A6|NPC1|SLCO4A1|SLC9A7|SLC29A1|PCYOX1|SIDT2|GRIA2|GPM6A|SLC26A2|TTYH3|ABCB1|SLC22A5|LRP1|TMEM63C|ITPR1|SLC1A4|SLC3A2|ATP1A2|SLC1A5|SLC7A1|CLCN2|SV2B|SV2A|PSAP|ATP6V0A2|SL…
45125	4.2393e-06	5.7472e-05	5	14	661	34784	bioactive lipid receptor activity	S1PR1|LPAR3|S1PR3|S1PR2|S1PR5
1517	4.3217e-06	5.7857e-05	4	7	661	34784	N-acetylglucosamine 6-O-sulfotransferase activity	CHST6|CHST7|CHST2|CHST3
22892	4.5619e-06	5.9718e-05	69	2070	661	34784	substrate-specific transporter activity	SLC23A2|SLC46A1|TFRC|SLC44A2|SLC2A1|SLC4A2|SLC2A4|PKD2|PANX1|SLC39A6|PIEZO1|ITGAV|SLC35A5|SCN1B|SLC12A9|SLC38A1|ATP6V0E1|SLC6A17|ATP6AP1|CACNA2D1|SLC2A13|SLC6A15|ABCC5|SLC11A2|SLC39A10|ANO6|ATP1B3|SLC39A14|SLC9A6|NPC1|SLCO4A1|SLC9A7|SLC29A1|PCYOX1|SIDT2|GRIA2|GPM6A|SLC26A2|TTYH3|SLC22A5|LRP1|TMEM63C|ITPR1|SLC1A4|SLC3A2|ATP1A2|SLC1A5|SLC7A1|CLCN2|PSAP|ATP6V0A2|SLC13A5|SLC36A4|CNNM4|ATP6V0A1|SLC12A…
5031	4.628e-06	5.9718e-05	6	24	661	34784	tumor necrosis factor-activated receptor activity	CD40|TNFRSF8|FAS|LTBR|TNFRSF21|TNFRSF1A
5035	4.628e-06	5.9718e-05	6	24	661	34784	death receptor activity	CD40|TNFRSF8|FAS|LTBR|TNFRSF21|TNFRSF1A
15175	5.4379e-06	6.9333e-05	7	37	661	34784	neutral amino acid transmembrane transporter activity	SLC38A1|SLC6A9|SLC6A15|SLC1A4|SLC3A2|SLC1A5|SLC36A4
8146	5.8332e-06	7.3498e-05	11	106	661	34784	sulfotransferase activity	NDST2|NDST1|CHST6|CHST7|CHST11|CHST12|CHST10|CHST2|HS6ST2|CHST3|HS2ST1
17154	5.9918e-06	7.4618e-05	6	25	661	34784	semaphorin receptor activity	NRP1|PLXND1|PLXNA1|PLXNB2|MET|PLXNA3
46625	6.2594e-06	7.7047e-05	5	15	661	34784	sphingolipid binding	LAMA1|LAMB2|S1PR1|LAMB1|LAMC1
15077	6.3307e-06	7.7047e-05	31	670	661	34784	monovalent inorganic cation transmembrane transporter activity	SLC23A2|SLC46A1|SLC22A5|SLC44A2|SLC1A4|SLC3A2|ATP1A2|SLC1A5|PKD2|ATP6V0A2|SLC13A5|CNNM4|SCN1B|SLC12A9|ATP6V0A1|SLC12A2|SLC38A1|SLC12A5|ATP6V0E1|SLC6A17|ATP6AP1|SLC6A15|SLC11A2|ATP1B3|SLC8B1|SLC4A7|SLC6A6|SLC6A8|SLC6A9|SLC9A6|SLC9A7
8475	6.8317e-06	8.0404e-05	3	3	661	34784	procollagen-lysine 5-dioxygenase activity	PLOD3|PLOD2|PLOD1
5010	6.8317e-06	8.0404e-05	3	3	661	34784	insulin-like growth factor-activated receptor activity	CRIM1|IGF2R|IGF1R
50211	6.8317e-06	8.0404e-05	3	3	661	34784	procollagen galactosyltransferase activity	COLGALT2|PLOD3|COLGALT1
4857	7.3094e-06	8.5091e-05	26	513	661	34784	enzyme inhibitor activity	RTN4R|LRRC15|APP|NOTCH1|SERPINE2|SPINT2|ELFN2|TFPI|ELFN1|FLRT2|HYAL2|GPC3|TIMP1|SLIT2|CD55|LRRC4B|APLP2|TFPI2|BGN|CRIM1|SERPINB7|ASPN|BST2|CD109|CALU|CD46
15370	7.5752e-06	8.6405e-05	10	89	661	34784	solute:sodium symporter activity	SLC6A6|SLC23A2|SLC38A1|SLC6A8|SLC6A9|SLC6A17|SLC6A15|SLC1A4|SLC1A5|SLC13A5
4675	7.6643e-06	8.6405e-05	6	26	661	34784	transmembrane receptor protein serine/threonine kinase activity	ACVR1|BMPR2|LTBP4|ACVR2A|ENG|TGFBR2
17134	7.6643e-06	8.6405e-05	6	26	661	34784	fibroblast growth factor binding	GPC1|FGFR3|THBS1|FGFRL1|GLG1|FGFR1
38036	8.513e-06	9.4973e-05	4	8	661	34784	sphingosine-1-phosphate receptor activity	S1PR1|S1PR3|S1PR2|S1PR5
31406	1.0681e-05	0.00011793	15	206	661	34784	carboxylic acid binding	SCARB1|SLC46A1|OGFOD3|P3H2|PLOD3|PLOD2|PLOD1|L1CAM|THBS1|P4HA1|AXL|AGRN|MFGE8|P4HTM|FOLR1
43177	1.1317e-05	0.00012368	15	207	661	34784	organic acid binding	SCARB1|SLC46A1|OGFOD3|P3H2|PLOD3|PLOD2|PLOD1|L1CAM|THBS1|P4HA1|AXL|AGRN|MFGE8|P4HTM|FOLR1
5342	1.5029e-05	0.00016164	15	212	661	34784	organic acid transmembrane transporter activity	SLC23A2|SLC38A1|SLC26A2|SLC22A5|SLC6A17|SLC6A15|SLC1A4|SLC3A2|SLC1A5|SLC7A1|SLC6A6|SLC6A8|SLC6A9|SLC13A5|SLC36A4
5005	1.5092e-05	0.00016164	4	9	661	34784	transmembrane-ephrin receptor activity	EFNB3|EPHB2|EPHB1|EFNA4
19842	1.7716e-05	0.00018786	11	119	661	34784	vitamin binding	SLC46A1|LMBRD1|P4HA1|OGFOD3|P3H2|PLOD3|PLOD2|TPP1|PLOD1|P4HTM|FOLR1
16782	2.4187e-05	0.00025396	11	123	661	34784	transferase activity, transferring sulfur-containing groups	NDST2|NDST1|CHST6|CHST7|CHST11|CHST12|CHST10|CHST2|HS6ST2|CHST3|HS2ST1
43208	2.4775e-05	0.00025514	4	10	661	34784	glycosphingolipid binding	LAMA1|LAMB2|LAMB1|LAMC1
4716	2.4775e-05	0.00025514	4	10	661	34784	receptor signaling protein tyrosine kinase activity	INSR|ERBB2|TYRO3|EGFR
70815	2.6939e-05	0.00027478	3	4	661	34784	peptidyl-lysine 5-dioxygenase activity	PLOD3|PLOD2|PLOD1
5488	3.1695e-05	0.00032024	525	25275	661	34784	binding	TFRC|SERPINE2|F11R|FGFRL1|ALCAM|CREB3L1|DPYSL2|CREB3L2|TMEM8A|CXADR|NUP210|CACNA2D1|HSPG2|BCAM|ADCY9|TYRO3|ATF6|LRPAP1|ABCB1|RPN2|MFI2|GNS|GLG1|NCSTN|FLRT2|CHST12|PCDHA5|SSR1|PCDHA6|ABCA2|ACE|CADM4|CADM1|CADM2|ABCA3|FUCA2|FN1|FZD9|LNPEP|ERLIN2|L1CAM|GNPTG|B4GAT1|FAT1|HYOU1|FAT4|HLA-DRB1|PIGS|HEXA|TMEM181|EFCAB8|PRSS21|MRC2|PANX1|C1QTNF3|ADAMTSL4|SMPD1|TIMP1|IKBIP|GPR39|IFNGR1|BGN|EMP1|EMP3|F3|SUM…
5024	3.8346e-05	0.00038382	4	11	661	34784	transforming growth factor beta-activated receptor activity	ACVR1|LTBP4|ENG|TGFBR2
4896	4.3443e-05	0.00043081	11	131	661	34784	cytokine receptor activity	IL1RL2|IFNGR1|GFRA1|IL1RAP|IL6ST|IL7R|F3|CSF2RA|IFNAR1|IL27RA|IL17RA
16864	4.916e-05	0.00047864	5	22	661	34784	intramolecular oxidoreductase activity, transposing S-S bonds	ERO1A|ERO1B|TXNDC11|QSOX1|QSOX2
3756	4.916e-05	0.00047864	5	22	661	34784	protein disulfide isomerase activity	ERO1A|ERO1B|TXNDC11|QSOX1|QSOX2
46943	5.2279e-05	0.00050443	14	209	661	34784	carboxylic acid transmembrane transporter activity	SLC23A2|SLC38A1|SLC26A2|SLC22A5|SLC6A17|SLC6A15|SLC1A4|SLC3A2|SLC1A5|SLC7A1|SLC6A8|SLC6A9|SLC13A5|SLC36A4
98632	5.6654e-05	0.00054175	4	12	661	34784	protein binding involved in cell-cell adhesion	EPCAM|DSG2|DSC2|DSC3
15171	6.1577e-05	0.00057588	10	113	661	34784	amino acid transmembrane transporter activity	SLC38A1|SLC6A8|SLC6A9|SLC6A17|SLC6A15|SLC1A4|SLC3A2|SLC1A5|SLC7A1|SLC36A4
8417	6.1835e-05	0.00057588	5	23	661	34784	fucosyltransferase activity	POFUT2|POFUT1|FUT10|FUT11|FUT4
15929	6.1835e-05	0.00057588	5	23	661	34784	hexosaminidase activity	NAGLU|HYAL2|HEXA|NAGA|CD44
98639	6.6393e-05	0.00060775	3	5	661	34784	collagen binding involved in cell-matrix adhesion	ITGB1|ITGA2|ITGA1
15186	6.6393e-05	0.00060775	3	5	661	34784	L-glutamine transmembrane transporter activity	SLC38A1|SLC1A4|SLC1A5
71813	7.689e-05	0.00069201	5	24	661	34784	lipoprotein particle binding	SCARB1|CDH13|LDLR|LRP8|THBS1
71814	7.689e-05	0.00069201	5	24	661	34784	protein-lipid complex binding	SCARB1|CDH13|LDLR|LRP8|THBS1
3823	7.9627e-05	0.00071067	15	245	661	34784	antigen binding	CD40|HSP90AB1|TGFB1|ITGA4|HLA-B|HLA-C|HLA-A|ATP1B1|TSPAN4|IL7R|ULBP2|HLA-DRB1|MICA|HLA-DQB1|MICB
19902	8.5719e-05	0.00075232	12	166	661	34784	phosphatase binding	CDH5|CDH2|FLT4|ITGA1|ERBB2|HMGCR|ELFN2|ELFN1|MET|EGFR|CTSC|HSP90B1
15399	8.6401e-05	0.00075232	14	219	661	34784	primary active transmembrane transporter activity	ABCA2|ABCC1|ABCB1|ATP6V0E1|TFRC|ATP6AP1|ABCA3|ABCC5|SLC11A2|ATP1B3|ATP1A2|ATP6V0A2|PCYOX1|ATP6V0A1
15405	8.6401e-05	0.00075232	14	219	661	34784	P-P-bond-hydrolysis-driven transmembrane transporter activity	ABCA2|ABCC1|ABCB1|ATP6V0E1|TFRC|ATP6AP1|ABCA3|ABCC5|SLC11A2|ATP1B3|ATP1A2|ATP6V0A2|PCYOX1|ATP6V0A1
45295	0.00011115	0.00095232	4	14	661	34784	gamma-catenin binding	CDH2|PTPRJ|PTPRK|DSC3
5218	0.00011115	0.00095232	4	14	661	34784	intracellular ligand-gated calcium channel activity	ITPR1|MCOLN1|PKD2|TPCN1
15179	0.00012556	0.0010673	7	59	661	34784	L-amino acid transmembrane transporter activity	SLC38A1|SLC6A9|SLC6A15|SLC1A4|SLC1A5|SLC7A1|SLC36A4
98634	0.00013091	0.0011039	3	6	661	34784	protein binding involved in cell-matrix adhesion	ITGB1|ITGA2|ITGA1
16706	0.00013984	0.0011701	7	60	661	34784	oxidoreductase activity, acting on paired donors, with incorporation or reduction of molecular oxygen, 2-oxoglutarate as one donor, and incorporation of one atom each of oxygen into both donors	P4HA1|ASPH|P3H2|PLOD3|PLOD2|PLOD1|P4HTM
15108	0.00014361	0.0011923	10	125	661	34784	chloride transmembrane transporter activity	SLC12A2|SLC26A2|CLCN5|TTYH3|SLC12A5|ANO6|SLC1A4|CLCN2|PCYOX1|SLC12A9
35497	0.00014929	0.0012113	4	15	661	34784	cAMP response element binding	CREB3|CREB3L1|CREB3L2|ATF6
30169	0.00014929	0.0012113	4	15	661	34784	low-density lipoprotein particle binding	SCARB1|CDH13|LDLR|THBS1
30228	0.00014929	0.0012113	4	15	661	34784	lipoprotein particle receptor activity	SCARB1|LDLR|LRP8|LRP12
15026	0.00016697	0.0013445	5	28	661	34784	coreceptor activity	NRP1|IGSF1|PVRL2|PVRL1|ACVR2A
34483	0.00019607	0.0015671	4	16	661	34784	heparan sulfate sulfotransferase activity	NDST2|NDST1|HS6ST2|HS2ST1
15145	0.00019862	0.0015757	5	29	661	34784	monosaccharide transmembrane transporter activity	SLC23A2|SLC2A13|M6PR|SLC2A1|SLC2A4
86083	0.00022584	0.001716	3	7	661	34784	cell adhesive protein binding involved in bundle of His cell-Purkinje myocyte communication	DSG2|DSC2|DSC3
15193	0.00022584	0.001716	3	7	661	34784	L-proline transmembrane transporter activity	SLC6A15|SLC1A4|SLC36A4
15925	0.00022584	0.001716	3	7	661	34784	galactosidase activity	GLB1|NAGA|GLA
8046	0.00022584	0.001716	3	7	661	34784	axon guidance receptor activity	EPHB1|EPHB3|ROBO1
46977	0.00022584	0.001716	3	7	661	34784	TAP binding	HLA-B|HLA-C|HLA-A
51119	0.00022591	0.001716	6	46	661	34784	sugar transmembrane transporter activity	SLC23A2|SLC2A13|M6PR|SLC2A1|SLC2A4|SLC35A5
8237	0.00022772	0.0017175	19	394	661	34784	metallopeptidase activity	CPM|ACE|MME|CPQ|MMP1|ADAM10|LNPEP|ECE1|CPZ|ADAM19|ADAM17|BMP1|FAP|ADAM15|ADAMTSL4|CPD|ANPEP|ADAM9|CPE
61134	0.00023125	0.001732	15	270	661	34784	peptidase regulator activity	APP|SERPINE2|APLP2|TFPI2|FN1|CRIM1|FBLN1|SPINT2|SERPINB7|TFPI|BST2|CD109|GPC3|TIMP1|CTSC
70011	0.00023742	0.0017658	45	1355	661	34784	peptidase activity, acting on L-amino acid peptides	CPM|CPQ|SPPL2B|SPPL2A|ECE1|PRCP|PLAT|CTSV|CPZ|PRSS23|PRSS21|NCSTN|DPP7|ADAMTSL4|CTSL|PLAU|ANPEP|CTSF|GGT1|CTSC|CTSB|CTSA|MBTPS1|GGT7|ACE|MME|MMP1|F11|ADAM10|GGH|LNPEP|ADAM19|ADAM17|BMP1|FAP|ADAM15|PIP|CPD|ADAM9|CPE|TPP1|MASP1|CD46|CPVL|LGMN
72509	0.00032796	0.0023692	15	279	661	34784	divalent inorganic cation transmembrane transporter activity	GPM6A|CACNA2D1|SLC11A2|ITPR1|SLC39A10|SLC3A2|MCOLN1|PKD2|SLC39A14|SLC8B1|TPCN1|PANX1|SLC39A6|ITGAV|CNNM4
31994	0.00035624	0.0023692	3	8	661	34784	insulin-like growth factor I binding	IGFBP3|INSR|IGF1R
36122	0.00035624	0.0023692	3	8	661	34784	BMP binding	GREM1|BMPR2|NBL1
30368	0.00035624	0.0023692	3	8	661	34784	interleukin-17 receptor activity	IL6ST|IL27RA|IL17RA
46920	0.00035624	0.0023692	3	8	661	34784	alpha-(1->3)-fucosyltransferase activity	FUT10|FUT11|FUT4
4064	0.00035624	0.0023692	3	8	661	34784	arylesterase activity	APMAP|PON2|PON1
8459	0.00036058	0.0023692	2	2	661	34784	chondroitin 6-sulfotransferase activity	CHST7|CHST3
45509	0.00036058	0.0023692	2	2	661	34784	interleukin-27 receptor activity	IL6ST|IL27RA
4557	0.00036058	0.0023692	2	2	661	34784	alpha-galactosidase activity	NAGA|GLA
4560	0.00036058	0.0023692	2	2	661	34784	alpha-L-fucosidase activity	FUCA1|FUCA2
4572	0.00036058	0.0023692	2	2	661	34784	mannosyl-oligosaccharide 1,3-1,6-alpha-mannosidase activity	MAN2A2|MAN2A1
16971	0.00036058	0.0023692	2	2	661	34784	flavin-linked sulfhydryl oxidase activity	QSOX1|QSOX2
33570	0.00036058	0.0023692	2	2	661	34784	transferrin transmembrane transporter activity	TFRC|SLC11A2
5169	0.00036058	0.0023692	2	2	661	34784	neurotrophin TRKB receptor binding	BDNF|EFNA5
50509	0.00036058	0.0023692	2	2	661	34784	N-acetylglucosaminyl-proteoglycan 4-beta-glucuronosyltransferase activity	EXT1|EXT2
42328	0.00036058	0.0023692	2	2	661	34784	heparan sulfate N-acetylglucosaminyltransferase activity	EXT1|EXT2
15928	0.00036058	0.0023692	2	2	661	34784	fucosidase activity	FUCA1|FUCA2
46922	0.00036058	0.0023692	2	2	661	34784	peptide-O-fucosyltransferase activity	POFUT2|POFUT1
3943	0.00036058	0.0023692	2	2	661	34784	N-acetylgalactosamine-4-sulfatase activity	GALNS|ARSB
5057	0.0003662	0.0023915	12	194	661	34784	receptor signaling protein activity	ACVR1|BMPR2|FLRT2|INSR|ERBB2|TYRO3|ITPR1|ACVR2B|EGFR|ACVR2A|ENG|TGFBR2
15297	0.00038172	0.0024777	10	141	661	34784	antiporter activity	SLC4A7|SLC26A2|CLCN5|SLC22A5|SLC9A6|SLC9A7|SLC3A2|SLC4A2|SLC7A1|SLC8B1
72349	0.00039906	0.002544	4	19	661	34784	modified amino acid transmembrane transporter activity	SLC6A8|SLC22A5|SLCO4A1|SLC1A4
15278	0.00039906	0.002544	4	19	661	34784	calcium-release channel activity	ITPR1|MCOLN1|PKD2|TPCN1
5112	0.00039906	0.002544	4	19	661	34784	Notch binding	GALNT11|ADAM17|NOTCH1|DNER
8233	0.00040311	0.0025546	45	1389	661	34784	peptidase activity	CPM|CPQ|SPPL2B|SPPL2A|ECE1|PRCP|PLAT|CTSV|CPZ|PRSS23|PRSS21|NCSTN|DPP7|ADAMTSL4|CTSL|PLAU|ANPEP|CTSF|GGT1|CTSC|CTSB|CTSA|MBTPS1|GGT7|ACE|MME|MMP1|F11|ADAM10|GGH|LNPEP|ADAM19|ADAM17|BMP1|FAP|ADAM15|PIP|CPD|ADAM9|CPE|TPP1|MASP1|CD46|CPVL|LGMN
19903	0.00049275	0.0031043	9	120	661	34784	protein phosphatase binding	CDH5|CDH2|FLT4|ITGA1|ERBB2|HMGCR|MET|EGFR|HSP90B1
16787	0.00051181	0.0032055	130	5192	661	34784	hydrolase activity	SPPL2B|SPPL2A|PLAT|LIPA|NDST2|NDST1|STS|APMAP|NAGLU|PLAU|DPYSL2|ANPEP|ADORA1|ENPP1|ENPP4|GGT1|ATP6V0E1|ENTPD4|ENTPD7|ADAM10|ATP1B3|ADAM19|PLA2G15|MINPP1|ADAM17|BTD|ADAM15|NAAA|PLBD1|ADAM9|MASP1|PLBD2|ABCB1|LPL|GNS|PLD3|NCSTN|DPP7|MAN2A2|MAN2A1|NEU1|ATP6V0A2|ARSB|ATP6V0A1|CTSA|ABCA2|GGT7|ACE|ABCA3|FUCA1|FUCA2|GGH|LNPEP|PRG4|TOR1B|BST1|PTPRB|BMP1|PTPRA|MAN2B2|PIP|CPD|PPT1|CPE|ALPL|TPP1|MAN2B1|PPT2|…
5007	0.00052682	0.0032426	3	9	661	34784	fibroblast growth factor-activated receptor activity	FGFR3|FGFRL1|FGFR1
5381	0.00052682	0.0032426	3	9	661	34784	iron ion transmembrane transporter activity	TFRC|SLC11A2|SLC39A14
46703	0.00052682	0.0032426	3	9	661	34784	natural killer cell lectin-like receptor binding	ULBP2|MICA|MICB
8236	0.00053054	0.0032469	19	422	661	34784	serine-type peptidase activity	CTSA|CPM|MBTPS1|ACE|F11|PRCP|PLAT|CPZ|PRSS23|PRSS21|DPP7|FAP|PLAU|CPD|CPE|TPP1|MASP1|CPVL|CTSC
19904	0.00054016	0.003287	26	669	661	34784	protein domain specific binding	APP|CNTNAP1|HSP90AB1|SLC22A5|PLXND1|F11R|PKD2|ROBO1|LAMP1|DAG1|SCAP|SIRPA|GUSB|CXADR|CADM1|ITGA3|INSR|WNT5A|CRIM1|PLAUR|ADAM10|ACVR2A|ADAM19|ADAM17|ADAM15|ADAM9
17171	0.00057776	0.0034959	19	425	661	34784	serine hydrolase activity	CTSA|CPM|MBTPS1|ACE|F11|PRCP|PLAT|CPZ|PRSS23|PRSS21|DPP7|FAP|PLAU|CPD|CPE|TPP1|MASP1|CPVL|CTSC
43395	0.00059789	0.0035574	4	21	661	34784	heparan sulfate proteoglycan binding	GPC1|GPC3|SLIT2|AGRN
5527	0.00059789	0.0035574	4	21	661	34784	macrolide binding	FKBP10|FKBP14|FKBP7|FKBP9
5528	0.00059789	0.0035574	4	21	661	34784	FK506 binding	FKBP10|FKBP14|FKBP7|FKBP9
42626	0.00062614	0.0037049	12	206	661	34784	ATPase activity, coupled to transmembrane movement of substances	ABCA2|ABCC1|ABCB1|ATP6V0E1|ATP6AP1|ABCA3|ABCC5|ATP6V0A2|ATP1B3|ATP1A2|PCYOX1|ATP6V0A1
8376	0.00064327	0.003724	5	37	661	34784	acetylgalactosaminyltransferase activity	GALNT11|EXTL2|CHPF2|GALNT18|GALNT1
5246	0.00064327	0.003724	5	37	661	34784	calcium channel regulator activity	TSPAN13|STIM1|ITPR1|FKBP9|TMEM110
5328	0.00064327	0.003724	5	37	661	34784	neurotransmitter:sodium symporter activity	SLC6A6|SLC6A8|SLC6A9|SLC6A17|SLC6A15
5520	0.00064327	0.003724	5	37	661	34784	insulin-like growth factor binding	IGFBP3|INSR|CRIM1|IGF2R|IGF1R
5126	0.00071916	0.0041227	16	333	661	34784	cytokine receptor binding	ECM1|TGFB1|BDNF|CD70|INHBB|IL1RAP|EFNA5|TGFBR2|GREM1|CREB3|KITLG|ADAM17|BMP1|ITGA5|IL6ST|ENG
5385	0.00071983	0.0041227	4	22	661	34784	zinc ion transmembrane transporter activity	SLC11A2|SLC39A6|SLC39A10|SLC39A14
15491	0.00072926	0.0041545	5	38	661	34784	cation:cation antiporter activity	SLC22A5|SLC9A6|SLC9A7|SLC3A2|SLC8B1
86080	0.00074198	0.0041605	3	10	661	34784	protein binding involved in heterotypic cell-cell adhesion	DSG2|DSC2|DSC3
48185	0.00074198	0.0041605	3	10	661	34784	activin binding	ACVR1|ACVR2B|ENG
34713	0.00074198	0.0041605	3	10	661	34784	type I transforming growth factor beta receptor binding	TGFB1|ENG|TGFBR2
4867	0.00078614	0.0043852	9	128	661	34784	serine-type endopeptidase inhibitor activity	APP|SERPINE2|CD109|APLP2|TFPI2|CRIM1|SPINT2|SERPINB7|TFPI
44325	0.00079606	0.0044175	8	103	661	34784	ion channel binding	PANX1|CDH5|PRNP|HSP90AB1|ASPH|PRKCSH|FKBP9|PKD2
8484	0.00082355	0.0045232	5	39	661	34784	sulfuric ester hydrolase activity	GALNS|STS|GNS|ARSB|SULF2
46915	0.00082355	0.0045232	5	39	661	34784	transition metal ion transmembrane transporter activity	TFRC|SLC11A2|SLC39A6|SLC39A10|SLC39A14
16820	0.00087402	0.0047733	12	214	661	34784	hydrolase activity, acting on acid anhydrides, catalyzing transmembrane movement of substances	ABCA2|ABCC1|ABCB1|ATP6V0E1|ATP6AP1|ABCA3|ABCC5|ATP6V0A2|ATP1B3|ATP1A2|PCYOX1|ATP6V0A1
15144	0.00088245	0.0047733	6	59	661	34784	carbohydrate transmembrane transporter activity	SLC23A2|SLC2A13|M6PR|SLC2A1|SLC2A4|SLC35A5
1901476	0.00088245	0.0047733	6	59	661	34784	carbohydrate transporter activity	SLC23A2|SLC2A13|M6PR|SLC2A1|SLC2A4|SLC35A5
15103	0.00091964	0.0049494	11	186	661	34784	inorganic anion transmembrane transporter activity	SLC12A2|SLC4A7|SLC26A2|CLCN5|TTYH3|SLC12A5|ANO6|SLC1A4|CLCN2|PCYOX1|SLC12A9
8235	0.00096157	0.0051492	7	82	661	34784	metalloexopeptidase activity	CPM|CPQ|CPD|ANPEP|CPE|LNPEP|CPZ
16670	0.0010058	0.0052473	3	11	661	34784	oxidoreductase activity, acting on a sulfur group of donors, oxygen as acceptor	QSOX1|QSOX2|PCYOX1
5283	0.0010058	0.0052473	3	11	661	34784	sodium:amino acid symporter activity	SLC38A1|SLC6A9|SLC6A15
48407	0.0010058	0.0052473	3	11	661	34784	platelet-derived growth factor binding	PDGFRB|COL2A1|COL6A1
72341	0.0010533	0.0052473	6	61	661	34784	modified amino acid binding	SCARB1|SLC46A1|AXL|MFGE8|FOLR1|THBS1
8240	0.0010681	0.0052473	2	3	661	34784	tripeptidyl-peptidase activity	ACE|TPP1
8449	0.0010681	0.0052473	2	3	661	34784	N-acetylglucosamine-6-sulfatase activity	GNS|SULF2
30984	0.0010681	0.0052473	2	3	661	34784	kininogen binding	CTSV|CTSB
4566	0.0010681	0.0052473	2	3	661	34784	beta-glucuronidase activity	HPSE|GUSB
16936	0.0010681	0.0052473	2	3	661	34784	galactoside binding	GLB1|GLA
47756	0.0010681	0.0052473	2	3	661	34784	chondroitin 4-sulfotransferase activity	CHST11|CHST12
72345	0.0010681	0.0052473	2	3	661	34784	NAADP-sensitive calcium-release channel activity	MCOLN1|TPCN1
15091	0.0010681	0.0052473	2	3	661	34784	ferric iron transmembrane transporter activity	TFRC|SLC11A2
15093	0.0010681	0.0052473	2	3	661	34784	ferrous iron transmembrane transporter activity	SLC11A2|SLC39A14
72510	0.0010681	0.0052473	2	3	661	34784	trivalent inorganic cation transmembrane transporter activity	TFRC|SLC11A2
50508	0.0010681	0.0052473	2	3	661	34784	glucuronosyl-N-acetylglucosaminyl-proteoglycan 4-alpha-N-acetylglucosaminyltransferase activity	EXT1|EXT2
1990430	0.0010681	0.0052473	2	3	661	34784	extracellular matrix protein binding	ITGB8|ITGAV
55056	0.0010681	0.0052473	2	3	661	34784	D-glucose transmembrane transporter activity	SLC2A1|SLC2A4
3976	0.0010681	0.0052473	2	3	661	34784	UDP-N-acetylglucosamine-lysosomal-enzyme N-acetylglucosaminephosphotransferase activity	GNPTG|GNPTAB
51219	0.0011477	0.0056096	6	62	661	34784	phosphoprotein binding	PRKCSH|ACP2|PLAT|PKD2|IGF2R|LRP11
8144	0.0011523	0.0056096	8	109	661	34784	drug binding	FKBP10|ACE|P2RX4|FKBP14|FKBP7|FAS|FKBP9|FOLR1
5326	0.0011612	0.0056273	5	42	661	34784	neurotransmitter transporter activity	SLC6A6|SLC6A8|SLC6A9|SLC6A17|SLC6A15
15149	0.0011899	0.0057404	4	25	661	34784	hexose transmembrane transporter activity	SLC2A13|M6PR|SLC2A1|SLC2A4
4175	0.001219	0.0058547	31	900	661	34784	endopeptidase activity	SPPL2B|SPPL2A|ECE1|PLAT|CTSV|PRSS23|PRSS21|NCSTN|ADAMTSL4|CTSL|PLAU|CTSF|CTSC|CTSB|MBTPS1|ACE|MME|MMP1|F11|ADAM10|ADAM19|ADAM17|BMP1|FAP|ADAM15|PIP|ADAM9|TPP1|MASP1|CD46|LGMN
30165	0.0012735	0.0060891	7	86	661	34784	PDZ domain binding	ADAM17|CXADR|SLC22A5|CADM1|CRIM1|F11R|ACVR2A
42605	0.0012937	0.0061579	5	43	661	34784	peptide antigen binding	HLA-B|HLA-C|HLA-A|HLA-DRB1|HLA-DQB1
42577	0.0013222	0.006266	3	12	661	34784	lipid phosphatase activity	PPAP2B|PPAP2A|PRG4
1786	0.0013853	0.0065358	4	26	661	34784	phosphatidylserine binding	SCARB1|AXL|MFGE8|THBS1
43621	0.001437	0.0067206	5	44	661	34784	protein self-association	SLC2A1|L1CAM|CTSC|ACVR2A|CTSB
15020	0.001437	0.0067206	5	44	661	34784	glucuronosyltransferase activity	EXT1|UGT8|EXT2|B4GAT1|CHPF2
51087	0.0015555	0.0072434	7	89	661	34784	chaperone binding	PRNP|TFRC|HLA-B|HYOU1|ATP1A2|CLU|CTSC
5217	0.001602	0.0073635	4	27	661	34784	intracellular ligand-gated ion channel activity	ITPR1|MCOLN1|PKD2|TPCN1
46527	0.001602	0.0073635	4	27	661	34784	glucosyltransferase activity	POGLUT1|KDELC1|KDELC2|PLOD3
46875	0.001602	0.0073635	4	27	661	34784	ephrin receptor binding	EFNB1|EFNB3|EFNA5|EFNA4
30545	0.0017582	0.0080473	5	46	661	34784	receptor regulator activity	GREM1|LRPAP1|WNT5A|AGRN|EFNA5
46982	0.001778	0.008103	20	504	661	34784	protein heterodimerization activity	ITGB1|NOTCH1|TENM3|TGFB1|ITGA3|HEXA|FZD9|ADRA2C|EGFR|PANX1|EXT1|EXT2|ERBB3|AXL|ERBB2|TYRO3|ADORA1|ATF6|JAM2|PVRL1
30414	0.0019362	0.0087866	12	235	661	34784	peptidase inhibitor activity	BST2|APP|SERPINE2|CD109|APLP2|TFPI2|GPC3|CRIM1|SPINT2|TIMP1|SERPINB7|TFPI
4177	0.0020017	0.0089998	6	69	661	34784	aminopeptidase activity	DPP7|FAP|ANPEP|LNPEP|PRCP|CTSV
4559	0.0021039	0.0089998	4	29	661	34784	alpha-mannosidase activity	MAN2A2|MAN2A1|MAN2B2|MAN2B1
43548	0.0021039	0.0089998	4	29	661	34784	phosphatidylinositol 3-kinase binding	PDGFRB|INSR|TYRO3|IGF1R
51861	0.0021039	0.0089998	4	29	661	34784	glycolipid binding	LAMA1|LAMB2|LAMB1|LAMC1
51183	0.0021039	0.0089998	4	29	661	34784	vitamin transporter activity	SLC23A2|SLC46A1|SLC2A1|FOLR1
45134	0.0021092	0.0089998	2	4	661	34784	uridine-diphosphatase activity	CANT1|ENTPD4
51425	0.0021092	0.0089998	2	4	661	34784	PTB domain binding	APP|INSR
70051	0.0021092	0.0089998	2	4	661	34784	fibrinogen binding	FBLN1|THBS1
15016	0.0021092	0.0089998	2	4	661	34784	[heparan sulfate]-glucosamine N-sulfotransferase activity	NDST2|NDST1
38085	0.0021092	0.0089998	2	4	661	34784	vascular endothelial growth factor binding	PDGFRB|NRP1
34186	0.0021092	0.0089998	2	4	661	34784	apolipoprotein A-I binding	SCARB1|LCAT
42500	0.0021092	0.0089998	2	4	661	34784	aspartic endopeptidase activity, intramembrane cleaving	SPPL2B|SPPL2A
30229	0.0021092	0.0089998	2	4	661	34784	very-low-density lipoprotein particle receptor activity	LDLR|LRP8
34714	0.0021092	0.0089998	2	4	661	34784	type III transforming growth factor beta receptor binding	TGFB1|TGFBR2
42910	0.0021092	0.0089998	2	4	661	34784	xenobiotic transporter activity	ABCB1|SLC2A1
51213	0.0021271	0.0090403	8	120	661	34784	dioxygenase activity	P4HA1|ASPH|OGFOD3|P3H2|PLOD3|PLOD2|PLOD1|P4HTM
17124	0.0023589	0.0099857	8	122	661	34784	SH3 domain binding	ADAM19|CNTNAP1|ADAM17|ADAM15|ADAM9|SCAP|SIRPA|ADAM10
90484	0.0023915	0.010084	4	30	661	34784	drug transporter activity	SLC38A1|SLC46A1|ABCB1|SLC22A5
8239	0.0026209	0.010965	3	15	661	34784	dipeptidyl-peptidase activity	DPP7|FAP|PRCP
5416	0.0026209	0.010965	3	15	661	34784	cation:amino acid symporter activity	SLC38A1|SLC6A9|SLC6A15
42562	0.0026674	0.011116	6	73	661	34784	hormone binding	ACVR1|INSR|CDH13|ECE1|ATP1A2|IGF1R
4860	0.0026997	0.011207	7	98	661	34784	protein kinase inhibitor activity	RTN4R|LRRC15|FLRT2|HYAL2|BGN|ASPN|LRRC4B
45296	0.002857	0.011814	6	74	661	34784	cadherin binding	P2RX4|EPCAM|PTPRM|CDH13|CD46|NEO1
5160	0.0030372	0.012494	5	52	661	34784	transforming growth factor beta receptor binding	TGFB1|BMP1|INHBB|ENG|TGFBR2
15923	0.0030455	0.012494	4	32	661	34784	mannosidase activity	MAN2A2|MAN2A1|MAN2B2|MAN2B1
51117	0.0030565	0.012494	6	75	661	34784	ATPase binding	ATP6V0A2|TOR1AIP2|ATP1B3|ATP1B1|PKD2|ATP6V0A1
70851	0.003088	0.012575	9	156	661	34784	growth factor receptor binding	PDGFRB|GREM1|LINGO1|APP|ECM1|ADAM17|PTPRJ|IL1RAP|ITGA5
23026	0.0031805	0.012903	3	16	661	34784	MHC class II protein complex binding	HSP90AB1|ATP1B1|HLA-DRB1
19210	0.0031975	0.012923	7	101	661	34784	kinase inhibitor activity	RTN4R|LRRC15|FLRT2|HYAL2|BGN|ASPN|LRRC4B
4866	0.0033294	0.013405	11	219	661	34784	endopeptidase inhibitor activity	BST2|APP|SERPINE2|CD109|APLP2|TFPI2|CRIM1|SPINT2|TIMP1|SERPINB7|TFPI
42625	0.0033781	0.013469	7	102	661	34784	ATPase activity, coupled to transmembrane movement of ions	ATP6V0E1|ATP6AP1|ATP6V0A2|ATP1B3|ATP1A2|PCYOX1|ATP6V0A1
22820	0.0034711	0.013469	2	5	661	34784	potassium ion symporter activity	SLC12A5|SLC12A9
45545	0.0034711	0.013469	2	5	661	34784	syndecan binding	TNC|HPSE
31404	0.0034711	0.013469	2	5	661	34784	chloride ion binding	ACE|CTSC
4904	0.0034711	0.013469	2	5	661	34784	interferon receptor activity	IFNGR1|IFNAR1
30023	0.0034711	0.013469	2	5	661	34784	extracellular matrix constituent conferring elasticity	FBN2|FBN1
30144	0.0034711	0.013469	2	5	661	34784	alpha-1,6-mannosylglycoprotein 6-beta-N-acetylglucosaminyltransferase activity	CCDC126|MGAT5
36374	0.0034711	0.013469	2	5	661	34784	glutathione hydrolase activity	GGT7|GGT1
1665	0.0034711	0.013469	2	5	661	34784	alpha-N-acetylgalactosaminide alpha-2,6-sialyltransferase activity	ST6GALNAC4|ST6GALNAC6
34711	0.0034711	0.013469	2	5	661	34784	inhibin binding	IGSF1|ACVR2A
51082	0.0038046	0.014618	9	161	661	34784	unfolded protein binding	LRPAP1|ERO1B|CLN3|HSP90AB1|TMEM67|SCAP|PPIB|SIL1|HSP90B1
5161	0.0038079	0.014618	3	17	661	34784	platelet-derived growth factor receptor binding	PDGFRB|PTPRJ|ITGA5
30296	0.0038079	0.014618	3	17	661	34784	protein tyrosine kinase activator activity	GREM1|ERBB3|EFNA5
19887	0.0038882	0.014872	10	192	661	34784	protein kinase regulator activity	RTN4R|GREM1|LRRC15|FLRT2|ERBB3|HYAL2|BGN|EFNA5|ASPN|LRRC4B
61135	0.0040807	0.015553	11	225	661	34784	endopeptidase regulator activity	BST2|APP|SERPINE2|CD109|APLP2|TFPI2|CRIM1|SPINT2|TIMP1|SERPINB7|TFPI
1671	0.0045056	0.017112	3	18	661	34784	ATPase activator activity	TOR1AIP2|ATP1B3|ATP1B1
16504	0.0046995	0.017722	4	36	661	34784	peptidase activator activity	APP|FN1|FBLN1|CTSC
46961	0.0046995	0.017722	4	36	661	34784	proton-transporting ATPase activity, rotational mechanism	ATP6V0E1|ATP6AP1|ATP6V0A2|ATP6V0A1
15298	0.00488	0.018339	5	58	661	34784	solute:cation antiporter activity	SLC22A5|SLC9A6|SLC9A7|SLC3A2|SLC8B1
43184	0.0051412	0.018665	2	6	661	34784	vascular endothelial growth factor receptor 2 binding	GREM1|ITGA5
43237	0.0051412	0.018665	2	6	661	34784	laminin-1 binding	DAG1|SLIT2
8532	0.0051412	0.018665	2	6	661	34784	N-acetyllactosaminide beta-1,3-N-acetylglucosaminyltransferase activity	B4GAT1|B3GNT2
43559	0.0051412	0.018665	2	6	661	34784	insulin binding	INSR|IGF1R
16972	0.0051412	0.018665	2	6	661	34784	thiol oxidase activity	QSOX1|QSOX2
32050	0.0051412	0.018665	2	6	661	34784	clathrin heavy chain binding	GPR107|LDLR
30020	0.0051412	0.018665	2	6	661	34784	extracellular matrix structural constituent conferring tensile strength	COL2A1|COL12A1
50656	0.0051412	0.018665	2	6	661	34784	3'-phosphoadenosine 5'-phosphosulfate binding	CHST12|ENPP1
30297	0.0051412	0.018665	2	6	661	34784	transmembrane receptor protein tyrosine kinase activator activity	GREM1|EFNA5
16015	0.0051412	0.018665	2	6	661	34784	morphogen activity	GREM1|NBL1
43492	0.0052452	0.01896	12	266	661	34784	ATPase activity, coupled to movement of substances	ABCA2|ABCC1|ABCB1|ATP6V0E1|ATP6AP1|ABCA3|ABCC5|ATP6V0A2|ATP1B3|ATP1A2|PCYOX1|ATP6V0A1
23023	0.0052755	0.01896	3	19	661	34784	MHC protein complex binding	HSP90AB1|ATP1B1|HLA-DRB1
15377	0.0052755	0.01896	3	19	661	34784	cation:chloride symporter activity	SLC12A2|SLC12A5|SLC12A9
4222	0.0054545	0.019538	11	234	661	34784	metalloendopeptidase activity	ADAM19|ADAM17|BMP1|MME|FAP|ADAM15|ADAMTSL4|MMP1|ADAM9|ADAM10|ECE1
4653	0.0061198	0.021703	3	20	661	34784	polypeptide N-acetylgalactosaminyltransferase activity	GALNT11|GALNT18|GALNT1
5355	0.0061198	0.021703	3	20	661	34784	glucose transmembrane transporter activity	SLC2A13|SLC2A1|SLC2A4
1965	0.0061198	0.021703	3	20	661	34784	G-protein alpha-subunit binding	F2R|LPAR3|IGF1R
36442	0.0068695	0.024281	4	40	661	34784	hydrogen-exporting ATPase activity	ATP6V0E1|ATP6AP1|ATP6V0A2|ATP6V0A1
15238	0.0070401	0.024476	3	21	661	34784	drug transmembrane transporter activity	SLC38A1|ABCB1|SLC22A5
22858	0.0071073	0.024476	2	7	661	34784	alanine transmembrane transporter activity	SLC1A4|SLC36A4
4579	0.0071073	0.024476	2	7	661	34784	dolichyl-diphosphooligosaccharide-protein glycotransferase activity	STT3A|STT3B
15180	0.0071073	0.024476	2	7	661	34784	L-alanine transmembrane transporter activity	SLC1A4|SLC36A4
5114	0.0071073	0.024476	2	7	661	34784	type II transforming growth factor beta receptor binding	TGFB1|ENG
97493	0.0071073	0.024476	2	7	661	34784	structural molecule activity conferring elasticity	FBN2|FBN1
31995	0.0071073	0.024476	2	7	661	34784	insulin-like growth factor II binding	IGFBP3|INSR
3836	0.0071073	0.024476	2	7	661	34784	beta-galactoside (CMP) alpha-2,3-sialyltransferase activity	ST3GAL4|ST3GAL2
16788	0.0073392	0.025193	40	1400	661	34784	hydrolase activity, acting on ester bonds	PTPRS|PON2|PON1|PTPRM|LPL|LCAT|PTPRJ|PTPRK|GDPD5|LIPA|GNS|PTPRF|PLD3|PTPRG|NT5E|STS|APMAP|SMPD1|ADORA1|ENPP1|ACP2|SIAE|ARSB|PRG4|SULF2|PLA2G15|GALNS|MINPP1|PTPRB|PTPRA|IMPAD1|PPAP2B|PPAP2A|PPT1|FAS|ALPL|DNASE2|PPT2|PNPLA6|SMPDL3B
17046	0.0074998	0.025499	4	41	661	34784	peptide hormone binding	ACVR1|INSR|ECE1|IGF1R
15485	0.0074998	0.025499	4	41	661	34784	cholesterol binding	NPC1|NPC2|SCAP|ERLIN2
44769	0.0074998	0.025499	4	41	661	34784	ATPase activity, coupled to transmembrane movement of ions, rotational mechanism	ATP6V0E1|ATP6AP1|ATP6V0A2|ATP6V0A1
15347	0.0080381	0.027243	3	22	661	34784	sodium-independent organic anion transmembrane transporter activity	SLCO3A1|SLCO4A1|SLCO4C1
8195	0.009115	0.030699	3	23	661	34784	phosphatidate phosphatase activity	PPAP2B|PPAP2A|PRG4
70325	0.009115	0.030699	3	23	661	34784	lipoprotein particle receptor binding	LRPAP1|LRP1|HSP90B1
8429	0.0093576	0.030837	2	8	661	34784	phosphatidylethanolamine binding	PEMT|MFGE8
8474	0.0093576	0.030837	2	8	661	34784	palmitoyl-(protein) hydrolase activity	PPT1|PPT2
98599	0.0093576	0.030837	2	8	661	34784	palmitoyl hydrolase activity	PPT1|PPT2
35252	0.0093576	0.030837	2	8	661	34784	UDP-xylosyltransferase activity	POGLUT1|GXYLT1
4576	0.0093576	0.030837	2	8	661	34784	oligosaccharyl transferase activity	STT3A|STT3B
4767	0.0093576	0.030837	2	8	661	34784	sphingomyelin phosphodiesterase activity	SMPD1|SMPDL3B
5167	0.0093576	0.030837	2	8	661	34784	neurotrophin TRK receptor binding	BDNF|EFNA5
19207	0.010423	0.034241	10	222	661	34784	kinase regulator activity	RTN4R|GREM1|LRRC15|FLRT2|ERBB3|HYAL2|BGN|EFNA5|ASPN|LRRC4B
30234	0.010843	0.035514	39	1392	661	34784	enzyme regulator activity	RTN4R|LRRC15|APP|NOTCH1|HSP90AB1|SERPINE2|TOR1AIP2|FBLN1|SPINT2|ELFN2|EFNA5|TFPI|ELFN1|FLRT2|ERBB3|HYAL2|PSAP|GPC3|TIMP1|SLIT2|CTSC|CD55|LRRC4B|CTSA|IGFBP3|APLP2|TFPI2|FN1|BGN|CRIM1|ATP1B3|SERPINB7|ATP1B1|ASPN|BST2|GREM1|CD109|CALU|CD46
32934	0.011221	0.036529	4	46	661	34784	sterol binding	NPC1|NPC2|SCAP|ERLIN2
8373	0.011221	0.036529	4	46	661	34784	sialyltransferase activity	ST3GAL4|ST6GALNAC4|ST3GAL2|ST6GALNAC6
5247	0.011511	0.037358	3	25	661	34784	voltage-gated chloride channel activity	CLCN5|ANO6|CLCN2
33691	0.011881	0.038211	2	9	661	34784	sialic acid binding	L1CAM|AGRN
19855	0.011881	0.038211	2	9	661	34784	calcium channel inhibitor activity	ITPR1|FKBP9
46790	0.011881	0.038211	2	9	661	34784	virion binding	PVRL1|HSP90B1
5044	0.012761	0.040796	6	101	661	34784	scavenger receptor activity	LGALS3BP|SCARA3|SUSD2|ENPP1|PRG4|SCARF2
19829	0.012761	0.040796	6	101	661	34784	cation-transporting ATPase activity	ATP6V0E1|ATP6AP1|ATP6V0A2|ATP1B3|ATP1A2|ATP6V0A1
22884	0.012831	0.0409	3	26	661	34784	macromolecule transmembrane transporter activity	TFRC|SLC11A2|SIDT2
4181	0.01299	0.04116	4	48	661	34784	metallocarboxypeptidase activity	CPM|CPD|CPE|CPZ
5310	0.01299	0.04116	4	48	661	34784	dicarboxylic acid transmembrane transporter activity	SLC26A2|SLC1A4|SLC1A5|SLC13A5
52689	0.013091	0.041277	9	196	661	34784	carboxylic ester hydrolase activity	PLA2G15|APMAP|PON2|PON1|LPL|LCAT|PNPLA6|SIAE|LIPA
15085	0.013104	0.041277	10	230	661	34784	calcium ion transmembrane transporter activity	PANX1|GPM6A|CACNA2D1|ITPR1|ITGAV|SLC3A2|MCOLN1|PKD2|SLC8B1|TPCN1
16247	0.013315	0.041818	7	132	661	34784	channel regulator activity	TSPAN13|STIM1|AMIGO1|ITPR1|FKBP9|SCN1B|TMEM110
4620	0.013481	0.042218	8	164	661	34784	phospholipase activity	PLA2G15|SMPD1|ADORA1|LPL|LCAT|PNPLA6|SMPDL3B|PLD3
19900	0.01378	0.043029	20	610	661	34784	kinase binding	PDGFRB|ACE|HSP90AB1|SLC12A5|ANGPT1|PRKCSH|ITGB2|SLC2A1|LRP4|ADAM10|PTPRJ|PTPRK|CDH2|SV2A|DPYSL2|HYAL2|ADAM9|FAS|CSPG4|LRP10
17153	0.014235	0.044319	3	27	661	34784	sodium:dicarboxylate symporter activity	SLC1A4|SLC1A5|SLC13A5
5254	0.014576	0.044876	6	104	661	34784	chloride channel activity	SLC26A2|CLCN5|TTYH3|ANO6|SLC1A4|CLCN2
15174	0.014665	0.044876	2	10	661	34784	basic amino acid transmembrane transporter activity	SLC38A1|SLC7A1
5172	0.014665	0.044876	2	10	661	34784	vascular endothelial growth factor receptor binding	GREM1|ITGA5
42285	0.014665	0.044876	2	10	661	34784	xylosyltransferase activity	POGLUT1|GXYLT1
5432	0.014665	0.044876	2	10	661	34784	calcium:sodium antiporter activity	SLC3A2|SLC8B1
1609	0.014665	0.044876	2	10	661	34784	G-protein coupled adenosine receptor activity	ADORA2B|ADORA1
60590	0.015722	0.045942	3	28	661	34784	ATPase regulator activity	TOR1AIP2|ATP1B3|ATP1B1
51184	0.015722	0.045942	3	28	661	34784	cofactor transporter activity	SLC46A1|SLC6A8|FOLR1
16298	0.016114	0.045942	9	203	661	34784	lipase activity	PLA2G15|SMPD1|ADORA1|LPL|LCAT|PNPLA6|SMPDL3B|LIPA|PLD3
19901	0.017028	0.045942	18	543	661	34784	protein kinase binding	PDGFRB|ACE|HSP90AB1|SLC12A5|ANGPT1|PRKCSH|ITGB2|LRP4|ADAM10|PTPRJ|PTPRK|CDH2|SV2A|DPYSL2|HYAL2|ADAM9|CSPG4|LRP10
8517	0.017701	0.045942	2	11	661	34784	folic acid transporter activity	SLC46A1|FOLR1
5041	0.017701	0.045942	2	11	661	34784	low-density lipoprotein receptor activity	LDLR|LRP12
5391	0.017701	0.045942	2	11	661	34784	sodium:potassium-exchanging ATPase activity	ATP1B3|ATP1A2
15643	0.017701	0.045942	2	11	661	34784	toxic substance binding	TMEM181|A4GALT
32395	0.017701	0.045942	2	11	661	34784	MHC class II receptor activity	HLA-DRB1|HLA-DQB1
16597	0.017987	0.045942	6	109	661	34784	amino acid binding	SCARB1|SLC46A1|AXL|MFGE8|FOLR1|THBS1
30546	0.01895	0.045942	3	30	661	34784	receptor activator activity	GREM1|WNT5A|EFNA5
47117	0.019003	0.045942	1	1	661	34784	enoyl-[acyl-carrier-protein] reductase (NADPH, A-specific) activity	FAS
86038	0.019003	0.045942	1	1	661	34784	calcium:sodium antiporter activity involved in regulation of cardiac muscle cell membrane potential	SLC8B1
8254	0.019003	0.045942	1	1	661	34784	3'-nucleotidase activity	IMPAD1
2135	0.019003	0.045942	1	1	661	34784	CTP binding	HSP90AB1
47198	0.019003	0.045942	1	1	661	34784	cysteine-S-conjugate N-acetyltransferase activity	GLA
47220	0.019003	0.045942	1	1	661	34784	galactosylxylosylprotein 3-beta-galactosyltransferase activity	B3GALT6
47288	0.019003	0.045942	1	1	661	34784	monosialoganglioside sialyltransferase activity	ST3GAL4
47290	0.019003	0.045942	1	1	661	34784	(alpha-N-acetylneuraminyl-2,3-beta-galactosyl-1,3)-N-acetyl-galactosaminide 6-alpha-sialyltransferase activity	ST6GALNAC4
4313	0.019003	0.045942	1	1	661	34784	[acyl-carrier-protein] S-acetyltransferase activity	FAS
4316	0.019003	0.045942	1	1	661	34784	3-oxoacyl-[acyl-carrier-protein] reductase (NADPH) activity	FAS
4317	0.019003	0.045942	1	1	661	34784	3-hydroxypalmitoyl-[acyl-carrier-protein] dehydratase activity	FAS
4319	0.019003	0.045942	1	1	661	34784	enoyl-[acyl-carrier-protein] reductase (NADPH, B-specific) activity	FAS
80101	0.019003	0.045942	1	1	661	34784	phosphatidyl-N-dimethylethanolamine N-methyltransferase activity	PEMT
8456	0.019003	0.045942	1	1	661	34784	alpha-N-acetylgalactosaminidase activity	NAGA
8489	0.019003	0.045942	1	1	661	34784	UDP-galactose:glucosylceramide beta-1,4-galactosyltransferase activity	UGT8
4394	0.019003	0.045942	1	1	661	34784	heparan sulfate 2-O-sulfotransferase activity	HS2ST1
4420	0.019003	0.045942	1	1	661	34784	hydroxymethylglutaryl-CoA reductase (NADPH) activity	HMGCR
98641	0.019003	0.045942	1	1	661	34784	cadherin binding involved in cell-cell adhesion	EPCAM
47451	0.019003	0.045942	1	1	661	34784	3-hydroxyoctanoyl-[acyl-carrier-protein] dehydratase activity	FAS
4446	0.019003	0.045942	1	1	661	34784	inositol-hexakisphosphate phosphatase activity	MINPP1
8555	0.019003	0.045942	1	1	661	34784	chloride-transporting ATPase activity	PCYOX1
70004	0.019003	0.045942	1	1	661	34784	cysteine-type exopeptidase activity	CTSV
16807	0.019003	0.045942	1	1	661	34784	cysteine-type carboxypeptidase activity	CTSV
35248	0.019003	0.045942	1	1	661	34784	alpha-1,4-N-acetylgalactosaminyltransferase activity	EXTL2
16843	0.019003	0.045942	1	1	661	34784	amine-lyase activity	APMAP
16844	0.019003	0.045942	1	1	661	34784	strictosidine synthase activity	APMAP
4561	0.019003	0.045942	1	1	661	34784	alpha-N-acetylglucosaminidase activity	NAGLU
4597	0.019003	0.045942	1	1	661	34784	peptide-aspartate beta-dioxygenase activity	ASPH
4607	0.019003	0.045942	1	1	661	34784	phosphatidylcholine-sterol O-acyltransferase activity	LCAT
4608	0.019003	0.045942	1	1	661	34784	phosphatidylethanolamine N-methyltransferase activity	PEMT
4773	0.019003	0.045942	1	1	661	34784	steryl-sulfatase activity	STS
15019	0.019003	0.045942	1	1	661	34784	heparan-alpha-glucosaminide N-acetyltransferase activity	HGSNAT
51916	0.019003	0.045942	1	1	661	34784	granulocyte colony-stimulating factor binding	CSF2RA
19171	0.019003	0.045942	1	1	661	34784	3-hydroxyacyl-[acyl-carrier-protein] dehydratase activity	FAS
15086	0.019003	0.045942	1	1	661	34784	cadmium ion transmembrane transporter activity	SLC11A2
15087	0.019003	0.045942	1	1	661	34784	cobalt ion transmembrane transporter activity	SLC11A2
15094	0.019003	0.045942	1	1	661	34784	lead ion transmembrane transporter activity	SLC11A2
15099	0.019003	0.045942	1	1	661	34784	nickel cation transmembrane transporter activity	SLC11A2
15100	0.019003	0.045942	1	1	661	34784	vanadium ion transmembrane transporter activity	SLC11A2
773	0.019003	0.045942	1	1	661	34784	phosphatidyl-N-methylethanolamine N-methyltransferase activity	PEMT
4902	0.019003	0.045942	1	1	661	34784	granulocyte colony-stimulating factor receptor activity	CSF2RA
4917	0.019003	0.045942	1	1	661	34784	interleukin-7 receptor activity	IL7R
4921	0.019003	0.045942	1	1	661	34784	interleukin-11 receptor activity	IL6ST
15195	0.019003	0.045942	1	1	661	34784	L-threonine transmembrane transporter activity	SLC1A4
15196	0.019003	0.045942	1	1	661	34784	L-tryptophan transmembrane transporter activity	SLC36A4
43890	0.019003	0.045942	1	1	661	34784	N-acetylgalactosamine-6-sulfatase activity	GALNS
5008	0.019003	0.045942	1	1	661	34784	hepatocyte growth factor-activated receptor activity	MET
5009	0.019003	0.045942	1	1	661	34784	insulin-activated receptor activity	INSR
5115	0.019003	0.045942	1	1	661	34784	receptor tyrosine kinase-like orphan receptor binding	WNT5A
60422	0.019003	0.045942	1	1	661	34784	peptidyl-dipeptidase inhibitor activity	GPC3
33823	0.019003	0.045942	1	1	661	34784	procollagen glucosyltransferase activity	PLOD3
5170	0.019003	0.045942	1	1	661	34784	neurotrophin TRKC receptor binding	EFNA5
5298	0.019003	0.045942	1	1	661	34784	proline:sodium symporter activity	SLC6A15
5309	0.019003	0.045942	1	1	661	34784	creatine:sodium symporter activity	SLC6A8
15578	0.019003	0.045942	1	1	661	34784	mannose transmembrane transporter activity	M6PR
38131	0.019003	0.045942	1	1	661	34784	neuregulin receptor activity	RTN4R
5368	0.019003	0.045942	1	1	661	34784	taurine transmembrane transporter activity	SLC6A6
5369	0.019003	0.045942	1	1	661	34784	taurine:sodium symporter activity	SLC6A6
15639	0.019003	0.045942	1	1	661	34784	ferrous iron uptake transmembrane transporter activity	SLC11A2
42282	0.019003	0.045942	1	1	661	34784	hydroxymethylglutaryl-CoA reductase activity	HMGCR
50512	0.019003	0.045942	1	1	661	34784	lactosylceramide 4-alpha-galactosyltransferase activity	A4GALT
97655	0.019003	0.045942	1	1	661	34784	serpin family protein binding	CTSL
52692	0.019003	0.045942	1	1	661	34784	raffinose alpha-galactosidase activity	GLA
19970	0.019003	0.045942	1	1	661	34784	interleukin-11 binding	IL6ST
34338	0.019003	0.045942	1	1	661	34784	short-chain carboxylesterase activity	SIAE
30294	0.019003	0.045942	1	1	661	34784	receptor signaling protein tyrosine kinase inhibitor activity	HYAL2
52826	0.019003	0.045942	1	1	661	34784	inositol hexakisphosphate 2-phosphatase activity	MINPP1
34417	0.019003	0.045942	1	1	661	34784	bisphosphoglycerate 3-phosphatase activity	MINPP1
1681	0.019003	0.045942	1	1	661	34784	sialate O-acetylesterase activity	SIAE
30377	0.019003	0.045942	1	1	661	34784	urokinase plasminogen activator receptor activity	PLAUR
30379	0.019003	0.045942	1	1	661	34784	neurotensin receptor activity, non-G-protein coupled	SORT1
52918	0.019003	0.045942	1	1	661	34784	dol-P-Man:Man(8)GlcNAc(2)-PP-Dol alpha-1,2-mannosyltransferase activity	ALG9
52926	0.019003	0.045942	1	1	661	34784	dol-P-Man:Man(6)GlcNAc(2)-PP-Dol alpha-1,2-mannosyltransferase activity	ALG9
46789	0.019003	0.045942	1	1	661	34784	host cell surface receptor binding	INHBB
46812	0.019003	0.045942	1	1	661	34784	host cell surface binding	INHBB
1792	0.019003	0.045942	1	1	661	34784	polymeric immunoglobulin receptor activity	PIGR
3851	0.019003	0.045942	1	1	661	34784	2-hydroxyacylsphingosine 1-beta-galactosyltransferase activity	UGT8
34590	0.019003	0.045942	1	1	661	34784	L-hydroxyproline transmembrane transporter activity	SLC1A4
34722	0.019003	0.045942	1	1	661	34784	gamma-glutamyl-peptidase activity	GGH
8126	0.019003	0.045942	1	1	661	34784	acetylesterase activity	SIAE
42954	0.019003	0.045942	1	1	661	34784	lipoprotein transporter activity	LRP1
16362	0.019003	0.045942	1	1	661	34784	activin receptor activity, type II	BMPR2
1664	0.019422	0.04685	11	281	661	34784	G-protein coupled receptor binding	CREB3|ACE|WNT5B|ITGB4|RYK|PSAP|WNT5A|ADORA1|S1PR1|S1PR2|ADRA2C
8289	0.020138	0.048466	27	928	661	34784	lipid binding	SCARB1|LAMA1|PON1|ITPR1|LPL|LPAR3|ATP1A2|LAMC1|THBS1|PSAP|S1PR1|SCAP|S1PR3|S1PR2|PLTP|CD55|LAMB2|LAMB1|ERLIN2|F3|PLA2G15|NPC1|NPC2|AXL|PEMT|TPP1|MFGE8
15295	0.02069	0.049462	3	31	661	34784	solute:proton symporter activity	SLC2A13|SLC11A2|SLC35A5
30247	0.02069	0.049462	3	31	661	34784	polysaccharide binding	SUSD2|ENPP1|PRG4
1871	0.02069	0.049462	3	31	661	34784	pattern binding	SUSD2|ENPP1|PRG4
8556	0.020977	0.049673	2	12	661	34784	potassium-transporting ATPase activity	ATP1B3|ATP1A2
4551	0.020977	0.049673	2	12	661	34784	nucleotide diphosphatase activity	ENPP1|ENPP4
43560	0.020977	0.049673	2	12	661	34784	insulin receptor substrate binding	INSR|IGF1R
5021	0.020977	0.049673	2	12	661	34784	vascular endothelial growth factor-activated receptor activity	NRP1|FLT4
42578	0.02101	0.049673	23	762	661	34784	phosphoric ester hydrolase activity	PTPRS|PON1|PTPRM|PRG4|PTPRJ|PTPRK|GDPD5|PTPRF|PLD3|PTPRG|MINPP1|PTPRB|NT5E|PTPRA|SMPD1|IMPAD1|PPAP2B|PPAP2A|ADORA1|ENPP1|ALPL|ACP2|SMPDL3B

## Sheet: D-Biological process
GO-ID	p-value	corr p-value	x	n	X	N	Description	Genes in test set
44707	2.5748e-92	1.4813e-88	375	6854	687	34553	single-multicellular organism process	APP|SLC46A1|TFRC|SERPINE2|COL12A1|SPINT2|F11R|LIPA|FGFRL1|ACTB|ICAM1|NDST1|ALCAM|STS|CREB3L1|DPYSL2|ANPEP|CREB3L2|BSG|DAG1|EPHB2|EPHB1|EPHB4|SCN1B|EPHB3|ACVR1|CXADR|SLC6A17|SLC11A2|P3H2|HSPG2|DKK3|TWSG1|ADCY9|BTD|GPR161|CD109|TYRO3|NBL1|EPHA2|IGSF8|GPM6A|IGSF3|FUT10|TMTC3|LPAR3|GLG1|UGT8|NCSTN|CHST11|FLRT2|CHST10|NEU1|PCDHA5|ST3GAL4|SCAP|ARSB|PCDHA6|ACE|CADM1|MCAM|INSR|FN1|FZD9|SUCO|LNPEP|PRG4|L1…
32501	9.1265e-92	2.6252e-88	382	7138	687	34553	multicellular organismal process	APP|SLC46A1|TFRC|SERPINE2|COL12A1|SPINT2|F11R|LIPA|FGFRL1|ACTB|ICAM1|NDST1|ALCAM|STS|CREB3L1|DPYSL2|ANPEP|CREB3L2|BSG|DAG1|EPHB2|EPHB1|EPHB4|SCN1B|EPHB3|ACVR1|CXADR|SLC6A17|SLC11A2|P3H2|HSPG2|DKK3|PSG9|TWSG1|ADCY9|BTD|GPR161|CD109|TYRO3|NBL1|EPHA2|IGSF8|GPM6A|IGSF3|FUT10|TMTC3|LPAR3|GLG1|UGT8|NCSTN|CHST11|FLRT2|CHST10|NEU1|PCDHA5|ST3GAL4|SCAP|ARSB|PCDHA6|ACE|CADM1|MCAM|INSR|FN1|FZD9|SUCO|LNPEP|PR…
7275	1.2322e-87	2.363e-84	315	5038	687	34553	multicellular organismal development	APP|TFRC|SERPINE2|COL12A1|SPINT2|LIPA|FGFRL1|ACTB|ICAM1|NDST1|ALCAM|STS|CREB3L1|DPYSL2|ANPEP|CREB3L2|BSG|DAG1|EPHB2|EPHB1|EPHB4|SCN1B|EPHB3|ACVR1|CXADR|SLC6A17|SLC11A2|HSPG2|DKK3|TWSG1|BTD|GPR161|CD109|TYRO3|NBL1|EPHA2|IGSF8|GPM6A|IGSF3|FUT10|TMTC3|LPAR3|GLG1|UGT8|NCSTN|CHST11|FLRT2|NEU1|PCDHA5|SCAP|ARSB|PCDHA6|ACE|CADM1|MCAM|INSR|FN1|FZD9|SUCO|PRG4|L1CAM|EXT1|BST2|BST1|EXT2|B4GAT1|PTK7|PPT1|CALU…
32502	1.8647e-85	2.6819e-82	339	5933	687	34553	developmental process	APP|TFRC|SERPINE2|COL12A1|SPINT2|F11R|LIPA|ANTXR1|FGFRL1|ACTB|ICAM1|NDST1|ALCAM|STS|CREB3L1|DPYSL2|ANPEP|CREB3L2|BSG|DAG1|EPHB2|EPHB1|EPHB4|SCN1B|EPHB3|ACVR1|CXADR|SLC6A17|SLC11A2|C10ORF54|HSPG2|DKK3|TWSG1|BTD|GPR161|CD109|TYRO3|NBL1|EPHA2|IGSF8|GPM6A|RPN2|IGSF3|FUT10|TMTC3|LPAR3|GLG1|UGT8|NCSTN|CHST11|FLRT2|NEU1|PCDHA5|SCAP|ARSB|PCDHA6|ACE|CADM1|MCAM|INSR|FN1|FZD9|SUCO|PRG4|L1CAM|EXT1|BST2|BST1|…
44767	6.9422e-84	7.9877e-81	334	5840	687	34553	single-organism developmental process	APP|TFRC|SERPINE2|COL12A1|SPINT2|F11R|LIPA|ANTXR1|FGFRL1|ACTB|ICAM1|NDST1|ALCAM|STS|CREB3L1|DPYSL2|ANPEP|CREB3L2|BSG|DAG1|EPHB2|EPHB1|EPHB4|SCN1B|EPHB3|ACVR1|CXADR|SLC6A17|SLC11A2|C10ORF54|HSPG2|DKK3|TWSG1|BTD|GPR161|CD109|TYRO3|NBL1|EPHA2|IGSF8|GPM6A|RPN2|IGSF3|FUT10|TMTC3|LPAR3|GLG1|UGT8|NCSTN|CHST11|FLRT2|NEU1|PCDHA5|SCAP|ARSB|PCDHA6|ACE|CADM1|MCAM|INSR|FN1|FZD9|SUCO|PRG4|L1CAM|EXT1|BST2|BST1|…
48731	6.4302e-82	6.1655e-79	285	4353	687	34553	system development	APP|TFRC|SERPINE2|COL12A1|SPINT2|LIPA|FGFRL1|ACTB|ICAM1|NDST1|ALCAM|STS|DPYSL2|ANPEP|CREB3L2|BSG|DAG1|EPHB2|EPHB1|EPHB4|SCN1B|EPHB3|ACVR1|CXADR|SLC6A17|SLC11A2|HSPG2|DKK3|TWSG1|BTD|CD109|TYRO3|NBL1|EPHA2|IGSF8|GPM6A|IGSF3|FUT10|TMTC3|LPAR3|GLG1|UGT8|NCSTN|CHST11|FLRT2|NEU1|PCDHA5|SCAP|ARSB|PCDHA6|ACE|MCAM|INSR|FN1|FZD9|PRG4|L1CAM|EXT1|B4GAT1|PTK7|PPT1|CALU|FAT4|NRP1|ECM1|TENM3|PTPRS|PTPRM|MIA3|PT…
48856	5.9225e-79	4.8674e-76	306	5147	687	34553	anatomical structure development	APP|TFRC|SERPINE2|COL12A1|SPINT2|F11R|LIPA|ANTXR1|FGFRL1|ACTB|ICAM1|NDST1|ALCAM|STS|DPYSL2|ANPEP|CREB3L2|BSG|DAG1|EPHB2|EPHB1|EPHB4|SCN1B|EPHB3|ACVR1|CXADR|SLC6A17|SLC11A2|HSPG2|DKK3|TWSG1|BTD|CD109|TYRO3|NBL1|EPHA2|IGSF8|GPM6A|IGSF3|FUT10|TMTC3|LPAR3|GLG1|UGT8|NCSTN|CHST11|FLRT2|NEU1|PCDHA5|SCAP|ARSB|PCDHA6|ACE|MCAM|INSR|FN1|FZD9|PRG4|L1CAM|EXT1|EXT2|B4GAT1|PTK7|PPT1|FAT1|CALU|FAT4|NRP1|ECM1|TEN…
22610	1.0606e-73	7.6267e-71	159	1417	687	34553	biological adhesion	SCARB2|APP|SCARB1|COL12A1|TNC|ICAM2|ICAM5|F11R|CELSR1|ANTXR1|PVR|CELSR2|FGFRL1|ACTB|ICAM1|ACTG1|CDH5|CDH4|ALCAM|CDH3|CDH2|DAG1|TNR|SIRPA|EPHB1|TMEM8A|EPHB4|ICOSLG|SCN1B|EPHB3|CD97|CXADR|C10ORF54|PCDHA12|ATP1B1|BCAM|ADAM17|ADAM15|TYRO3|ADAM9|FKBP9|DSC2|DSC3|IFNAR1|EPHA2|FBLN7|CD151|NID2|EFNB1|NCSTN|FLRT2|PODXL|CHST10|PCDHA5|PCDHA6|CD276|CD164|CADM4|KIRREL|TGFB1|CADM1|CADM2|MCAM|FN1|L1CAM|SDK1|PTK7…
44699	9.1851e-73	5.8713e-70	629	21321	687	34553	single-organism process	TFRC|SERPINE2|COL12A1|MRGPRF|SPINT2|SLC4A2|F11R|LIPA|FGFRL1|NDST2|MILR1|NDST1|GPR176|ALCAM|CREB3L1|DPYSL2|CREB3L2|CXADR|NUP210|CACNA2D1|HSPG2|DKK3|BCAM|ADCY9|GPR161|TYRO3|PLBD1|ATF6|PLBD2|TTYH3|ABCB1|RPN2|MFI2|B3GLCT|GNS|GLG1|UGT8|NCSTN|CHST11|FLRT2|CHST12|CHST10|PCDHA5|ST3GAL4|SSR1|ST3GAL2|PCDHA6|ABCA2|ACE|CADM4|CADM1|CADM2|ABCA3|MCAM|FUCA1|FUCA2|FN1|FZD9|LNPEP|ERLIN2|L1CAM|GNPTG|SLC6A6|SLC6A8|S…
9653	1.8373e-72	1.057e-69	208	2565	687	34553	anatomical structure morphogenesis	APP|SERPINE2|COL12A1|SPINT2|LIPA|ANTXR1|FGFRL1|ACTB|NDST1|ALCAM|DPYSL2|ANPEP|BSG|DAG1|EPHB2|EPHB1|EPHB4|SCN1B|EPHB3|ACVR1|SLC11A2|HSPG2|DKK3|TWSG1|CD109|TYRO3|NBL1|EPHA2|GPM6A|TMTC3|GLG1|UGT8|NCSTN|CHST11|FLRT2|SCAP|MCAM|INSR|FN1|L1CAM|EXT1|EXT2|B4GAT1|PTK7|FAT1|FAT4|NRP1|ECM1|TENM3|PTPRM|PTPRJ|CTSV|ROBO1|HYAL2|HEG1|GAA|NOG|GFRA1|CEACAM1|COL2A1|ANGPTL6|TMEM106B|B3GNT2|MFGE8|CD44|ENG|AMIGO1|GBA|RF…
7155	4.2541e-72	2.2249e-69	157	1413	687	34553	cell adhesion	SCARB2|APP|SCARB1|COL12A1|TNC|ICAM2|ICAM5|F11R|CELSR1|ANTXR1|PVR|CELSR2|FGFRL1|ACTB|ICAM1|ACTG1|CDH5|CDH4|ALCAM|CDH3|CDH2|DAG1|TNR|SIRPA|EPHB1|TMEM8A|EPHB4|ICOSLG|SCN1B|EPHB3|CD97|CXADR|C10ORF54|PCDHA12|ATP1B1|BCAM|ADAM17|ADAM15|TYRO3|ADAM9|FKBP9|DSC2|DSC3|IFNAR1|EPHA2|FBLN7|CD151|NID2|EFNB1|NCSTN|FLRT2|PODXL|CHST10|PCDHA5|PCDHA6|CD276|CD164|CADM4|KIRREL|TGFB1|CADM1|CADM2|MCAM|FN1|L1CAM|SDK1|PTK7…
40011	4.8098e-71	2.3059e-68	163	1561	687	34553	locomotion	SCARB2|APP|SCARB1|TFRC|PLXND1|PLAT|F11R|CELSR1|PVR|CELSR2|ACTB|ICAM1|ACTG1|CDH4|ALCAM|CDH2|LAMP1|PLAU|DPYSL2|ANPEP|BSG|DAG1|TNR|SIRPA|EPHB2|EPHB1|EPHB4|SCN1B|EPHB3|ACVR1|PDGFRB|CXADR|WNT5A|ADAM10|ATP1B3|ATP1B1|ADAM17|TYRO3|EPHA2|GPM6A|SEMA7A|CD151|NOTCH1|FUT10|SLC1A5|EFNA5|EFNA4|CSF2RA|GLG1|CORO1C|EFNB1|NCSTN|HRH1|EFNB3|FLRT2|PODXL|PLXNA1|PLTP|ARSB|PLXNA3|PRNP|TGFB1|BDNF|FN1|L1CAM|EXT1|B4GAT1|PTP…
30198	7.6015e-70	3.364e-67	90	378	687	34553	extracellular matrix organization	ERO1A|ITGB1|ERO1B|APP|COLGALT2|HSP90AB1|PTPRS|ITGB5|ITGB4|COL12A1|ITGB2|TNC|ICAM2|PLOD3|PLOD2|MIA3|SPINT2|PLOD1|CTSV|LAMC1|F11R|ICAM1|ADAMTSL4|CTSL|CREB3L1|BSG|DAG1|TNR|ITGB8|ITGAV|TIMP1|COLGALT1|CTSB|FGA|ITGA4|ITGA3|MMP1|ITGA2|APLP2|ITGA1|BGN|P3H2|ADAM10|HSPG2|GREM1|ADAM17|COL2A1|CCDC80|ADAM15|LOX|COL6A2|COL6A1|ADAM9|ITGA7|ITGA6|ITGA5|CD47|PPIB|CD44|ENG|FBN2|LAMA5|CD151|LAMA1|LAMA4|LTBP4|LRP4|FB…
43062	9.7967e-70	4.0257e-67	90	379	687	34553	extracellular structure organization	ERO1A|ITGB1|ERO1B|APP|COLGALT2|HSP90AB1|PTPRS|ITGB5|ITGB4|COL12A1|ITGB2|TNC|ICAM2|PLOD3|PLOD2|MIA3|SPINT2|PLOD1|CTSV|LAMC1|F11R|ICAM1|ADAMTSL4|CTSL|CREB3L1|BSG|DAG1|TNR|ITGB8|ITGAV|TIMP1|COLGALT1|CTSB|FGA|ITGA4|ITGA3|MMP1|ITGA2|APLP2|ITGA1|BGN|P3H2|ADAM10|HSPG2|GREM1|ADAM17|COL2A1|CCDC80|ADAM15|LOX|COL6A2|COL6A1|ADAM9|ITGA7|ITGA6|ITGA5|CD47|PPIB|CD44|ENG|FBN2|LAMA5|CD151|LAMA1|LAMA4|LTBP4|LRP4|FB…
51239	1.4047e-63	5.3875e-61	198	2615	687	34553	regulation of multicellular organismal process	APP|TFRC|SERPINE2|F11R|IL27RA|ICAM1|DPYSL2|DAG1|EPHB2|EPHB1|SCN1B|EPHB3|ACVR1|CXADR|C10ORF54|HLA-B|HLA-A|TWSG1|GPR161|CD109|NBL1|EPHA2|LRPAP1|SLC22A5|LPAR3|GLG1|FLRT2|NEU1|ARSB|ACE|CADM1|INSR|FN1|SUCO|PRG4|L1CAM|VASN|BST2|PTK7|FAT4|HLA-DRB1|LGMN|NRP1|ECM1|CD40|TENM3|PTPRM|MIA3|PTPRF|ROBO1|PTPRG|PANX1|C1QTNF3|HYAL2|TIMP1|GPR39|HEG1|GAA|NOG|ANO6|SERPINB7|F3|IL17RA|CD46|GRN|AMIGO1|GBA|GDPD5|SEPN1|GP…
42221	1.6352e-63	5.8794e-61	264	4547	687	34553	response to chemical	APP|SLC46A1|TFRC|F11R|FGFRL1|ACTB|IL27RA|ICAM1|NDST1|ALCAM|STS|CREB3L1|DPYSL2|CREB3L2|BSG|DAG1|EPHB2|EPHB1|EPHB4|SCN1B|EPHB3|ACVR1|CXADR|ATP6V0E1|NUP210|SLC11A2|C10ORF54|HLA-B|HLA-C|HLA-A|TWSG1|ADCY9|ATF6|EPHA2|ABCB1|SLC22A5|RPN2|MST1R|NCSTN|FLRT2|ATP6V0A2|SSR1|SCAP|ARSB|ATP6V0A1|ABCA2|ABCA3|INSR|ERLIN2|L1CAM|VASN|EXT1|BST2|B4GAT1|PTK7|CALU|PEMT|HYOU1|HLA-DRB1|PIGR|NRP1|CD40|FKBP14|PTPRM|PTPRJ|PT…
30154	9.3106e-63	3.1508e-60	233	3627	687	34553	cell differentiation	APP|TFRC|SERPINE2|COL12A1|SPINT2|F11R|ANTXR1|ACTB|ICAM1|ALCAM|CREB3L1|DPYSL2|ANPEP|CREB3L2|DAG1|EPHB2|EPHB1|EPHB4|SCN1B|EPHB3|ACVR1|CXADR|SLC11A2|C10ORF54|HSPG2|TWSG1|CD109|TYRO3|NBL1|EPHA2|GPM6A|TMTC3|LPAR3|UGT8|NCSTN|CHST11|FLRT2|NEU1|SCAP|ARSB|ACE|CADM1|FN1|FZD9|L1CAM|EXT1|EXT2|B4GAT1|PTK7|PPT1|CALU|FAT4|NRP1|TENM3|PTPRS|PTPRM|MIA3|PTPRJ|CTSV|CHRDL1|PTPRF|ROBO1|MRC2|C1QTNF3|HYAL2|DNER|CTSB|HEG…
44763	1.184e-62	3.7841e-60	572	18417	687	34553	single-organism cellular process	TFRC|SERPINE2|COL12A1|MRGPRF|SPINT2|SLC4A2|F11R|LIPA|FGFRL1|NDST2|MILR1|NDST1|GPR176|ALCAM|CREB3L1|DPYSL2|CREB3L2|CXADR|NUP210|CACNA2D1|HSPG2|DKK3|BCAM|ADCY9|GPR161|TYRO3|PLBD1|ATF6|TTYH3|ABCB1|RPN2|B3GLCT|GNS|GLG1|UGT8|NCSTN|CHST11|FLRT2|CHST12|ST3GAL4|SSR1|ST3GAL2|ABCA2|ACE|CADM4|CADM1|CADM2|ABCA3|FUCA1|FN1|FZD9|LNPEP|ERLIN2|L1CAM|GNPTG|SLC6A6|SLC6A8|SLC6A9|B4GAT1|PPT1|FAT1|HYOU1|PPT2|FAT4|HLA-…
48869	1.2306e-59	3.7262e-57	236	3861	687	34553	cellular developmental process	APP|TFRC|SERPINE2|COL12A1|SPINT2|F11R|LIPA|ANTXR1|ACTB|ICAM1|ALCAM|CREB3L1|DPYSL2|ANPEP|CREB3L2|DAG1|EPHB2|EPHB1|EPHB4|SCN1B|EPHB3|ACVR1|CXADR|SLC11A2|C10ORF54|HSPG2|TWSG1|CD109|TYRO3|NBL1|EPHA2|GPM6A|TMTC3|LPAR3|UGT8|NCSTN|CHST11|FLRT2|NEU1|SCAP|ARSB|ACE|CADM1|FN1|FZD9|L1CAM|EXT1|EXT2|B4GAT1|PTK7|PPT1|CALU|FAT4|NRP1|TENM3|PTPRS|PTPRM|MIA3|PTPRJ|CTSV|CHRDL1|PTPRF|ROBO1|MRC2|C1QTNF3|HYAL2|DNER|CTS…
7166	1.3561e-58	3.901e-56	202	2915	687	34553	cell surface receptor signaling pathway	APP|ICAM2|F11R|FGFRL1|ACTB|IL27RA|ICAM1|NDST1|BSG|EPHB2|EPHB1|EPHB4|EPHB3|ACVR1|ATP6V0E1|NUP210|C10ORF54|HLA-B|HLA-C|ADGRA3|HLA-A|DKK3|TWSG1|ADCY9|EPHA2|MST1R|NCSTN|FLRT2|TSPAN9|TSPAN6|TSPAN4|ATP6V0A2|SCAP|TSPAN3|ATP6V0A1|INSR|FZD9|LNPEP|L1CAM|BST2|PTK7|HLA-DRB1|PIGR|NRP1|CD40|PTPRJ|PTPRK|CHRDL1|PTPRF|ROBO1|PTPRG|DNER|IFNGR1|NOG|BGN|ANO6|GFRA1|OSMR|F3|IL17RA|CEACAM1|GPR126|CD47|CD44|HLA-DQB1|ENG|…
48513	1.979e-57	5.4215e-55	201	2935	687	34553	organ development	TFRC|SERPINE2|SPINT2|LIPA|FGFRL1|ACTB|ICAM1|NDST1|STS|DPYSL2|CREB3L2|BSG|DAG1|EPHB2|EPHB1|EPHB4|EPHB3|ACVR1|CXADR|SLC6A17|SLC11A2|HSPG2|DKK3|TWSG1|CD109|TYRO3|EPHA2|IGSF8|GPM6A|IGSF3|FUT10|TMTC3|GLG1|CHST11|FLRT2|ACE|INSR|FZD9|PRG4|L1CAM|EXT1|PTK7|PPT1|FAT4|NRP1|ECM1|TENM3|PTPRS|PTPRM|MIA3|PTPRJ|CTSV|CHRDL1|ROBO1|HYAL2|DNER|TIMP1|CTSB|MME|HEG1|GAA|NOG|ANO6|COL2A1|SLC29A1|CD44|ENG|GBA|RFNG|GDPD5|E…
50896	1.4828e-54	3.8776e-52	413	10904	687	34553	response to stimulus	TFRC|SERPINE2|MRGPRF|F11R|LIPA|FGFRL1|MILR1|NDST1|GPR176|ALCAM|CREB3L1|DPYSL2|CREB3L2|CXADR|NUP210|HSPG2|DKK3|BCAM|ADCY9|GPR161|TYRO3|ATF6|ABCB1|RPN2|GLG1|NCSTN|FLRT2|SSR1|ABCA2|CADM1|ABCA3|MCAM|FUCA2|FN1|FZD9|LNPEP|ERLIN2|L1CAM|B4GAT1|PPT1|HYOU1|FAT4|HLA-DRB1|LGMN|PIGR|PANX1|SMPD1|TIMP1|IKBIP|GPR39|IFNGR1|BGN|F3|COL2A1|GPR126|SLC29A1|CHST2|HLA-DQB1|CHST3|ENG|LRRC15|GRN|NOTCH2NL|FSTL1|EGFR|EPCAM|…
65008	2.6058e-54	6.5178e-52	224	3752	687	34553	regulation of biological quality	APP|SLC46A1|TFRC|SERPINE2|TXNDC11|F11R|LIPA|TXNDC15|TXNDC16|ACTB|ICAM1|DPYSL2|ANPEP|BSG|DAG1|PIEZO1|EPHB2|EPHB1|SCN1B|EPHB3|CXADR|ATP6V0E1|NUP210|SLC11A2|ADCY9|TYRO3|NBL1|SLC22A5|MFI2|LPAR3|GLG1|NCSTN|FLRT2|ATP6V0A2|ATP6V0A1|CTSA|ABCA2|ACE|INSR|FN1|LNPEP|L1CAM|PPT1|CALU|PIGR|NRP1|CD40|PTPRJ|C1QTNF3|HYAL2|QSOX1|TIMP1|QSOX2|GPR39|MME|HEG1|GAA|SLC39A10|ANO6|SLC39A14|F3|CEACAM1|COL2A1|SLCO4A1|CD47|SL…
9888	1.6373e-51	3.9247e-49	142	1631	687	34553	tissue development	SERPINE2|PLXND1|COL12A1|TNC|PLOD3|SPINT2|PLOD1|F11R|CELSR1|ICAM1|IGF1R|POFUT2|CDH3|STS|CDH2|POFUT1|PLAU|CREB3L2|BSG|DAG1|ENPP1|ACVR1|PDGFRB|CXADR|WNT5B|WNT5A|HSPG2|MINPP1|TWSG1|ADAM17|STIM1|ADAM15|CD109|ADAM9|EPHA2|SIDT2|IGSF8|SEMA7A|NOTCH1|TMTC3|CORO1C|EFNB1|CHST11|MAN2A1|PODXL|PSAP|PLXNA1|TGFB1|BDNF|INSR|FN1|EXT1|EXT2|SDK1|BMP1|PTK7|PLXNB2|ALPL|TPP1|FAT4|LRP10|FGFR3|FGFR1|ITGB1|NRP1|ECM1|BMPR2|…
6928	3.1782e-51	7.1535e-49	150	1831	687	34553	movement of cell or subcellular component	APP|PLXND1|PLAT|SPINT2|F11R|CELSR1|CELSR2|ACTB|ICAM1|ACTG1|CDH4|ALCAM|CDH2|PLAU|DPYSL2|BSG|DAG1|TNR|SIRPA|EPHB2|EPHB1|EPHB4|SCN1B|EPHB3|ACVR1|CD97|PDGFRB|CXADR|WNT5A|ADAM10|ATP1B3|ATP1B1|ADAM17|TYRO3|EPHA2|IGSF8|GPM6A|SEMA7A|CD151|NOTCH1|FUT10|MST1R|EFNA5|EFNA4|CSF2RA|GLG1|CORO1C|EFNB1|NCSTN|HRH1|EFNB3|FLRT2|PODXL|PLXNA1|PLTP|ARSB|PLXNA3|PRNP|TGFB1|BDNF|FN1|L1CAM|EXT1|B4GAT1|PTPRA|PTK7|COL5A3|FAT…
7399	3.233e-51	7.1535e-49	176	2501	687	34553	nervous system development	APP|SERPINE2|PLXND1|TNC|PLOD3|SPINT2|CELSR1|CLU|CELSR2|ACTB|IGF1R|ACTG1|NDST1|CDH4|ALCAM|NAGLU|CDH2|POFUT1|DPYSL2|ADORA1|DAG1|TNR|EPHB2|EPHB1|EPHB4|SCN1B|EPHB3|PDGFRB|SLC6A17|WNT5B|APLP2|SLC11A2|WNT5A|ADAM10|HSPG2|TWSG1|BTD|SLC9A6|TYRO3|FKBP9|IL6ST|NBL1|EPHA2|RTN4R|IGSF8|GPM6A|SEMA7A|NOTCH1|FUT10|LPAR3|EFNA5|SEZ6L2|EFNA4|CSF2RA|UGT8|EFNB1|NCSTN|EFNB3|FLRT2|MAN2A1|PSAP|NEU1|PCDHA5|PLXNA1|ARSB|PCDH…
904	3.9044e-50	8.3192e-48	105	885	687	34553	cell morphogenesis involved in differentiation	APP|PLXND1|PLOD3|SPINT2|ANTXR1|CELSR2|ACTB|IGF1R|ACTG1|CDH4|ALCAM|DPYSL2|DAG1|TNR|EPHB2|EPHB1|EPHB4|SCN1B|EPHB3|PDGFRB|SLC11A2|WNT5A|ADAM10|SLC9A6|ADAM15|TYRO3|EPHA2|RTN4R|SEMA7A|NOTCH1|EFNA5|EFNA4|CSF2RA|EFNB1|NCSTN|EFNB3|FLRT2|PLXNA1|PLXNA3|PRNP|TGFB1|BDNF|FN1|L1CAM|EXT1|B4GAT1|PTPRA|COL5A3|OGN|CNTN1|PLXNB2|LRP10|FGFR3|FGFR1|ITGB1|NRP1|CNTNAP1|HSP90AB1|PTPRM|LAMC1|ROBO1|ITGAV|CLEC1B|NEO1|ITGA4|…
48468	4.5116e-48	9.2697e-46	147	1865	687	34553	cell development	APP|PLXND1|TNC|PLOD3|SPINT2|F11R|CLU|ANTXR1|CELSR2|ACTB|ICAM1|IGF1R|ACTG1|CDH4|ALCAM|NAGLU|DPYSL2|DAG1|TNR|EPHB2|EPHB1|EPHB4|SCN1B|EPHB3|ACVR1|PDGFRB|CXADR|WNT5B|SLC11A2|WNT5A|ADAM10|SLC9A6|ADAM15|TYRO3|NBL1|EPHA2|SIDT2|RTN4R|GPM6A|SEMA7A|NOTCH1|TMTC3|EFNA5|EFNA4|CSF2RA|CORO1C|UGT8|EFNB1|NCSTN|EFNB3|CHST11|FLRT2|PODXL|PSAP|PLXNA1|PLXNA3|PRNP|TGFB1|BDNF|FN1|INHBB|L1CAM|EXT1|BMP1|B4GAT1|PTPRA|COL5A…
10033	1.3495e-47	2.6771e-45	187	2968	687	34553	response to organic substance	ERO1A|SCARB1|PLVAP|CD83|TFRC|PLOD3|PLOD2|IL1RAP|PLOD1|F11R|CLU|FGFRL1|IL27RA|ICAM1|IGF1R|NDST1|CDH5|STS|PLAU|CREB3L1|DPYSL2|CREB3L2|BSG|DAG1|TNFRSF8|ENPP1|ACVR1|PDGFRB|ATP6V0E1|NUP210|WNT5B|F2R|SLC11A2|WNT5A|C10ORF54|HLA-B|HLA-C|ADAM10|HLA-A|TWSG1|ADAM17|ADCY9|LOX|ADAM9|FKBP9|IL6ST|ATF6|IFNAR1|EPHA2|SIDT2|RTN4R|CD274|NOTCH1|SEL1L|ITPR1|LTBP4|LPL|MST1R|CSF2RA|HSP90B1|NCSTN|HRH1|FLRT2|PSAP|ATP6V0A2…
22008	3.7695e-47	7.2286e-45	143	1798	687	34553	neurogenesis	APP|SERPINE2|PLXND1|TNC|CELSR1|CLU|CELSR2|ACTB|IGF1R|ACTG1|CDH4|ALCAM|NAGLU|CDH2|DPYSL2|DAG1|TNR|EPHB2|EPHB1|EPHB4|SCN1B|EPHB3|PDGFRB|WNT5B|SLC11A2|WNT5A|ADAM10|SLC9A6|FKBP9|IL6ST|NBL1|EPHA2|RTN4R|GPM6A|SEMA7A|NOTCH1|LPAR3|EFNA5|EFNA4|CSF2RA|UGT8|EFNB1|NCSTN|EFNB3|FLRT2|MAN2A1|PSAP|NEU1|PLXNA1|ARSB|PLXNA3|PRNP|TGFB1|BDNF|FN1|FZD9|L1CAM|EXT1|SDK1|B4GAT1|PTPRA|PTK7|COL5A3|OGN|PPT1|CALU|CNTN1|PLXNB2…
48699	4.006e-47	7.4344e-45	139	1701	687	34553	generation of neurons	APP|SERPINE2|PLXND1|TNC|CELSR1|CELSR2|ACTB|IGF1R|ACTG1|CDH4|ALCAM|NAGLU|CDH2|DPYSL2|DAG1|TNR|EPHB2|EPHB1|EPHB4|SCN1B|EPHB3|PDGFRB|WNT5B|SLC11A2|WNT5A|ADAM10|SLC9A6|FKBP9|IL6ST|NBL1|EPHA2|RTN4R|GPM6A|SEMA7A|NOTCH1|LPAR3|EFNA5|EFNA4|CSF2RA|UGT8|EFNB1|NCSTN|EFNB3|FLRT2|MAN2A1|PSAP|NEU1|PLXNA1|ARSB|PLXNA3|PRNP|TGFB1|BDNF|FN1|FZD9|L1CAM|EXT1|SDK1|B4GAT1|PTPRA|PTK7|COL5A3|OGN|PPT1|CALU|CNTN1|PLXNB2|FAT…
48583	1.3155e-46	2.365e-44	227	4261	687	34553	regulation of response to stimulus	APP|SERPINE2|ICAM2|ACTB|IL27RA|ICAM1|CREB3L1|DAG1|EPHB1|ACVR1|CXADR|NUP210|C10ORF54|HLA-B|HLA-C|HLA-A|DKK3|TWSG1|GPR161|CD109|TYRO3|NBL1|EPHA2|LRPAP1|LPAR3|MST1R|PTTG1IP|GLG1|CHST11|FLRT2|TSPAN6|SCAP|CADM1|INSR|FN1|L1CAM|VASN|BST2|CILP|HYOU1|HLA-DRB1|LGMN|PIGR|NRP1|ECM1|CD40|SLC44A2|PTPRJ|CHRDL1|PTPRF|ROBO1|C1QTNF3|CTSL|SMPD1|HYAL2|QSOX1|TIMP1|CTSC|TMED4|CTSB|GPR39|IFNGR1|NOG|BGN|SLC39A10|ANO6|OS…
48812	1.2325e-45	2.1487e-43	94	775	687	34553	neuron projection morphogenesis	ITGB1|APP|NRP1|CNTNAP1|HSP90AB1|PLXND1|PTPRM|LAMC1|CELSR2|ACTB|ROBO1|IGF1R|ACTG1|CDH4|ALCAM|DPYSL2|DAG1|TNR|ITGAV|EPHB2|NEO1|EPHB1|EPHB4|SCN1B|EPHB3|PDGFRB|ITGA2|ITGA1|SLC11A2|NOG|WNT5A|ADAM10|GFRA1|COL2A1|SLC9A6|COL6A2|COL6A1|TMEM106B|B3GNT2|ITGA5|MET|NBL1|EPHA2|RTN4R|GPM6A|SEMA7A|NOTCH1|SEMA3C|LAMA1|AMIGO1|LRP4|SEMA3E|SEMA3F|EFNA5|NTN1|EFNA4|CSF2RA|EGFR|UGT8|EFNB1|NCSTN|EFNB3|FLRT2|ERBB3|SLITRK…
50793	1.0579e-44	1.79e-42	157	2253	687	34553	regulation of developmental process	APP|CD83|SERPINE2|PLXND1|CELSR1|IL27RA|ICAM1|CDH5|CDH4|POFUT2|CDH3|CDH2|PLAU|DPYSL2|DAG1|TNR|ENPP1|EPHB2|EPHB1|SCN1B|EPHB3|ACVR1|PDGFRB|WNT5B|IGFBP3|WNT5A|C10ORF54|HLA-B|TWSG1|GPR161|CD109|ADAM9|FKBP9|IL6ST|PPIB|NBL1|EPHA2|RTN4R|FBN2|SEMA7A|NOTCH1|MFI2|LTBP4|LPL|LPAR3|FBLN1|EFNA5|GLG1|CORO1C|FLRT2|MAN2A1|NEU1|PLXNA1|ARSB|LRRC4B|CD276|PLXNA3|ACE|TGFB1|BDNF|INSR|FN1|SUCO|L1CAM|VASN|SDK1|BMP1|PTK7|C…
48667	1.2786e-44	2.1017e-42	91	741	687	34553	cell morphogenesis involved in neuron differentiation	ITGB1|APP|NRP1|CNTNAP1|HSP90AB1|PLXND1|PTPRM|LAMC1|CELSR2|ACTB|ROBO1|IGF1R|ACTG1|CDH4|ALCAM|DPYSL2|DAG1|TNR|ITGAV|EPHB2|NEO1|EPHB1|EPHB4|SCN1B|EPHB3|PDGFRB|ITGA2|ITGA1|SLC11A2|NOG|WNT5A|ADAM10|GFRA1|COL2A1|SLC9A6|COL6A2|COL6A1|TMEM106B|B3GNT2|ITGA5|MET|EPHA2|RTN4R|SEMA7A|NOTCH1|SEMA3C|LAMA1|AMIGO1|LRP4|SEMA3E|SEMA3F|EFNA5|NTN1|EFNA4|CSF2RA|EGFR|EFNB1|NCSTN|EFNB3|FLRT2|ERBB3|SLITRK4|GPC1|ERBB2|PLX…
51270	2.5465e-44	4.0694e-42	93	784	687	34553	regulation of cellular component movement	NRP1|SCARB1|ECM1|PLVAP|BMPR2|SERPINE2|PLXND1|FLT4|PTPRM|MIA3|PTPRJ|SPINT2|PTPRK|PKD2|ICAM1|PTPRG|IGF1R|LAMP1|PLAU|HYAL2|ADORA1|DAG1|ITGAV|TIMP1|SCN1B|ACVR1|PDGFRB|SUN2|ITGA4|WNT5B|ITGA3|IGFBP3|F2R|NOG|WNT5A|ADAM10|ANO6|F3|GREM1|CREB3|ADAM17|ADAM15|PPAP2B|ADAM9|CDH13|DSG2|MET|NBL1|DSC2|ENG|DSC3|EPHA2|LRRC15|CD274|LAMA5|SEMA7A|NOTCH1|SEMA3C|LRP1|SEMA3D|LAMA1|LAMA4|PRCP|SEMA3E|FBLN1|ATP1A2|SEMA3F|NT…
61564	5.1431e-44	7.9968e-42	89	717	687	34553	axon development	ITGB1|APP|NRP1|CNTNAP1|HSP90AB1|PLXND1|TNC|PTPRM|LAMC1|ACTB|ROBO1|IGF1R|ACTG1|CDH4|ALCAM|DPYSL2|DAG1|TNR|ITGAV|EPHB2|NEO1|EPHB1|EPHB4|SCN1B|EPHB3|PDGFRB|ITGA2|ITGA1|NOG|WNT5A|ADAM10|GFRA1|COL2A1|SLC9A6|COL6A2|COL6A1|B3GNT2|ITGA5|MET|EPHA2|RTN4R|SEMA7A|NOTCH1|SEMA3C|LAMA1|AMIGO1|SEMA3E|SEMA3F|EFNA5|NTN1|EFNA4|CSF2RA|EGFR|EFNB1|NCSTN|EFNB3|FLRT2|ERBB3|SLITRK4|GPC1|ERBB2|PLXNA1|NCAM1|SLIT2|PLXNA3|LI…
31175	1.8522e-43	2.8042e-41	99	919	687	34553	neuron projection development	APP|PLXND1|TNC|CELSR2|ACTB|IGF1R|ACTG1|CDH4|ALCAM|DPYSL2|DAG1|TNR|EPHB2|EPHB1|EPHB4|SCN1B|EPHB3|PDGFRB|SLC11A2|WNT5A|ADAM10|SLC9A6|NBL1|EPHA2|RTN4R|GPM6A|SEMA7A|NOTCH1|EFNA5|EFNA4|CSF2RA|UGT8|EFNB1|NCSTN|EFNB3|FLRT2|PLXNA1|PLXNA3|PRNP|BDNF|L1CAM|EXT1|B4GAT1|PTPRA|COL5A3|OGN|CALU|CNTN1|PLXNB2|LRP10|FGFR3|FGFR1|ITGB1|NRP1|CNTNAP1|HSP90AB1|PTPRM|LAMC1|PTPRF|ROBO1|ITGAV|NEO1|ITGA2|ITGA1|NOG|GFRA1|COL…
902	8.3862e-43	1.2159e-40	114	1254	687	34553	cell morphogenesis	APP|GALNT11|PLXND1|PLOD3|SPINT2|LIPA|CLU|ANTXR1|CELSR2|ACTB|IGF1R|ACTG1|CDH4|ALCAM|DPYSL2|DAG1|TNR|EPHB2|EPHB1|EPHB4|SCN1B|EPHB3|PDGFRB|SLC11A2|WNT5A|ADAM10|SLC9A6|ADAM15|TYRO3|NBL1|EPHA2|SIDT2|RTN4R|GPM6A|SEMA7A|NOTCH1|EFNA5|EFNA4|CSF2RA|UGT8|EFNB1|NCSTN|EFNB3|FLRT2|PLXNA1|PLXNA3|PRNP|TGFB1|BDNF|FN1|L1CAM|EXT1|B4GAT1|PTPRA|COL5A3|OGN|CNTN1|PLXNB2|IL7R|LRP10|FGFR3|FGFR1|ITGB1|NRP1|CNTNAP1|HSP90AB…
2000026	8.4538e-43	1.2159e-40	131	1654	687	34553	regulation of multicellular organismal development	CD83|SERPINE2|PLXND1|CELSR1|IL27RA|CDH5|CDH4|POFUT2|CDH3|CDH2|PLAU|DPYSL2|DAG1|TNR|ENPP1|EPHB2|EPHB1|SCN1B|EPHB3|ACVR1|PDGFRB|WNT5A|HLA-B|GPR161|CD109|FKBP9|IL6ST|NBL1|EPHA2|RTN4R|FBN2|SEMA7A|NOTCH1|LPAR3|EFNA5|GLG1|FLRT2|MAN2A1|NEU1|PLXNA1|ARSB|LRRC4B|CD276|PLXNA3|ACE|TGFB1|BDNF|INSR|FN1|L1CAM|VASN|SDK1|BMP1|PTK7|CNTN1|PLXNB2|FAT4|HPSE|IL7R|LRP10|FGFR3|FGFR1|NRP1|ECM1|CD40|BMPR2|TENM3|PRKCSH|PTP…
9605	1.3757e-42	1.9303e-40	156	2315	687	34553	response to external stimulus	APP|SCARB1|TFRC|SERPINE2|PLXND1|CLU|ACTB|IL27RA|ICAM1|IGF1R|ACTG1|CDH4|ALCAM|PLAU|DPYSL2|ADORA1|DAG1|TNR|TNFRSF8|PIEZO1|EPHB2|EPHB1|EPHB4|SCN1B|EPHB3|PDGFRB|CXADR|F2R|WNT5A|HLA-B|ADAM10|HLA-A|ATP1B1|HSPG2|ADAM17|ADAM9|FKBP9|IFNAR1|EPHA2|SEMA7A|NOTCH1|LPL|MST1R|EFNA5|EFNA4|CSF2RA|EFNB1|NCSTN|HRH1|EFNB3|FLRT2|PLXNA1|ARSB|PLXNA3|PRNP|TGFB1|BDNF|FUCA2|INHBB|L1CAM|EXT1|BST2|B4GAT1|PTPRA|COL5A3|CNTN1|C…
7409	1.4423e-42	1.9755e-40	86	692	687	34553	axonogenesis	ITGB1|APP|NRP1|CNTNAP1|HSP90AB1|PLXND1|PTPRM|LAMC1|ACTB|ROBO1|IGF1R|ACTG1|CDH4|ALCAM|DPYSL2|DAG1|TNR|ITGAV|EPHB2|NEO1|EPHB1|EPHB4|SCN1B|EPHB3|PDGFRB|ITGA2|ITGA1|NOG|WNT5A|ADAM10|GFRA1|COL2A1|SLC9A6|COL6A2|COL6A1|B3GNT2|ITGA5|MET|EPHA2|RTN4R|SEMA7A|NOTCH1|SEMA3C|LAMA1|AMIGO1|SEMA3E|SEMA3F|EFNA5|NTN1|EFNA4|CSF2RA|EGFR|EFNB1|NCSTN|EFNB3|FLRT2|ERBB3|SLITRK4|GPC1|ERBB2|PLXNA1|NCAM1|SLIT2|PLXNA3|LINGO1…
48666	1.585e-42	2.1206e-40	106	1087	687	34553	neuron development	APP|PLXND1|TNC|CELSR2|ACTB|IGF1R|ACTG1|CDH4|ALCAM|NAGLU|DPYSL2|DAG1|TNR|EPHB2|EPHB1|EPHB4|SCN1B|EPHB3|PDGFRB|SLC11A2|WNT5A|ADAM10|SLC9A6|NBL1|EPHA2|RTN4R|GPM6A|SEMA7A|NOTCH1|EFNA5|EFNA4|CSF2RA|UGT8|EFNB1|NCSTN|EFNB3|FLRT2|PSAP|PLXNA1|PLXNA3|PRNP|BDNF|L1CAM|EXT1|B4GAT1|PTPRA|COL5A3|OGN|PPT1|CALU|CNTN1|PLXNB2|FAT4|LRP10|FGFR3|FGFR1|ITGB1|NRP1|CNTNAP1|HSP90AB1|PTPRM|LAMC1|PTPRF|ROBO1|ITGAV|NEO1|ITGA…
40012	3.2516e-42	4.2514e-40	90	773	687	34553	regulation of locomotion	NRP1|SCARB1|ECM1|PLVAP|BMPR2|SERPINE2|PLXND1|FLT4|PTPRM|MIA3|PTPRJ|SPINT2|PTPRK|PKD2|ICAM1|ROBO1|PTPRG|IGF1R|PLAU|HYAL2|ADORA1|DAG1|ITGAV|TIMP1|ACVR1|PDGFRB|SUN2|ITGA4|WNT5B|ITGA3|IGFBP3|F2R|NOG|WNT5A|ADAM10|ANO6|F3|GREM1|CREB3|ADAM17|ADAM15|PPAP2B|ADAM9|CDH13|MET|NBL1|ENG|EPHA2|LRRC15|CD274|LAMA5|SEMA7A|NOTCH1|SEMA3C|LRP1|SEMA3D|LAMA1|LAMA4|PRCP|SEMA3E|FBLN1|SEMA3F|NTN1|THBS1|EGFR|CORO1C|FLRT2|E…
16477	5.6885e-42	7.2725e-40	95	875	687	34553	cell migration	ITGB1|NRP1|PLXND1|PODXL2|ITGB2|PLAT|PTPRK|LAMC1|F11R|CELSR1|CELSR2|PTPRF|ICAM1|ROBO1|CDH2|PLAU|BSG|DNER|TNR|SIRPA|ITGAV|EPHB1|EPHB4|EPHB3|ACVR1|PDGFRB|CXADR|ITGA4|ITGA3|MMP1|ITGA2|ITGA1|WNT5A|ANO6|ATP1B3|ATP1B1|GREM1|CEACAM1|ADAM17|PPAP2B|PPAP2A|TYRO3|ITGA7|CDH13|ITGA6|ITGA5|CD47|CD44|ENG|EPHA2|GPM6A|CD63|LAMA5|SEMA7A|CD151|NOTCH1|SEMA3C|SEMA3D|FUT10|SEMA3E|SLC3A2|SEMA3F|LRP8|NTN1|THBS1|GLG1|EGFR…
30334	1.2736e-41	1.5928e-39	84	675	687	34553	regulation of cell migration	NRP1|SCARB1|ECM1|PLVAP|BMPR2|SERPINE2|PLXND1|FLT4|PTPRM|MIA3|PTPRJ|PTPRK|PKD2|ICAM1|PTPRG|IGF1R|PLAU|HYAL2|ADORA1|DAG1|ITGAV|TIMP1|ACVR1|PDGFRB|SUN2|ITGA4|WNT5B|ITGA3|IGFBP3|F2R|NOG|WNT5A|ADAM10|ANO6|F3|GREM1|CREB3|ADAM17|ADAM15|PPAP2B|ADAM9|CDH13|MET|NBL1|ENG|EPHA2|LRRC15|CD274|LAMA5|SEMA7A|NOTCH1|SEMA3C|LRP1|SEMA3D|LAMA1|LAMA4|PRCP|SEMA3E|FBLN1|SEMA3F|NTN1|THBS1|EGFR|CORO1C|FLRT2|PODXL|S1PR1|PL…
30030	1.3403e-41	1.6406e-39	115	1313	687	34553	cell projection organization	APP|GALNT11|PLXND1|TNC|CELSR2|ACTB|IGF1R|ACTG1|CDH4|ALCAM|DPYSL2|DAG1|TNR|EPHB2|EPHB1|EPHB4|SCN1B|EPHB3|PDGFRB|SLC11A2|WNT5A|ADAM10|SLC9A6|NBL1|EPHA2|RTN4R|GPM6A|SEMA7A|NOTCH1|LPAR3|EFNA5|EFNA4|CSF2RA|UGT8|EFNB1|NCSTN|EFNB3|FLRT2|PLXNA1|PLXNA3|PRNP|BDNF|L1CAM|EXT1|B4GAT1|PTPRA|COL5A3|OGN|CALU|CNTN1|PLXNB2|FAT4|LRP10|FGFR3|FGFR1|ITGB1|NRP1|CNTNAP1|HSP90AB1|ITGB4|PTPRM|LAMC1|PTPRF|ROBO1|ITGAV|NEO1|…
2000145	1.3801e-41	1.6541e-39	86	712	687	34553	regulation of cell motility	NRP1|SCARB1|ECM1|PLVAP|BMPR2|SERPINE2|PLXND1|FLT4|PTPRM|MIA3|PTPRJ|SPINT2|PTPRK|PKD2|ICAM1|PTPRG|IGF1R|PLAU|HYAL2|ADORA1|DAG1|ITGAV|TIMP1|ACVR1|PDGFRB|SUN2|ITGA4|WNT5B|ITGA3|IGFBP3|F2R|NOG|WNT5A|ADAM10|ANO6|F3|GREM1|CREB3|ADAM17|ADAM15|PPAP2B|ADAM9|CDH13|MET|NBL1|ENG|EPHA2|LRRC15|CD274|LAMA5|SEMA7A|NOTCH1|SEMA3C|LRP1|SEMA3D|LAMA1|LAMA4|PRCP|SEMA3E|FBLN1|SEMA3F|NTN1|THBS1|EGFR|CORO1C|FLRT2|EPCAM|P…
9100	1.6555e-41	1.9437e-39	77	556	687	34553	glycoprotein metabolic process	POMT2|GALNT11|B4GALT3|POGLUT1|BMPR2|CCDC126|PRKCSH|GALNT18|HEXA|GXYLT1|MIA3|HS6ST2|HS2ST1|NDST2|NDST1|POFUT2|GNPTAB|ADAMTSL4|POFUT1|A4GALT|CTSC|CHST7|ALG9|CHPF2|BGN|HSPG2|COL2A1|NPC1|IMPAD1|EOGT|TMEM5|B3GNT2|B4GALT6|ST6GALNAC4|CHST3|ST6GALNAC6|CANT1|RPN2|FUT10|FUT11|SEL1L|B3GLCT|THBS1|FUT4|EXTL2|CHST11|OS9|MAN2A2|CHST12|MAN2A1|GPC1|MGAT5|NEU1|ST3GAL4|GPC3|CD59|ST3GAL2|ARSB|CTSA|FKRP|FUCA1|GALNT1|…
32879	4.599e-41	5.2916e-39	162	2552	687	34553	regulation of localization	ERO1A|SCARB1|PLVAP|SERPINE2|PLXND1|SPINT2|CELSR2|ICAM1|IGF1R|POFUT2|CDH3|CDH2|LAMP1|PLAU|DPYSL2|ADORA1|DAG1|ENPP1|SCN1B|ACVR1|PDGFRB|NUP210|WNT5B|CACNA2D1|IGFBP3|F2R|WNT5A|ADAM10|ATP1B3|ATP1B1|ADAM17|STIM1|ADAM15|ADAM9|FKBP9|NBL1|DSC2|DSC3|IFNAR1|EPHA2|SIDT2|CD274|SEMA7A|NOTCH1|ITPR1|LPL|LPAR3|FBLN1|EFNA5|CORO1C|FLRT2|PODXL|PLXNA1|PLTP|ARSB|CD276|PLXNA3|ABCA2|PRNP|ACE|TGFB1|CADM1|MCAM|INSR|FN1|IN…
9611	1.0228e-40	1.1537e-38	88	768	687	34553	response to wounding	ITGB1|APP|SCARB1|CD40|SERPINE2|CPQ|ITGB4|ITGB2|TNC|MIA3|PLAT|F11R|CELSR1|CLU|ACTB|ACTG1|CDH3|PLAU|LAMP2|BSG|SIRPA|ITGAV|ENPP4|TIMP1|CTSB|PDGFRB|FGA|CXADR|ITGA4|ITGA3|MMP1|ITGA2|F2R|ITGA1|NOG|WNT5A|PLAUR|ANO6|ATP1B3|ADRA2C|ATP1B1|F3|CEACAM1|ADAM17|STIM1|ADAM15|LOX|TYRO3|ITGA6|ITGA5|CD47|CD44|ENG|CD63|NOTCH1|FUT10|ITPR1|PRCP|FBLN1|SLC3A2|TFPI|LRP8|THBS1|GLG1|SEPN1|ERBB3|PSAP|ERBB2|CD59|CD58|JAM2|TG…
32989	1.1265e-40	1.2463e-38	115	1342	687	34553	cellular component morphogenesis	APP|GALNT11|PLXND1|PLOD3|SPINT2|LIPA|CLU|ANTXR1|CELSR2|ACTB|IGF1R|ACTG1|CDH4|ALCAM|DPYSL2|DAG1|TNR|EPHB2|EPHB1|EPHB4|SCN1B|EPHB3|PDGFRB|SLC11A2|WNT5A|ADAM10|SLC9A6|ADAM15|TYRO3|NBL1|EPHA2|SIDT2|RTN4R|GPM6A|SEMA7A|NOTCH1|EFNA5|EFNA4|CSF2RA|UGT8|EFNB1|NCSTN|EFNB3|FLRT2|PLXNA1|PLXNA3|PRNP|TGFB1|BDNF|FN1|L1CAM|EXT1|B4GAT1|PTPRA|COL5A3|OGN|CNTN1|PLXNB2|IL7R|LRP10|FGFR3|FGFR1|ITGB1|NRP1|CNTNAP1|HSP90AB…
48585	1.8184e-40	1.9739e-38	119	1443	687	34553	negative regulation of response to stimulus	SERPINE2|PLAT|CLU|IL27RA|ICAM1|IGF1R|CDH2|PLAU|CREB3L1|ADORA1|DAG1|TNR|ENPP1|ACVR1|WNT5B|IGFBP3|WNT5A|C10ORF54|HLA-B|HLA-A|DKK3|TWSG1|ADAM17|GPR161|CD109|TYRO3|FKBP9|MASP1|IL6ST|NBL1|EPHA2|RTN4R|FBN2|LRPAP1|NOTCH1|ITPR1|FBLN1|PTTG1IP|GLG1|CHST11|FLRT2|TSPAN6|PSAP|LRRC4B|CD276|PLXNA3|PRNP|TGFB1|VASN|BST2|CILP|HYOU1|IL7R|LRP10|FGFR3|HLA-DRB1|LGMN|FBN1|ITGB1|NRP1|ECM1|PTPRJ|CHRDL1|ROBO1|C1QTNF3|SMPD…
48522	2.9358e-40	3.1277e-38	241	5146	687	34553	positive regulation of cellular process	APP|SERPINE2|ICAM1|STS|CREB3L1|DPYSL2|CREB3L2|DAG1|PIEZO1|EPHB2|EPHB1|ICOSLG|SCN1B|EPHB3|ACVR1|SLC11A2|C10ORF54|HLA-A|TWSG1|ADCY9|CCDC80|GPR161|ATF6|NBL1|EPHA2|GPM6A|MFI2|LPAR3|MST1R|PTTG1IP|NCSTN|FLRT2|TSPAN6|NEU1|SSR1|SCAP|ARSB|ACE|CADM1|MCAM|INSR|FN1|SUCO|ERLIN2|L1CAM|BST2|BST1|PTK7|PPT1|PEMT|HLA-DRB1|NRP1|ECM1|CD40|TENM3|SLC44A2|MIA3|PTPRJ|ROBO1|PANX1|C1QTNF3|ADAMTSL4|SMPD1|HYAL2|TIMP1|CTSC|T…
7411	4.5503e-40	4.7596e-38	77	582	687	34553	axon guidance	ITGB1|APP|NRP1|CNTNAP1|HSP90AB1|PLXND1|PTPRM|LAMC1|ACTB|ROBO1|ACTG1|CDH4|ALCAM|DPYSL2|DAG1|TNR|ITGAV|EPHB2|NEO1|EPHB1|EPHB4|SCN1B|EPHB3|PDGFRB|ITGA2|ITGA1|NOG|WNT5A|ADAM10|GFRA1|COL2A1|COL6A2|COL6A1|B3GNT2|ITGA5|MET|EPHA2|SEMA7A|SEMA3C|LAMA1|SEMA3E|SEMA3F|EFNA5|NTN1|EFNA4|CSF2RA|EGFR|EFNB1|NCSTN|EFNB3|FLRT2|ERBB3|GPC1|ERBB2|PLXNA1|NCAM1|SLIT2|PLXNA3|PRNP|SEMA4D|ANGPT1|BDNF|RYK|LAMB2|LAMB1|L1CAM|E…
97485	5.15e-40	5.2907e-38	77	583	687	34553	neuron projection guidance	ITGB1|APP|NRP1|CNTNAP1|HSP90AB1|PLXND1|PTPRM|LAMC1|ACTB|ROBO1|ACTG1|CDH4|ALCAM|DPYSL2|DAG1|TNR|ITGAV|EPHB2|NEO1|EPHB1|EPHB4|SCN1B|EPHB3|PDGFRB|ITGA2|ITGA1|NOG|WNT5A|ADAM10|GFRA1|COL2A1|COL6A2|COL6A1|B3GNT2|ITGA5|MET|EPHA2|SEMA7A|SEMA3C|LAMA1|SEMA3E|SEMA3F|EFNA5|NTN1|EFNA4|CSF2RA|EGFR|EFNB1|NCSTN|EFNB3|FLRT2|ERBB3|GPC1|ERBB2|PLXNA1|NCAM1|SLIT2|PLXNA3|PRNP|SEMA4D|ANGPT1|BDNF|RYK|LAMB2|LAMB1|L1CAM|E…
30203	6.3253e-40	6.3841e-38	49	191	687	34553	glycosaminoglycan metabolic process	B4GALT3|HEXA|GXYLT1|HS6ST2|HS2ST1|NDST2|NDST1|NAGLU|HYAL2|GUSB|PDGFRB|HGSNAT|CHST6|CHST7|CHPF2|ABCC5|BGN|HSPG2|IMPAD1|B3GNT2|B4GALT6|CHST2|CD44|CHST3|SLC26A2|GNS|EXTL2|CHST11|CHST12|GPC1|ST3GAL4|GPC3|ST3GAL2|ARSB|TGFB1|ANGPT1|FUCA1|B3GALT6|EXT1|GALNS|EXT2|B4GAT1|GLB1|OGN|CSPG5|CSPG4|HPSE|FMOD|AGRN
48518	9.8661e-40	9.7862e-38	276	6474	687	34553	positive regulation of biological process	APP|TFRC|SERPINE2|ICAM2|F11R|ACTB|IL27RA|ICAM1|STS|CREB3L1|DPYSL2|CREB3L2|DAG1|PIEZO1|EPHB2|EPHB1|ICOSLG|SCN1B|EPHB3|ACVR1|SLC11A2|C10ORF54|HLA-B|HLA-A|TWSG1|ADCY9|CCDC80|GPR161|ATF6|NBL1|EPHA2|GPM6A|ABCB1|SLC22A5|MFI2|LPAR3|MST1R|PTTG1IP|NCSTN|FLRT2|TSPAN6|NEU1|SSR1|SCAP|ARSB|CTSA|ACE|CADM1|MCAM|INSR|FN1|SUCO|ERLIN2|L1CAM|BST2|BST1|PTK7|PPT1|PEMT|HLA-DRB1|LGMN|NRP1|ECM1|CD40|TENM3|SLC44A2|PTPRM|…
51674	1.0299e-39	9.8751e-38	97	972	687	34553	localization of cell	PLXND1|PLAT|F11R|CELSR1|CELSR2|ICAM1|CDH2|PLAU|BSG|TNR|SIRPA|EPHB1|EPHB4|EPHB3|ACVR1|PDGFRB|CXADR|WNT5A|ATP1B3|ATP1B1|ADAM17|TYRO3|EPHA2|GPM6A|SEMA7A|CD151|NOTCH1|FUT10|GLG1|CORO1C|EFNB1|HRH1|PODXL|PLTP|ARSB|TGFB1|FN1|L1CAM|PTK7|FAT1|ESAM|CSPG4|FGFR1|ITGB1|NRP1|PODXL2|ITGB4|ITGB2|PTPRK|LAMC1|PTPRF|ROBO1|DNER|ITGAV|ITGA4|ITGA3|MMP1|ITGA2|ITGA1|ANO6|GREM1|CEACAM1|PPAP2B|PPAP2A|ITGA7|CDH13|ITGA6|ITG…
48870	1.0299e-39	9.8751e-38	97	972	687	34553	cell motility	PLXND1|PLAT|F11R|CELSR1|CELSR2|ICAM1|CDH2|PLAU|BSG|TNR|SIRPA|EPHB1|EPHB4|EPHB3|ACVR1|PDGFRB|CXADR|WNT5A|ATP1B3|ATP1B1|ADAM17|TYRO3|EPHA2|GPM6A|SEMA7A|CD151|NOTCH1|FUT10|GLG1|CORO1C|EFNB1|HRH1|PODXL|PLTP|ARSB|TGFB1|FN1|L1CAM|PTK7|FAT1|ESAM|CSPG4|FGFR1|ITGB1|NRP1|PODXL2|ITGB4|ITGB2|PTPRK|LAMC1|PTPRF|ROBO1|DNER|ITGAV|ITGA4|ITGA3|MMP1|ITGA2|ITGA1|ANO6|GREM1|CEACAM1|PPAP2B|PPAP2A|ITGA7|CDH13|ITGA6|ITG…
42060	1.8684e-39	1.7621e-37	82	683	687	34553	wound healing	ITGB1|APP|SCARB1|CD40|SERPINE2|CPQ|ITGB2|MIA3|PLAT|F11R|CELSR1|CLU|ACTB|ACTG1|CDH3|PLAU|LAMP2|BSG|SIRPA|ITGAV|ENPP4|TIMP1|PDGFRB|FGA|CXADR|ITGA4|ITGA3|MMP1|ITGA2|F2R|ITGA1|NOG|WNT5A|PLAUR|ANO6|ATP1B3|ADRA2C|ATP1B1|F3|CEACAM1|ADAM17|STIM1|ADAM15|LOX|TYRO3|ITGA6|ITGA5|CD47|CD44|ENG|CD63|NOTCH1|FUT10|ITPR1|PRCP|FBLN1|SLC3A2|TFPI|LRP8|THBS1|GLG1|SEPN1|ERBB3|PSAP|ERBB2|CD59|CD58|JAM2|TGFB1|ANGPT1|MCAM…
6022	1.2028e-38	1.116e-36	49	202	687	34553	aminoglycan metabolic process	B4GALT3|HEXA|GXYLT1|HS6ST2|HS2ST1|NDST2|NDST1|NAGLU|HYAL2|GUSB|PDGFRB|HGSNAT|CHST6|CHST7|CHPF2|ABCC5|BGN|HSPG2|IMPAD1|B3GNT2|B4GALT6|CHST2|CD44|CHST3|SLC26A2|GNS|EXTL2|CHST11|CHST12|GPC1|ST3GAL4|GPC3|ST3GAL2|ARSB|TGFB1|ANGPT1|FUCA1|B3GALT6|EXT1|GALNS|EXT2|B4GAT1|GLB1|OGN|CSPG5|CSPG4|HPSE|FMOD|AGRN
1901135	2.6181e-38	2.3908e-36	122	1592	687	34553	carbohydrate derivative metabolic process	GALNT11|POGLUT1|GALNT18|GXYLT1|HS6ST2|NDST2|NDST1|POFUT2|STS|NAGLU|GNPTAB|POFUT1|ENPP1|ENPP4|PDGFRB|ALG9|ENTPD4|ATP1B1|HSPG2|ADCY9|EOGT|SLC26A2|RPN2|FUT10|FUT11|SEL1L|B3GLCT|GNS|FUT4|UGT8|CHST11|MAN2A2|CHST12|MAN2A1|PSAP|NEU1|ST3GAL4|ATP6V0A2|ST3GAL2|ARSB|ATP6V0A1|CTSA|TGFB1|BDNF|FUCA1|FUCA2|B3GALT6|EXT1|GNPTG|EXT2|B4GAT1|OGN|STT3A|CSPG5|PEMT|CSPG4|HPSE|STT3B|PIGS|POMT2|B4GALT3|BMPR2|CCDC126|PRKC…
42330	2.8957e-38	2.563e-36	90	865	687	34553	taxis	ITGB1|APP|NRP1|CNTNAP1|HSP90AB1|PLXND1|ITGB2|PTPRM|PTPRJ|LAMC1|ACTB|ROBO1|ACTG1|CDH4|ALCAM|PLAU|DPYSL2|DAG1|TNR|ITGAV|EPHB2|NEO1|EPHB1|EPHB4|SCN1B|EPHB3|PDGFRB|CXADR|ITGA2|ITGA1|NOG|WNT5A|PLAUR|ADAM10|ANO6|GFRA1|CREB3|COL2A1|COL6A2|COL6A1|B3GNT2|ITGA5|MET|ENG|EPHA2|SEMA7A|SEMA3C|SEMA3D|LAMA1|SEMA3E|SEMA3F|EFNA5|NTN1|EFNA4|CSF2RA|EGFR|EFNB1|NCSTN|HRH1|EFNB3|FLRT2|ERBB3|GPC1|ERBB2|S1PR1|PLXNA1|NCAM…
6935	2.8957e-38	2.563e-36	90	865	687	34553	chemotaxis	ITGB1|APP|NRP1|CNTNAP1|HSP90AB1|PLXND1|ITGB2|PTPRM|PTPRJ|LAMC1|ACTB|ROBO1|ACTG1|CDH4|ALCAM|PLAU|DPYSL2|DAG1|TNR|ITGAV|EPHB2|NEO1|EPHB1|EPHB4|SCN1B|EPHB3|PDGFRB|CXADR|ITGA2|ITGA1|NOG|WNT5A|PLAUR|ADAM10|ANO6|GFRA1|CREB3|COL2A1|COL6A2|COL6A1|B3GNT2|ITGA5|MET|ENG|EPHA2|SEMA7A|SEMA3C|SEMA3D|LAMA1|SEMA3E|SEMA3F|EFNA5|NTN1|EFNA4|CSF2RA|EGFR|EFNB1|NCSTN|HRH1|EFNB3|FLRT2|ERBB3|GPC1|ERBB2|S1PR1|PLXNA1|NCAM…
32990	9.3611e-38	8.1597e-36	98	1047	687	34553	cell part morphogenesis	APP|GALNT11|PLXND1|CELSR2|ACTB|IGF1R|ACTG1|CDH4|ALCAM|DPYSL2|DAG1|TNR|EPHB2|EPHB1|EPHB4|SCN1B|EPHB3|PDGFRB|SLC11A2|WNT5A|ADAM10|SLC9A6|NBL1|EPHA2|RTN4R|GPM6A|SEMA7A|NOTCH1|EFNA5|EFNA4|CSF2RA|UGT8|EFNB1|NCSTN|EFNB3|FLRT2|PLXNA1|PLXNA3|PRNP|BDNF|L1CAM|EXT1|B4GAT1|PTPRA|COL5A3|OGN|CNTN1|PLXNB2|LRP10|FGFR3|FGFR1|ITGB1|NRP1|CNTNAP1|HSP90AB1|PTPRM|LAMC1|ROBO1|ITGAV|NEO1|ITGA2|ITGA1|NOG|GFRA1|COL2A1|COL…
48858	1.0771e-37	9.2484e-36	97	1027	687	34553	cell projection morphogenesis	APP|GALNT11|PLXND1|CELSR2|ACTB|IGF1R|ACTG1|CDH4|ALCAM|DPYSL2|DAG1|TNR|EPHB2|EPHB1|EPHB4|SCN1B|EPHB3|PDGFRB|SLC11A2|WNT5A|ADAM10|SLC9A6|NBL1|EPHA2|RTN4R|GPM6A|SEMA7A|NOTCH1|EFNA5|EFNA4|CSF2RA|UGT8|EFNB1|NCSTN|EFNB3|FLRT2|PLXNA1|PLXNA3|PRNP|BDNF|L1CAM|EXT1|B4GAT1|PTPRA|COL5A3|OGN|CNTN1|PLXNB2|LRP10|FGFR3|FGFR1|ITGB1|NRP1|CNTNAP1|HSP90AB1|PTPRM|LAMC1|ROBO1|ITGAV|NEO1|ITGA2|ITGA1|NOG|GFRA1|COL2A1|COL…
30182	1.4706e-37	1.2442e-35	108	1279	687	34553	neuron differentiation	APP|PLXND1|TNC|CELSR2|ACTB|IGF1R|ACTG1|CDH4|ALCAM|NAGLU|DPYSL2|DAG1|TNR|EPHB2|EPHB1|EPHB4|SCN1B|EPHB3|PDGFRB|WNT5B|SLC11A2|WNT5A|ADAM10|SLC9A6|NBL1|EPHA2|RTN4R|GPM6A|SEMA7A|NOTCH1|EFNA5|EFNA4|CSF2RA|UGT8|EFNB1|NCSTN|EFNB3|FLRT2|PSAP|PLXNA1|PLXNA3|PRNP|BDNF|L1CAM|EXT1|B4GAT1|PTPRA|COL5A3|OGN|PPT1|CALU|CNTN1|PLXNB2|FAT4|LRP10|FGFR3|FGFR1|ITGB1|NRP1|CNTNAP1|HSP90AB1|PTPRM|LAMC1|PTPRF|ROBO1|ITGAV|NEO…
7154	5.6046e-37	4.673e-35	302	7729	687	34553	cell communication	APP|MRGPRF|ICAM2|F11R|ANTXR1|FGFRL1|ACTB|IL27RA|ICAM1|NDST1|GPR176|ALCAM|CREB3L1|DPYSL2|CREB3L2|BSG|EPHB2|EPHB1|EPHB4|ICOSLG|SCN1B|EPHB3|ACVR1|CXADR|ATP6V0E1|NUP210|C10ORF54|HLA-B|HLA-C|ADGRA3|HLA-A|HSPG2|DKK3|BCAM|TWSG1|ADCY9|GPR161|TYRO3|ATF6|EPHA2|IGSF1|LPAR3|MST1R|NCSTN|FLRT2|TSPAN9|TSPAN6|TSPAN4|ATP6V0A2|SSR1|SCAP|TSPAN3|ATP6V0A1|INSR|FZD9|LNPEP|PRG4|ERLIN2|L1CAM|EXT1|BST2|EXT2|SLC6A9|PTK7|P…
44700	8.4436e-37	6.9395e-35	299	7624	687	34553	single organism signaling	APP|MRGPRF|ICAM2|F11R|ANTXR1|FGFRL1|ACTB|IL27RA|ICAM1|NDST1|GPR176|ALCAM|CREB3L1|DPYSL2|CREB3L2|BSG|EPHB2|EPHB1|EPHB4|ICOSLG|SCN1B|EPHB3|ACVR1|CXADR|ATP6V0E1|NUP210|C10ORF54|HLA-B|HLA-C|ADGRA3|HLA-A|HSPG2|DKK3|BCAM|TWSG1|ADCY9|GPR161|TYRO3|ATF6|EPHA2|IGSF1|LPAR3|MST1R|NCSTN|FLRT2|TSPAN9|TSPAN6|TSPAN4|ATP6V0A2|SSR1|SCAP|TSPAN3|ATP6V0A1|INSR|FZD9|LNPEP|PRG4|ERLIN2|L1CAM|EXT1|BST2|EXT2|SLC6A9|PTK7|P…
23052	9.8437e-37	7.9762e-35	299	7630	687	34553	signaling	APP|MRGPRF|ICAM2|F11R|ANTXR1|FGFRL1|ACTB|IL27RA|ICAM1|NDST1|GPR176|ALCAM|CREB3L1|DPYSL2|CREB3L2|BSG|EPHB2|EPHB1|EPHB4|ICOSLG|SCN1B|EPHB3|ACVR1|CXADR|ATP6V0E1|NUP210|C10ORF54|HLA-B|HLA-C|ADGRA3|HLA-A|HSPG2|DKK3|BCAM|TWSG1|ADCY9|GPR161|TYRO3|ATF6|EPHA2|IGSF1|LPAR3|MST1R|NCSTN|FLRT2|TSPAN9|TSPAN6|TSPAN4|ATP6V0A2|SSR1|SCAP|TSPAN3|ATP6V0A1|INSR|FZD9|LNPEP|PRG4|ERLIN2|L1CAM|EXT1|BST2|EXT2|SLC6A9|PTK7|P…
98609	1.6714e-36	1.3355e-34	86	828	687	34553	cell-cell adhesion	ITGB1|TENM3|ITGB5|PODXL2|PCDHGB4|ITGB2|ICAM2|PTPRM|ICAM5|CELSR1|PVR|CELSR2|FGFRL1|ACTB|ICAM1|ROBO1|ACTG1|CDH5|CDH4|ALCAM|CDH3|CDH2|TNR|ITGAV|SCARF2|ICOSLG|FGA|CXADR|ITGA4|C10ORF54|PCDHA12|CEACAM1|ADAM17|PPAP2B|CLDN12|TYRO3|ADAM9|ITGA7|CDH13|DSG2|FKBP9|ITGA5|CDH15|DSC2|CD44|DSC3|IFNAR1|CD151|AMIGO1|NTN1|EGFR|NCSTN|NT5E|EPCAM|PCDHA5|NCAM1|CD58|NCAM2|SLIT2|JAM2|MICA|PCDHA6|CD276|MICB|CD164|CADM4|KIR…
16043	2.556e-36	2.0143e-34	281	6951	687	34553	cellular component organization	APP|SERPINE2|COL12A1|ICAM2|SPINT2|F11R|LIPA|ANTXR1|FGFRL1|ACTB|ICAM1|ALCAM|CREB3L1|DPYSL2|BSG|DAG1|PTGFRN|EPHB2|EPHB1|EPHB4|SCN1B|EPHB3|CXADR|ATP6V0E1|NUP210|SLC11A2|P3H2|P3H4|HSPG2|CCDC80|TYRO3|NBL1|EPHA2|GPM6A|RPN2|LPAR3|UGT8|NCSTN|FLRT2|TSPAN4|ATP6V0A2|SSR1|ARSB|ATP6V0A1|CADM1|CADM2|INSR|FN1|LNPEP|L1CAM|EXT1|B4GAT1|PTK7|PPT1|FAT1|CALU|FAT4|HLA-DRB1|PIGR|NRP1|CD40|PTPRS|PTPRM|MIA3|PTPRK|CTSV|PT…
7165	1.8741e-35	1.457e-33	285	7185	687	34553	signal transduction	APP|MRGPRF|ICAM2|F11R|ANTXR1|FGFRL1|ACTB|IL27RA|ICAM1|NDST1|GPR176|ALCAM|CREB3L1|DPYSL2|CREB3L2|BSG|EPHB2|EPHB1|EPHB4|ICOSLG|EPHB3|ACVR1|ATP6V0E1|NUP210|C10ORF54|HLA-B|HLA-C|ADGRA3|HLA-A|HSPG2|DKK3|BCAM|TWSG1|ADCY9|GPR161|TYRO3|ATF6|EPHA2|IGSF1|LPAR3|MST1R|NCSTN|FLRT2|TSPAN9|TSPAN6|TSPAN4|ATP6V0A2|SSR1|SCAP|TSPAN3|ATP6V0A1|INSR|FZD9|LNPEP|PRG4|ERLIN2|L1CAM|EXT1|BST2|EXT2|PTK7|HYOU1|FAT4|HLA-DRB1|…
51240	2.1156e-35	1.6228e-33	111	1425	687	34553	positive regulation of multicellular organismal process	SCARB1|CD83|TFRC|SERPINE2|CLU|IL27RA|ICAM1|CDH4|PLAU|DAG1|TNR|TNFRSF8|ENPP4|EPHB2|EPHB1|SCN1B|EPHB3|ACVR1|PDGFRB|F2R|WNT5A|HLA-A|ADAM17|ADAM9|FKBP9|IL6ST|PPIB|NBL1|IFNAR1|FBN2|CD274|SEMA7A|NOTCH1|SLC22A5|LPAR3|EFNA5|HRH1|FLRT2|MAN2A1|NEU1|ARSB|LRRC4B|CD276|TGFB1|CADM1|BDNF|FN1|SUCO|INHBB|L1CAM|BMP1|PTK7|CNTN1|PLXNB2|HPSE|IL7R|FGFR1|NRP1|ECM1|CD40|BMPR2|TENM3|FLT4|PTPRM|MIA3|PKD2|ROBO1|PANX1|C1QTN…
71840	3.4172e-35	2.5868e-33	283	7129	687	34553	cellular component organization or biogenesis	APP|SERPINE2|COL12A1|ICAM2|SPINT2|F11R|LIPA|ANTXR1|FGFRL1|ACTB|ICAM1|ALCAM|CREB3L1|DPYSL2|BSG|DAG1|PTGFRN|EPHB2|EPHB1|EPHB4|SCN1B|EPHB3|CXADR|ATP6V0E1|NUP210|SLC11A2|P3H2|P3H4|HSPG2|CCDC80|TYRO3|NBL1|EPHA2|GPM6A|RPN2|LPAR3|UGT8|NCSTN|FLRT2|TSPAN4|ATP6V0A2|SSR1|ARSB|ATP6V0A1|CADM1|CADM2|INSR|FN1|LNPEP|L1CAM|EXT1|B4GAT1|PTK7|PPT1|FAT1|CALU|FAT4|HLA-DRB1|PIGR|NRP1|CD40|PTPRS|PTPRM|MIA3|PTPRK|CTSV|PT…
5975	3.6951e-35	2.7608e-33	105	1288	687	34553	carbohydrate metabolic process	SLC23A2|GALNT11|POGLUT1|GALNT18|GXYLT1|HS6ST2|NDST2|NDST1|POFUT2|NAGLU|GNPTAB|POFUT1|ALG9|NUP210|HSPG2|EOGT|IL6ST|SLC26A2|RPN2|FUT10|FUT11|SEL1L|B3GLCT|GLT8D1|GNS|FUT4|UGT8|CHST11|MAN2A2|CHST12|MAN2A1|CHST10|NEU1|ST3GAL4|ST3GAL2|ARSB|CTSA|FUCA1|INSR|FUCA2|B3GALT6|EXT1|GNPTG|EXT2|B4GAT1|MAN2B2|OGN|STT3A|CSPG5|CSPG4|MAN2B1|HPSE|STT3B|POMT2|B4GALT3|CCDC126|PRKCSH|HEXA|SLC2A1|MIA3|SLC2A4|HS2ST1|ADAMT…
9101	6.8767e-35	5.072e-33	67	507	687	34553	glycoprotein biosynthetic process	POMT2|GALNT11|B4GALT3|POGLUT1|BMPR2|CCDC126|PRKCSH|GALNT18|GXYLT1|MIA3|HS6ST2|HS2ST1|NDST2|NDST1|POFUT2|GNPTAB|ADAMTSL4|POFUT1|A4GALT|CTSC|CHST7|ALG9|CHPF2|BGN|NPC1|EOGT|TMEM5|B3GNT2|B4GALT6|ST6GALNAC4|CHST3|ST6GALNAC6|CANT1|RPN2|FUT10|FUT11|SEL1L|B3GLCT|THBS1|FUT4|EXTL2|CHST11|OS9|MAN2A2|CHST12|MAN2A1|MGAT5|NEU1|ST3GAL4|CD59|ST3GAL2|CTSA|FKRP|FUCA1|GALNT1|B3GALT6|EXT1|GNPTG|EXT2|B4GAT1|GLB1|MGAT…
1901137	1.2929e-34	9.4154e-33	89	941	687	34553	carbohydrate derivative biosynthetic process	PIGS|POMT2|GALNT11|B4GALT3|POGLUT1|BMPR2|CCDC126|PRKCSH|GALNT18|HEXA|GXYLT1|MIA3|SLC2A4|HS6ST2|HS2ST1|NDST2|NDST1|POFUT2|GNPTAB|ADAMTSL4|POFUT1|A4GALT|CTSC|PDGFRB|CHST6|CHST7|ALG9|CHPF2|ABCC5|BGN|PLAUR|HSPG2|ADCY9|NPC1|EOGT|TMEM5|B3GNT2|B4GALT6|ST6GALNAC4|CHST2|CHST3|ST6GALNAC6|SLC26A2|CANT1|RPN2|FUT10|FUT11|SEL1L|B3GLCT|THBS1|FUT4|UGT8|EXTL2|NT5E|CHST11|OS9|MAN2A2|CHST12|MAN2A1|GPC1|MGAT5|NEU1|S…
10646	8.6352e-34	6.1525e-32	177	3403	687	34553	regulation of cell communication	APP|GALNT11|POGLUT1|SERPINE2|CLU|ICAM1|IGF1R|CDH3|CDH2|PLAU|CREB3L1|ADORA1|DAG1|TNR|ENPP1|EPHB1|ACVR1|PDGFRB|WNT5B|IGFBP3|APLP2|F2R|WNT5A|C10ORF54|SHISA9|DKK3|TWSG1|ADAM17|SLC9A6|GPR161|CD109|TYRO3|ADAM9|FKBP9|IL6ST|NBL1|IFNAR1|EPHA2|SIDT2|RTN4R|FBN2|LRPAP1|SEMA7A|NOTCH1|ITPR1|LTBP4|LPAR3|FBLN1|MST1R|PTTG1IP|EFNA5|SEZ6L2|CSF2RA|GLG1|HRH1|CHST11|FLRT2|TSPAN6|PSAP|SCAP|LRRC4B|PRNP|TGFB1|BDNF|INSR|F…
1903510	8.6625e-34	6.1525e-32	39	138	687	34553	mucopolysaccharide metabolic process	B4GALT3|HEXA|GXYLT1|GNS|HS2ST1|NDST2|NDST1|CHST11|CHST12|HYAL2|GPC1|ST3GAL4|GPC3|GUSB|ST3GAL2|ARSB|CHST6|CHST7|TGFB1|ANGPT1|CHPF2|ABCC5|BGN|B3GALT6|HSPG2|GALNS|B4GAT1|GLB1|IMPAD1|OGN|CSPG5|B3GNT2|CSPG4|FMOD|AGRN|B4GALT6|CHST2|CD44|CHST3
9887	1.3841e-33	9.7108e-32	87	927	687	34553	organ morphogenesis	NRP1|BMPR2|TENM3|PLXND1|ITGB4|TNC|PLOD3|PTPRM|CELSR1|PKD2|FGFRL1|ROBO1|IGF1R|HS2ST1|NDST1|NAGLU|CDH2|HYAL2|BSG|DAG1|EPHB2|EPHB1|EPHB4|DGCR2|ACVR1|PDGFRB|ITGA2|HEG1|GAA|NOG|WNT5A|HSPG2|TGFBR2|GREM1|TWSG1|COL2A1|STIM1|ADAM15|IMPAD1|ITGA6|CD44|ENG|EPHA2|FBN2|LAMA5|NOTCH1|SEMA3C|LAMA1|GBA|TMTC3|LRP4|RFNG|NTN1|THBS1|GLG1|EGFR|THBS3|CHST11|FLRT2|MAN2A1|ERBB2|GPC3|S1PR1|PLXNA1|SLIT2|CNNM4|SLC12A2|TGFB1|…
45595	2.2576e-33	1.5648e-31	113	1552	687	34553	regulation of cell differentiation	CD83|SERPINE2|PLXND1|CDH5|CDH4|POFUT2|CDH3|CDH2|DPYSL2|DAG1|TNR|ENPP1|SCN1B|EPHB3|ACVR1|WNT5B|IGFBP3|WNT5A|C10ORF54|HLA-B|TWSG1|CD109|FKBP9|IL6ST|NBL1|RTN4R|FBN2|SEMA7A|NOTCH1|MFI2|LTBP4|LPL|LPAR3|FBLN1|EFNA5|GLG1|CORO1C|FLRT2|MAN2A1|NEU1|PLXNA1|ARSB|CD276|PLXNA3|TGFB1|BDNF|FN1|SUCO|L1CAM|VASN|SDK1|PTK7|CNTN1|PLXNB2|TPP1|FAT4|IL7R|LRP10|FGFR3|FGFR1|ITGB1|NRP1|BMPR2|TENM3|PRKCSH|PTPRF|ROBO1|ITGAV|…
48646	2.5055e-33	1.7019e-31	93	1068	687	34553	anatomical structure formation involved in morphogenesis	ITGB1|NRP1|CNTNAP1|ECM1|BMPR2|PLXND1|ITGB5|ITGB4|FLT4|COL12A1|ITGB2|PTPRM|SPINT2|CELSR1|PKD2|CELSR2|ROBO1|ACTG1|HS2ST1|POFUT2|POFUT1|PLAU|ANPEP|ITGAV|CLEC1B|EPHB2|NEO1|EPHB1|EPHB4|EPHB3|ACVR1|PDGFRB|ITGA4|ITGA3|ITGA2|NOG|WNT5A|HSPG2|TGFBR2|GREM1|TWSG1|CEACAM1|ADAM17|COL2A1|STIM1|ADAM15|ANGPTL6|CD109|COL6A1|ITGA7|CDH13|ITGA6|ITGA5|MFGE8|ENG|EPHA2|FBN2|LAMA5|NOTCH1|SEMA3C|PRCP|SEMA3E|LRP8|THBS1|THB…
72359	2.5441e-33	1.7019e-31	82	828	687	34553	circulatory system development	ITGB1|NRP1|GALNT11|ECM1|POGLUT1|BMPR2|PLXND1|FLT4|ECE1|PTPRJ|PKD2|FGFRL1|ROBO1|CDH5|CDH2|POFUT1|SGCB|PLAU|ANPEP|ITGB8|ITGAV|EPHB2|EPHB1|EPHB4|EPHB3|ACVR1|PDGFRB|CXADR|ITGA4|ITGA3|HEG1|GAA|WNT5A|HSPG2|TGFBR2|ADAM19|GREM1|CEACAM1|COL2A1|ADAM15|LOX|ANGPTL6|PPAP2B|ITGA7|CDH13|DSG2|ITGA5|MFGE8|ENG|EPHA2|LAMA5|NOTCH1|SEMA3C|LRP1|LAMA1|LAMA4|PRCP|SEMA3E|THBS1|FLRT2|ERBB3|ERBB2|GPC3|S1PR1|SCAP|SLIT2|ANGP…
72358	2.5441e-33	1.7019e-31	82	828	687	34553	cardiovascular system development	ITGB1|NRP1|GALNT11|ECM1|POGLUT1|BMPR2|PLXND1|FLT4|ECE1|PTPRJ|PKD2|FGFRL1|ROBO1|CDH5|CDH2|POFUT1|SGCB|PLAU|ANPEP|ITGB8|ITGAV|EPHB2|EPHB1|EPHB4|EPHB3|ACVR1|PDGFRB|CXADR|ITGA4|ITGA3|HEG1|GAA|WNT5A|HSPG2|TGFBR2|ADAM19|GREM1|CEACAM1|COL2A1|ADAM15|LOX|ANGPTL6|PPAP2B|ITGA7|CDH13|DSG2|ITGA5|MFGE8|ENG|EPHA2|LAMA5|NOTCH1|SEMA3C|LRP1|LAMA1|LAMA4|PRCP|SEMA3E|THBS1|FLRT2|ERBB3|ERBB2|GPC3|S1PR1|SCAP|SLIT2|ANGP…
23051	3.6045e-33	2.3836e-31	175	3377	687	34553	regulation of signaling	APP|GALNT11|POGLUT1|SERPINE2|CLU|ICAM1|IGF1R|CDH3|CDH2|PLAU|CREB3L1|ADORA1|DAG1|TNR|ENPP1|EPHB1|ACVR1|PDGFRB|WNT5B|IGFBP3|APLP2|F2R|WNT5A|C10ORF54|SHISA9|DKK3|TWSG1|ADAM17|SLC9A6|GPR161|CD109|TYRO3|ADAM9|FKBP9|IL6ST|NBL1|IFNAR1|EPHA2|SIDT2|RTN4R|FBN2|LRPAP1|SEMA7A|NOTCH1|ITPR1|LTBP4|LPAR3|FBLN1|MST1R|PTTG1IP|EFNA5|SEZ6L2|CSF2RA|GLG1|HRH1|CHST11|FLRT2|TSPAN6|PSAP|SCAP|LRRC4B|PRNP|TGFB1|BDNF|INSR|F…
51716	6.0848e-33	3.9779e-31	325	9076	687	34553	cellular response to stimulus	APP|TFRC|MRGPRF|ICAM2|TXNDC11|F11R|ANTXR1|FGFRL1|ACTB|IL27RA|ICAM1|NDST1|GPR176|ALCAM|CREB3L1|DPYSL2|CREB3L2|BSG|EPHB2|EPHB1|EPHB4|ICOSLG|EPHB3|ACVR1|CXADR|ATP6V0E1|NUP210|SLC11A2|C10ORF54|HLA-B|HLA-C|ADGRA3|HLA-A|HSPG2|DKK3|BCAM|TWSG1|ADCY9|GPR161|TYRO3|ATF6|EPHA2|IGSF1|LPAR3|MST1R|NCSTN|FLRT2|TSPAN9|TSPAN6|TSPAN4|ATP6V0A2|SSR1|SCAP|TSPAN3|ATP6V0A1|INSR|FZD9|LNPEP|PRG4|ERLIN2|L1CAM|VASN|EXT1|BST…
71310	2.6794e-32	1.732e-30	138	2287	687	34553	cellular response to organic substance	ERO1A|SCARB1|PLVAP|PLOD3|PLOD2|IL1RAP|PLOD1|F11R|FGFRL1|IL27RA|ICAM1|IGF1R|NDST1|CDH5|PLAU|CREB3L1|CREB3L2|TNFRSF8|ENPP1|ACVR1|PDGFRB|ATP6V0E1|NUP210|WNT5B|SLC11A2|WNT5A|C10ORF54|HLA-B|HLA-C|HLA-A|TWSG1|ADAM17|ADCY9|ADAM9|IL6ST|ATF6|IFNAR1|RTN4R|NOTCH1|ITPR1|LTBP4|MST1R|CSF2RA|HSP90B1|NCSTN|HRH1|FLRT2|PSAP|ATP6V0A2|SSR1|RNF175|LRRC4B|ATP6V0A1|TGFB1|BDNF|INSR|INHBB|L1CAM|BST2|BMP1|PTPRA|PTK7|ALPL|…
9966	4.0082e-32	2.5621e-30	161	2994	687	34553	regulation of signal transduction	APP|GALNT11|POGLUT1|SERPINE2|CLU|ICAM1|IGF1R|CDH3|CDH2|PLAU|CREB3L1|ADORA1|DAG1|ENPP1|EPHB1|ACVR1|PDGFRB|WNT5B|IGFBP3|APLP2|F2R|WNT5A|C10ORF54|DKK3|TWSG1|ADAM17|SLC9A6|GPR161|CD109|TYRO3|ADAM9|IL6ST|NBL1|IFNAR1|EPHA2|RTN4R|FBN2|LRPAP1|SEMA7A|NOTCH1|ITPR1|LTBP4|LPAR3|FBLN1|MST1R|PTTG1IP|SEZ6L2|CSF2RA|GLG1|CHST11|FLRT2|TSPAN6|PSAP|SCAP|LRRC4B|PRNP|TGFB1|BDNF|INSR|FN1|INHBB|L1CAM|VASN|BST2|BMP1|CILP…
1944	4.8274e-32	3.0518e-30	63	492	687	34553	vasculature development	ITGB1|NRP1|ECM1|BMPR2|PLXND1|FLT4|PTPRJ|PKD2|ROBO1|CDH5|CDH2|POFUT1|SGCB|PLAU|ANPEP|ITGB8|ITGAV|EPHB2|EPHB1|EPHB4|EPHB3|ACVR1|PDGFRB|HEG1|HSPG2|TGFBR2|GREM1|CEACAM1|ADAM15|LOX|ANGPTL6|PPAP2B|ITGA7|CDH13|ITGA5|MFGE8|ENG|EPHA2|LAMA5|NOTCH1|SEMA3C|LRP1|LAMA1|LAMA4|PRCP|SEMA3E|THBS1|GPC3|S1PR1|SCAP|SLIT2|ANGPT1|MCAM|FN1|ACVR2B|SLC4A7|PTPRB|FAP|CSPG4|HPSE|PNPLA6|FOLR1|FGFR1
1568	1.7387e-31	1.0872e-29	61	468	687	34553	blood vessel development	ITGB1|NRP1|ECM1|BMPR2|PLXND1|FLT4|PTPRJ|PKD2|ROBO1|CDH5|CDH2|POFUT1|PLAU|ANPEP|ITGB8|ITGAV|EPHB2|EPHB1|EPHB4|EPHB3|ACVR1|PDGFRB|HEG1|HSPG2|TGFBR2|GREM1|CEACAM1|ADAM15|LOX|ANGPTL6|PPAP2B|ITGA7|CDH13|ITGA5|MFGE8|ENG|EPHA2|LAMA5|NOTCH1|SEMA3C|LRP1|LAMA1|LAMA4|PRCP|SEMA3E|THBS1|GPC3|S1PR1|SCAP|SLIT2|ANGPT1|MCAM|FN1|ACVR2B|PTPRB|FAP|CSPG4|HPSE|PNPLA6|FOLR1|FGFR1
30155	3.425e-31	2.1187e-29	71	659	687	34553	regulation of cell adhesion	CD83|SERPINE2|MIA3|PTPRJ|SPINT2|PKD2|CELSR2|ICAM1|PLAU|TNR|PIEZO1|ITGAV|ICOSLG|EPHB3|FGA|ITGA4|ITGA3|WNT5A|C10ORF54|ADAM10|HLA-A|TGFBR2|GREM1|CCDC80|ADAM15|PPAP2B|ADAM9|CDH13|ITGA6|CD47|IL6ST|CD46|TNFRSF21|CD44|HLA-DQB1|ENG|EPHA2|CD274|LAMA5|NOTCH1|LAMA1|MFI2|LAMA4|SEMA3E|FBLN1|EFNA5|FBLN2|THBS1|CORO1C|EFNB1|IL1RL2|ERBB3|EPCAM|PODXL|ERBB2|CLPTM1|S1PR1|CD59|JAM2|CD55|CD276|CD164|PRNP|TGFB1|SEMA4D|…
48519	1.3949e-30	8.537e-29	218	5048	687	34553	negative regulation of biological process	APP|SERPINE2|SPINT2|F11R|FGFRL1|IL27RA|ICAM1|MILR1|CREB3L1|DAG1|ACVR1|NUP210|C10ORF54|P3H2|HLA-B|HLA-A|DKK3|TWSG1|GPR161|CD109|TYRO3|NBL1|EPHA2|LRPAP1|MFI2|PTTG1IP|GLG1|CHST11|FLRT2|TSPAN6|SCAP|ACE|FN1|PRG4|ERLIN2|VASN|BST2|CILP|PPT1|CALU|PEMT|HYOU1|HLA-DRB1|LGMN|NRP1|ECM1|PTPRM|MIA3|PTPRJ|PTPRK|CTSV|CHRDL1|ROBO1|PTPRG|C1QTNF3|SMPD1|HYAL2|QSOX1|TIMP1|CTSB|GPR39|NOG|BGN|SLC39A10|EMP3|SERPINB7|COL2…
70887	1.7175e-30	1.0401e-28	152	2809	687	34553	cellular response to chemical stimulus	ERO1A|SCARB1|PLVAP|TFRC|PLOD3|PLOD2|IL1RAP|PLOD1|F11R|FGFRL1|IL27RA|ICAM1|IGF1R|NDST1|CDH5|PLAU|CREB3L1|CREB3L2|TNFRSF8|ENPP1|GGT1|EPHB1|ACVR1|PDGFRB|CXADR|ATP6V0E1|NUP210|WNT5B|SLC11A2|WNT5A|C10ORF54|HLA-B|HLA-C|HLA-A|TWSG1|ADAM17|ADCY9|ADAM9|IL6ST|ATF6|IFNAR1|EPHA2|RTN4R|SLC26A2|NOTCH1|ITPR1|LTBP4|MST1R|CSF2RA|HSP90B1|NCSTN|HRH1|FLRT2|PSAP|ATP6V0A2|SSR1|RNF175|LRRC4B|ATP6V0A1|PRNP|TGFB1|BDNF|IN…
51960	2.4893e-30	1.4917e-28	75	762	687	34553	regulation of nervous system development	NRP1|BMPR2|TENM3|SERPINE2|PLXND1|PRKCSH|CELSR1|PTPRF|ROBO1|CDH4|CDH2|DPYSL2|TNR|EPHB2|EPHB1|SCN1B|EPHB3|ITGA3|NOG|WNT5A|ADRA2C|GPR161|FKBP9|IL6ST|NBL1|TNFRSF21|RTN4R|GRN|SEMA7A|NOTCH1|SEMA3C|LRP1|SEMA3D|AMIGO1|LRP4|SEMA3E|LPAR3|SEMA3F|GDPD5|EFNA5|THBS2|LRP8|NTN1|FLRT2|MAN2A1|SLITRK4|NEU1|PLXNA1|SLIT2|S1PR5|ARSB|LRRC4B|PLXNA3|LINGO1|TGFB1|TMEM30A|SEMA4D|NEGR1|BDNF|RYK|SEMA4B|TPBG|SEMA4C|FN1|L1CAM|…
51094	3.081e-30	1.8273e-28	93	1171	687	34553	positive regulation of developmental process	NRP1|ECM1|CD40|BMPR2|TENM3|CD83|SERPINE2|MIA3|PKD2|ROBO1|CDH5|CDH4|CDH3|CDH2|DAG1|EPHB2|NEO1|EPHB1|SCN1B|EPHB3|ACVR1|PDGFRB|FGA|WNT5B|ATP6AP1|ITGA3|IGFBP3|NOG|WNT5A|C10ORF54|ANO6|SERPINB7|ADRA2C|F3|TGFBR2|GREM1|ADAM9|FKBP9|CDH15|IL6ST|CD46|PPIB|NBL1|FBN2|GRN|SEMA7A|NOTCH1|AMIGO1|LPL|LPAR3|HMGCR|GDPD5|EFNA5|THBS2|LRP8|NTN1|THBS1|CORO1C|IL1RL2|FLRT2|MAN2A1|SLITRK4|GPC1|NEU1|SLIT2|S1PR2|ARSB|LRRC4B|…
2376	7.9919e-30	4.6916e-28	146	2662	687	34553	immune system process	APP|CD83|TFRC|LY75|ICAM2|IL1RAP|F11R|CLU|ACTB|IL27RA|ICAM1|IGF1R|ACTG1|MILR1|LAMP3|BSG|TNFRSF8|ENPP1|SIRPA|EPHB1|ICOSLG|EPHB3|CD97|PDGFRB|CXADR|SLC11A2|ATG9A|WNT5A|HLA-B|HLA-C|ADAM10|ATP1B3|HLA-A|ATP1B1|TWSG1|ADAM17|ADCY9|ADAM15|CD109|TYRO3|ADAM9|FKBP9|MASP1|IFNAR1|EPHA2|CD274|SEMA7A|ABCB1|CD151|NOTCH1|FUT10|ITPR1|MST1R|CSF2RA|GLG1|HSP90B1|NCSTN|HRH1|PODXL|ATP6V0A2|CD276|CD164|ACE|TGFB1|FN1|FZD9|…
60284	9.3349e-30	5.4246e-28	78	842	687	34553	regulation of cell development	NRP1|BMPR2|TENM3|SERPINE2|PLXND1|PRKCSH|PTPRF|ROBO1|CDH5|CDH4|POFUT2|CDH2|DPYSL2|DAG1|TNR|SCN1B|EPHB3|FGA|ATP6AP1|ITGA3|NOG|WNT5A|ADRA2C|TNFRSF1A|GREM1|FKBP9|IL6ST|NBL1|TNFRSF21|RTN4R|GRN|SEMA7A|NOTCH1|SEMA3C|LRP1|SEMA3D|MFI2|AMIGO1|LRP4|SEMA3E|LPAR3|FBLN1|SEMA3F|GDPD5|EFNA5|LRP8|NTN1|CORO1C|FLRT2|MAN2A1|NEU1|PLXNA1|S1PR3|SLIT2|S1PR2|S1PR5|ARSB|PLXNA3|LINGO1|TGFB1|TMEM30A|SEMA4D|NEGR1|BDNF|RYK|SE…
6024	1.1812e-29	6.7956e-28	34	120	687	34553	glycosaminoglycan biosynthetic process	B4GALT3|HEXA|HS6ST2|HS2ST1|NDST2|NDST1|EXTL2|CHST11|CHST12|GPC1|ST3GAL4|GPC3|ST3GAL2|PDGFRB|CHST6|CHST7|ANGPT1|CHPF2|ABCC5|BGN|B3GALT6|HSPG2|EXT1|EXT2|B4GAT1|OGN|CSPG5|B3GNT2|CSPG4|FMOD|AGRN|B4GALT6|CHST2|CHST3
51179	1.2667e-29	7.2151e-28	286	7783	687	34553	localization	APP|SLC23A2|SLC46A1|TFRC|SLC4A2|ICAM5|F11R|ANTXR2|ACTB|ICAM1|MILR1|CREB3L1|DPYSL2|CREB3L2|BSG|DAG1|PIEZO1|SLC35A5|SIL1|EPHB1|EPHB4|SCN1B|SLC12A9|EPHB3|ACVR1|CXADR|ATP6V0E1|NUP210|SLC6A17|CACNA2D1|SLC6A15|SLC11A2|HSPG2|ADCY9|TYRO3|NBL1|EPHA2|SLC45A4|LRPAP1|GPM6A|TTYH3|ABCB1|TMEM63A|SLC22A5|RPN2|TMEM63C|MFI2|FUT10|PTTG1IP|GLG1|TGOLN2|UGT8|CHST11|ATP6V0A2|SSR1|ARSB|ATP6V0A1|CTSA|ABCA2|ACE|ABCA3|FN1|…
6023	1.6126e-29	9.0956e-28	34	121	687	34553	aminoglycan biosynthetic process	B4GALT3|HEXA|HS6ST2|HS2ST1|NDST2|NDST1|EXTL2|CHST11|CHST12|GPC1|ST3GAL4|GPC3|ST3GAL2|PDGFRB|CHST6|CHST7|ANGPT1|CHPF2|ABCC5|BGN|B3GALT6|HSPG2|EXT1|EXT2|B4GAT1|OGN|CSPG5|B3GNT2|CSPG4|FMOD|AGRN|B4GALT6|CHST2|CHST3
6950	3.8994e-29	2.1658e-27	197	4407	687	34553	response to stress	APP|SLC23A2|TFRC|SERPINE2|ICAM2|TXNDC11|F11R|LIPA|ACTB|IL27RA|ICAM1|NDST1|CREB3L1|CREB3L2|BSG|ICOSLG|ACVR1|CXADR|NUP210|SLC11A2|HLA-B|HLA-C|HLA-A|ADCY9|TYRO3|ATF6|EPHA2|FUT10|MST1R|GLG1|SSR1|SCAP|MCAM|FN1|ERLIN2|L1CAM|VASN|BST2|PTK7|CALU|HYOU1|HLA-DRB1|LGMN|ECM1|CD40|FKBP14|MIA3|PTPRK|CTSV|PTPRF|PANX1|CTSL|HYAL2|TIMP1|CTSB|IFNGR1|NOG|ANO6|F3|CEACAM1|CD47|SLC29A1|CD46|CHST2|CD44|HLA-DQB1|CHST3|ENG…
50878	3.9152e-29	2.1658e-27	69	670	687	34553	regulation of body fluid levels	ITGB1|APP|CD40|SERPINE2|ITGB2|PLAT|F11R|CLU|CELSR2|ACTB|ACTG1|PLAU|HYAL2|LAMP2|BSG|ADORA1|SIRPA|ITGAV|ENPP4|TIMP1|EPHB2|FGA|CXADR|ITGA4|ITGA3|MMP1|ITGA2|HEG1|F2R|ITGA1|PLAUR|ANO6|ATP1B3|ADRA2C|ATP1B1|F3|CEACAM1|ADCY9|STIM1|TYRO3|ITGA6|ITGA5|CD47|SLC29A1|CD44|CD63|GBA|ITPR1|PRCP|FBLN1|SLC3A2|TFPI|LRP8|THBS1|GLG1|PSAP|CD59|CD58|JAM2|TGFB1|ANGPT1|F11|TFPI2|FN1|L1CAM|MERTK|AXL|CALU|ESAM
7596	1.3379e-28	7.3304e-27	61	527	687	34553	blood coagulation	ITGB1|APP|CD40|SERPINE2|ITGB2|PLAT|F11R|CLU|ACTB|ACTG1|PLAU|LAMP2|BSG|SIRPA|ITGAV|ENPP4|TIMP1|FGA|CXADR|ITGA4|ITGA3|MMP1|ITGA2|F2R|ITGA1|PLAUR|ANO6|ATP1B3|ADRA2C|ATP1B1|F3|CEACAM1|STIM1|TYRO3|ITGA6|ITGA5|CD47|CD44|CD63|ITPR1|PRCP|FBLN1|SLC3A2|TFPI|LRP8|THBS1|GLG1|PSAP|CD59|CD58|JAM2|TGFB1|ANGPT1|F11|TFPI2|FN1|L1CAM|MERTK|AXL|CALU|ESAM
98602	1.508e-28	8.1845e-27	63	566	687	34553	single organism cell adhesion	ITGB1|ITGB5|PODXL2|ITGB2|ICAM2|ICAM5|LAMC1|ANTXR1|ACTB|ICAM1|ACTG1|CDH3|CDH2|TNR|ITGAV|ICOSLG|EPHB3|FGA|CXADR|ITGA4|C10ORF54|ADAM17|PPAP2B|TYRO3|ADAM9|ITGA7|DSG2|FKBP9|ITGA5|DSC2|CD44|DSC3|IFNAR1|LAMA5|CD151|NTN1|EGFR|NCSTN|NT5E|NCAM1|CD58|NCAM2|SLIT2|JAM2|MICA|CD276|MICB|KIRREL|TGFB1|SEMA4D|NEGR1|LAMB2|FN1|LAMB1|L1CAM|MERTK|AXL|FAT1|FAS|ESAM|PVRL3|IL7R|PVRL1
50817	1.6487e-28	8.8642e-27	61	529	687	34553	coagulation	ITGB1|APP|CD40|SERPINE2|ITGB2|PLAT|F11R|CLU|ACTB|ACTG1|PLAU|LAMP2|BSG|SIRPA|ITGAV|ENPP4|TIMP1|FGA|CXADR|ITGA4|ITGA3|MMP1|ITGA2|F2R|ITGA1|PLAUR|ANO6|ATP1B3|ADRA2C|ATP1B1|F3|CEACAM1|STIM1|TYRO3|ITGA6|ITGA5|CD47|CD44|CD63|ITPR1|PRCP|FBLN1|SLC3A2|TFPI|LRP8|THBS1|GLG1|PSAP|CD59|CD58|JAM2|TGFB1|ANGPT1|F11|TFPI2|FN1|L1CAM|MERTK|AXL|CALU|ESAM
7599	2.2511e-28	1.1991e-26	61	532	687	34553	hemostasis	ITGB1|APP|CD40|SERPINE2|ITGB2|PLAT|F11R|CLU|ACTB|ACTG1|PLAU|LAMP2|BSG|SIRPA|ITGAV|ENPP4|TIMP1|FGA|CXADR|ITGA4|ITGA3|MMP1|ITGA2|F2R|ITGA1|PLAUR|ANO6|ATP1B3|ADRA2C|ATP1B1|F3|CEACAM1|STIM1|TYRO3|ITGA6|ITGA5|CD47|CD44|CD63|ITPR1|PRCP|FBLN1|SLC3A2|TFPI|LRP8|THBS1|GLG1|PSAP|CD59|CD58|JAM2|TGFB1|ANGPT1|F11|TFPI2|FN1|L1CAM|MERTK|AXL|CALU|ESAM
42127	3.9642e-28	2.0923e-26	107	1615	687	34553	regulation of cell proliferation	SERPINE2|TNC|FGFRL1|IGF1R|CDH5|CDH3|STS|CDH2|PLAU|ADORA1|TNFRSF8|ICOSLG|PDGFRB|IGFBP3|F2R|WNT5A|C10ORF54|P3H2|ADAM10|HLA-A|ADAM17|CD109|IL6ST|CD274|NOTCH1|FBLN1|MST1R|EFNB1|CHST11|NEU1|SSR1|CD276|CD164|PRNP|ACE|TGFB1|BDNF|INSR|FN1|PRG4|L1CAM|BST1|OGN|PEMT|HPSE|FGFR3|HLA-DRB1|FGFR1|ITGB1|NRP1|ECM1|CD40|BMPR2|FLT4|PTPRM|PTPRJ|PTPRK|CTSV|LAMC1|PKD2|ROBO1|ITGAV|TIMP1|ITGA1|NOG|SLC39A10|EMP3|SERPINB7|…
2000147	4.2685e-28	2.2189e-26	53	395	687	34553	positive regulation of cell motility	NRP1|SCARB1|PLVAP|BMPR2|FLT4|MIA3|PKD2|ICAM1|IGF1R|PLAU|ITGAV|ACVR1|PDGFRB|SUN2|ITGA4|WNT5B|ITGA3|F2R|WNT5A|ADAM10|ANO6|F3|CREB3|ADAM17|PPAP2B|ADAM9|CDH13|MET|LRRC15|CD274|SEMA7A|NOTCH1|SEMA3C|SEMA3D|SEMA3E|FBLN1|SEMA3F|NTN1|THBS1|EGFR|EPCAM|PODXL|S1PR1|TGFB1|SEMA4D|ANGPT1|MCAM|SEMA4B|INSR|SEMA4C|FN1|LAMB1|KITLG
40017	4.2812e-28	2.2189e-26	54	412	687	34553	positive regulation of locomotion	NRP1|SCARB1|PLVAP|BMPR2|FLT4|MIA3|PKD2|ICAM1|IGF1R|PLAU|ITGAV|ACVR1|PDGFRB|SUN2|ITGA4|WNT5B|ITGA3|F2R|WNT5A|ADAM10|ANO6|F3|CREB3|ADAM17|PPAP2B|ADAM9|CDH13|MET|LRRC15|CD274|SEMA7A|NOTCH1|SEMA3C|SEMA3D|SEMA3E|FBLN1|SEMA3F|NTN1|THBS1|EGFR|EPCAM|PODXL|S1PR1|SLIT2|TGFB1|SEMA4D|ANGPT1|MCAM|SEMA4B|INSR|SEMA4C|FN1|LAMB1|KITLG
46718	5.8895e-28	3.0252e-26	29	86	687	34553	viral entry into host cell	ITGB1|SCARB2|SCARB1|TFRC|ITGB5|SLC1A5|F11R|PVR|ICAM1|EFNB3|LAMP1|ANPEP|HYAL2|DAG1|ITGAV|NCAM1|LDLR|CD55|CTSB|CXADR|ITGA2|NPC1|AXL|TYRO3|ITGA5|CD46|PVRL2|HLA-DRB1|PVRL1
51806	8.6715e-28	4.2277e-26	29	87	687	34553	entry into cell of other organism involved in symbiotic interaction	ITGB1|SCARB2|SCARB1|TFRC|ITGB5|SLC1A5|F11R|PVR|ICAM1|EFNB3|LAMP1|ANPEP|HYAL2|DAG1|ITGAV|NCAM1|LDLR|CD55|CTSB|CXADR|ITGA2|NPC1|AXL|TYRO3|ITGA5|CD46|PVRL2|HLA-DRB1|PVRL1
51828	8.6715e-28	4.2277e-26	29	87	687	34553	entry into other organism involved in symbiotic interaction	ITGB1|SCARB2|SCARB1|TFRC|ITGB5|SLC1A5|F11R|PVR|ICAM1|EFNB3|LAMP1|ANPEP|HYAL2|DAG1|ITGAV|NCAM1|LDLR|CD55|CTSB|CXADR|ITGA2|NPC1|AXL|TYRO3|ITGA5|CD46|PVRL2|HLA-DRB1|PVRL1
52126	8.6715e-28	4.2277e-26	29	87	687	34553	movement in host environment	ITGB1|SCARB2|SCARB1|TFRC|ITGB5|SLC1A5|F11R|PVR|ICAM1|EFNB3|LAMP1|ANPEP|HYAL2|DAG1|ITGAV|NCAM1|LDLR|CD55|CTSB|CXADR|ITGA2|NPC1|AXL|TYRO3|ITGA5|CD46|PVRL2|HLA-DRB1|PVRL1
52192	8.6715e-28	4.2277e-26	29	87	687	34553	movement in environment of other organism involved in symbiotic interaction	ITGB1|SCARB2|SCARB1|TFRC|ITGB5|SLC1A5|F11R|PVR|ICAM1|EFNB3|LAMP1|ANPEP|HYAL2|DAG1|ITGAV|NCAM1|LDLR|CD55|CTSB|CXADR|ITGA2|NPC1|AXL|TYRO3|ITGA5|CD46|PVRL2|HLA-DRB1|PVRL1
44409	8.6715e-28	4.2277e-26	29	87	687	34553	entry into host	ITGB1|SCARB2|SCARB1|TFRC|ITGB5|SLC1A5|F11R|PVR|ICAM1|EFNB3|LAMP1|ANPEP|HYAL2|DAG1|ITGAV|NCAM1|LDLR|CD55|CTSB|CXADR|ITGA2|NPC1|AXL|TYRO3|ITGA5|CD46|PVRL2|HLA-DRB1|PVRL1
30260	8.6715e-28	4.2277e-26	29	87	687	34553	entry into host cell	ITGB1|SCARB2|SCARB1|TFRC|ITGB5|SLC1A5|F11R|PVR|ICAM1|EFNB3|LAMP1|ANPEP|HYAL2|DAG1|ITGAV|NCAM1|LDLR|CD55|CTSB|CXADR|ITGA2|NPC1|AXL|TYRO3|ITGA5|CD46|PVRL2|HLA-DRB1|PVRL1
10975	1.0052e-27	4.8597e-26	52	385	687	34553	regulation of neuron projection development	NRP1|BMPR2|TENM3|SERPINE2|PLXND1|PRKCSH|PTPRF|ROBO1|CDH4|CDH2|DPYSL2|TNR|SCN1B|EPHB3|ITGA3|WNT5A|FKBP9|RTN4R|GRN|SEMA7A|SEMA3C|LRP1|SEMA3D|AMIGO1|LRP4|SEMA3E|LPAR3|SEMA3F|EFNA5|LRP8|NTN1|NEU1|PLXNA1|SLIT2|ARSB|PLXNA3|LINGO1|TMEM30A|SEMA4D|NEGR1|BDNF|RYK|SEMA4B|SEMA4C|FN1|L1CAM|SDK1|PTK7|CNTN1|PLXNB2|LRP10|FGFR1
51272	1.0182e-27	4.8813e-26	53	402	687	34553	positive regulation of cellular component movement	NRP1|SCARB1|PLVAP|BMPR2|FLT4|MIA3|PKD2|ICAM1|IGF1R|PLAU|ITGAV|ACVR1|PDGFRB|SUN2|ITGA4|WNT5B|ITGA3|F2R|WNT5A|ADAM10|ANO6|F3|CREB3|ADAM17|PPAP2B|ADAM9|CDH13|MET|LRRC15|CD274|SEMA7A|NOTCH1|SEMA3C|SEMA3D|SEMA3E|FBLN1|SEMA3F|NTN1|THBS1|EGFR|EPCAM|PODXL|S1PR1|TGFB1|SEMA4D|ANGPT1|MCAM|SEMA4B|INSR|SEMA4C|FN1|LAMB1|KITLG
7167	4.8234e-27	2.2933e-25	87	1141	687	34553	enzyme linked receptor protein signaling pathway	PIGR|NRP1|BMPR2|ITGB5|FLT4|PTPRJ|PLAT|PTPRK|F11R|PKD2|CHRDL1|FGFRL1|ACTB|PTPRF|PTPRG|IGF1R|ACTG1|NDST1|CDH5|ITGAV|EPHB2|EPHB1|EPHB4|EPHB3|ACVR1|PDGFRB|ATP6V0E1|ATP6AP1|NOG|C10ORF54|ADAM10|GFRA1|TGFBR2|GREM1|TWSG1|ADAM17|ADCY9|SLC9A6|ADAM9|IL6ST|MET|ENG|EPHA2|RTN4R|ITPR1|LTBP4|LRP4|DKFZP566H1924|MST1R|EFNA5|FSTL1|EFNA4|CSF2RA|EGFR|EFNB1|NCSTN|EFNB3|FLRT2|ERBB3|ERBB2|ATP6V0A2|SCAP|NCAM1|MPZL1|ATP6V…
10648	6.2888e-27	2.9655e-25	92	1271	687	34553	negative regulation of cell communication	ITGB1|NRP1|ECM1|SERPINE2|PTPRJ|CLU|CHRDL1|ICAM1|ROBO1|IGF1R|C1QTNF3|CDH2|CREB3L1|SMPD1|HYAL2|ADORA1|DAG1|TNR|ENPP1|ITGAV|QSOX1|ACVR1|FGA|WNT5B|ITGA3|IGFBP3|ITGA1|NOG|WNT5A|BGN|PLAUR|ADRA2C|ASPN|DKK3|TGFBR2|GREM1|CREB3|TWSG1|ADAM17|LMBRD1|COL2A1|NPC1|GPR161|CD109|TYRO3|ITGA6|FKBP9|IL6ST|CD46|NBL1|CD44|ENG|EPHA2|RTN4R|FBN2|LRPAP1|LRRC15|NOTCH1|LRP1|GBA|ITPR1|LRP4|FBLN1|PTTG1IP|RFNG|HMGCR|THBS1|GLG1…
48514	7.24e-27	3.3863e-25	52	401	687	34553	blood vessel morphogenesis	ITGB1|NRP1|ECM1|PLXND1|FLT4|PTPRJ|PKD2|ROBO1|CDH2|POFUT1|PLAU|ANPEP|ITGAV|EPHB2|EPHB1|EPHB4|EPHB3|ACVR1|PDGFRB|HEG1|HSPG2|TGFBR2|GREM1|CEACAM1|ADAM15|ANGPTL6|ITGA7|CDH13|ITGA5|MFGE8|ENG|EPHA2|LAMA5|NOTCH1|LRP1|LAMA1|PRCP|SEMA3E|THBS1|S1PR1|SCAP|SLIT2|ANGPT1|MCAM|FN1|PTPRB|FAP|CSPG4|HPSE|PNPLA6|FOLR1|FGFR1
30335	8.2781e-27	3.8406e-25	51	385	687	34553	positive regulation of cell migration	NRP1|SCARB1|PLVAP|BMPR2|FLT4|MIA3|PKD2|ICAM1|IGF1R|PLAU|ITGAV|ACVR1|PDGFRB|SUN2|ITGA4|WNT5B|ITGA3|F2R|WNT5A|ADAM10|ANO6|F3|CREB3|ADAM17|PPAP2B|ADAM9|CDH13|MET|LRRC15|CD274|SEMA7A|NOTCH1|SEMA3C|SEMA3D|SEMA3E|FBLN1|SEMA3F|THBS1|EGFR|PODXL|S1PR1|TGFB1|SEMA4D|ANGPT1|MCAM|SEMA4B|INSR|SEMA4C|FN1|LAMB1|KITLG
51128	8.4621e-27	3.8946e-25	133	2439	687	34553	regulation of cellular component organization	SCARB1|SERPINE2|PLXND1|F11R|CELSR1|CLU|ICAM1|IGF1R|CDH4|POFUT2|CDH2|DPYSL2|DAG1|TNR|PIEZO1|ENPP1|EPHB2|EPHB1|SCN1B|EPHB3|PDGFRB|IGFBP3|WNT5A|ADAM10|ADAM17|ADAM15|ADAM9|FKBP9|EPHA2|RTN4R|GPM6A|SEMA7A|NOTCH1|MFI2|LTBP4|LPAR3|FBLN1|EFNA5|CORO1C|FLRT2|PODXL|NEU1|PLXNA1|ARSB|LRRC4B|PLXNA3|ACE|KIRREL|TGFB1|BDNF|INSR|FN1|CRIM1|L1CAM|VASN|BST2|SDK1|PTK7|PPT1|CNTN1|PLXNB2|PEMT|TPP1|LRP10|FGFR3|FGFR1|ITGB1…
31344	8.6319e-27	3.9412e-25	58	511	687	34553	regulation of cell projection organization	NRP1|BMPR2|TENM3|SERPINE2|PLXND1|PRKCSH|PTPRF|ICAM1|ROBO1|CDH4|CDH2|DPYSL2|TNR|SCN1B|EPHB3|ITGA3|WNT5A|FKBP9|EPHA2|RTN4R|GPM6A|GRN|SEMA7A|SEMA3C|LRP1|SEMA3D|AMIGO1|LRP4|SEMA3E|LPAR3|SEMA3F|EFNA5|LRP8|NTN1|CORO1C|PODXL|NEU1|PLXNA1|SLIT2|ARSB|PLXNA3|LINGO1|TMEM30A|SEMA4D|NEGR1|BDNF|RYK|SEMA4B|SEMA4C|FN1|L1CAM|SDK1|PTK7|CNTN1|PLXNB2|AGRN|LRP10|FGFR1
48523	1.8852e-26	8.5398e-25	196	4589	687	34553	negative regulation of cellular process	APP|SERPINE2|SPINT2|FGFRL1|ICAM1|MILR1|CREB3L1|DAG1|ACVR1|C10ORF54|P3H2|DKK3|TWSG1|GPR161|CD109|TYRO3|NBL1|EPHA2|LRPAP1|MFI2|PTTG1IP|GLG1|CHST11|FLRT2|TSPAN6|ACE|FN1|PRG4|ERLIN2|VASN|BST2|CILP|PPT1|PEMT|HYOU1|HLA-DRB1|LGMN|NRP1|ECM1|PTPRM|MIA3|PTPRJ|PTPRK|CTSV|CHRDL1|ROBO1|PTPRG|C1QTNF3|SMPD1|HYAL2|QSOX1|TIMP1|CTSB|NOG|BGN|SLC39A10|EMP3|SERPINB7|COL2A1|CD46|CD44|ENG|LRRC15|GBA|RFNG|EGFR|OS9|EPCAM…
48584	2.1457e-26	9.6438e-25	126	2249	687	34553	positive regulation of response to stimulus	POGLUT1|ICAM2|CLU|PVR|ACTB|IL27RA|ICAM1|IGF1R|ACTG1|CDH3|CDH2|LAMP1|ADORA1|ENPP4|ACVR1|PDGFRB|IGFBP3|F2R|WNT5A|C10ORF54|HLA-B|ADAM10|HLA-A|TWSG1|ADAM17|ADAM9|FKBP9|MASP1|IL6ST|SEMA7A|NOTCH1|ITPR1|LPAR3|MST1R|CSF2RA|HSP90B1|TSPAN6|PSAP|SCAP|TGFB1|CADM1|BDNF|INSR|INHBB|L1CAM|BST2|BMP1|PTPRA|CSPG4|HPSE|FGFR3|HLA-DRB1|LGMN|FGFR1|NRP1|CNTNAP1|ECM1|CD40|BMPR2|HSP90AB1|SLC44A2|FLT4|ITGB2|PTPRJ|PKD2|CTSL…
32101	2.8202e-26	1.2577e-24	75	882	687	34553	regulation of response to external stimulus	NRP1|BMPR2|SERPINE2|PLXND1|PLAT|PKD2|PTPRF|ROBO1|C1QTNF3|PLAU|HYAL2|ADORA1|TNR|QSOX1|ENPP4|GGT1|PDGFRB|FGA|F2R|WNT5A|PLAUR|ADAM10|ANO6|HLA-A|OSMR|ATP1B1|F3|TNFRSF1A|IL17RA|GREM1|CREB3|ADAM17|NPC1|ADORA2B|CD109|TYRO3|CDH13|FKBP9|CD47|MASP1|IL6ST|CD46|MET|NBL1|CHST3|SEMA7A|NOTCH1|SEMA3C|SEMA3D|GBA|SEMA3E|SEMA3F|HMGCR|THBS1|CLN3|NT5E|IL1RL2|TSPAN6|S1PR1|PLXNA1|CD59|SLIT2|CD55|CD276|PLXNA3|MICB|TGFB1…
31589	7.8872e-26	3.4904e-24	39	216	687	34553	cell-substrate adhesion	ITGB1|CD63|LAMA5|ITGB5|ITGB4|ITGB2|PTPRK|LAMC1|MSLN|ANTXR1|NID2|THBS3|SGCE|DAG1|ITGAV|EPHB1|EPHB3|FGA|ITGA4|ANGPT1|ITGA3|LAMB2|ITGA2|ITGA1|FN1|LAMB1|L1CAM|MERTK|BCAM|ADAM15|AXL|COL5A3|TYRO3|ADAM9|ITGA7|ITGA6|HPSE|ITGA5|CD44
50767	1.1834e-25	5.1972e-24	64	659	687	34553	regulation of neurogenesis	NRP1|BMPR2|TENM3|SERPINE2|PLXND1|PRKCSH|PTPRF|ROBO1|CDH4|CDH2|DPYSL2|TNR|SCN1B|EPHB3|ITGA3|NOG|WNT5A|ADRA2C|FKBP9|IL6ST|NBL1|TNFRSF21|RTN4R|GRN|SEMA7A|NOTCH1|SEMA3C|LRP1|SEMA3D|AMIGO1|LRP4|SEMA3E|LPAR3|SEMA3F|GDPD5|EFNA5|LRP8|NTN1|FLRT2|MAN2A1|NEU1|PLXNA1|SLIT2|S1PR5|ARSB|PLXNA3|LINGO1|TGFB1|TMEM30A|SEMA4D|NEGR1|BDNF|RYK|SEMA4B|SEMA4C|FN1|L1CAM|SDK1|PTK7|CNTN1|PLXNB2|LRP10|FGFR3|FGFR1
45664	1.3688e-25	5.9658e-24	58	539	687	34553	regulation of neuron differentiation	NRP1|BMPR2|TENM3|SERPINE2|PLXND1|PRKCSH|PTPRF|ROBO1|CDH4|CDH2|DPYSL2|TNR|SCN1B|EPHB3|ITGA3|NOG|WNT5A|ADRA2C|FKBP9|NBL1|RTN4R|GRN|SEMA7A|NOTCH1|SEMA3C|LRP1|SEMA3D|AMIGO1|LRP4|SEMA3E|LPAR3|SEMA3F|GDPD5|EFNA5|LRP8|NTN1|NEU1|PLXNA1|SLIT2|S1PR5|ARSB|PLXNA3|LINGO1|TMEM30A|SEMA4D|NEGR1|BDNF|RYK|SEMA4B|SEMA4C|FN1|L1CAM|SDK1|PTK7|CNTN1|PLXNB2|LRP10|FGFR1
6029	1.5735e-25	6.8062e-24	29	102	687	34553	proteoglycan metabolic process	BMPR2|CANT1|HEXA|GXYLT1|HS6ST2|HS2ST1|NDST2|NDST1|EXTL2|CHST11|CHST12|GPC1|GPC3|ARSB|CHST7|CHPF2|BGN|B3GALT6|HSPG2|SULF2|EXT1|EXT2|COL2A1|IMPAD1|CSPG5|CSPG4|HPSE|AGRN|CHST3
23057	2.4683e-25	1.0597e-23	89	1259	687	34553	negative regulation of signaling	ITGB1|NRP1|ECM1|SERPINE2|PTPRJ|CLU|CHRDL1|ICAM1|ROBO1|IGF1R|C1QTNF3|CDH2|CREB3L1|SMPD1|HYAL2|ADORA1|DAG1|TNR|ENPP1|ITGAV|ACVR1|FGA|WNT5B|ITGA3|IGFBP3|ITGA1|NOG|WNT5A|BGN|PLAUR|ADRA2C|ASPN|DKK3|TGFBR2|GREM1|CREB3|TWSG1|ADAM17|LMBRD1|COL2A1|GPR161|CD109|TYRO3|ITGA6|FKBP9|IL6ST|CD46|NBL1|CD44|ENG|EPHA2|RTN4R|FBN2|LRPAP1|LRRC15|NOTCH1|LRP1|GBA|ITPR1|LRP4|FBLN1|PTTG1IP|RFNG|HMGCR|THBS1|GLG1|EGFR|CHST1…
70085	5.7794e-25	2.4629e-23	53	458	687	34553	glycosylation	POMT2|GALNT11|B4GALT3|POGLUT1|CCDC126|PRKCSH|GALNT18|GXYLT1|MIA3|POFUT2|GNPTAB|ADAMTSL4|POFUT1|A4GALT|CTSC|ALG9|NPC1|EOGT|TMEM5|B3GNT2|B4GALT6|ST6GALNAC4|ST6GALNAC6|RPN2|FUT10|FUT11|SEL1L|B3GLCT|THBS1|FUT4|CLN5|OS9|MAN2A2|MAN2A1|MGAT5|NEU1|ST3GAL4|CD59|ST3GAL2|CTSA|FKRP|FUCA1|GALNT1|B3GALT6|EXT1|GNPTG|EXT2|B4GAT1|GLB1|MGAT4B|STT3A|STT3B|FOLR1
98742	6.1654e-25	2.6059e-23	45	319	687	34553	cell-cell adhesion via plasma-membrane adhesion molecules	ITGB1|TENM3|PCDHGB4|AMIGO1|PTPRM|CELSR1|PVR|CELSR2|FGFRL1|ICAM1|ROBO1|CDH5|CDH4|ALCAM|CDH3|CDH2|PCDHA5|SCARF2|PCDHA6|CD164|CXADR|CADM4|CADM1|ITGA4|PCDH9|CADM2|PCDH7|PCDHGC3|L1CAM|PCDHA12|SDK1|CEACAM1|CLDN12|FAT1|CDH13|ESAM|DSG2|FAT4|ITGA5|CDH15|PVRL3|PVRL2|DSC2|PVRL1|DSC3
6790	6.2056e-25	2.6059e-23	51	422	687	34553	sulfur compound metabolic process	B4GALT3|HEXA|GXYLT1|HS6ST2|HS2ST1|NDST2|NDST1|ENPP1|GGT1|CHST6|CHST7|CHPF2|BGN|HSPG2|BTD|IMPAD1|B3GNT2|B4GALT6|CHST2|PCYOX1|CHST3|SLC26A2|GNS|EXTL2|CHST11|CHST12|GPC1|ST3GAL4|GPC3|ST3GAL2|ARSB|GGT7|ANGPT1|B3GALT6|SULF2|EXT1|GALNS|EXT2|B4GAT1|GLB1|OGN|PPT1|CSPG5|PEMT|FAS|CSPG4|PPT2|HPSE|FMOD|AGRN|GLA
1525	7.0431e-25	2.9361e-23	45	320	687	34553	angiogenesis	ITGB1|NRP1|LAMA5|ECM1|NOTCH1|PLXND1|FLT4|PRCP|SEMA3E|PKD2|THBS1|ROBO1|POFUT1|PLAU|ANPEP|S1PR1|SCAP|ITGAV|SLIT2|EPHB2|EPHB1|EPHB4|EPHB3|ACVR1|PDGFRB|ANGPT1|MCAM|FN1|HSPG2|TGFBR2|GREM1|PTPRB|CEACAM1|FAP|ADAM15|ANGPTL6|CDH13|CSPG4|HPSE|ITGA5|PNPLA6|MFGE8|ENG|EPHA2|FGFR1
50770	7.7564e-25	3.2103e-23	34	163	687	34553	regulation of axonogenesis	RTN4R|NRP1|SEMA7A|BMPR2|PLXND1|SEMA3C|SEMA3D|AMIGO1|LRP4|SEMA3E|LPAR3|SEMA3F|EFNA5|NTN1|ROBO1|CDH4|CDH2|DPYSL2|TNR|PLXNA1|SLIT2|PLXNA3|EPHB3|LINGO1|SEMA4D|BDNF|RYK|SEMA4B|SEMA4C|WNT5A|FN1|L1CAM|PLXNB2|LRP10
43413	1.0345e-24	4.2208e-23	52	445	687	34553	macromolecule glycosylation	POMT2|GALNT11|B4GALT3|POGLUT1|CCDC126|PRKCSH|GALNT18|GXYLT1|MIA3|POFUT2|GNPTAB|ADAMTSL4|POFUT1|A4GALT|CTSC|ALG9|NPC1|EOGT|TMEM5|B3GNT2|B4GALT6|ST6GALNAC4|ST6GALNAC6|RPN2|FUT10|FUT11|SEL1L|B3GLCT|THBS1|FUT4|OS9|MAN2A2|MAN2A1|MGAT5|NEU1|ST3GAL4|CD59|ST3GAL2|CTSA|FKRP|FUCA1|GALNT1|B3GALT6|EXT1|GNPTG|EXT2|B4GAT1|GLB1|MGAT4B|STT3A|STT3B|FOLR1
6486	1.0345e-24	4.2208e-23	52	445	687	34553	protein glycosylation	POMT2|GALNT11|B4GALT3|POGLUT1|CCDC126|PRKCSH|GALNT18|GXYLT1|MIA3|POFUT2|GNPTAB|ADAMTSL4|POFUT1|A4GALT|CTSC|ALG9|NPC1|EOGT|TMEM5|B3GNT2|B4GALT6|ST6GALNAC4|ST6GALNAC6|RPN2|FUT10|FUT11|SEL1L|B3GLCT|THBS1|FUT4|OS9|MAN2A2|MAN2A1|MGAT5|NEU1|ST3GAL4|CD59|ST3GAL2|CTSA|FKRP|FUCA1|GALNT1|B3GALT6|EXT1|GNPTG|EXT2|B4GAT1|GLB1|MGAT4B|STT3A|STT3B|FOLR1
1932	1.0705e-24	4.3369e-23	96	1473	687	34553	regulation of protein phosphorylation	APP|NRP1|CD40|BMPR2|HSP90AB1|FLT4|ITGB2|PTPRJ|PKD2|CLU|ICAM1|IGF1R|CDH2|SMPD1|HYAL2|ADORA1|DAG1|ENPP1|EPHB1|ACVR1|PDGFRB|FGA|ATP6AP1|IGFBP3|APLP2|F2R|ITGA1|NOG|WNT5A|BGN|PLAUR|ADRA2C|ASPN|TNFRSF1A|TGFBR2|GREM1|ADAM17|ADCY9|ADORA2B|PPAP2B|CD109|ADAM9|ITGA5|IL6ST|CD44|ENG|IFNAR1|EPHA2|RTN4R|LRRC15|SEMA7A|GBA|LRP4|LPAR3|FBLN1|MST1R|HMGCR|EFNA5|LRP8|CSF2RA|THBS1|EGFR|CORO1C|FLRT2|ERBB3|PSAP|ERBB2|NCA…
9719	1.7232e-24	6.9326e-23	104	1706	687	34553	response to endogenous stimulus	PLOD3|PLOD2|PLOD1|F11R|FGFRL1|ICAM1|IGF1R|NDST1|CDH5|STS|PLAU|DPYSL2|BSG|DAG1|ENPP1|ACVR1|PDGFRB|ATP6V0E1|WNT5A|C10ORF54|TWSG1|ADAM17|ADCY9|LOX|ADAM9|NOTCH1|ITPR1|LTBP4|CSF2RA|HSP90B1|HRH1|FLRT2|ATP6V0A2|SCAP|ARSB|ATP6V0A1|ABCA2|TGFB1|BDNF|INSR|GGH|INHBB|SDK1|BMP1|PTPRA|PEMT|ALPL|LRP10|FGFR3|FGFR1|FBN1|ITGB1|BMPR2|ITGB5|ITGB2|PTPRK|CTSV|SLC2A4|PKD2|CHRDL1|PANX1|CTSL|SMPD1|HYAL2|TIMP1|CTSB|FGA|ATP…
51241	1.9648e-24	7.8495e-23	77	993	687	34553	negative regulation of multicellular organismal process	NRP1|ECM1|BMPR2|CD83|SERPINE2|PRKCSH|PTPRM|PLAT|ROBO1|PTPRG|C1QTNF3|CDH3|PLAU|ADORA1|TNR|ENPP1|TIMP1|GPR39|FGA|F2R|NOG|ATG9A|WNT5A|C10ORF54|PLAUR|ADRA2C|ASPN|GREM1|TWSG1|ADORA2B|GPR161|FKBP9|TNFRSF21|RTN4R|LRPAP1|CD274|NOTCH1|SEMA3C|LRP1|SEMA3D|GBA|LRP4|SEMA3E|FBLN1|ATP1A2|SEMA3F|HMGCR|THBS2|NTN1|THBS1|CORO1C|ERBB2|SLIT2|CD276|PLXNA3|LINGO1|PRNP|TGFB1|SEMA4D|ANGPT1|BDNF|RYK|SEMA4B|F11|SEMA4C|FN1|…
48729	2.2964e-24	9.1111e-23	59	590	687	34553	tissue morphogenesis	ITGB1|NRP1|BMPR2|PLXND1|ITGB4|TNC|PLOD3|PTPRM|SPINT2|CTSV|CELSR1|PKD2|ROBO1|IGF1R|HS2ST1|POFUT2|DAG1|ACVR1|ITGA3|ITGA2|HEG1|NOG|WNT5A|TGFBR2|GREM1|TWSG1|ADAM17|ITGA5|MET|CD44|ENG|EPHA2|LAMA5|NOTCH1|SEMA3C|LAMA1|TMTC3|SEMA3E|NTN1|EGFR|MAN2A1|PODXL|GPC3|S1PR1|PLXNA1|SLIT2|SLC12A2|TGFB1|SEMA4C|SLC4A7|EXT2|SDK1|PTK7|PLXNB2|FAT4|PVRL3|FOLR1|FGFR3|FGFR1
10769	4.3088e-24	1.6978e-22	45	334	687	34553	regulation of cell morphogenesis involved in differentiation	RTN4R|NRP1|SEMA7A|NOTCH1|BMPR2|PLXND1|SEMA3C|SEMA3D|MFI2|AMIGO1|LRP4|SEMA3E|LPAR3|FBLN1|SEMA3F|EFNA5|LRP8|NTN1|CORO1C|ROBO1|CDH4|POFUT2|CDH2|DPYSL2|DAG1|TNR|PLXNA1|SLIT2|PLXNA3|EPHB3|LINGO1|FGA|TGFB1|SEMA4D|BDNF|RYK|SEMA4B|SEMA4C|WNT5A|FN1|L1CAM|VASN|GREM1|PLXNB2|LRP10
51701	4.5311e-24	1.7733e-22	33	159	687	34553	interaction with host	ITGB1|SCARB2|SCARB1|SLC22A5|TFRC|ITGB5|SLC1A5|F11R|PVR|ICAM1|EFNB3|LAMP1|ANPEP|HYAL2|DAG1|ITGAV|NCAM1|LDLR|CD55|CTSB|CXADR|TGFB1|NUP210|ITGA2|INSR|NPC1|AXL|TYRO3|ITGA5|CD46|PVRL2|HLA-DRB1|PVRL1
9790	8.4022e-24	3.2661e-22	76	992	687	34553	embryo development	ITGB1|NRP1|BMPR2|ITGB5|ITGB4|PRKCSH|COL12A1|ITGB2|PLOD3|ECE1|SPINT2|CELSR1|PKD2|HS2ST1|NDST1|POFUT2|NAGLU|POFUT1|ITGAV|EPHB2|ACVR1|PDGFRB|ITGA4|ITGA3|ITGA2|HEG1|NOG|WNT5A|ADAM10|HSPG2|TGFBR2|GREM1|TWSG1|RCN1|COL2A1|IMPAD1|PPAP2B|COL6A1|ITGA7|ITGA5|ENG|DSC3|EPHA2|FBN2|LAMA5|GRN|NOTCH1|SEMA3C|FUT10|LRP4|SEMA3F|NTN1|EGFR|EFNB1|CHST11|MAN2A1|GPC3|SLIT2|ANGPT1|LAMB3|SEMA4C|FN1|LAMB1|ACVR2B|ACVR2A|SULF…
9968	1.1709e-23	4.5208e-22	82	1148	687	34553	negative regulation of signal transduction	ITGB1|NRP1|ECM1|SERPINE2|PTPRJ|CLU|CHRDL1|ICAM1|ROBO1|IGF1R|C1QTNF3|CDH2|CREB3L1|SMPD1|HYAL2|DAG1|ENPP1|ITGAV|ACVR1|FGA|WNT5B|ITGA3|IGFBP3|ITGA1|NOG|WNT5A|BGN|PLAUR|ASPN|DKK3|TGFBR2|GREM1|CREB3|TWSG1|ADAM17|LMBRD1|COL2A1|GPR161|CD109|TYRO3|ITGA6|IL6ST|CD46|NBL1|CD44|ENG|EPHA2|RTN4R|FBN2|LRPAP1|LRRC15|NOTCH1|LRP1|GBA|ITPR1|LRP4|FBLN1|PTTG1IP|RFNG|HMGCR|THBS1|GLG1|EGFR|CHST11|FLRT2|ERBB3|TSPAN6|GPC…
2682	2.0386e-23	7.8186e-22	103	1733	687	34553	regulation of immune system process	PLVAP|CD83|SPPL2B|SPPL2A|ICAM2|CLU|PVR|ACTB|IL27RA|ICAM1|ACTG1|MILR1|LAMP1|ADORA1|GGT1|ICOSLG|PDGFRB|CXADR|WNT5A|C10ORF54|HLA-B|HLA-C|ADAM10|HLA-A|ATP1B1|ADAM17|TYRO3|MASP1|IL6ST|NBL1|IFNAR1|CD274|SEMA7A|ABCB1|NOTCH1|ITPR1|CSF2RA|HSP90B1|EFNB1|TSPAN6|CD276|PRNP|ACE|TGFB1|CADM1|L1CAM|BST2|BST1|PTPRA|CSPG5|IL7R|FGFR3|HLA-DRB1|LGMN|FGFR1|ITGB1|PIGR|ECM1|CD40|HSP90AB1|ITGB2|MIA3|PTPRJ|PKD2|CTSL|CTSB|…
48598	2.6163e-23	9.9678e-22	57	577	687	34553	embryonic morphogenesis	ITGB1|NRP1|BMPR2|ITGB5|ITGB4|COL12A1|ITGB2|ECE1|SPINT2|CELSR1|PKD2|HS2ST1|NDST1|POFUT2|NAGLU|ITGAV|EPHB2|ACVR1|ITGA4|ITGA3|ITGA2|NOG|WNT5A|HSPG2|TGFBR2|GREM1|TWSG1|COL2A1|IMPAD1|PPAP2B|COL6A1|ITGA7|ITGA5|ENG|EPHA2|FBN2|LAMA5|NOTCH1|LRP4|NTN1|CHST11|GPC3|LAMB3|SEMA4C|FN1|LAMB1|ACVR2B|ACVR2A|EXT1|EXT2|PTK7|PLXNB2|TPP1|LRP10|FOLR1|FGFR1|FBN1
16337	3.0822e-23	1.1666e-21	55	538	687	34553	single organismal cell-cell adhesion	ITGB1|ITGB5|PODXL2|ITGB2|ICAM2|ICAM5|ACTB|ICAM1|ACTG1|CDH3|CDH2|TNR|ITGAV|ICOSLG|FGA|CXADR|ITGA4|C10ORF54|ADAM17|PPAP2B|TYRO3|ADAM9|ITGA7|DSG2|FKBP9|ITGA5|DSC2|CD44|DSC3|IFNAR1|CD151|NTN1|EGFR|NCSTN|NT5E|NCAM1|CD58|NCAM2|SLIT2|JAM2|MICA|CD276|MICB|KIRREL|TGFB1|SEMA4D|NEGR1|LAMB1|L1CAM|FAT1|FAS|ESAM|PVRL3|IL7R|PVRL1
65007	4.2593e-23	1.6015e-21	476	17590	687	34553	biological regulation	TFRC|SERPINE2|MRGPRF|SPINT2|F11R|LIPA|FGFRL1|MILR1|NDST1|GPR176|ALCAM|CREB3L1|DPYSL2|CREB3L2|CXADR|NUP210|CACNA2D1|HSPG2|DKK3|BCAM|ADCY9|GPR161|TYRO3|ATF6|LRPAP1|ABCB1|MFI2|GLG1|NCSTN|CHST11|FLRT2|SSR1|ABCA2|ACE|CADM1|MCAM|FUCA2|FN1|FZD9|LNPEP|ERLIN2|L1CAM|CILP|PPT1|HYOU1|FAT4|HLA-DRB1|LGMN|PIGR|PANX1|C1QTNF3|ADAMTSL4|SMPD1|TIMP1|GPR39|IFNGR1|BGN|SLC39A10|EMP3|SERPINB7|SLC39A14|F3|COL2A1|SLCO4A1|…
42325	8.3358e-23	3.114e-21	97	1593	687	34553	regulation of phosphorylation	APP|CLU|ICAM1|IGF1R|CDH2|ADORA1|DAG1|ENPP1|EPHB1|ACVR1|PDGFRB|IGFBP3|APLP2|F2R|WNT5A|ADAM17|ADCY9|CD109|ADAM9|IL6ST|IFNAR1|EPHA2|RTN4R|SEMA7A|LPAR3|FBLN1|MST1R|EFNA5|CSF2RA|CORO1C|FLRT2|PSAP|LRRC4B|PRNP|ACE|KIRREL|TGFB1|BDNF|INSR|FN1|INHBB|BMP1|PTPRA|PLXNB2|CSPG4|LRP10|FGFR3|FGFR1|NRP1|CD40|BMPR2|HSP90AB1|FLT4|ITGB2|PTPRJ|PKD2|SMPD1|HYAL2|FGA|ATP6AP1|ITGA1|NOG|BGN|PLAUR|ADRA2C|ASPN|TNFRSF1A|TGFBR…
19220	1.366e-22	5.07e-21	106	1866	687	34553	regulation of phosphate metabolic process	APP|SCARB1|CLU|ICAM1|IGF1R|CDH2|ADORA1|DAG1|ENPP1|EPHB1|ACVR1|PDGFRB|IGFBP3|APLP2|F2R|WNT5A|ADAM17|ADCY9|GPR161|CD109|ADAM9|FKBP9|IL6ST|IFNAR1|EPHA2|RTN4R|SEMA7A|LPAR3|FBLN1|MST1R|EFNA5|CSF2RA|CORO1C|HSP90B1|HRH1|FLRT2|PSAP|LRRC4B|PRNP|ACE|KIRREL|TGFB1|BDNF|INSR|FN1|INHBB|BMP1|PTPRA|PLXNB2|CSPG4|LRP10|FGFR3|FGFR1|NRP1|CD40|BMPR2|HSP90AB1|FLT4|ITGB2|PTPRJ|ELFN2|PKD2|ELFN1|SMPD1|HYAL2|FGA|ATP6AP1|I…
51130	1.6908e-22	6.2354e-21	82	1197	687	34553	positive regulation of cellular component organization	ITGB1|NRP1|BMPR2|TENM3|SERPINE2|PTPRJ|PKD2|CLU|ICAM1|ROBO1|IGF1R|CDH4|CDH2|DAG1|PIEZO1|ITGAV|EPHB2|EPHB1|SCN1B|EPHB3|PDGFRB|FGA|TMED9|ITGA3|MMP1|WNT5A|PLAUR|ANO6|GREM1|ADAM9|FKBP9|CD47|MFGE8|EPHA2|GPM6A|CD63|GRN|SEMA7A|NOTCH1|MFI2|AMIGO1|LRP4|LPAR3|EFNA5|THBS2|LRP8|NTN1|CORO1C|FLRT2|LMAN2|SLITRK4|NEU1|ERBB2|GPC3|SLIT2|ARSB|LRRC4B|PLXNA3|KIRREL|TGFB1|TMEM30A|SEMA4D|ANGPT1|NEGR1|BDNF|INSR|TPBG|FN1|…
51174	2.3148e-22	8.4821e-21	106	1879	687	34553	regulation of phosphorus metabolic process	APP|SCARB1|CLU|ICAM1|IGF1R|CDH2|ADORA1|DAG1|ENPP1|EPHB1|ACVR1|PDGFRB|IGFBP3|APLP2|F2R|WNT5A|ADAM17|ADCY9|GPR161|CD109|ADAM9|FKBP9|IL6ST|IFNAR1|EPHA2|RTN4R|SEMA7A|LPAR3|FBLN1|MST1R|EFNA5|CSF2RA|CORO1C|HSP90B1|HRH1|FLRT2|PSAP|LRRC4B|PRNP|ACE|KIRREL|TGFB1|BDNF|INSR|FN1|INHBB|BMP1|PTPRA|PLXNB2|CSPG4|LRP10|FGFR3|FGFR1|NRP1|CD40|BMPR2|HSP90AB1|FLT4|ITGB2|PTPRJ|ELFN2|PKD2|ELFN1|SMPD1|HYAL2|FGA|ATP6AP1|I…
7417	2.5686e-22	9.3525e-21	70	901	687	34553	central nervous system development	ITGB1|NRP1|BMPR2|PTPRS|SERPINE2|PTPRJ|CELSR1|PKD2|CLU|CELSR2|ACTB|ROBO1|IGF1R|NDST1|NAGLU|CDH2|DPYSL2|DNER|TNR|EPHB2|EPHB1|SCN1B|EPHB3|SLC6A17|APLP2|NOG|WNT5A|HSPG2|TGFBR2|ATRN|TWSG1|COL2A1|BTD|PPAP2B|TYRO3|ENG|SEMA7A|NOTCH1|FUT10|SEMA3F|GDPD5|SEZ6L2|LRP8|EGFR|CLN5|UGT8|NT5E|ERBB2|S1PR1|SLIT2|ARSB|PLXNA3|LINGO1|TGFB1|PCDH9|RYK|LAMB2|SEMA4C|LAMB1|EXT1|SLC4A7|AXL|PPT1|CNTN1|PLXNB2|FAS|TPP1|FAT4|FGF…
32102	2.8599e-22	1.0348e-20	39	268	687	34553	negative regulation of response to external stimulus	NRP1|NOTCH1|SERPINE2|SEMA3C|SEMA3D|GBA|SEMA3E|PLAT|SEMA3F|HMGCR|THBS1|ROBO1|C1QTNF3|CLN3|NT5E|PLAU|TSPAN6|ADORA1|TNR|QSOX1|SLIT2|CD276|PLXNA3|MICB|FGA|SEMA4D|RYK|SEMA4B|F11|SEMA4C|WNT5A|PLAUR|TNFRSF1A|GREM1|NPC1|CD109|TYRO3|NBL1|HLA-DRB1
51246	4.3894e-22	1.5783e-20	138	2911	687	34553	regulation of protein metabolic process	APP|SERPINE2|PLAT|SPINT2|CLU|ICAM1|IGF1R|CDH2|ANPEP|ADORA1|DAG1|TNFRSF8|ENPP1|EPHB1|ACVR1|PDGFRB|IGFBP3|APLP2|F2R|SLC11A2|WNT5A|ADAM17|ADCY9|CD109|ADAM9|FKBP9|MASP1|IL6ST|IFNAR1|EPHA2|RTN4R|SEMA7A|MFI2|LTBP4|LPAR3|FBLN1|MST1R|PTTG1IP|EFNA5|CSF2RA|GLG1|CORO1C|HSP90B1|FLRT2|PSAP|SCAP|LRRC4B|CD276|CTSA|PRNP|CRTAP|ACE|KIRREL|TGFB1|BDNF|INSR|TFPI2|FN1|CRIM1|PRG4|INHBB|BST2|BMP1|PTPRA|PLXNB2|PEMT|CSPG4…
22617	5.3587e-22	1.9148e-20	28	121	687	34553	extracellular matrix disassembly	FBN2|LAMA5|COL12A1|CTSV|LAMC1|NCSTN|CTSL|BSG|TIMP1|CTSB|LAMB3|MMP1|LAMB2|FN1|ADAM10|LAMB1|HSPG2|ADAM17|COL2A1|BMP1|ADAM15|COL5A3|COL6A2|COL6A1|ADAM9|CD44|ENG|FBN1
9987	1.0347e-21	3.6745e-20	600	25005	687	34553	cellular process	TFRC|SERPINE2|COL12A1|MRGPRF|SPINT2|SLC4A2|F11R|LIPA|FGFRL1|NDST2|MILR1|NDST1|GPR176|ALCAM|CREB3L1|DPYSL2|CREB3L2|CXADR|NUP210|CACNA2D1|HSPG2|DKK3|BCAM|ADCY9|GPR161|TYRO3|PLBD1|ATF6|LRPAP1|TTYH3|ABCB1|RPN2|B3GLCT|GNS|GLG1|UGT8|NCSTN|CHST11|FLRT2|CHST12|ST3GAL4|SSR1|ST3GAL2|ABCA2|ACE|CADM4|CADM1|CADM2|ABCA3|FUCA1|FN1|FZD9|LNPEP|ERLIN2|L1CAM|GNPTG|SLC6A6|SLC6A8|SLC6A9|B4GAT1|PPT1|FAT1|HYOU1|PPT2|FA…
60429	1.3379e-21	4.7219e-20	74	1028	687	34553	epithelium development	NRP1|BMPR2|PTPRS|SERPINE2|PLXND1|TNC|PLOD3|SPINT2|PLOD1|CTSV|F11R|CELSR1|PKD2|ICAM1|ROBO1|IGF1R|HS2ST1|CDH3|STS|CDH2|POFUT1|DAG1|CTSB|ACVR1|WNT5B|HEG1|NOG|WNT5A|EMP1|TGFBR2|GREM1|ADAM17|COL2A1|CD109|ADAM9|ITGA5|MET|CD44|ENG|EPHA2|SIDT2|LAMA5|NOTCH1|SEMA3C|LAMA1|TMTC3|LRP4|SEMA3E|NTN1|EGFR|EPCAM|PODXL|PSAP|GPC3|S1PR1|PLXNA1|SLIT2|SLC12A2|TGFB1|LAMB3|BDNF|LAMB2|INSR|SEMA4C|ACVR2B|SLC4A7|PTK7|PLXNB2…
42592	1.9167e-21	6.7235e-20	92	1521	687	34553	homeostatic process	ERO1A|PIGR|ERO1B|APP|SCARB1|SLC46A1|CD40|TFRC|TXNDC11|SLC2A4|PKD2|LIPA|TXNDC15|TXNDC16|ACTB|ICAM1|ACTG1|C1QTNF3|CDH3|CDH2|PLAU|HYAL2|ADORA1|SLC39A6|ENPP1|QSOX1|QSOX2|NEO1|PDGFRB|GPR39|CXADR|ATP6V0E1|ATP6AP1|GAA|APLP2|F2R|SLC11A2|SLC39A10|ANO6|ATP1B3|ATP1B1|SLC39A14|ADCY9|COL2A1|SLC9A6|NPC1|SLC9A7|NPC2|TYRO3|DNASE2|FKBP9|SLC29A1|CHST3|SIDT2|SLC26A2|SLC22A5|MFI2|GBA|ITPR1|LPL|LCAT|PRCP|LPAR3|ATP1A2…
40008	2.0104e-21	7.0096e-20	59	675	687	34553	regulation of growth	APP|NRP1|BMPR2|SERPINE2|PLXND1|PTPRJ|CDH4|DPYSL2|HYAL2|TNR|ENPP1|IGFBP3|NOG|WNT5A|ADAM10|TGFBR2|GREM1|ATRN|CREB3|ADAM17|ADAM15|CDH13|PPIB|RTN4R|SEMA7A|NOTCH1|SEMA3C|SEMA3D|LTBP4|SEMA3E|LPAR3|SEMA3F|EFNA5|NTN1|CREG1|ERBB2|GPC3|PLXNA1|SLIT2|PLXNA3|TGFB1|SEMA4D|BDNF|RYK|SEMA4B|INSR|SEMA4C|FN1|CRIM1|L1CAM|DCBLD2|BST2|PPT1|CSPG5|AGRN|FGFR3|LRP12|LGMN|FGFR1
6027	2.1231e-21	7.3581e-20	22	66	687	34553	glycosaminoglycan catabolic process	HGSNAT|TGFB1|FUCA1|HEXA|BGN|HSPG2|GNS|GALNS|NAGLU|GLB1|HYAL2|GPC1|OGN|GPC3|CSPG5|CSPG4|HPSE|FMOD|AGRN|GUSB|ARSB|CD44
61387	2.4807e-21	8.5459e-20	26	105	687	34553	regulation of extent of cell growth	RTN4R|NRP1|SEMA7A|BMPR2|PLXND1|SEMA3C|SEMA3D|SEMA3E|LPAR3|SEMA3F|EFNA5|NTN1|CDH4|DPYSL2|TNR|PLXNA1|SLIT2|PLXNA3|SEMA4D|BDNF|RYK|SEMA4B|SEMA4C|WNT5A|FN1|L1CAM
44723	3.8947e-21	1.3337e-19	69	921	687	34553	single-organism carbohydrate metabolic process	POMT2|SLC23A2|GALNT11|B4GALT3|POGLUT1|CCDC126|PRKCSH|GALNT18|GXYLT1|SLC2A1|MIA3|HS2ST1|NDST1|POFUT2|GNPTAB|ADAMTSL4|POFUT1|A4GALT|CTSC|ALG9|GAA|NPC1|IMPAD1|EOGT|TMEM5|B3GNT2|IL6ST|B4GALT6|ST6GALNAC4|ST6GALNAC6|RPN2|FUT10|FUT11|SEL1L|B3GLCT|GLT8D1|THBS1|FUT4|CLN5|UGT8|CHST11|OS9|MAN2A2|CHST12|MAN2A1|MGAT5|CHST10|NEU1|ST3GAL4|CD59|ST3GAL2|CTSA|FKRP|FUCA1|GALNT1|FUCA2|B3GALT6|EXT1|GNPTG|EXT2|B4GAT1|…
40013	6.5479e-21	2.229e-19	37	259	687	34553	negative regulation of locomotion	NRP1|NOTCH1|SEMA3C|LRP1|SEMA3D|PTPRM|SEMA3E|MIA3|PTPRJ|FBLN1|SPINT2|SEMA3F|PTPRK|THBS1|CORO1C|ROBO1|PTPRG|HYAL2|ADORA1|DAG1|ITGAV|TIMP1|SLIT2|PLXNA3|TGFB1|SEMA4D|RYK|IGFBP3|SEMA4B|SEMA4C|NOG|WNT5A|BST2|GREM1|ADAM15|NBL1|ENG
45597	7.0434e-21	2.3836e-19	65	833	687	34553	positive regulation of cell differentiation	NRP1|BMPR2|TENM3|CD83|SERPINE2|ROBO1|CDH5|CDH4|CDH3|CDH2|NEO1|SCN1B|ACVR1|FGA|WNT5B|ATP6AP1|ITGA3|IGFBP3|WNT5A|C10ORF54|ADRA2C|TGFBR2|GREM1|FKBP9|CDH15|IL6ST|CD46|NBL1|FBN2|GRN|SEMA7A|NOTCH1|AMIGO1|LPL|LPAR3|GDPD5|EFNA5|LRP8|NTN1|IL1RL2|MAN2A1|GPC1|NEU1|SLIT2|S1PR2|ARSB|CD276|TGFB1|TMEM30A|SEMA4D|NEGR1|BDNF|FN1|SUCO|L1CAM|ACVR2B|ACVR2A|KITLG|PTK7|AXL|CNTN1|PLXNB2|IL7R|FGFR3|FGFR1
23056	1.5755e-20	5.3005e-19	95	1657	687	34553	positive regulation of signaling	NRP1|CNTNAP1|ECM1|CD40|POGLUT1|BMPR2|SERPINE2|SLC44A2|FLT4|ECE1|PTPRJ|PKD2|CLU|ICAM1|IGF1R|C1QTNF3|CDH3|CDH2|HYAL2|ADORA1|TNR|NEO1|CTSC|TMED4|ACVR1|PDGFRB|GPR39|FGA|ATP6AP1|IGFBP3|F2R|ITGA1|WNT5A|C10ORF54|PLAUR|SLC39A10|ADRA2C|F3|TNFRSF1A|GREM1|TWSG1|ADAM17|ADORA2B|ADAM9|CDH13|ITGA5|IL6ST|CD44|ENG|CD63|SEMA7A|NOTCH1|CANT1|LPAR3|MST1R|RFNG|HMGCR|CSF2RA|THBS1|EGFR|ERBB3|TSPAN6|PSAP|ERBB2|GPC3|SCAP|…
30516	2.2309e-20	7.4619e-19	24	92	687	34553	regulation of axon extension	RTN4R|NRP1|SEMA7A|BMPR2|PLXND1|SEMA3C|SEMA4D|BDNF|SEMA3D|RYK|SEMA4B|SEMA4C|WNT5A|FN1|SEMA3E|SEMA3F|L1CAM|NTN1|CDH4|DPYSL2|TNR|PLXNA1|SLIT2|PLXNA3
50789	2.5502e-20	8.4804e-19	453	16823	687	34553	regulation of biological process	TFRC|SERPINE2|MRGPRF|SPINT2|F11R|FGFRL1|MILR1|NDST1|GPR176|ALCAM|CREB3L1|DPYSL2|CREB3L2|CXADR|NUP210|CACNA2D1|HSPG2|DKK3|BCAM|ADCY9|GPR161|TYRO3|ATF6|LRPAP1|ABCB1|MFI2|GLG1|NCSTN|CHST11|FLRT2|SSR1|ABCA2|ACE|CADM1|MCAM|FUCA2|FN1|FZD9|LNPEP|ERLIN2|L1CAM|CILP|PPT1|HYOU1|FAT4|HLA-DRB1|LGMN|PIGR|PANX1|C1QTNF3|ADAMTSL4|SMPD1|TIMP1|GPR39|IFNGR1|BGN|SLC39A10|EMP3|SERPINB7|F3|COL2A1|GPR126|HLA-DQB1|CHST3|…
51271	2.8761e-20	9.5093e-19	35	238	687	34553	negative regulation of cellular component movement	NRP1|NOTCH1|SEMA3C|LRP1|SEMA3D|PTPRM|SEMA3E|MIA3|PTPRJ|FBLN1|SPINT2|SEMA3F|PTPRK|THBS1|CORO1C|PTPRG|HYAL2|ADORA1|DAG1|TIMP1|SLIT2|PLXNA3|TGFB1|SEMA4D|RYK|IGFBP3|SEMA4B|SEMA4C|NOG|WNT5A|BST2|GREM1|ADAM15|NBL1|ENG
31399	2.9602e-20	9.7313e-19	103	1913	687	34553	regulation of protein modification process	APP|CLU|ICAM1|IGF1R|CDH2|ADORA1|DAG1|ENPP1|EPHB1|ACVR1|PDGFRB|IGFBP3|APLP2|F2R|WNT5A|ADAM17|ADCY9|CD109|ADAM9|FKBP9|IL6ST|IFNAR1|EPHA2|RTN4R|SEMA7A|LPAR3|FBLN1|MST1R|PTTG1IP|EFNA5|CSF2RA|CORO1C|HSP90B1|FLRT2|PSAP|LRRC4B|PRNP|CRTAP|ACE|KIRREL|TGFB1|BDNF|INSR|FN1|INHBB|BMP1|PTPRA|PLXNB2|CSPG4|LRP10|FGFR3|FGFR1|NRP1|CD40|BMPR2|HSP90AB1|FLT4|ITGB2|PTPRJ|ELFN2|PKD2|ELFN1|SMPD1|HYAL2|FGA|ATP6AP1|ITGA1|…
8361	4.2406e-20	1.3861e-18	30	167	687	34553	regulation of cell size	RTN4R|NRP1|SEMA7A|BMPR2|HSP90AB1|PLXND1|SEMA3C|SEMA3D|SEMA3E|LPAR3|SEMA3F|EFNA5|NTN1|CDH4|DPYSL2|TNR|PLXNA1|LRRC8A|SLIT2|PLXNA3|SEMA4D|BDNF|RYK|SEMA4B|SEMA4C|WNT5A|FN1|ANO6|L1CAM|IL7R
7169	4.7257e-20	1.536e-18	65	864	687	34553	transmembrane receptor protein tyrosine kinase signaling pathway	PIGR|NRP1|BMPR2|FLT4|PTPRJ|PLAT|PKD2|FGFRL1|ACTB|PTPRG|IGF1R|ACTG1|NDST1|CDH5|ITGAV|EPHB2|EPHB1|EPHB4|EPHB3|PDGFRB|ATP6V0E1|ATP6AP1|NOG|ADAM10|GFRA1|GREM1|ADAM17|ADCY9|SLC9A6|MET|EPHA2|RTN4R|ITPR1|DKFZP566H1924|MST1R|EFNA5|EFNA4|CSF2RA|EGFR|EFNB1|NCSTN|EFNB3|FLRT2|ERBB3|ERBB2|ATP6V0A2|SCAP|NCAM1|MPZL1|ATP6V0A1|LINGO1|TGFB1|ANGPT1|BDNF|SORT1|INSR|CRIM1|IGF2R|SULF2|KITLG|PTPRA|AXL|CSPG4|FGFR3|FGFR1
9967	4.8192e-20	1.5576e-18	89	1509	687	34553	positive regulation of signal transduction	NRP1|CNTNAP1|ECM1|CD40|POGLUT1|BMPR2|SLC44A2|FLT4|PTPRJ|PKD2|CLU|ICAM1|IGF1R|CDH3|CDH2|HYAL2|ADORA1|NEO1|CTSC|TMED4|ACVR1|PDGFRB|FGA|ATP6AP1|IGFBP3|F2R|ITGA1|WNT5A|C10ORF54|PLAUR|SLC39A10|ADRA2C|F3|TNFRSF1A|GREM1|TWSG1|ADAM17|ADORA2B|ADAM9|CDH13|ITGA5|IL6ST|CD44|ENG|CD63|SEMA7A|NOTCH1|CANT1|LPAR3|MST1R|RFNG|HMGCR|CSF2RA|THBS1|EGFR|ERBB3|TSPAN6|PSAP|ERBB2|GPC3|SCAP|NCAM1|S1PR2|TGFB1|SEMA4D|ANGPT1|…
6026	5.0904e-20	1.636e-18	22	75	687	34553	aminoglycan catabolic process	HGSNAT|TGFB1|FUCA1|HEXA|BGN|HSPG2|GNS|GALNS|NAGLU|GLB1|HYAL2|GPC1|OGN|GPC3|CSPG5|CSPG4|HPSE|FMOD|AGRN|GUSB|ARSB|CD44
51962	5.2666e-20	1.6833e-18	46	440	687	34553	positive regulation of nervous system development	NRP1|GRN|SEMA7A|NOTCH1|BMPR2|TENM3|SERPINE2|AMIGO1|LPAR3|GDPD5|EFNA5|THBS2|LRP8|NTN1|ROBO1|CDH4|FLRT2|MAN2A1|SLITRK4|NEU1|SLIT2|EPHB2|EPHB1|SCN1B|ARSB|LRRC4B|EPHB3|TMEM30A|SEMA4D|NEGR1|BDNF|ITGA3|TPBG|WNT5A|FN1|L1CAM|ADRA2C|PTK7|CNTN1|PLXNB2|FKBP9|AGRN|IL6ST|NBL1|ADGRL2|FGFR1
44710	6.057e-20	1.9185e-18	256	7633	687	34553	single-organism metabolic process	SLC23A2|SLC46A1|COL12A1|OGFOD3|LIPA|HS6ST2|NDST2|NDST1|STS|BSG|ACVR1|ALG9|NUP210|ENTPD4|SLC11A2|P3H2|HSPG2|ADCY9|BTD|TYRO3|PLBD1|PLBD2|ABCB1|SLC22A5|RPN2|FUT10|FUT11|B3GLCT|GNS|UGT8|CHST11|CHST12|CHST10|NEU1|ST3GAL4|ATP6V0A2|SCAP|ST3GAL2|ARSB|ATP6V0A1|CTSA|ABCA2|ACE|FUCA1|INSR|FUCA2|PRG4|ERLIN2|L1CAM|EXT1|GNPTG|SLC6A6|EXT2|SLC6A8|B4GAT1|PPT1|PEMT|PPT2|LGMN|PIGS|CCDC126|SLC44A2|HEXA|MIA3|MRC2|ADAM…
50920	6.0695e-20	1.9185e-18	31	183	687	34553	regulation of chemotaxis	NRP1|NOTCH1|BMPR2|PLXND1|SEMA3C|SEMA3D|SEMA3E|SEMA3F|PKD2|THBS1|ROBO1|S1PR1|PLXNA1|SLIT2|PLXNA3|PDGFRB|TGFB1|SEMA4D|RYK|SEMA4B|SEMA4C|WNT5A|ADAM10|ANO6|F3|GREM1|CREB3|ADAM17|CDH13|MET|NBL1
8284	6.7581e-20	2.1246e-18	65	870	687	34553	positive regulation of cell proliferation	ITGB1|NRP1|ECM1|CD40|BMPR2|FLT4|TNC|LAMC1|PKD2|IGF1R|CDH3|STS|PLAU|ITGAV|TIMP1|ICOSLG|PDGFRB|F2R|NOG|WNT5A|SLC39A10|ADAM10|HLA-A|SERPINB7|OSMR|F3|TGFBR2|GREM1|ADAM17|CDH13|CD47|IL6ST|MFGE8|CD46|CD274|GRN|NOTCH1|FBLN1|MST1R|HMGCR|NTN1|EGFR|TSPAN31|EFNB1|SEPN1|EPCAM|ERBB2|S1PR1|SSR1|CD59|S1PR3|S1PR2|CD55|CD276|TGFB1|LAMB2|INSR|FN1|LAMB1|L1CAM|BST1|KITLG|HPSE|FGFR3|FGFR1
7156	8.3238e-20	2.6026e-18	36	262	687	34553	homophilic cell adhesion via plasma membrane adhesion molecules	ITGB1|TENM3|PCDHGB4|AMIGO1|PTPRM|CELSR1|PVR|CELSR2|ROBO1|CDH5|CDH4|CDH3|CDH2|PCDHA5|PCDHA6|CADM4|CADM1|PCDH9|CADM2|PCDH7|PCDHGC3|L1CAM|PCDHA12|SDK1|CEACAM1|FAT1|CDH13|ESAM|DSG2|FAT4|CDH15|PVRL3|PVRL2|DSC2|PVRL1|DSC3
7157	9.8111e-20	3.051e-18	19	51	687	34553	heterophilic cell-cell adhesion via plasma membrane cell adhesion molecules	CD164|CXADR|CADM4|CADM1|ITGA4|CADM2|AMIGO1|L1CAM|PVR|ICAM1|CDH4|ALCAM|CDH2|FAT4|ITGA5|PVRL3|SCARF2|PVRL2|PVRL1
10647	1.0804e-19	3.3418e-18	94	1675	687	34553	positive regulation of cell communication	NRP1|CNTNAP1|ECM1|CD40|POGLUT1|BMPR2|SERPINE2|SLC44A2|FLT4|PTPRJ|PKD2|CLU|ICAM1|IGF1R|C1QTNF3|CDH3|CDH2|HYAL2|ADORA1|TNR|NEO1|CTSC|TMED4|ACVR1|PDGFRB|GPR39|FGA|ATP6AP1|IGFBP3|F2R|ITGA1|WNT5A|C10ORF54|PLAUR|SLC39A10|ADRA2C|F3|TNFRSF1A|GREM1|TWSG1|ADAM17|ADORA2B|ADAM9|CDH13|ITGA5|IL6ST|CD44|ENG|CD63|SEMA7A|NOTCH1|CANT1|LPAR3|MST1R|RFNG|HMGCR|CSF2RA|THBS1|EGFR|ERBB3|TSPAN6|PSAP|ERBB2|GPC3|SCAP|NCAM1…
35295	1.1141e-19	3.4275e-18	53	596	687	34553	tube development	NRP1|BMPR2|SERPINE2|PLXND1|ITGB4|PLOD3|SPINT2|CELSR1|PKD2|LIPA|ROBO1|HS2ST1|DAG1|EPHB3|ACVR1|ITGA3|HEG1|NOG|WNT5A|TGFBR2|GREM1|LOX|ITGA6|MET|CD44|ENG|EPHA2|LAMA5|NOTCH1|SEMA3C|LAMA1|TMTC3|SEMA3E|NTN1|EGFR|SEPN1|CLMP|EPCAM|MAN2A1|PODXL|GPC3|SLIT2|SLC12A2|TGFB1|BDNF|SEMA4C|ACVR2B|PTK7|PLXNB2|FAT4|FOLR1|FGFR3|FGFR1
1558	1.6695e-19	5.1088e-18	44	413	687	34553	regulation of cell growth	RTN4R|NRP1|SEMA7A|BMPR2|SERPINE2|PLXND1|SEMA3C|SEMA3D|LTBP4|SEMA3E|LPAR3|PTPRJ|SEMA3F|EFNA5|NTN1|CDH4|DPYSL2|HYAL2|ERBB2|TNR|PLXNA1|ENPP1|SLIT2|PLXNA3|TGFB1|SEMA4D|BDNF|RYK|IGFBP3|SEMA4B|SEMA4C|WNT5A|FN1|CRIM1|ADAM10|L1CAM|DCBLD2|BST2|GREM1|CREB3|ADAM17|ADAM15|PPT1|CDH13
34330	1.8693e-19	5.69e-18	33	220	687	34553	cell junction organization	ITGB1|LAMA5|CNTNAP1|CD151|ITGB4|PTPRK|LAMC1|F11R|PVR|ACTB|ACTG1|UGT8|CDH5|CDH4|CDH3|CDH2|CXADR|TGFB1|CADM1|LAMB3|CADM2|LAMB2|HEG1|FN1|CLDN12|CDH13|DSG2|ITGA6|ITGA5|CDH15|PVRL3|PVRL2|PVRL1
32268	3.5329e-19	1.0697e-17	126	2728	687	34553	regulation of cellular protein metabolic process	APP|SERPINE2|PLAT|SPINT2|CLU|ICAM1|IGF1R|CDH2|ADORA1|DAG1|ENPP1|EPHB1|ACVR1|PDGFRB|IGFBP3|APLP2|F2R|SLC11A2|WNT5A|ADAM17|ADCY9|CD109|ADAM9|FKBP9|MASP1|IL6ST|IFNAR1|EPHA2|RTN4R|SEMA7A|MFI2|LPAR3|FBLN1|MST1R|PTTG1IP|EFNA5|CSF2RA|GLG1|CORO1C|HSP90B1|FLRT2|PSAP|LRRC4B|PRNP|CRTAP|ACE|KIRREL|TGFB1|BDNF|INSR|TFPI2|FN1|CRIM1|INHBB|BST2|BMP1|PTPRA|PLXNB2|CSPG4|LRP10|FGFR3|FGFR1|NRP1|ECM1|CD40|BMPR2|HSP90A…
44272	6.5922e-19	1.9856e-17	33	229	687	34553	sulfur compound biosynthetic process	B4GALT3|SLC26A2|HS6ST2|HS2ST1|NDST2|NDST1|EXTL2|CHST11|CHST12|ST3GAL4|GGT1|ST3GAL2|CHST6|GGT7|CHST7|ANGPT1|CHPF2|BGN|B3GALT6|EXT1|EXT2|B4GAT1|OGN|PPT1|CSPG5|B3GNT2|FAS|CSPG4|PPT2|FMOD|B4GALT6|CHST2|CHST3
1655	6.7343e-19	2.0178e-17	38	314	687	34553	urogenital system development	NRP1|LAMA5|NOTCH1|ITGB4|PRKCSH|TNC|LRP4|PKD2|IGF1R|HS2ST1|EPCAM|PODXL|HYAL2|PSAP|GPC3|SLIT2|EPHB2|EPHB3|PDGFRB|ACE|TGFB1|ANGPT1|MME|BDNF|ITGA3|LAMB2|NOG|WNT5A|ACVR2B|SULF2|GREM1|TPP1|ITGA6|FAT4|LRP10|CD44|FGFR1|FBN1
34329	8.7061e-19	2.5951e-17	30	185	687	34553	cell junction assembly	ITGB1|LAMA5|CNTNAP1|CD151|ITGB4|PTPRK|LAMC1|F11R|PVR|ACTB|ACTG1|UGT8|CDH5|CDH4|CDH3|CDH2|CADM1|LAMB3|CADM2|LAMB2|HEG1|FN1|CLDN12|CDH13|ITGA6|ITGA5|CDH15|PVRL3|PVRL2|PVRL1
1901700	1.3066e-18	3.8747e-17	87	1530	687	34553	response to oxygen-containing compound	ERO1A|SCARB1|CD40|TFRC|PTPRK|CTSV|SLC2A4|PKD2|ICAM1|IGF1R|PANX1|STS|PLAU|DPYSL2|SMPD1|HYAL2|BSG|DAG1|TNFRSF8|ENPP1|TIMP1|CTSB|PDGFRB|FGA|ATP6V0E1|WNT5B|ATP6AP1|F2R|WNT5A|F3|TNFRSF1A|TGFBR2|ADAM17|ADCY9|ASPH|COL6A2|COL6A1|ADAM9|DSG2|FKBP9|SLC29A1|TNFRSF21|SIDT2|GRN|NOTCH1|GBA|PON1|LPL|ATP1A2|HMGCR|LRP8|CSF2RA|THBS1|EGFR|HSP90B1|ERBB3|ERBB2|ATP6V0A2|SCAP|NCAM1|SLIT2|CD55|ATP6V0A1|MICB|TGFB1|ANGPT1|…
1901136	1.5967e-18	4.7107e-17	31	204	687	34553	carbohydrate derivative catabolic process	HEXA|GBA|GNS|NT5E|NAGLU|HYAL2|GPC1|NEU1|GPC3|ENPP4|GUSB|ARSB|HGSNAT|TGFB1|ENTPD4|FUCA1|FUCA2|BGN|NAGA|HSPG2|GALNS|GLB1|OGN|CSPG5|CSPG4|HPSE|STT3B|FMOD|AGRN|GLA|CD44
22604	2.2121e-18	6.493e-17	48	526	687	34553	regulation of cell morphogenesis	RTN4R|NRP1|SEMA7A|NOTCH1|BMPR2|PLXND1|SEMA3C|SEMA3D|MFI2|AMIGO1|ITGB2|LRP4|SEMA3E|LPAR3|FBLN1|SEMA3F|EFNA5|LRP8|NTN1|CORO1C|ICAM1|ROBO1|CDH4|POFUT2|CDH2|DPYSL2|DAG1|TNR|PLXNA1|SLIT2|PLXNA3|EPHB3|LINGO1|FGA|TGFB1|SEMA4D|BDNF|RYK|SEMA4B|SEMA4C|WNT5A|FN1|L1CAM|VASN|GREM1|PLXNB2|ITGA7|LRP10
90287	2.3119e-18	6.7516e-17	34	255	687	34553	regulation of cellular response to growth factor stimulus	FBN2|CD63|NOTCH1|BMPR2|LTBP4|PKD2|CHRDL1|THBS1|GLG1|CHST11|GPC1|GPC3|SLIT2|NEO1|TGFB1|ITGA3|NOG|WNT5A|C10ORF54|ASPN|VASN|ACVR2A|SULF2|TGFBR2|GREM1|TWSG1|ADAM17|SLC9A6|CD109|ITGA5|FOLR1|NBL1|ENG|FBN1
2009	2.6975e-18	7.8376e-17	44	444	687	34553	morphogenesis of an epithelium	NRP1|LAMA5|NOTCH1|PLXND1|SEMA3C|LAMA1|TNC|TMTC3|PLOD3|SEMA3E|SPINT2|CTSV|CELSR1|PKD2|NTN1|EGFR|ROBO1|IGF1R|HS2ST1|PODXL|DAG1|GPC3|PLXNA1|SLIT2|SLC12A2|ACVR1|TGFB1|SEMA4C|NOG|WNT5A|TGFBR2|GREM1|ADAM17|PTK7|PLXNB2|FAT4|ITGA5|MET|FOLR1|FGFR3|CD44|ENG|EPHA2|FGFR1
44281	3.4222e-18	9.8934e-17	137	3188	687	34553	small molecule metabolic process	ERO1A|ERO1B|SLC23A2|SCARB1|SLC46A1|GXYLT1|PLOD1|HS6ST2|NDST2|NDST1|POFUT2|STS|NAGLU|POFUT1|BSG|ENPP1|ENPP4|GGT1|NUP210|ENTPD4|APLP2|ATP1B1|HSPG2|PLA2G15|MINPP1|ADCY9|BTD|PLBD1|SLC26A2|ABCB1|SLC22A5|FUT10|B3GLCT|ITPR1|LPL|GNS|PLD3|FUT4|UGT8|CHST11|MAN2A2|CHST12|MAN2A1|PSAP|NEU1|ST3GAL4|ATP6V0A2|SCAP|PLTP|ST3GAL2|ARSB|ATP6V0A1|CTSA|CRTAP|GGT7|TGFB1|BDNF|FUCA1|FUCA2|GGH|B3GALT6|ERLIN2|EXT1|SLC6A6|EX…
80134	3.4729e-18	9.9898e-17	84	1466	687	34553	regulation of response to stress	POMT2|HSP90AB1|SERPINE2|FLT4|ITGB2|ICAM2|PLAT|CLU|PVR|PTPRF|IGF1R|C1QTNF3|LAMP1|CTSL|PLAU|CREB3L1|HYAL2|ADORA1|TNR|QSOX1|ENPP4|GGT1|EPHB1|CTSB|FGA|NUP210|IFNGR1|F2R|WNT5A|HLA-B|PLAUR|ANO6|HLA-A|OSMR|ATP1B1|F3|TNFRSF1A|IL17RA|CREB3|NPC1|ADORA2B|PPAP2B|CD109|TYRO3|FKBP9|CD47|MASP1|IL6ST|CD46|MET|CD44|CHST3|IFNAR1|SEMA7A|GBA|ITPR1|PTTG1IP|HMGCR|THBS1|EGFR|HSP90B1|CLN3|NT5E|IL1RL2|OS9|TSPAN6|PSAP|CD5…
6952	5.6725e-18	1.6236e-16	96	1841	687	34553	defense response	ITGB1|LGALS3BP|APP|ECM1|CD40|HSP90AB1|CD83|TFRC|PRKCSH|ITGB2|LY75|ICAM2|IL1RAP|F11R|LIPA|CLU|ACTB|IL27RA|ICAM1|ACTG1|PANX1|NDST1|CTSL|HYAL2|ADORA1|TNFRSF8|CLEC1B|ICOSLG|CTSB|ACVR1|CD97|PDGFRB|FGA|CXADR|IFNGR1|F2R|ATG9A|WNT5A|HLA-B|HLA-C|ANO6|HLA-A|ATP1B1|F3|TNFRSF1A|ATRN|ADAM17|ADCY9|ADAM15|ADORA2B|MASP1|CD46|CHST2|TNFRSF21|CD44|HLA-DQB1|CHST3|IFNAR1|SEMA7A|NOTCH1|ITPR1|PRCP|MST1R|CSF2RA|THBS1|EG…
7160	8.2845e-18	2.3594e-16	28	170	687	34553	cell-matrix adhesion	ITGB1|CD63|LAMA5|ITGB5|ITGB4|ITGB2|PTPRK|MSLN|NID2|THBS3|SGCE|DAG1|ITGAV|FGA|ITGA4|ITGA3|ITGA2|ITGA1|FN1|L1CAM|BCAM|ADAM15|COL5A3|ADAM9|ITGA7|ITGA6|HPSE|CD44
48638	1.158e-17	3.2819e-16	36	304	687	34553	regulation of developmental growth	RTN4R|APP|NRP1|SEMA7A|NOTCH1|BMPR2|PLXND1|SEMA3C|SEMA3D|SEMA3E|LPAR3|SEMA3F|EFNA5|NTN1|CDH4|DPYSL2|TNR|PLXNA1|SLIT2|PLXNA3|SEMA4D|BDNF|RYK|SEMA4B|INSR|SEMA4C|NOG|WNT5A|FN1|L1CAM|ATRN|AGRN|PPIB|FGFR3|LGMN|FGFR1
61138	1.5618e-17	4.4045e-16	28	174	687	34553	morphogenesis of a branching epithelium	NRP1|LAMA5|NOTCH1|PLXND1|SEMA3C|LAMA1|TMTC3|SEMA3E|SPINT2|CELSR1|PKD2|DAG1|GPC3|PLXNA1|SLIT2|SLC12A2|ACVR1|TGFB1|NOG|WNT5A|TGFBR2|GREM1|FAT4|MET|CD44|ENG|EPHA2|FGFR1
22603	1.8713e-17	5.2259e-16	64	946	687	34553	regulation of anatomical structure morphogenesis	NRP1|ECM1|BMPR2|PLXND1|FLT4|ITGB2|PTPRM|CELSR1|PKD2|ICAM1|ROBO1|CDH4|POFUT2|CDH2|PLAU|DPYSL2|DAG1|TNR|EPHB3|FGA|NOG|WNT5A|F3|ASPN|GREM1|ADAM9|ITGA7|EPHA2|RTN4R|SEMA7A|NOTCH1|SEMA3C|SEMA3D|MFI2|AMIGO1|LRP4|SEMA3E|LPAR3|FBLN1|SEMA3F|EFNA5|THBS2|LRP8|NTN1|THBS1|CORO1C|ERBB2|PLXNA1|SLIT2|PLXNA3|LINGO1|TGFB1|SEMA4D|BDNF|RYK|SEMA4B|SEMA4C|FN1|L1CAM|VASN|PTK7|PLXNB2|LRP10|FGFR1
48878	1.8713e-17	5.2259e-16	64	946	687	34553	chemical homeostasis	ERO1A|ERO1B|APP|SCARB1|SLC46A1|CD40|TFRC|SLC2A4|PKD2|ICAM1|C1QTNF3|PLAU|HYAL2|SLC39A6|ENPP1|NEO1|GPR39|ATP6V0E1|ATP6AP1|APLP2|F2R|SLC11A2|SLC39A10|ATP1B3|ATP1B1|SLC39A14|ADCY9|SLC9A6|NPC1|SLC9A7|NPC2|FKBP9|SLC29A1|SIDT2|SLC26A2|MFI2|GBA|ITPR1|LPL|LCAT|PRCP|LPAR3|ATP1A2|HSP90B1|CLN5|CLN3|SV2A|ATP6V0A2|S1PR1|S1PR3|CNNM2|LDLR|CNNM4|CD55|ATP6V0A1|ABCA2|PRNP|SLC12A5|TGFB1|INSR|MCOLN1|SLC8B1|PPT1|TPP1
10976	1.9361e-17	5.381e-16	30	206	687	34553	positive regulation of neuron projection development	NRP1|GRN|SEMA7A|BMPR2|TENM3|SERPINE2|AMIGO1|LPAR3|EFNA5|LRP8|NTN1|ROBO1|CDH4|NEU1|SLIT2|SCN1B|ARSB|TMEM30A|SEMA4D|NEGR1|BDNF|ITGA3|WNT5A|FN1|L1CAM|PTK7|CNTN1|PLXNB2|FKBP9|FGFR1
7369	1.9916e-17	5.5086e-16	27	161	687	34553	gastrulation	ITGB1|BMPR2|ITGB5|ITGB4|COL12A1|ITGB2|POFUT2|ITGAV|ACVR1|ITGA4|LAMB3|ITGA3|ITGA2|NOG|WNT5A|FN1|LAMB1|ACVR2B|ACVR2A|EXT1|EXT2|TWSG1|PPAP2B|COL6A1|ITGA7|ITGA5|EPHA2
22612	2.3687e-17	6.5201e-16	23	109	687	34553	gland morphogenesis	SLC12A2|NRP1|LAMA5|NOTCH1|TGFB1|PLXND1|SEMA3C|LAMA1|NOG|WNT5A|TNC|NTN1|EGFR|ROBO1|IGF1R|TWSG1|ERBB2|DAG1|PLXNA1|SLIT2|CD44|EPHA2|FGFR1
1903034	3.3919e-17	9.2923e-16	41	412	687	34553	regulation of response to wounding	SEMA7A|SERPINE2|GBA|PLAT|HMGCR|THBS1|PTPRF|C1QTNF3|NT5E|IL1RL2|PLAU|HYAL2|ADORA1|TNR|CD59|ENPP4|SLIT2|GGT1|CD55|CD276|FGA|F11|F2R|WNT5A|PLAUR|ANO6|OSMR|F3|TNFRSF1A|IL17RA|ADORA2B|PPAP2B|CD109|TYRO3|FKBP9|HPSE|CD47|MASP1|IL6ST|CD46|HLA-DRB1
50922	3.5079e-17	9.5643e-16	17	49	687	34553	negative regulation of chemotaxis	NRP1|NOTCH1|SEMA3C|SEMA4D|SEMA3D|RYK|SEMA4B|SEMA4C|WNT5A|SEMA3E|SEMA3F|THBS1|ROBO1|GREM1|SLIT2|NBL1|PLXNA3
90092	3.6862e-17	1.0003e-15	31	227	687	34553	regulation of transmembrane receptor protein serine/threonine kinase signaling pathway	FBN2|NOTCH1|BMPR2|LTBP4|CHRDL1|THBS1|GLG1|CHST11|GPC3|NEO1|ACVR1|TGFB1|ITGA3|NOG|WNT5A|C10ORF54|INHBB|ACVR2B|ASPN|VASN|ACVR2A|TGFBR2|GREM1|TWSG1|ADAM17|BMP1|CD109|FOLR1|NBL1|ENG|FBN1
44712	3.7624e-17	1.0162e-15	73	1206	687	34553	single-organism catabolic process	COL12A1|HEXA|PLOD2|PKD2|LIPA|MRC2|STS|CTSL|SMPD1|HYAL2|ADORA1|ENPP1|ENPP4|GUSB|CTSB|ENTPD4|MMP1|GAA|ATG9A|BGN|ADAM10|ATP1B1|BSCL2|PLA2G15|ADAM17|COL2A1|ADAM15|COL6A2|COL6A1|PLBD1|ADAM9|SMPDL3B|PLBD2|CD44|PCYOX1|CHST3|FUT10|GBA|SEL1L|PON1|LPL|SLC1A4|GNS|PLD3|FUT4|HSP90B1|NT5E|OS9|TMEM67|GPC1|NEU1|RNF175|ARSB|ACE|TGFB1|FUCA1|FUCA2|TMUB1|NAGA|ERLIN2|GALNS|GLB1|JKAMP|COL5A3|OGN|PPT1|CSPG5|CSPG4|HPSE|…
50795	3.8035e-17	1.0225e-15	32	244	687	34553	regulation of behavior	NRP1|NOTCH1|BMPR2|PLXND1|SEMA3C|SEMA3D|SEMA3E|SEMA3F|PKD2|THBS1|ROBO1|ADORA1|S1PR1|PLXNA1|SLIT2|PLXNA3|PDGFRB|TGFB1|SEMA4D|RYK|SEMA4B|SEMA4C|WNT5A|ADAM10|ANO6|F3|GREM1|CREB3|ADAM17|CDH13|MET|NBL1
1902531	4.0473e-17	1.083e-15	95	1866	687	34553	regulation of intracellular signal transduction	ITGB1|NRP1|ECM1|CD40|SERPINE2|SLC44A2|FLT4|PTPRJ|PKD2|CLU|ICAM1|IGF1R|C1QTNF3|CDH2|CREB3L1|SMPD1|HYAL2|ADORA1|DAG1|EPHB1|TMED4|PDGFRB|FGA|ATP6AP1|ITGA3|IGFBP3|F2R|ITGA1|WNT5A|BGN|PLAUR|ADRA2C|F3|ASPN|TNFRSF1A|GREM1|CREB3|LMBRD1|ASPH|ADORA2B|ADAM9|CDH13|IL6ST|CD44|EPHA2|RTN4R|LRRC15|SEMA7A|NOTCH1|CANT1|GBA|ITPR1|LPAR3|FBLN1|MST1R|PTTG1IP|HMGCR|SEZ6L2|CSF2RA|THBS1|EGFR|FLRT2|ERBB3|TSPAN6|PSAP|ERBB2…
71495	4.3295e-17	1.1531e-15	75	1266	687	34553	cellular response to endogenous stimulus	ITGB1|BMPR2|ITGB5|ITGB2|PLOD3|PLOD2|PLOD1|PTPRK|SLC2A4|F11R|CHRDL1|FGFRL1|ICAM1|IGF1R|NDST1|CDH5|CTSL|PLAU|HYAL2|ENPP1|CTSB|ACVR1|PDGFRB|ATP6V0E1|ATP6AP1|NOG|WNT5A|C10ORF54|TGFBR2|TWSG1|ADAM17|ADCY9|COL2A1|NPC1|COL6A1|ADAM9|CDH13|CD44|ENG|NOTCH1|ITPR1|LTBP4|LRP4|ATP1A2|FSTL1|CSF2RA|EGFR|HSP90B1|HRH1|SEPN1|FLRT2|ERBB3|ERBB2|ATP6V0A2|NCAM1|SLIT2|ATP6V0A1|TGFB1|ANGPT1|BDNF|SORT1|INSR|INHBB|ACVR2B|AC…
10562	5.4006e-17	1.4252e-15	72	1186	687	34553	positive regulation of phosphorus metabolic process	NRP1|CD40|BMPR2|HSP90AB1|FLT4|PKD2|CLU|ICAM1|IGF1R|CDH2|SMPD1|ADORA1|ACVR1|PDGFRB|FGA|ATP6AP1|IGFBP3|F2R|ITGA1|WNT5A|PLAUR|SLC39A10|ADRA2C|TNFRSF1A|TGFBR2|GREM1|ADAM17|ADCY9|ADORA2B|GPR161|PPAP2B|ADAM9|ITGA6|ITGA5|IL6ST|CD44|ENG|SEMA7A|GBA|LPAR3|MST1R|HMGCR|EFNA5|LRP8|CSF2RA|THBS1|EGFR|HRH1|ERBB3|PSAP|ERBB2|NCAM1|S1PR2|ACE|TGFB1|SEMA4D|ANGPT1|BDNF|RYK|INSR|SEMA4C|INHBB|ACVR2B|ACVR2A|KITLG|BMP1|PT…
45937	5.4006e-17	1.4252e-15	72	1186	687	34553	positive regulation of phosphate metabolic process	NRP1|CD40|BMPR2|HSP90AB1|FLT4|PKD2|CLU|ICAM1|IGF1R|CDH2|SMPD1|ADORA1|ACVR1|PDGFRB|FGA|ATP6AP1|IGFBP3|F2R|ITGA1|WNT5A|PLAUR|SLC39A10|ADRA2C|TNFRSF1A|TGFBR2|GREM1|ADAM17|ADCY9|ADORA2B|GPR161|PPAP2B|ADAM9|ITGA6|ITGA5|IL6ST|CD44|ENG|SEMA7A|GBA|LPAR3|MST1R|HMGCR|EFNA5|LRP8|CSF2RA|THBS1|EGFR|HRH1|ERBB3|PSAP|ERBB2|NCAM1|S1PR2|ACE|TGFB1|SEMA4D|ANGPT1|BDNF|RYK|INSR|SEMA4C|INHBB|ACVR2B|ACVR2A|KITLG|BMP1|PT…
50794	5.4672e-17	1.4362e-15	425	15955	687	34553	regulation of cellular process	SERPINE2|MRGPRF|SPINT2|F11R|FGFRL1|MILR1|NDST1|GPR176|ALCAM|CREB3L1|DPYSL2|CREB3L2|NUP210|CACNA2D1|HSPG2|DKK3|BCAM|ADCY9|GPR161|TYRO3|ATF6|LRPAP1|MFI2|GLG1|NCSTN|CHST11|FLRT2|SSR1|ABCA2|ACE|CADM1|MCAM|FN1|FZD9|LNPEP|ERLIN2|L1CAM|CILP|PPT1|HYOU1|FAT4|HLA-DRB1|LGMN|PIGR|PANX1|C1QTNF3|ADAMTSL4|SMPD1|TIMP1|GPR39|IFNGR1|BGN|SLC39A10|EMP3|SERPINB7|F3|COL2A1|GPR126|HLA-DQB1|ENG|LRRC15|GRN|NOTCH2NL|FSTL1…
1704	5.5411e-17	1.449e-15	23	113	687	34553	formation of primary germ layer	ITGB1|ACVR1|BMPR2|ITGB5|ITGA4|LAMB3|ITGB4|ITGA3|ITGA2|COL12A1|ITGB2|NOG|WNT5A|FN1|LAMB1|EXT2|POFUT2|TWSG1|COL6A1|ITGA7|ITGAV|ITGA5|EPHA2
1763	7.0722e-17	1.841e-15	28	184	687	34553	morphogenesis of a branching structure	NRP1|LAMA5|NOTCH1|PLXND1|SEMA3C|LAMA1|TMTC3|SEMA3E|SPINT2|CELSR1|PKD2|DAG1|GPC3|PLXNA1|SLIT2|SLC12A2|ACVR1|TGFB1|NOG|WNT5A|TGFBR2|GREM1|FAT4|MET|CD44|ENG|EPHA2|FGFR1
1934	7.7666e-17	2.0127e-15	66	1028	687	34553	positive regulation of protein phosphorylation	NRP1|CD40|BMPR2|HSP90AB1|FLT4|PKD2|CLU|ICAM1|IGF1R|CDH2|ADORA1|ACVR1|PDGFRB|FGA|ATP6AP1|IGFBP3|F2R|ITGA1|WNT5A|PLAUR|ADRA2C|TNFRSF1A|TGFBR2|GREM1|ADAM17|ADCY9|ADORA2B|PPAP2B|ADAM9|ITGA5|IL6ST|CD44|ENG|SEMA7A|LPAR3|MST1R|HMGCR|EFNA5|LRP8|CSF2RA|THBS1|EGFR|ERBB3|PSAP|ERBB2|NCAM1|S1PR2|ACE|TGFB1|SEMA4D|ANGPT1|BDNF|RYK|INSR|SEMA4C|INHBB|ACVR2B|ACVR2A|KITLG|BMP1|PTPRA|FAS|CSPG4|LTBR|FGFR3|FGFR1
1901565	9.9022e-17	2.5546e-15	40	404	687	34553	organonitrogen compound catabolic process	CPQ|HEXA|GBA|ECE1|GNS|NT5E|NAGLU|SMPD1|ANPEP|HYAL2|GPC1|NEU1|GPC3|ENPP4|GGT1|GUSB|ARSB|HGSNAT|ACE|TGFB1|ENTPD4|FUCA1|BGN|LNPEP|HSPG2|PLA2G15|GALNS|GLB1|OGN|PPT1|CSPG5|TPP1|CSPG4|HPSE|FMOD|AGRN|SMPDL3B|GLA|CD44|PCYOX1
43687	1.0199e-16	2.6193e-15	39	384	687	34553	post-translational protein modification	PIGS|GALNT11|B4GALT3|RPN2|PRKCSH|SEL1L|B3GLCT|MIA3|THBS1|POFUT2|STS|OS9|MAN2A2|ADAMTSL4|MAN2A1|MGAT5|NEU1|ST3GAL4|CD59|ST3GAL2|ARSB|CTSC|CTSA|ALG9|NUP210|FUCA1|GALNT1|PLAUR|SUMF2|SUMF1|GLB1|MGAT4B|STT3A|B3GNT2|STT3B|B4GALT6|ST6GALNAC4|FOLR1|ST6GALNAC6
1817	1.0258e-16	2.6229e-15	48	579	687	34553	regulation of cytokine production	CD274|SEMA7A|CD40|CD83|FLT4|GBA|FBLN1|F11R|PKD2|CLU|THBS1|IL27RA|PANX1|C1QTNF3|IL1RL2|CDH3|HYAL2|TNFRSF8|S1PR3|CD58|CD276|PRNP|TGFB1|CADM1|ANGPT1|HEG1|F2R|ATG9A|WNT5A|FN1|C10ORF54|HLA-B|PRG4|INHBB|HLA-A|SERPINB7|SULF2|IL17RA|BST2|ADAM17|ADORA2B|AXL|HPSE|IL6ST|CD46|HLA-DRB1|TNFRSF21|IFNAR1
6687	1.0728e-16	2.7309e-15	20	81	687	34553	glycosphingolipid metabolic process	CTSA|ASAH1|HEXA|GBA|SUMF1|UGT8|CLN3|STS|GLB1|SMPD1|PSAP|NEU1|ST3GAL4|ITGB8|A4GALT|ST6GALNAC4|GLA|ST3GAL2|ARSB|ST6GALNAC6
1503	1.1096e-16	2.8122e-15	32	253	687	34553	ossification	SLC26A2|SEMA7A|ECM1|TNC|CHRDL1|EGFR|THBS3|MRC2|CREB3L1|GPC3|TGFB1|SEMA4D|SORT1|IGFBP3|NOG|SUCO|ANO6|HSPG2|ASPN|EXT1|MINPP1|EXT2|TWSG1|COL2A1|BMP1|IMPAD1|COL6A1|FAS|ALPL|FAT4|FGFR3|EPHA2
60322	1.2195e-16	3.0772e-15	54	725	687	34553	head development	ITGB1|NRP1|BMPR2|PTPRS|SERPINE2|CELSR2|ACTB|ROBO1|IGF1R|NDST1|NAGLU|CDH2|DPYSL2|TNR|EPHB2|EPHB3|ITGA4|SLC6A17|APLP2|NOG|WNT5A|HSPG2|TGFBR2|ATRN|TWSG1|ASPH|TYRO3|SEMA7A|NOTCH1|FUT10|GDPD5|SEZ6L2|LRP8|EGFR|CLN5|NT5E|S1PR1|SLIT2|PLXNA3|TGFB1|PCDH9|RYK|SEMA4C|LAMB1|EXT1|SLC4A7|AXL|PPT1|CNTN1|PLXNB2|FAS|FAT4|FGFR3|FGFR1
1667	1.2686e-16	3.187e-15	26	158	687	34553	ameboidal-type cell migration	ITGB1|NRP1|LAMA5|SEMA7A|PLXND1|SEMA3C|SEMA3D|SEMA3E|SEMA3F|CORO1C|ROBO1|EFNB1|SLIT2|EPHB4|ARSB|ACVR1|ITGA4|SEMA4D|SEMA4B|SEMA4C|WNT5A|GREM1|KITLG|FAP|CDH13|FOLR1
42327	1.2868e-16	3.2188e-15	67	1066	687	34553	positive regulation of phosphorylation	NRP1|CD40|BMPR2|HSP90AB1|FLT4|PKD2|CLU|ICAM1|IGF1R|CDH2|ADORA1|ACVR1|PDGFRB|FGA|ATP6AP1|IGFBP3|F2R|ITGA1|WNT5A|PLAUR|ADRA2C|TNFRSF1A|TGFBR2|GREM1|ADAM17|ADCY9|ADORA2B|PPAP2B|ADAM9|ITGA6|ITGA5|IL6ST|CD44|ENG|SEMA7A|LPAR3|MST1R|HMGCR|EFNA5|LRP8|CSF2RA|THBS1|EGFR|ERBB3|PSAP|ERBB2|NCAM1|S1PR2|ACE|TGFB1|SEMA4D|ANGPT1|BDNF|RYK|INSR|SEMA4C|INHBB|ACVR2B|ACVR2A|KITLG|BMP1|PTPRA|FAS|CSPG4|LTBR|FGFR3|FGFR1
50771	1.549e-16	3.8578e-15	18	62	687	34553	negative regulation of axonogenesis	RTN4R|LINGO1|NRP1|SEMA3C|SEMA4D|SEMA3D|RYK|SEMA4B|SEMA4C|WNT5A|LRP4|SEMA3E|SEMA3F|NTN1|TNR|SLIT2|LRP10|PLXNA3
50900	1.6108e-16	3.9943e-15	33	274	687	34553	leukocyte migration	ITGB1|PODXL2|ITGB2|SLC3A2|F11R|GLG1|ICAM1|HRH1|PODXL|BSG|S1PR1|SIRPA|ITGAV|CD58|JAM2|CXADR|ITGA4|ANGPT1|ITGA3|MMP1|ITGA1|FN1|ANO6|ATP1B3|L1CAM|MERTK|ATP1B1|CEACAM1|ESAM|ITGA6|ITGA5|CD47|CD44
6664	1.7447e-16	4.3079e-15	26	160	687	34553	glycolipid metabolic process	PIGS|ASAH1|POGLUT1|HEXA|GBA|UGT8|CLN3|STS|KDELC1|KDELC2|SMPD1|PSAP|NEU1|ST3GAL4|ITGB8|A4GALT|ST3GAL2|ARSB|CTSA|PLAUR|NAGA|SUMF1|GLB1|ST6GALNAC4|GLA|ST6GALNAC6
30517	2.6138e-16	6.4261e-15	15	38	687	34553	negative regulation of axon extension	RTN4R|NRP1|SEMA3C|SEMA4D|SEMA3D|RYK|SEMA4B|SEMA4C|WNT5A|SEMA3E|SEMA3F|NTN1|TNR|SLIT2|PLXNA3
31346	2.7676e-16	6.7752e-15	33	279	687	34553	positive regulation of cell projection organization	GPM6A|NRP1|GRN|SEMA7A|BMPR2|TENM3|SERPINE2|AMIGO1|LPAR3|EFNA5|LRP8|NTN1|CORO1C|ROBO1|CDH4|NEU1|SLIT2|SCN1B|ARSB|TMEM30A|SEMA4D|NEGR1|BDNF|ITGA3|WNT5A|FN1|L1CAM|PTK7|CNTN1|PLXNB2|FKBP9|AGRN|FGFR1
1903509	2.7888e-16	6.7984e-15	26	163	687	34553	liposaccharide metabolic process	PIGS|ASAH1|POGLUT1|HEXA|GBA|UGT8|CLN3|STS|KDELC1|KDELC2|SMPD1|PSAP|NEU1|ST3GAL4|ITGB8|A4GALT|ST3GAL2|ARSB|CTSA|PLAUR|NAGA|SUMF1|GLB1|ST6GALNAC4|GLA|ST6GALNAC6
48521	2.9076e-16	7.058e-15	18	64	687	34553	negative regulation of behavior	NRP1|NOTCH1|SEMA3C|SEMA4D|SEMA3D|RYK|SEMA4B|SEMA4C|WNT5A|SEMA3E|SEMA3F|THBS1|ROBO1|GREM1|ADORA1|SLIT2|NBL1|PLXNA3
35239	3.2822e-16	7.9338e-15	37	357	687	34553	tube morphogenesis	NRP1|LAMA5|NOTCH1|PLXND1|LAMA1|TMTC3|SEMA3E|SPINT2|CELSR1|PKD2|NTN1|EGFR|ROBO1|HS2ST1|PODXL|DAG1|GPC3|SLIT2|EPHB3|SLC12A2|ACVR1|TGFB1|SEMA4C|NOG|WNT5A|ACVR2B|TGFBR2|GREM1|PTK7|PLXNB2|FAT4|MET|FOLR1|FGFR3|CD44|ENG|EPHA2
6487	3.3306e-16	8.017e-15	28	195	687	34553	protein N-linked glycosylation	B4GALT3|RPN2|CCDC126|PRKCSH|SEL1L|MIA3|OS9|GNPTAB|MAN2A2|MAN2A1|MGAT5|NEU1|ST3GAL4|CD59|ST3GAL2|CTSC|CTSA|ALG9|FUCA1|GNPTG|GLB1|MGAT4B|STT3A|STT3B|B4GALT6|ST6GALNAC4|FOLR1|ST6GALNAC6
30166	3.9475e-16	9.4624e-15	18	65	687	34553	proteoglycan biosynthetic process	CHST7|BMPR2|CANT1|CHPF2|BGN|B3GALT6|HS6ST2|HS2ST1|NDST2|EXT1|NDST1|EXT2|EXTL2|CHST11|CHST12|CSPG5|CSPG4|CHST3
1902667	4.17e-16	9.9544e-15	15	39	687	34553	regulation of axon guidance	NRP1|BMPR2|PLXND1|SEMA3C|SEMA4D|SEMA3D|RYK|SEMA4B|SEMA4C|WNT5A|SEMA3E|SEMA3F|PLXNA1|SLIT2|PLXNA3
50730	4.1956e-16	9.9741e-15	29	213	687	34553	regulation of peptidyl-tyrosine phosphorylation	APP|NRP1|CD40|ITGB2|EFNA5|LRP8|EGFR|ICAM1|ERBB3|HYAL2|ADORA1|PDGFRB|ACE|TGFB1|SEMA4D|ANGPT1|APLP2|ADRA2C|TNFRSF1A|GREM1|KITLG|ADAM17|PPAP2B|CSPG4|ITGA5|IL6ST|FGFR3|CD44|IFNAR1
45785	4.2334e-16	1.0023e-14	38	380	687	34553	positive regulation of cell adhesion	CD274|CD83|PTPRJ|FBLN1|PKD2|FBLN2|THBS1|EFNB1|IL1RL2|PODXL|ERBB2|PIEZO1|ITGAV|CD59|ICOSLG|CD55|CD276|FGA|ITGA4|ANGPT1|ITGA3|WNT5A|FN1|HLA-A|L1CAM|TGFBR2|CCDC80|PPAP2B|ADAM9|CDH13|ITGA6|CD47|IL6ST|CD46|IL7R|HLA-DRB1|CD44|HLA-DQB1
19058	5.2158e-16	1.2298e-14	33	285	687	34553	viral life cycle	ITGB1|SCARB2|LRRC15|SCARB1|HSP90AB1|TFRC|ITGB5|SLC1A5|F11R|PVR|ICAM1|EFNB3|LAMP1|ANPEP|HYAL2|DAG1|ITGAV|NCAM1|LDLR|CD55|CTSB|CXADR|TGFB1|NUP210|ITGA2|NPC1|AXL|TYRO3|ITGA5|CD46|PVRL2|HLA-DRB1|PVRL1
70848	5.5172e-16	1.2955e-14	57	828	687	34553	response to growth factor	NRP1|BMPR2|ITGB5|FLT4|PTPRK|F11R|PKD2|CHRDL1|FGFRL1|NDST1|CDH5|PLAU|HYAL2|ACVR1|PDGFRB|NOG|WNT5A|C10ORF54|TGFBR2|TWSG1|ADAM17|ADCY9|COL2A1|ADAM9|CD44|ENG|EPHA2|RTN4R|NOTCH1|ITPR1|LTBP4|LRP4|FSTL1|LRP8|CSF2RA|EGFR|NCSTN|FLRT2|ERBB3|ERBB2|NCAM1|LINGO1|TGFB1|ANGPT1|BDNF|SORT1|INSR|ACVR2B|ACVR2A|KITLG|BMP1|PTPRA|FMOD|LRP10|FGFR3|FGFR1|FBN1
10771	5.8619e-16	1.3709e-14	22	112	687	34553	negative regulation of cell morphogenesis involved in differentiation	RTN4R|LINGO1|NRP1|SEMA3C|SEMA4D|SEMA3D|RYK|MFI2|SEMA4B|SEMA4C|WNT5A|LRP4|SEMA3E|FBLN1|SEMA3F|NTN1|VASN|CORO1C|TNR|SLIT2|LRP10|PLXNA3
30204	6.5018e-16	1.5144e-14	17	57	687	34553	chondroitin sulfate metabolic process	CHST7|CHPF2|HEXA|BGN|GXYLT1|B3GALT6|HSPG2|CHST11|CHST12|IMPAD1|GPC1|GPC3|CSPG5|CSPG4|AGRN|ARSB|CHST3
50919	6.5505e-16	1.5196e-14	15	40	687	34553	negative chemotaxis	SEMA3C|SEMA4D|SEMA3D|RYK|SEMA4B|SEMA4C|WNT5A|SEMA3E|SEMA3F|EFNA5|ROBO1|FLRT2|ITGAV|SLIT2|PLXNA3
71363	6.772e-16	1.5646e-14	56	806	687	34553	cellular response to growth factor stimulus	NRP1|BMPR2|ITGB5|FLT4|PTPRK|F11R|PKD2|CHRDL1|FGFRL1|NDST1|CDH5|PLAU|HYAL2|ACVR1|PDGFRB|NOG|WNT5A|C10ORF54|TGFBR2|TWSG1|ADAM17|ADCY9|COL2A1|ADAM9|CD44|ENG|RTN4R|NOTCH1|ITPR1|LTBP4|LRP4|FSTL1|LRP8|CSF2RA|EGFR|NCSTN|FLRT2|ERBB3|ERBB2|NCAM1|LINGO1|TGFB1|ANGPT1|BDNF|SORT1|INSR|ACVR2B|ACVR2A|KITLG|BMP1|PTPRA|FMOD|LRP10|FGFR3|FGFR1|FBN1
30308	6.9091e-16	1.5899e-14	26	169	687	34553	negative regulation of cell growth	RTN4R|NRP1|BMPR2|SERPINE2|SEMA3C|SEMA3D|SEMA3E|PTPRJ|SEMA3F|NTN1|HYAL2|TNR|ENPP1|SLIT2|PLXNA3|TGFB1|SEMA4D|RYK|SEMA4B|SEMA4C|WNT5A|DCBLD2|BST2|GREM1|ADAM15|PPT1
51247	7.0045e-16	1.6055e-14	84	1605	687	34553	positive regulation of protein metabolic process	APP|NRP1|CD40|BMPR2|HSP90AB1|FLT4|PKD2|CLU|ICAM1|ROBO1|IGF1R|CDH2|SMPD1|ADORA1|TNFRSF8|CTSC|ACVR1|PDGFRB|FGA|ATP6AP1|IGFBP3|F2R|ITGA1|SLC11A2|WNT5A|PLAUR|SLC39A10|ADRA2C|F3|TNFRSF1A|TGFBR2|GREM1|ADAM17|ADCY9|ASPH|ADORA2B|PPAP2B|ADAM9|ITGA5|IL6ST|CD44|ENG|SEMA7A|MFI2|GBA|LPAR3|FBLN1|MST1R|PTTG1IP|HMGCR|EFNA5|LRP8|CSF2RA|THBS1|EGFR|ERBB3|PSAP|ERBB2|GPC3|SCAP|NCAM1|S1PR2|CD276|ACE|TGFB1|SEMA4D|ANGPT…
42339	7.6497e-16	1.7464e-14	14	33	687	34553	keratan sulfate metabolic process	B4GALT3|CHST6|HEXA|GNS|GALNS|B4GAT1|GLB1|OGN|ST3GAL4|B3GNT2|FMOD|B4GALT6|ST3GAL2|CHST2
22407	8.3888e-16	1.9075e-14	38	388	687	34553	regulation of cell-cell adhesion	CD274|CD83|SERPINE2|SPINT2|EFNA5|CELSR2|EFNB1|IL1RL2|EPCAM|PODXL|ERBB2|CLPTM1|TNR|PIEZO1|CD59|ICOSLG|CD55|CD276|EPHB3|PRNP|FGA|TGFB1|ITGA4|WNT5A|C10ORF54|HLA-A|L1CAM|TGFBR2|PPAP2B|ITGA6|CD47|IL6ST|CD46|IL7R|HLA-DRB1|TNFRSF21|CD44|HLA-DQB1
7420	8.5133e-16	1.9253e-14	51	684	687	34553	brain development	ITGB1|NRP1|BMPR2|PTPRS|SERPINE2|CELSR2|ACTB|ROBO1|IGF1R|NDST1|NAGLU|CDH2|DPYSL2|TNR|EPHB2|EPHB3|SLC6A17|APLP2|NOG|WNT5A|HSPG2|TGFBR2|ATRN|TWSG1|TYRO3|SEMA7A|NOTCH1|FUT10|GDPD5|SEZ6L2|LRP8|EGFR|CLN5|NT5E|S1PR1|SLIT2|PLXNA3|PCDH9|RYK|SEMA4C|LAMB1|EXT1|SLC4A7|AXL|PPT1|CNTN1|PLXNB2|FAS|FAT4|FGFR3|FGFR1
9628	8.534e-16	1.9253e-14	70	1193	687	34553	response to abiotic stimulus	ERO1A|ITGB1|APP|CD40|HSP90AB1|TFRC|SERPINE2|SLC2A1|PLOD2|PLAT|PLOD1|PTPRK|SLC2A4|F11R|PKD2|ICAM1|STS|PLAU|HYAL2|ADORA1|TNFRSF8|PIEZO1|EPHB1|ICOSLG|CTSB|IKBIP|PDGFRB|SCARA3|NUP210|MME|SLC11A2|ATP1B1|HSPG2|F3|TNFRSF1A|ADAM17|SLC29A1|ENG|NOTCH1|LRP1|GBA|ITPR1|LPL|ATP1A2|HMGCR|LRP8|THBS1|EGFR|HSP90B1|HRH1|GPC1|GPC3|SCAP|LRRC8A|LDLR|ARSB|MICA|MICB|SLC12A2|TGFB1|BDNF|INHBB|VASN|FAS|HYOU1|TPP1|LTBR|AGRN…
45666	8.7336e-16	1.9627e-14	33	290	687	34553	positive regulation of neuron differentiation	NRP1|GRN|SEMA7A|BMPR2|TENM3|SERPINE2|AMIGO1|LPAR3|GDPD5|EFNA5|LRP8|NTN1|ROBO1|CDH4|NEU1|SLIT2|SCN1B|ARSB|TMEM30A|SEMA4D|NEGR1|BDNF|ITGA3|WNT5A|FN1|L1CAM|ADRA2C|PTK7|CNTN1|PLXNB2|FKBP9|NBL1|FGFR1
7162	1.136e-15	2.543e-14	29	221	687	34553	negative regulation of cell adhesion	CD274|NOTCH1|SERPINE2|MFI2|SEMA3E|MIA3|FBLN1|SPINT2|THBS1|CORO1C|ERBB3|EPCAM|PODXL|ERBB2|TNR|JAM2|CD276|CD164|PRNP|TGFB1|SEMA4D|ANGPT1|C10ORF54|ADAM10|ADAM15|PLXNB2|CDH13|HLA-DRB1|TNFRSF21
6643	1.1509e-15	2.5664e-14	31	256	687	34553	membrane lipid metabolic process	PIGS|ASAH1|POGLUT1|HEXA|GBA|UGT8|CLN3|STS|KDELC1|KDELC2|SMPD1|PSAP|NEU1|ST3GAL4|ITGB8|A4GALT|ST3GAL2|ARSB|CTSA|PLAUR|NAGA|SUMF1|PLA2G15|GLB1|PPAP2B|PPAP2A|PPT1|SMPDL3B|ST6GALNAC4|GLA|ST6GALNAC6
51049	1.1742e-15	2.6081e-14	93	1904	687	34553	regulation of transport	NRP1|SCARB1|CD40|HSP90AB1|SERPINE2|SLC2A1|PKD2|ICAM1|PANX1|C1QTNF3|POFUT2|CDH3|LAMP1|DPYSL2|HYAL2|ADORA1|ENPP1|ITGAV|NEO1|SCN1B|PDGFRB|GPR39|FGA|NUP210|ATP6AP1|CACNA2D1|F2R|WNT5A|ANO6|ATP1B3|ADRA2C|ATP1B1|GREM1|CREB3|LMBRD1|STIM1|ASPH|ADORA2B|ADAM9|CDH13|FKBP9|CD47|MFGE8|TNFRSF21|IFNAR1|SIDT2|CD274|CD63|NOTCH1|LRP1|AMIGO1|PON1|ITPR1|LPAR3|FBLN1|ATP1A2|HMGCR|EFNA5|CLCN2|THBS1|EGFR|OS9|ERBB3|LMAN2|…
45926	1.5662e-15	3.4655e-14	30	241	687	34553	negative regulation of growth	RTN4R|NRP1|BMPR2|SERPINE2|SEMA3C|SEMA3D|SEMA3E|PTPRJ|SEMA3F|NTN1|HYAL2|GPC3|TNR|ENPP1|SLIT2|PLXNA3|TGFB1|SEMA4D|RYK|SEMA4B|SEMA4C|NOG|WNT5A|DCBLD2|BST2|GREM1|ADAM15|PPT1|FGFR3|LGMN
50654	1.7057e-15	3.7597e-14	17	60	687	34553	chondroitin sulfate proteoglycan metabolic process	CHST7|CHPF2|HEXA|BGN|GXYLT1|B3GALT6|HSPG2|CHST11|CHST12|IMPAD1|GPC1|GPC3|CSPG5|CSPG4|AGRN|ARSB|CHST3
72001	1.7218e-15	3.7807e-14	32	278	687	34553	renal system development	NRP1|LAMA5|NOTCH1|ITGB4|PRKCSH|LRP4|PKD2|HS2ST1|EPCAM|PODXL|HYAL2|GPC3|SLIT2|PDGFRB|ACE|TGFB1|ANGPT1|MME|BDNF|ITGA3|LAMB2|NOG|WNT5A|ACVR2B|SULF2|GREM1|ITGA6|FAT4|LRP10|CD44|FGFR1|FBN1
48841	2.0894e-15	4.5704e-14	14	35	687	34553	regulation of axon extension involved in axon guidance	NRP1|BMPR2|PLXND1|SEMA3C|SEMA4D|SEMA3D|RYK|SEMA4B|SEMA4C|WNT5A|SEMA3E|SEMA3F|PLXNA1|PLXNA3
10720	2.4838e-15	5.4125e-14	41	466	687	34553	positive regulation of cell development	NRP1|GRN|SEMA7A|NOTCH1|BMPR2|TENM3|SERPINE2|AMIGO1|LPAR3|GDPD5|EFNA5|LRP8|NTN1|ROBO1|CDH5|CDH4|MAN2A1|NEU1|SLIT2|S1PR2|SCN1B|ARSB|FGA|TGFB1|TMEM30A|SEMA4D|ATP6AP1|NEGR1|BDNF|ITGA3|WNT5A|FN1|L1CAM|ADRA2C|PTK7|CNTN1|PLXNB2|FKBP9|IL6ST|NBL1|FGFR1
60485	2.8498e-15	6.1867e-14	27	195	687	34553	mesenchyme development	NRP1|LAMA5|SEMA7A|NOTCH1|SEMA3C|SEMA3D|SEMA3E|SEMA3F|PKD2|THBS1|CORO1C|EFNB1|ERBB3|ACVR1|PDGFRB|TGFB1|SEMA4D|SEMA4B|SEMA4C|NOG|WNT5A|KITLG|ADAM15|PTK7|FOLR1|ENG|FGFR1
51704	2.8617e-15	6.1892e-14	108	2432	687	34553	multi-organism process	SCARB2|APP|SCARB1|TFRC|SERPINE2|F11R|CLU|PVR|CELSR2|IL27RA|ICAM1|STS|LAMP1|PLAU|ANPEP|BSG|DAG1|TNFRSF8|GGT1|ACVR1|CXADR|NUP210|APLP2|F2R|WNT5A|HLA-B|HLA-C|HLA-A|ATP1B1|PSG9|ADAM17|TYRO3|ADAM9|IL6ST|PPIB|IFNAR1|EPHA2|IGSF8|NOTCH1|SLC22A5|FUT10|FBLN1|MST1R|SLC1A5|ADGRG2|EFNB3|CRTAP|ACE|TGFB1|CADM1|INSR|FUCA2|LNPEP|INHBB|L1CAM|BST2|CSPG5|ALPL|HLA-DRB1|ITGB1|CD40|BMPR2|HSP90AB1|ITGB5|TMEM181|CTSV|PRS…
7507	3.3263e-15	7.167e-14	41	470	687	34553	heart development	ITGB1|NRP1|GALNT11|NOTCH1|PLXND1|SEMA3C|ECE1|PTPRJ|PKD2|THBS1|FGFRL1|FLRT2|ERBB3|POFUT1|SGCB|ERBB2|GPC3|S1PR1|EPHB4|ACVR1|PDGFRB|CXADR|ITGA4|ITGA3|INSR|HEG1|GAA|WNT5A|HSPG2|ACVR2B|TGFBR2|ADAM19|GREM1|COL2A1|ADAM15|CPE|DSG2|FAT4|FOLR1|ENG|FBN1
1902533	4.2793e-15	9.1861e-14	63	1032	687	34553	positive regulation of intracellular signal transduction	NRP1|ECM1|CD40|SLC44A2|FLT4|PTPRJ|PKD2|CLU|ICAM1|IGF1R|CDH2|ADORA1|TMED4|PDGFRB|FGA|ATP6AP1|IGFBP3|F2R|ITGA1|WNT5A|ADRA2C|F3|TNFRSF1A|GREM1|ADORA2B|ADAM9|CDH13|IL6ST|CD44|SEMA7A|NOTCH1|CANT1|LPAR3|MST1R|HMGCR|CSF2RA|THBS1|EGFR|ERBB3|TSPAN6|PSAP|ERBB2|NCAM1|S1PR2|TGFB1|SEMA4D|ANGPT1|RYK|INSR|SEMA4C|L1CAM|KIAA1161|BST2|KITLG|P2RX4|PTPRA|AXL|FAS|CSPG4|HPSE|LTBR|FGFR3|FGFR1
50769	4.6356e-15	9.914e-14	36	367	687	34553	positive regulation of neurogenesis	NRP1|GRN|SEMA7A|NOTCH1|BMPR2|TENM3|SERPINE2|AMIGO1|LPAR3|GDPD5|EFNA5|LRP8|NTN1|ROBO1|CDH4|MAN2A1|NEU1|SLIT2|SCN1B|ARSB|TMEM30A|SEMA4D|NEGR1|BDNF|ITGA3|WNT5A|FN1|L1CAM|ADRA2C|PTK7|CNTN1|PLXNB2|FKBP9|IL6ST|NBL1|FGFR1
31401	4.9866e-15	1.0625e-13	70	1236	687	34553	positive regulation of protein modification process	NRP1|CD40|BMPR2|HSP90AB1|FLT4|PKD2|CLU|ICAM1|IGF1R|CDH2|SMPD1|ADORA1|ACVR1|PDGFRB|FGA|ATP6AP1|IGFBP3|F2R|ITGA1|WNT5A|PLAUR|SLC39A10|ADRA2C|TNFRSF1A|TGFBR2|GREM1|ADAM17|ADCY9|ADORA2B|PPAP2B|ADAM9|ITGA5|IL6ST|CD44|ENG|SEMA7A|GBA|LPAR3|MST1R|PTTG1IP|HMGCR|EFNA5|LRP8|CSF2RA|THBS1|EGFR|ERBB3|PSAP|ERBB2|NCAM1|S1PR2|ACE|TGFB1|SEMA4D|ANGPT1|BDNF|RYK|INSR|SEMA4C|INHBB|ACVR2B|ACVR2A|KITLG|BMP1|PTPRA|FAS|CS…
32270	5.5085e-15	1.1694e-13	79	1509	687	34553	positive regulation of cellular protein metabolic process	APP|NRP1|CD40|BMPR2|HSP90AB1|FLT4|PKD2|CLU|ICAM1|ROBO1|IGF1R|CDH2|SMPD1|ADORA1|CTSC|ACVR1|PDGFRB|FGA|ATP6AP1|IGFBP3|F2R|ITGA1|SLC11A2|WNT5A|PLAUR|SLC39A10|ADRA2C|F3|TNFRSF1A|TGFBR2|GREM1|ADAM17|ADCY9|ASPH|ADORA2B|PPAP2B|ADAM9|ITGA5|IL6ST|CD44|ENG|SEMA7A|MFI2|GBA|LPAR3|FBLN1|MST1R|PTTG1IP|HMGCR|EFNA5|LRP8|CSF2RA|THBS1|EGFR|ERBB3|PSAP|ERBB2|NCAM1|S1PR2|ACE|TGFB1|SEMA4D|ANGPT1|BDNF|RYK|INSR|SEMA4C|F…
60562	1.0759e-14	2.2756e-13	33	316	687	34553	epithelial tube morphogenesis	NRP1|LAMA5|NOTCH1|PLXND1|LAMA1|TMTC3|SEMA3E|SPINT2|CELSR1|PKD2|NTN1|ROBO1|HS2ST1|PODXL|DAG1|GPC3|SLIT2|SLC12A2|ACVR1|TGFB1|SEMA4C|NOG|WNT5A|TGFBR2|GREM1|PTK7|PLXNB2|FAT4|MET|FOLR1|CD44|ENG|EPHA2
1902578	1.0904e-14	2.2978e-13	182	5262	687	34553	single-organism localization	ERO1A|SCARB2|APP|SLC23A2|SCARB1|SLC46A1|TFRC|SLC4A2|ICAM5|F11R|CLU|CELSR2|ACTB|ACTG1|MILR1|CDH2|LAMP1|GNPTAB|CREB3L1|DPYSL2|CREB3L2|LAMP2|BSG|ADORA1|SLC39A6|DAG1|PIEZO1|ENPP1|SLC35A5|SCN1B|SLC12A9|SLC38A1|CXADR|ATP6V0E1|NUP210|SLC6A17|CACNA2D1|SLC6A15|F2R|SLC11A2|ATP1B3|ATP1B1|ADCY9|STIM1|SLC9A6|SLC9A7|TYRO3|FKBP9|SIDT2|GRIA2|GPM6A|SLC26A2|TTYH3|ABCB1|NOTCH1|TMEM63A|SLC22A5|RPN2|TMEM63C|MFI2|FUT1…
1501	1.1107e-14	2.3321e-13	41	487	687	34553	skeletal system development	FBN2|BMPR2|COL12A1|MIA3|THBS1|FGFRL1|GLG1|THBS3|NDST1|CHST11|HYAL2|CREB3L2|ITGB8|ACP2|TIMP1|PDGFRB|TGFB1|SEMA4D|WNT5B|RYK|NOG|WNT5A|ANO6|HSPG2|ACVR2B|ACVR2A|SULF2|TGFBR2|EXT1|COL2A1|BMP1|IMPAD1|ALPL|TPP1|FAT4|PPIB|FGFR3|CD44|EPHA2|FGFR1|FBN1
43408	1.1658e-14	2.4388e-13	55	835	687	34553	regulation of MAPK cascade	NRP1|CD40|FLT4|PTPRJ|PKD2|ICAM1|IGF1R|CDH2|SMPD1|HYAL2|ADORA1|DAG1|EPHB1|PDGFRB|FGA|ATP6AP1|IGFBP3|F2R|ITGA1|WNT5A|ADRA2C|ADORA2B|ADAM9|CD44|EPHA2|SEMA7A|GBA|LPAR3|FBLN1|MST1R|HMGCR|CSF2RA|THBS1|EGFR|ERBB3|PSAP|ERBB2|NCAM1|S1PR2|TGFB1|ANGPT1|RYK|INSR|SEMA4C|FN1|INHBB|KITLG|BMP1|RNF149|PTPRA|FAS|CSPG4|LTBR|FGFR3|FGFR1
6955	1.1985e-14	2.4982e-13	88	1816	687	34553	immune response	PIGR|APP|CD40|HSP90AB1|CD83|PRKCSH|ITGB2|LY75|ICAM2|IL1RAP|PKD2|CLU|ACTB|IL27RA|ICAM1|IGF1R|ACTG1|MILR1|PANX1|CTSL|LAMP3|TNFRSF8|ENPP1|ICOSLG|CTSC|CTSB|CD97|PDGFRB|FGA|IFNGR1|ATG9A|WNT5A|HLA-B|HLA-C|HLA-A|TNFRSF1A|ADAM17|ADCY9|ADAM15|MASP1|CD46|TNFRSF21|CD44|HLA-DQB1|IFNAR1|CD274|SEMA7A|NOTCH1|SEMA3C|ITPR1|MST1R|CSF2RA|THBS1|EGFR|HSP90B1|IL1RL2|ERBB3|ERBB2|ATP6V0A2|CD59|NCAM1|CD58|CD55|MICA|CD276…
6665	1.2769e-14	2.6519e-13	25	174	687	34553	sphingolipid metabolic process	ASAH1|HEXA|GBA|UGT8|CLN3|STS|SMPD1|PSAP|NEU1|ST3GAL4|ITGB8|A4GALT|ST3GAL2|ARSB|CTSA|SUMF1|PLA2G15|GLB1|PPAP2B|PPAP2A|PPT1|SMPDL3B|ST6GALNAC4|GLA|ST6GALNAC6
48754	1.422e-14	2.9428e-13	23	144	687	34553	branching morphogenesis of an epithelial tube	SLC12A2|ACVR1|NRP1|LAMA5|NOTCH1|TGFB1|PLXND1|LAMA1|WNT5A|TMTC3|SEMA3E|CELSR1|PKD2|TGFBR2|GREM1|DAG1|GPC3|FAT4|SLIT2|MET|CD44|ENG|EPHA2
40007	1.4717e-14	3.0347e-13	39	446	687	34553	growth	ITGB1|APP|NRP1|SEMA7A|NOTCH1|CPQ|TMTC3|LRP4|SLC3A2|SEMA3F|EFNA5|THBS1|ROBO1|THBS3|ALCAM|SEPN1|CHST11|PLAU|PSAP|S1PR1|ITGAV|SLIT2|SLC12A2|ATP6V0E1|TGFB1|BDNF|LAMB2|HEG1|WNT5A|EMP1|INHBB|EMP3|ACVR2B|SLC9A6|ADAM15|PTK7|IL7R|LRP10|FGFR3
35272	1.5368e-14	3.1576e-13	15	48	687	34553	exocrine system development	NRP1|LAMA5|TGFB1|PLXND1|SEMA3C|IGSF3|LAMA1|INSR|CLCN2|EGFR|IGF1R|TWSG1|DAG1|PLXNA1|FGFR1
7229	1.5678e-14	3.2098e-13	20	103	687	34553	integrin-mediated signaling pathway	ITGB1|LAMA5|SEMA7A|ITGB5|ITGA4|ITGB4|ITGA3|ITGA2|ITGB2|ITGA1|ADAM10|CEACAM1|ADAM15|ADAM9|ITGB8|ITGA7|ITGAV|ITGA6|ITGA5|CD47
44764	1.9116e-14	3.8997e-13	50	714	687	34553	multi-organism cellular process	ITGB1|SCARB2|SCARB1|HSP90AB1|TFRC|ITGB5|F11R|PVR|ICAM1|LAMP1|ANPEP|HYAL2|DAG1|ITGAV|CTSB|CXADR|NUP210|MMP1|ITGA2|HLA-B|HLA-C|HLA-A|TNFRSF1A|CREB3|LMBRD1|NPC1|TYRO3|ITGA5|IL6ST|MFGE8|CD46|EPHA2|LRRC15|SLC22A5|FBLN1|SLC1A5|EFNB3|NCAM1|LDLR|CD55|MICA|MICB|TGFB1|INSR|L1CAM|AXL|LTBR|PVRL2|HLA-DRB1|PVRL1
1901564	2.1633e-14	4.3977e-13	122	3003	687	34553	organonitrogen compound metabolic process	ERO1A|ERO1B|SLC46A1|GXYLT1|PLOD1|HS6ST2|NDST2|NDST1|STS|NAGLU|ANPEP|ENPP1|ENPP4|GGT1|PDGFRB|ENTPD4|SLC11A2|ATP1B1|HSPG2|PLA2G15|ADCY9|BTD|PLBD1|SLC26A2|SLC22A5|RPN2|GNS|UGT8|NCSTN|CHST11|CHST12|PSAP|NEU1|ST3GAL4|ATP6V0A2|SSR1|ST3GAL2|ARSB|ATP6V0A1|CTSA|CRTAP|GGT7|ACE|TGFB1|BDNF|FUCA1|GGH|LNPEP|B3GALT6|L1CAM|EXT1|SLC6A6|EXT2|SLC6A8|B4GAT1|CPD|OGN|PPT1|CPE|CSPG5|PEMT|TPP1|CSPG4|HPSE|CPM|B4GALT3|CPQ…
18279	2.8399e-14	5.7527e-13	25	180	687	34553	protein N-linked glycosylation via asparagine	B4GALT3|RPN2|PRKCSH|SEL1L|MIA3|OS9|MAN2A2|MAN2A1|MGAT5|NEU1|ST3GAL4|CD59|ST3GAL2|CTSC|CTSA|ALG9|FUCA1|GLB1|MGAT4B|STT3A|STT3B|B4GALT6|ST6GALNAC4|FOLR1|ST6GALNAC6
48732	2.8669e-14	5.787e-13	37	411	687	34553	gland development	NRP1|LAMA5|NOTCH1|SERPINE2|PLXND1|SEMA3C|IGSF3|PRKCSH|LAMA1|TNC|PKD2|NTN1|CLCN2|EGFR|ROBO1|IGF1R|MAN2A1|PSAP|ERBB2|DAG1|PLXNA1|SLIT2|EPHB3|SLC12A2|PDGFRB|FGA|TGFB1|INSR|NOG|WNT5A|DKK3|TWSG1|FAS|SLC29A1|CD44|EPHA2|FGFR1
1775	3.096e-14	6.2277e-13	50	723	687	34553	cell activation	ITGB1|APP|CD40|ITGB2|CLU|ACTB|ICAM1|ACTG1|MILR1|HYAL2|LAMP2|TIMP1|EPHB1|ICOSLG|FGA|CXADR|ITGA4|F2R|ADAM10|ADRA2C|IL17RA|TGFBR2|ADAM17|TYRO3|ADAM9|FKBP9|IFNAR1|CD63|CD151|ITPR1|THBS1|NCSTN|PSAP|LRRC8A|MICA|CD276|MICB|TGFB1|FN1|FZD9|L1CAM|MERTK|BST2|P2RX4|AXL|CALU|FAS|LTBR|IL7R|ULBP2
18196	3.2343e-14	6.4832e-13	25	181	687	34553	peptidyl-asparagine modification	B4GALT3|RPN2|PRKCSH|SEL1L|MIA3|OS9|MAN2A2|MAN2A1|MGAT5|NEU1|ST3GAL4|CD59|ST3GAL2|CTSC|CTSA|ALG9|FUCA1|GLB1|MGAT4B|STT3A|STT3B|B4GALT6|ST6GALNAC4|FOLR1|ST6GALNAC6
19725	3.7773e-14	7.5454e-13	52	779	687	34553	cellular homeostasis	ERO1A|ERO1B|APP|SLC46A1|CD40|TFRC|TXNDC11|PKD2|TXNDC15|TXNDC16|ICAM1|C1QTNF3|PLAU|SLC39A6|ENPP1|QSOX1|QSOX2|ATP6V0E1|ATP6AP1|GAA|APLP2|F2R|SLC11A2|SLC39A10|ANO6|ATP1B3|ATP1B1|SLC39A14|TYRO3|FKBP9|SLC29A1|SLC26A2|ITPR1|LPAR3|ATP1A2|HSP90B1|CLN5|CLN3|SV2A|ATP6V0A2|S1PR1|LRRC8A|S1PR3|CD55|ATP6V0A1|PRNP|SLC12A5|TGFB1|MCOLN1|SLC8B1|PPT1|TPP1
48863	3.812e-14	7.5883e-13	26	199	687	34553	stem cell differentiation	GPM6A|NRP1|LAMA5|SEMA7A|NOTCH1|SEMA3C|SEMA3D|SEMA3E|SEMA3F|CORO1C|EFNB1|EPCAM|ACVR1|ACE|TGFB1|SEMA4D|SEMA4B|SEMA4C|NOG|WNT5A|C10ORF54|GREM1|KITLG|ADAM15|FOLR1|FGFR1
10941	4.0838e-14	8.1014e-13	84	1726	687	34553	regulation of cell death	ITGB1|NRP1|CD40|HSP90AB1|FLT4|CLU|ICAM1|ROBO1|IGF1R|ADAMTSL4|CREB3L1|SMPD1|HYAL2|ADORA1|TNFRSF8|ITGAV|TIMP1|EPHB1|CTSC|CTSB|ACVR1|PDGFRB|FGA|IGFBP3|F2R|ITGA1|SLC11A2|NOG|WNT5A|PLAUR|SLC39A10|ANO6|F3|TNFRSF1A|GREM1|CREB3|ADAM17|COL2A1|NPC1|TYRO3|ITGA6|ITGA5|IL6ST|MET|TNFRSF21|CD44|NOTCH1|LRP1|PTTG1IP|HMGCR|THBS1|EGFR|HSP90B1|CLN3|NCSTN|CHST11|ERBB3|EPCAM|PSAP|ERBB2|CD59|SLIT2|PRNP|TGFB1|SEMA4D|ANG…
44403	4.4637e-14	8.7944e-13	51	756	687	34553	symbiosis, encompassing mutualism through parasitism	ITGB1|SCARB2|SCARB1|HSP90AB1|TFRC|ITGB5|F11R|PVR|ICAM1|LAMP1|ANPEP|HYAL2|DAG1|ITGAV|CTSB|CXADR|NUP210|MMP1|ITGA2|HLA-B|HLA-C|HLA-A|TNFRSF1A|CREB3|LMBRD1|NPC1|TYRO3|ITGA5|IL6ST|MFGE8|CD46|PPIB|EPHA2|LRRC15|SLC22A5|FBLN1|SLC1A5|EFNB3|NCAM1|LDLR|CD55|MICA|MICB|TGFB1|INSR|L1CAM|AXL|LTBR|PVRL2|HLA-DRB1|PVRL1
44419	4.4637e-14	8.7944e-13	51	756	687	34553	interspecies interaction between organisms	ITGB1|SCARB2|SCARB1|HSP90AB1|TFRC|ITGB5|F11R|PVR|ICAM1|LAMP1|ANPEP|HYAL2|DAG1|ITGAV|CTSB|CXADR|NUP210|MMP1|ITGA2|HLA-B|HLA-C|HLA-A|TNFRSF1A|CREB3|LMBRD1|NPC1|TYRO3|ITGA5|IL6ST|MFGE8|CD46|PPIB|EPHA2|LRRC15|SLC22A5|FBLN1|SLC1A5|EFNB3|NCAM1|LDLR|CD55|MICA|MICB|TGFB1|INSR|L1CAM|AXL|LTBR|PVRL2|HLA-DRB1|PVRL1
1902668	4.5936e-14	9.0195e-13	12	27	687	34553	negative regulation of axon guidance	NRP1|SEMA3C|SEMA4D|SEMA3D|RYK|SEMA4B|SEMA4C|WNT5A|SEMA3E|SEMA3F|SLIT2|PLXNA3
34097	4.7502e-14	9.2684e-13	55	864	687	34553	response to cytokine	CD40|PLVAP|HSP90AB1|IL1RAP|IL27RA|ICAM1|HYAL2|TNFRSF8|TIMP1|CTSB|FGA|NUP210|ITGA4|MME|IFNGR1|SLC11A2|WNT5A|BGN|HLA-B|HLA-C|ADAM10|HLA-A|OSMR|F3|ASPN|TNFRSF1A|IL17RA|ADAM17|ADAM9|IL6ST|TNFRSF21|CD44|HLA-DQB1|IFNAR1|RTN4R|LRRC15|CD274|GBA|MST1R|LRP8|CSF2RA|IL1RL2|FLRT2|NCAM1|CD58|LRRC4B|BDNF|CD70|L1CAM|BST2|AXL|FAS|LTBR|IL7R|HLA-DRB1
30278	4.7526e-14	9.2684e-13	25	184	687	34553	regulation of ossification	FBN2|NRP1|ECM1|NOTCH1|BMPR2|LRP4|MIA3|S1PR1|ENPP1|CD276|ACVR1|TGFB1|SEMA4D|ATP6AP1|NOG|WNT5A|SUCO|ANO6|ACVR2B|ACVR2A|GREM1|TWSG1|IL6ST|LRP10|FGFR1
10721	4.8658e-14	9.457e-13	31	293	687	34553	negative regulation of cell development	RTN4R|NRP1|NOTCH1|SEMA3C|LRP1|SEMA3D|PRKCSH|MFI2|LRP4|SEMA3E|FBLN1|SEMA3F|NTN1|CORO1C|TNR|S1PR3|SLIT2|PLXNA3|LINGO1|TGFB1|SEMA4D|BDNF|RYK|SEMA4B|SEMA4C|NOG|WNT5A|VASN|TPP1|LRP10|FGFR3
51050	4.9126e-14	9.5159e-13	56	892	687	34553	positive regulation of transport	HSP90AB1|PKD2|PANX1|C1QTNF3|CDH3|LAMP1|DPYSL2|HYAL2|ADORA1|ITGAV|SCN1B|PDGFRB|GPR39|FGA|ATP6AP1|F2R|WNT5A|ANO6|ATP1B3|ATP1B1|GREM1|CREB3|STIM1|ASPH|ADORA2B|ADAM9|CD47|MFGE8|IFNAR1|CD274|CD63|LRP1|AMIGO1|PON1|LPAR3|EGFR|LMAN2|ERBB2|GPC3|CD58|PLTP|CD276|TGFB1|TMEM30A|CADM1|ANGPT1|INSR|INHBB|MERTK|TMEM110|P2RX4|AXL|PPT1|CNTN1|PEMT|HLA-DRB1
50776	5.534e-14	1.0684e-12	65	1150	687	34553	regulation of immune response	ITGB1|PIGR|ECM1|CD40|HSP90AB1|SPPL2B|ITGB2|SPPL2A|ICAM2|PTPRJ|PKD2|CLU|PVR|ACTB|IL27RA|ICAM1|ACTG1|LAMP1|CTSL|CTSB|PDGFRB|CXADR|ITGA4|IFNGR1|WNT5A|C10ORF54|HLA-B|HLA-C|HLA-A|COL2A1|ADORA2B|TYRO3|MASP1|IL6ST|CD46|TNFRSF21|HLA-DQB1|IFNAR1|SEMA7A|ITPR1|CSF2RA|EGFR|HSP90B1|ERBB3|NCR3LG1|ERBB2|CD59|NCAM1|CD55|MICA|CD276|MICB|TGFB1|CADM1|ANGPT1|L1CAM|BST2|KITLG|PTPRA|IL7R|PVRL2|FGFR3|HLA-DRB1|LGMN|FGFR1
16032	6.1032e-14	1.1743e-12	49	710	687	34553	viral process	ITGB1|SCARB2|SCARB1|HSP90AB1|TFRC|ITGB5|F11R|PVR|ICAM1|LAMP1|ANPEP|HYAL2|DAG1|ITGAV|CTSB|CXADR|NUP210|MMP1|ITGA2|HLA-B|HLA-C|HLA-A|TNFRSF1A|CREB3|LMBRD1|NPC1|TYRO3|ITGA5|IL6ST|MFGE8|CD46|EPHA2|LRRC15|FBLN1|SLC1A5|EFNB3|NCAM1|LDLR|CD55|MICA|MICB|TGFB1|INSR|L1CAM|AXL|LTBR|PVRL2|HLA-DRB1|PVRL1
43067	6.1879e-14	1.1866e-12	81	1643	687	34553	regulation of programmed cell death	ITGB1|NRP1|CD40|HSP90AB1|FLT4|CLU|ICAM1|ROBO1|IGF1R|ADAMTSL4|CREB3L1|SMPD1|HYAL2|ADORA1|TNFRSF8|ITGAV|TIMP1|CTSC|CTSB|ACVR1|PDGFRB|FGA|IGFBP3|F2R|ITGA1|SLC11A2|NOG|WNT5A|PLAUR|SLC39A10|ANO6|F3|TNFRSF1A|GREM1|CREB3|ADAM17|COL2A1|TYRO3|ITGA6|ITGA5|IL6ST|MET|TNFRSF21|CD44|NOTCH1|LRP1|PTTG1IP|HMGCR|THBS1|EGFR|HSP90B1|CLN3|NCSTN|CHST11|ERBB3|EPCAM|PSAP|ERBB2|CD59|SLIT2|PRNP|TGFB1|SEMA4D|ANGPT1|BDNF|IN…
2683	6.9032e-14	1.3194e-12	34	358	687	34553	negative regulation of immune system process	CD274|NOTCH1|PTPRJ|THBS1|IL27RA|MILR1|TSPAN6|ERBB2|ADORA1|CD59|SLIT2|CD55|MICA|CD276|MICB|PRNP|TGFB1|ANGPT1|C10ORF54|HLA-B|HLA-A|MERTK|BST2|GREM1|KITLG|AXL|TYRO3|FAS|MASP1|CD46|IL7R|NBL1|HLA-DRB1|TNFRSF21
1755	8.0149e-14	1.5268e-12	15	53	687	34553	neural crest cell migration	ACVR1|NRP1|LAMA5|SEMA7A|SEMA3C|SEMA4D|SEMA3D|SEMA4B|SEMA4C|SEMA3E|SEMA3F|CORO1C|EFNB1|KITLG|FOLR1
98771	8.0477e-14	1.528e-12	44	589	687	34553	inorganic ion homeostasis	ERO1A|APP|SLC26A2|SLC46A1|CD40|TFRC|MFI2|ITPR1|LPAR3|ATP1A2|PKD2|HSP90B1|CLN5|CLN3|SV2A|HYAL2|SLC39A6|ATP6V0A2|S1PR1|ENPP1|S1PR3|CNNM2|NEO1|CNNM4|CD55|ATP6V0A1|PRNP|ATP6V0E1|TGFB1|ATP6AP1|APLP2|F2R|SLC11A2|SLC39A10|ATP1B3|MCOLN1|ATP1B1|SLC39A14|SLC8B1|SLC9A6|SLC9A7|PPT1|TPP1|FKBP9
48640	8.2004e-14	1.5519e-12	18	86	687	34553	negative regulation of developmental growth	RTN4R|NRP1|SEMA3C|SEMA4D|SEMA3D|RYK|SEMA4B|SEMA4C|NOG|WNT5A|SEMA3E|SEMA3F|NTN1|TNR|SLIT2|FGFR3|LGMN|PLXNA3
60560	8.9199e-14	1.6825e-12	19	99	687	34553	developmental growth involved in morphogenesis	ITGB1|SLC12A2|APP|NRP1|SEMA7A|NOTCH1|TGFB1|BDNF|LAMB2|WNT5A|TMTC3|SEMA3F|EFNA5|ROBO1|ALCAM|SLC9A6|PTK7|S1PR1|SLIT2
7492	9.9095e-14	1.863e-12	17	75	687	34553	endoderm development	NOTCH1|TGFB1|ITGB5|ITGA4|LAMB3|LAMB2|COL12A1|ITGB2|NOG|FN1|LAMB1|LAMC1|EXT1|COL6A1|ITGA7|ITGAV|ITGA5
50801	1.1541e-13	2.1628e-12	45	620	687	34553	ion homeostasis	ERO1A|APP|SLC26A2|SLC46A1|CD40|TFRC|MFI2|ITPR1|LPAR3|ATP1A2|PKD2|HSP90B1|CLN5|CLN3|SV2A|HYAL2|SLC39A6|ATP6V0A2|S1PR1|ENPP1|S1PR3|CNNM2|NEO1|CNNM4|CD55|ATP6V0A1|PRNP|SLC12A5|ATP6V0E1|TGFB1|ATP6AP1|APLP2|F2R|SLC11A2|SLC39A10|ATP1B3|MCOLN1|ATP1B1|SLC39A14|SLC8B1|SLC9A6|SLC9A7|PPT1|TPP1|FKBP9
42981	1.1739e-13	2.1926e-12	80	1631	687	34553	regulation of apoptotic process	ITGB1|NRP1|CD40|HSP90AB1|FLT4|CLU|ICAM1|ROBO1|IGF1R|ADAMTSL4|CREB3L1|SMPD1|HYAL2|ADORA1|TNFRSF8|ITGAV|TIMP1|CTSC|CTSB|ACVR1|PDGFRB|FGA|IGFBP3|F2R|ITGA1|SLC11A2|NOG|WNT5A|PLAUR|SLC39A10|ANO6|F3|TNFRSF1A|GREM1|CREB3|ADAM17|COL2A1|TYRO3|ITGA6|ITGA5|IL6ST|TNFRSF21|CD44|NOTCH1|LRP1|PTTG1IP|HMGCR|THBS1|EGFR|HSP90B1|CLN3|NCSTN|CHST11|ERBB3|EPCAM|PSAP|ERBB2|CD59|SLIT2|PRNP|TGFB1|SEMA4D|ANGPT1|BDNF|INHBB|…
90288	1.181e-13	2.1989e-12	22	143	687	34553	negative regulation of cellular response to growth factor stimulus	FBN2|NOTCH1|TGFB1|NOG|WNT5A|CHRDL1|THBS1|GLG1|ASPN|VASN|SULF2|TGFBR2|GREM1|TWSG1|ADAM17|CHST11|CD109|GPC1|SLIT2|NBL1|ENG|FBN1
44273	1.2512e-13	2.322e-12	14	45	687	34553	sulfur compound catabolic process	HEXA|BGN|GNS|GALNS|GLB1|GPC1|OGN|CSPG5|CSPG4|HPSE|FMOD|GGT1|ARSB|PCYOX1
55080	1.59e-13	2.9412e-12	43	576	687	34553	cation homeostasis	ERO1A|APP|SLC26A2|SLC46A1|CD40|TFRC|MFI2|ITPR1|LPAR3|ATP1A2|PKD2|HSP90B1|CLN5|CLN3|SV2A|HYAL2|SLC39A6|ATP6V0A2|S1PR1|S1PR3|CNNM2|NEO1|CNNM4|CD55|ATP6V0A1|PRNP|ATP6V0E1|TGFB1|ATP6AP1|APLP2|F2R|SLC11A2|SLC39A10|ATP1B3|MCOLN1|ATP1B1|SLC39A14|SLC8B1|SLC9A6|SLC9A7|PPT1|TPP1|FKBP9
10977	1.9888e-13	3.6671e-12	20	117	687	34553	negative regulation of neuron projection development	RTN4R|LINGO1|NRP1|SEMA3C|LRP1|SEMA4D|SEMA3D|RYK|PRKCSH|SEMA4B|SEMA4C|WNT5A|LRP4|SEMA3E|SEMA3F|NTN1|TNR|SLIT2|LRP10|PLXNA3
60548	2.1393e-13	3.932e-12	58	981	687	34553	negative regulation of cell death	ITGB1|NRP1|HSP90AB1|FLT4|CLU|ICAM1|IGF1R|CREB3L1|ADORA1|ITGAV|TIMP1|CTSB|ACVR1|PDGFRB|FGA|F2R|NOG|WNT5A|PLAUR|SLC39A10|GREM1|CREB3|COL2A1|NPC1|TYRO3|ITGA6|ITGA5|IL6ST|MET|CD44|NOTCH1|LRP1|PTTG1IP|HMGCR|THBS1|EGFR|HSP90B1|CLN3|CHST11|ERBB3|EPCAM|PSAP|ERBB2|CD59|PRNP|SEMA4D|ANGPT1|BDNF|MERTK|KITLG|AXL|PIP|PPT1|FAS|HYOU1|TPP1|GLA|LGMN
18193	2.1691e-13	3.9742e-12	66	1215	687	34553	peptidyl-amino acid modification	FKBP10|GALNT11|B4GALT3|FKBP14|PRKCSH|FLT4|MIA3|PLOD1|PKD2|IGF1R|EPHB2|EPHB1|EPHB4|CTSC|EPHB3|ACVR1|PDGFRB|ALG9|NUP210|F2R|BGN|P3H2|TGFBR2|ASPH|TYRO3|FKBP7|FKBP9|PPIB|B4GALT6|ST6GALNAC4|MET|ST6GALNAC6|EPHA2|RPN2|SEL1L|DKFZP566H1924|MST1R|EGFR|OS9|MAN2A2|ERBB3|MAN2A1|MGAT5|NEU1|ERBB2|ST3GAL4|CD59|ST3GAL2|CTSA|CRTAP|RYK|FUCA1|INSR|GALNT1|MERTK|P4HA1|PTK7|AXL|GLB1|MGAT4B|STT3A|STT3B|FOLR1|FGFR3|GLA|F…
71345	2.64e-13	4.8216e-12	50	765	687	34553	cellular response to cytokine stimulus	CD40|PLVAP|HSP90AB1|IL1RAP|IL27RA|ICAM1|HYAL2|TNFRSF8|FGA|NUP210|ITGA4|MME|IFNGR1|SLC11A2|WNT5A|BGN|HLA-B|HLA-C|HLA-A|OSMR|F3|ASPN|TNFRSF1A|IL17RA|ADAM17|IL6ST|TNFRSF21|CD44|HLA-DQB1|IFNAR1|RTN4R|LRRC15|GBA|MST1R|LRP8|CSF2RA|IL1RL2|FLRT2|NCAM1|CD58|LRRC4B|BDNF|CD70|L1CAM|BST2|AXL|FAS|LTBR|IL7R|HLA-DRB1
2694	2.8653e-13	5.2164e-12	38	466	687	34553	regulation of leukocyte activation	CD274|CD40|CD83|THBS1|IL27RA|MILR1|EFNB1|IL1RL2|LAMP1|ERBB2|CLPTM1|CD59|ICOSLG|CD55|MICA|CD276|PRNP|TGFB1|WNT5A|C10ORF54|SLC39A10|HLA-A|L1CAM|MERTK|TGFBR2|BST1|ADORA2B|AXL|TYRO3|FAS|CD47|IL6ST|CD46|IL7R|PVRL2|HLA-DRB1|TNFRSF21|HLA-DQB1
51248	3.5155e-13	6.3801e-12	66	1228	687	34553	negative regulation of protein metabolic process	APP|NRP1|ECM1|HSP90AB1|SERPINE2|PTPRJ|PLAT|SPINT2|ELFN2|CLU|ELFN1|IGF1R|SMPD1|HYAL2|DAG1|ENPP1|ITGAV|TIMP1|FGA|IGFBP3|APLP2|NOG|BGN|PLAUR|SERPINB7|ASPN|GREM1|PPAP2B|CD109|FKBP9|MASP1|CD46|CD44|ENG|RTN4R|LRRC15|GBA|FBLN1|HMGCR|TFPI|THBS1|GLG1|EGFR|CORO1C|CLN3|FLRT2|OS9|GPC3|CD59|SLIT2|CD55|LRRC4B|CD276|PRNP|CRTAP|KIRREL|TGFB1|SEMA4D|ANGPT1|TFPI2|CRIM1|PRG4|INHBB|BST2|RNF149|FAS
31345	3.963e-13	7.1695e-12	21	136	687	34553	negative regulation of cell projection organization	RTN4R|LINGO1|NRP1|SEMA3C|LRP1|SEMA4D|ITGA3|SEMA3D|RYK|PRKCSH|SEMA4B|SEMA4C|WNT5A|LRP4|SEMA3E|SEMA3F|NTN1|TNR|SLIT2|LRP10|PLXNA3
6897	4.2876e-13	7.7324e-12	51	802	687	34553	endocytosis	ITGB1|LGALS3BP|APP|SCARB1|HSP90AB1|TFRC|ITGB2|LY75|ICAM5|ACTB|ACTG1|MRC2|DPYSL2|DNER|ADORA1|ENPP1|ITGAV|SCARF2|SCARA3|LMBRD1|NPC1|TYRO3|CD47|MASP1|MFGE8|LRPAP1|GRN|LRP1|ITPR1|LRP4|LRP8|THBS1|EGFR|CORO1C|HSP90B1|CLN3|LDLR|SORT1|SUSD2|M6PR|PRG4|MERTK|IGF2R|CLCN5|AXL|PPT1|HYOU1|GPR107|LRP10|FOLR1|LRP12
48762	4.5944e-13	8.2599e-12	21	137	687	34553	mesenchymal cell differentiation	ACVR1|NRP1|LAMA5|SEMA7A|NOTCH1|TGFB1|SEMA3C|SEMA4D|SEMA3D|SEMA4B|SEMA4C|NOG|WNT5A|SEMA3E|SEMA3F|CORO1C|EFNB1|KITLG|ADAM15|FOLR1|FGFR1
50865	5.2841e-13	9.4703e-12	39	499	687	34553	regulation of cell activation	CD274|CD40|CD83|SERPINE2|THBS1|IL27RA|MILR1|EFNB1|IL1RL2|LAMP1|ERBB2|CLPTM1|CD59|ICOSLG|CD55|MICA|CD276|PRNP|TGFB1|WNT5A|C10ORF54|SLC39A10|HLA-A|L1CAM|MERTK|TGFBR2|BST1|ADORA2B|AXL|TYRO3|FAS|CD47|IL6ST|CD46|IL7R|PVRL2|HLA-DRB1|TNFRSF21|HLA-DQB1
1822	5.8374e-13	1.0429e-11	28	261	687	34553	kidney development	NRP1|LAMA5|NOTCH1|LRP4|PKD2|HS2ST1|EPCAM|PODXL|HYAL2|GPC3|SLIT2|PDGFRB|ACE|TGFB1|ANGPT1|MME|BDNF|ITGA3|LAMB2|NOG|ACVR2B|SULF2|GREM1|FAT4|LRP10|CD44|FGFR1|FBN1
48843	6.1378e-13	1.0932e-11	11	25	687	34553	negative regulation of axon extension involved in axon guidance	NRP1|SEMA3C|SEMA4D|SEMA3D|RYK|SEMA4B|SEMA4C|WNT5A|SEMA3E|SEMA3F|PLXNA3
14031	6.1898e-13	1.0991e-11	20	124	687	34553	mesenchymal cell development	ACVR1|NRP1|LAMA5|SEMA7A|NOTCH1|TGFB1|SEMA3C|SEMA4D|SEMA3D|SEMA4B|SEMA4C|NOG|WNT5A|SEMA3E|SEMA3F|CORO1C|EFNB1|KITLG|ADAM15|FOLR1
2684	6.8025e-13	1.2042e-11	60	1067	687	34553	positive regulation of immune system process	CD40|PLVAP|HSP90AB1|CD83|ITGB2|ICAM2|MIA3|PTPRJ|PKD2|CLU|PVR|ACTB|IL27RA|ICAM1|ACTG1|LAMP1|CTSL|ICOSLG|CTSB|ITGA4|ATP6AP1|WNT5A|HLA-B|SLC39A10|ADAM10|ANO6|HLA-A|TGFBR2|CREB3|ADAM17|ADORA2B|CD47|MASP1|IL6ST|CD46|TNFRSF21|HLA-DQB1|CD274|SEMA7A|ABCB1|ITPR1|THBS1|HSP90B1|EFNB1|IL1RL2|CD59|CD55|CD276|MICB|TGFB1|CADM1|L1CAM|ACVR2A|BST1|KITLG|AXL|IL7R|PVRL2|HLA-DRB1|LGMN
19538	7.559e-13	1.334e-11	235	7753	687	34553	protein metabolic process	APP|HS6ST2|ACTB|NDST2|NDST1|STS|ANPEP|DAG1|EPHB2|EPHB1|EPHB4|EPHB3|ACVR1|ALG9|NUP210|SLC11A2|P3H2|HSPG2|TYRO3|ATF6|EPHA2|RPN2|FUT10|FUT11|B3GLCT|MST1R|NCSTN|CHST11|CHST12|NEU1|ST3GAL4|SSR1|ST3GAL2|ARSB|CTSA|ACE|ABCA3|FUCA1|INSR|FN1|LNPEP|ERLIN2|EXT1|GNPTG|EXT2|B4GAT1|PTK7|PPT1|HYOU1|LGMN|PIGS|FKBP10|TENM3|PTPRS|FKBP14|CCDC126|HEXA|PTPRM|MIA3|PTPRJ|PTPRK|CTSV|PRSS23|PTPRF|PRSS21|ROBO1|PTPRG|ADAMTS…
45216	7.7317e-13	1.3603e-11	24	190	687	34553	cell-cell junction organization	LAMA5|CNTNAP1|CXADR|TGFB1|CADM1|CADM2|HEG1|PTPRK|F11R|PVR|ACTB|ACTG1|UGT8|CDH5|CDH4|CDH3|CDH2|CLDN12|CDH13|DSG2|CDH15|PVRL3|PVRL2|PVRL1
7431	8.4072e-13	1.4746e-11	12	33	687	34553	salivary gland development	NRP1|LAMA5|TWSG1|TGFB1|PLXND1|SEMA3C|LAMA1|DAG1|PLXNA1|CLCN2|EGFR|FGFR1
50731	9.5088e-13	1.6627e-11	22	158	687	34553	positive regulation of peptidyl-tyrosine phosphorylation	NRP1|CD40|ACE|TGFB1|SEMA4D|ANGPT1|ADRA2C|EFNA5|LRP8|TNFRSF1A|ICAM1|GREM1|KITLG|ADAM17|ERBB3|PPAP2B|ADORA1|CSPG4|ITGA5|IL6ST|FGFR3|CD44
44765	1.2141e-12	2.1166e-11	169	5009	687	34553	single-organism transport	ERO1A|SCARB2|APP|SLC23A2|SCARB1|SLC46A1|TFRC|SLC4A2|ICAM5|F11R|CLU|CELSR2|ACTB|ACTG1|MILR1|LAMP1|GNPTAB|CREB3L1|DPYSL2|CREB3L2|LAMP2|BSG|ADORA1|SLC39A6|DAG1|PIEZO1|ENPP1|SLC35A5|SCN1B|SLC12A9|SLC38A1|CXADR|ATP6V0E1|NUP210|SLC6A17|CACNA2D1|SLC6A15|F2R|SLC11A2|ATP1B3|ATP1B1|ADCY9|STIM1|SLC9A6|SLC9A7|TYRO3|FKBP9|SIDT2|GRIA2|GPM6A|SLC26A2|TTYH3|ABCB1|NOTCH1|TMEM63A|SLC22A5|RPN2|TMEM63C|MFI2|FUT10|SEL…
48589	1.2377e-12	2.1512e-11	32	352	687	34553	developmental growth	ITGB1|APP|NRP1|SEMA7A|NOTCH1|CPQ|TMTC3|LRP4|SEMA3F|EFNA5|THBS1|ROBO1|THBS3|ALCAM|SEPN1|CHST11|PLAU|PSAP|S1PR1|SLIT2|SLC12A2|TGFB1|BDNF|LAMB2|HEG1|WNT5A|ACVR2B|SLC9A6|ADAM15|PTK7|LRP10|FGFR3
48864	1.3292e-12	2.3033e-11	20	129	687	34553	stem cell development	ACVR1|NRP1|LAMA5|SEMA7A|NOTCH1|TGFB1|SEMA3C|SEMA4D|SEMA3D|SEMA4B|SEMA4C|NOG|WNT5A|SEMA3E|SEMA3F|CORO1C|EFNB1|KITLG|ADAM15|FOLR1
51961	1.4204e-12	2.4538e-11	27	251	687	34553	negative regulation of nervous system development	RTN4R|NRP1|NOTCH1|SEMA3C|LRP1|SEMA3D|PRKCSH|LRP4|SEMA3E|SEMA3F|NTN1|TNR|SLIT2|PLXNA3|LINGO1|TGFB1|SEMA4D|BDNF|RYK|SEMA4B|SEMA4C|NOG|WNT5A|GPR161|LRP10|FGFR3|TNFRSF21
55082	1.726e-12	2.973e-11	42	593	687	34553	cellular chemical homeostasis	ERO1A|APP|SLC26A2|SLC46A1|CD40|TFRC|ITPR1|LPAR3|ATP1A2|PKD2|HSP90B1|ICAM1|CLN5|C1QTNF3|CLN3|PLAU|SV2A|SLC39A6|ATP6V0A2|S1PR1|ENPP1|S1PR3|CD55|ATP6V0A1|PRNP|SLC12A5|ATP6V0E1|TGFB1|ATP6AP1|APLP2|F2R|SLC11A2|SLC39A10|ATP1B3|MCOLN1|ATP1B1|SLC39A14|SLC8B1|PPT1|TPP1|FKBP9|SLC29A1
8285	1.9745e-12	3.3908e-11	45	673	687	34553	negative regulation of cell proliferation	CD274|NRP1|NOTCH1|BMPR2|SERPINE2|PTPRM|PTPRJ|FBLN1|PTPRK|CTSV|PKD2|THBS1|FGFRL1|ROBO1|CDH5|ERBB2|ADORA1|GPC3|TNFRSF8|SLIT2|CD276|CD164|PRNP|TGFB1|BDNF|IGFBP3|F2R|ITGA1|NOG|WNT5A|C10ORF54|P3H2|EMP3|GREM1|ASPH|FAP|CD109|OGN|PPAP2A|PEMT|CDH13|FGFR3|HLA-DRB1|TNFRSF21|ENG
90101	2.0645e-12	3.5348e-11	19	117	687	34553	negative regulation of transmembrane receptor protein serine/threonine kinase signaling pathway	ACVR1|FBN2|NOTCH1|TGFB1|NOG|WNT5A|CHRDL1|GLG1|ASPN|VASN|TGFBR2|GREM1|TWSG1|ADAM17|CHST11|CD109|NBL1|ENG|FBN1
43069	2.1626e-12	3.6918e-11	54	922	687	34553	negative regulation of programmed cell death	ITGB1|NRP1|HSP90AB1|FLT4|CLU|ICAM1|IGF1R|CREB3L1|ADORA1|ITGAV|TIMP1|ACVR1|PDGFRB|FGA|F2R|NOG|WNT5A|PLAUR|SLC39A10|GREM1|CREB3|COL2A1|TYRO3|ITGA6|ITGA5|IL6ST|MET|CD44|NOTCH1|LRP1|PTTG1IP|HMGCR|THBS1|EGFR|HSP90B1|CLN3|CHST11|ERBB3|EPCAM|ERBB2|CD59|PRNP|SEMA4D|ANGPT1|BDNF|MERTK|KITLG|AXL|PIP|PPT1|FAS|HYOU1|GLA|LGMN
7423	2.4458e-12	4.1629e-11	40	549	687	34553	sensory organ development	FBN2|GPM6A|NRP1|NOTCH1|BMPR2|TENM3|LAMA1|PTPRM|ECE1|CELSR1|NTN1|CHRDL1|CLCN2|NAGLU|MAN2A1|ERBB2|EPHB2|EPHB1|PDGFRB|TGFB1|WNT5B|BDNF|LAMB2|NOG|WNT5A|MERTK|ACVR2B|SLC4A7|SDK1|TWSG1|RCN1|COL2A1|PTK7|FAT4|PVRL3|FGFR3|PVRL1|EPHA2|FGFR1|FBN1
9056	2.6513e-12	4.4994e-11	96	2278	687	34553	catabolic process	CPQ|COL12A1|HEXA|PLOD2|ECE1|CTSV|PKD2|LIPA|MRC2|STS|NAGLU|CTSL|SMPD1|ANPEP|HYAL2|ADORA1|ENPP1|ENPP4|CTSF|GGT1|GUSB|CTSC|CTSB|HGSNAT|ENTPD4|MMP1|GAA|ATG9A|BGN|ADAM10|ATP1B1|HSPG2|BSCL2|PLA2G15|ADAM17|COL2A1|ADAM15|COL6A2|COL6A1|PLBD1|ADAM9|DNASE2|SMPDL3B|PLBD2|CD44|PCYOX1|CHST3|FUT10|PON2|GBA|SEL1L|PON1|LPL|SLC1A4|GNS|PLD3|FUT4|HSP90B1|CLN5|CLN3|NT5E|OS9|TMEM67|GPC1|NEU1|GPC3|RNF175|LDLR|ARSB|CTSA…
6629	3.1567e-12	5.3413e-11	76	1608	687	34553	lipid metabolic process	PIGS|POGLUT1|SLC44A2|HEXA|LIPA|CLU|STS|SMPD1|ADORA1|ITGB8|GGT1|A4GALT|PDGFRB|ABCC1|ALG9|APLP2|PLAUR|HSPG2|SUMF1|TNFRSF1A|BSCL2|PLA2G15|NPC1|NPC2|IMPAD1|PPAP2B|NAAA|PPAP2A|PLBD1|SMPDL3B|ST6GALNAC4|PLBD2|TNFRSF21|ST6GALNAC6|ASAH1|LRP1|GBA|PON1|LPL|LCAT|HMGCR|GDPD5|LRP8|PLD3|UGT8|CLN3|KDELC1|KDELC2|GPC1|PSAP|NEU1|ST3GAL4|GPC3|SCAP|LDLR|PLTP|ST3GAL2|ARSB|CTSA|ABCA2|MBTPS1|GGT7|BTN2A1|NAGA|PRG4|ERLIN2…
6493	3.5847e-12	6.0477e-11	18	106	687	34553	protein O-linked glycosylation	POMT2|GALNT11|POGLUT1|FKRP|GALNT1|B3GLCT|GXYLT1|THBS1|POFUT2|B4GAT1|ADAMTSL4|POFUT1|EOGT|TMEM5|ST3GAL4|B3GNT2|ST6GALNAC4|ST3GAL2
8037	3.6448e-12	6.1311e-11	21	152	687	34553	cell recognition	APP|NRP1|SCARB1|LAMA5|CADM4|CADM1|CADM2|BDNF|AMIGO1|PVR|ROBO1|EFNB3|PVRL3|EPHB2|MFGE8|PVRL2|EPHB1|PVRL1|ST6GALNAC6|EPHB3|OPCML
51604	3.6718e-12	6.1586e-11	29	302	687	34553	protein maturation	ERO1A|ERO1B|CPM|ECE1|PLAT|CTSV|CPZ|ROBO1|CLN5|CLN3|NCSTN|ANPEP|PSAP|GGT1|FGA|ACE|FKRP|MME|F11|F2R|SLC11A2|F3|TSPAN15|ASPH|CPD|CPE|FAS|FKBP9|LGMN
43410	3.8963e-12	6.5162e-11	43	634	687	34553	positive regulation of MAPK cascade	NRP1|SEMA7A|CD40|FLT4|LPAR3|MST1R|HMGCR|PKD2|CSF2RA|THBS1|EGFR|ICAM1|IGF1R|CDH2|ERBB3|PSAP|ERBB2|ADORA1|NCAM1|S1PR2|PDGFRB|FGA|TGFB1|ANGPT1|ATP6AP1|RYK|IGFBP3|INSR|F2R|ITGA1|SEMA4C|WNT5A|ADRA2C|KITLG|PTPRA|ADORA2B|ADAM9|FAS|CSPG4|LTBR|FGFR3|CD44|FGFR1
51093	4.0944e-12	6.8275e-11	50	824	687	34553	negative regulation of developmental process	ITGB1|NRP1|ECM1|PRKCSH|PTPRM|ROBO1|CDH3|TNR|ENPP1|ITGAV|TIMP1|NOG|WNT5A|ASPN|GREM1|TWSG1|GPR161|TNFRSF21|RTN4R|NOTCH1|SEMA3C|LRP1|SEMA3D|MFI2|LRP4|SEMA3E|FBLN1|SEMA3F|THBS2|NTN1|THBS1|CORO1C|ERBB2|S1PR3|SLIT2|PLXNA3|LINGO1|TGFB1|SEMA4D|BDNF|RYK|SORT1|SEMA4B|SEMA4C|VASN|TPP1|LRP10|FGFR3|LGMN|FGFR1
34332	4.1591e-12	6.9155e-11	16	80	687	34553	adherens junction organization	LAMA5|CADM1|CADM2|PTPRK|PVR|ACTB|ACTG1|CDH5|CDH4|CDH3|CDH2|CDH13|CDH15|PVRL3|PVRL2|PVRL1
50678	4.2168e-12	6.9895e-11	28	283	687	34553	regulation of epithelial cell proliferation	NRP1|GRN|ECM1|NOTCH1|BMPR2|FLT4|PTPRM|PTPRK|CTSV|LAMC1|PKD2|THBS1|EGFR|ROBO1|CDH3|PLAU|ERBB2|GPC3|TGFB1|LAMB2|NOG|WNT5A|LAMB1|F3|CD109|CDH13|FGFR3|ENG
9725	4.2279e-12	6.9895e-11	59	1085	687	34553	response to hormone	PLOD3|PLOD2|PLOD1|CTSV|SLC2A4|ICAM1|IGF1R|STS|CTSL|BSG|DAG1|ENPP1|TIMP1|CTSB|PDGFRB|FGA|ATP6V0E1|ATP6AP1|ITGA3|F3|ADAM17|ADCY9|NPC1|LOX|ADAM9|DSG2|MFGE8|GRN|NOTCH1|GBA|LCAT|ATP1A2|CSF2RA|THBS1|EGFR|ERBB3|ERBB2|ATP6V0A2|SCAP|NCAM1|SLIT2|ARSB|CD55|ATP6V0A1|ABCA2|TGFB1|ANGPT1|BDNF|SORT1|INSR|GGH|INHBB|KITLG|PTPRA|FAS|ALPL|FGFR3|FGFR1|FBN1
50772	4.3189e-12	7.1193e-11	15	68	687	34553	positive regulation of axonogenesis	NRP1|SEMA7A|BMPR2|SEMA4D|BDNF|AMIGO1|FN1|LPAR3|L1CAM|EFNA5|NTN1|ROBO1|CDH4|PLXNB2|SLIT2
7435	4.4318e-12	7.2846e-11	11	29	687	34553	salivary gland morphogenesis	NRP1|LAMA5|TWSG1|TGFB1|PLXND1|SEMA3C|LAMA1|DAG1|PLXNA1|EGFR|FGFR1
6873	4.4709e-12	7.3279e-11	38	510	687	34553	cellular ion homeostasis	ERO1A|APP|SLC26A2|SLC46A1|CD40|TFRC|ITPR1|LPAR3|ATP1A2|PKD2|HSP90B1|CLN5|CLN3|SV2A|SLC39A6|ATP6V0A2|S1PR1|ENPP1|S1PR3|CD55|ATP6V0A1|PRNP|SLC12A5|ATP6V0E1|TGFB1|ATP6AP1|APLP2|F2R|SLC11A2|SLC39A10|ATP1B3|MCOLN1|ATP1B1|SLC39A14|SLC8B1|PPT1|TPP1|FKBP9
43066	4.6844e-12	7.6561e-11	53	912	687	34553	negative regulation of apoptotic process	ITGB1|NRP1|HSP90AB1|FLT4|CLU|ICAM1|IGF1R|CREB3L1|ADORA1|ITGAV|TIMP1|ACVR1|PDGFRB|FGA|F2R|NOG|WNT5A|PLAUR|SLC39A10|GREM1|CREB3|COL2A1|TYRO3|ITGA6|ITGA5|IL6ST|CD44|NOTCH1|LRP1|PTTG1IP|HMGCR|THBS1|EGFR|HSP90B1|CLN3|CHST11|ERBB3|EPCAM|ERBB2|CD59|PRNP|SEMA4D|ANGPT1|BDNF|MERTK|KITLG|AXL|PIP|PPT1|FAS|HYOU1|GLA|LGMN
90066	4.8546e-12	7.9117e-11	37	487	687	34553	regulation of anatomical structure size	RTN4R|NRP1|SEMA7A|BMPR2|HSP90AB1|PLXND1|SEMA3C|SEMA3D|PLOD3|SEMA3E|LPAR3|SEMA3F|EFNA5|NTN1|ICAM1|CDH4|DPYSL2|ADORA1|TNR|PLXNA1|LRRC8A|SLIT2|PLXNA3|KIRREL|SEMA4D|BDNF|RYK|SEMA4B|ITGA1|SEMA4C|WNT5A|FN1|ANO6|L1CAM|P2RX4|ADORA2B|IL7R
14032	5.4182e-12	8.8053e-11	15	69	687	34553	neural crest cell development	ACVR1|NRP1|LAMA5|SEMA7A|SEMA3C|SEMA4D|SEMA3D|SEMA4B|SEMA4C|SEMA3E|SEMA3F|CORO1C|EFNB1|KITLG|FOLR1
51234	5.4628e-12	8.8527e-11	209	6771	687	34553	establishment of localization	APP|SLC23A2|SLC46A1|TFRC|SLC4A2|ICAM5|F11R|ANTXR2|ACTB|MILR1|CREB3L1|DPYSL2|CREB3L2|BSG|DAG1|PIEZO1|SLC35A5|SIL1|SCN1B|SLC12A9|CXADR|ATP6V0E1|NUP210|SLC6A17|CACNA2D1|SLC6A15|SLC11A2|ADCY9|TYRO3|SLC45A4|LRPAP1|GPM6A|TTYH3|ABCB1|TMEM63A|SLC22A5|RPN2|TMEM63C|MFI2|FUT10|PTTG1IP|TGOLN2|ATP6V0A2|SSR1|ARSB|ATP6V0A1|CTSA|ABCA2|ACE|ABCA3|FN1|PRG4|GNPTG|SLC6A6|SLC6A8|SLC6A9|PPT1|CALU|HYOU1|PIGR|NRP1|SLC44A…
2000146	6.1754e-12	9.9794e-11	24	209	687	34553	negative regulation of cell motility	NOTCH1|TGFB1|LRP1|IGFBP3|NOG|PTPRM|MIA3|PTPRJ|FBLN1|SPINT2|PTPRK|THBS1|CORO1C|PTPRG|BST2|GREM1|ADAM15|HYAL2|ADORA1|DAG1|TIMP1|SLIT2|NBL1|ENG
10632	6.8798e-12	1.1087e-10	21	157	687	34553	regulation of epithelial cell migration	NRP1|SCARB1|NOTCH1|BMPR2|TGFB1|ANGPT1|ITGA3|FLT4|WNT5A|PTPRM|PRCP|PKD2|THBS1|CORO1C|PTPRG|PPAP2B|ADAM9|SLIT2|MET|ARSB|EPHA2
6954	7.3752e-12	1.1852e-10	37	494	687	34553	inflammatory response	SEMA7A|ECM1|CD40|NOTCH1|TFRC|ITGB2|LY75|PRCP|IL1RAP|F11R|LIPA|THBS1|ICAM1|NDST1|HRH1|IL1RL2|ADORA1|TNFRSF8|S1PR3|ACVR1|CD97|FGA|TGFB1|BDNF|F2R|FN1|ANO6|F3|TNFRSF1A|ATRN|AXL|FAS|LTBR|HLA-DRB1|CHST2|TNFRSF21|CD44
8283	7.8163e-12	1.2526e-10	45	701	687	34553	cell proliferation	IGSF8|LAMA5|GRN|CD40|ABCB1|CD151|NOTCH1|BMPR2|LRP1|ITGB2|LIPA|CLU|EGFR|NCSTN|LAMP3|CREG1|ERBB2|GPC3|SCAP|EPHB1|CD276|PDGFRB|ACE|TGFB1|CD70|IGFBP3|WNT5A|FZD9|EMP1|PRG4|ACVR2A|BST2|KITLG|FAP|PLXNB2|PEMT|CDH13|CSPG4|FKBP9|IL7R|MET|FGFR3|EPHA2|SIDT2|FGFR1
51216	8.809e-12	1.4077e-10	21	159	687	34553	cartilage development	BMPR2|TGFB1|WNT5B|NOG|WNT5A|MIA3|HSPG2|THBS1|SULF2|THBS3|COL2A1|BMP1|CHST11|IMPAD1|HYAL2|CREB3L2|ITGB8|TIMP1|FGFR3|CD44|FGFR1
71526	9.2309e-12	1.4675e-10	13	49	687	34553	semaphorin-plexin signaling pathway	NRP1|PLXND1|SEMA3C|SEMA4D|SEMA3D|SEMA4B|SEMA4C|SEMA3E|SEMA3F|PLXNA1|PLXNB2|MET|PLXNA3
50768	9.2341e-12	1.4675e-10	25	232	687	34553	negative regulation of neurogenesis	RTN4R|NRP1|NOTCH1|SEMA3C|LRP1|SEMA3D|PRKCSH|LRP4|SEMA3E|SEMA3F|NTN1|TNR|SLIT2|PLXNA3|LINGO1|TGFB1|SEMA4D|BDNF|RYK|SEMA4B|SEMA4C|NOG|WNT5A|LRP10|FGFR3
51249	1.3323e-11	2.1115e-10	33	408	687	34553	regulation of lymphocyte activation	CD274|CD40|CD83|IL27RA|EFNB1|IL1RL2|LAMP1|ERBB2|CLPTM1|CD59|ICOSLG|CD55|MICA|CD276|PRNP|TGFB1|C10ORF54|SLC39A10|HLA-A|L1CAM|MERTK|TGFBR2|BST1|AXL|TYRO3|FAS|CD47|IL6ST|CD46|IL7R|HLA-DRB1|TNFRSF21|HLA-DQB1
22414	1.3763e-11	2.1753e-10	67	1366	687	34553	reproductive process	ITGB1|APP|BMPR2|HSP90AB1|SERPINE2|TNC|SPINT2|CTSV|ANTXR2|PKD2|ANTXR1|CELSR2|PRSS21|ICAM1|IGF1R|STS|PLAU|BSG|ITGB8|GGT1|CTSB|ACVR1|CXADR|ITGA4|ITGA3|APLP2|NOG|WNT5A|P3H4|ADRA2C|PSG9|PPAP2B|PPAP2A|TYRO3|DSG2|MFGE8|CD46|CD44|IGSF8|GRN|NOTCH1|FUT10|FBLN1|MST1R|EGFR|ADGRG2|PSAP|ERBB2|SLIT2|CD55|CRTAP|ACE|TGFB1|CADM1|INSR|LNPEP|INHBB|LAMB1|MERTK|ACVR2A|KITLG|AXL|SLCO4C1|ALPL|TPP1|PVRL3|PVRL2
3	1.4668e-11	2.3119e-10	67	1368	687	34553	reproduction	ITGB1|APP|BMPR2|HSP90AB1|SERPINE2|TNC|SPINT2|CTSV|ANTXR2|PKD2|ANTXR1|CELSR2|PRSS21|ICAM1|IGF1R|STS|PLAU|BSG|ITGB8|GGT1|CTSB|ACVR1|CXADR|ITGA4|ITGA3|APLP2|NOG|WNT5A|P3H4|ADRA2C|PSG9|PPAP2B|PPAP2A|TYRO3|DSG2|MFGE8|CD46|CD44|IGSF8|GRN|NOTCH1|FUT10|FBLN1|MST1R|EGFR|ADGRG2|PSAP|ERBB2|SLIT2|CD55|CRTAP|ACE|TGFB1|CADM1|INSR|LNPEP|INHBB|LAMB1|MERTK|ACVR2A|KITLG|AXL|SLCO4C1|ALPL|TPP1|PVRL3|PVRL2
50803	1.6196e-11	2.5458e-10	25	238	687	34553	regulation of synapse structure or activity	APP|SERPINE2|AMIGO1|LRP4|EFNA5|THBS2|HRH1|FLRT2|CDH2|SLITRK4|ADORA1|TNR|EPHB2|EPHB1|LRRC4B|EPHB3|BDNF|TPBG|WNT5A|SHISA9|PPT1|AGRN|LRP10|ADGRL2|PVRL1
43436	1.7543e-11	2.75e-10	70	1470	687	34553	oxoacid metabolic process	ERO1A|ERO1B|SLC23A2|B4GALT3|SLC46A1|HEXA|GXYLT1|SLC2A1|PLOD1|HS6ST2|HS2ST1|NDST2|NDST1|BSG|ENPP1|GGT1|CHST6|ABCC1|CHST7|CHPF2|BGN|HSPG2|TNFRSF1A|PLA2G15|MINPP1|BTD|NPC1|IMPAD1|B3GNT2|B4GALT6|CHST2|PCYOX1|CHST3|SLC26A2|SLC22A5|PON1|LPL|GNS|UGT8|CLN3|EXTL2|CHST11|CHST12|GPC1|ST3GAL4|GPC3|ST3GAL2|ARSB|CRTAP|GGT7|ANGPT1|GGH|B3GALT6|SULF2|EXT1|GALNS|SLC6A6|EXT2|SLC6A8|B4GAT1|GLB1|OGN|CSPG5|PEMT|FAS|CS…
10604	1.9495e-11	3.0477e-10	114	3018	687	34553	positive regulation of macromolecule metabolic process	APP|TNC|CLU|ICAM1|IGF1R|CDH3|CDH2|CREB3L1|CREB3L2|ADORA1|TNFRSF8|ACVR1|PDGFRB|IGFBP3|F2R|SLC11A2|WNT5A|ADAM17|ADCY9|ADAM9|IL6ST|ATF6|IFNAR1|SEMA7A|NOTCH1|MFI2|LPAR3|FBLN1|MST1R|PTTG1IP|EFNA5|CSF2RA|PSAP|SCAP|CD276|ACE|TGFB1|BDNF|INSR|FN1|GLMP|SUCO|INHBB|ERLIN2|BMP1|PTPRA|PIP|CNTN1|PEMT|TPP1|CSPG4|IL7R|FGFR3|FGFR1|NRP1|CD40|BMPR2|HSP90AB1|FLT4|ECE1|PKD2|ROBO1|SMPD1|HYAL2|ITGB8|CTSC|FGA|ATP6AP1|ITG…
50807	2.0137e-11	3.1395e-10	18	117	687	34553	regulation of synapse organization	BDNF|AMIGO1|TPBG|WNT5A|LRP4|EFNA5|THBS2|FLRT2|CDH2|SLITRK4|AGRN|EPHB2|LRP10|EPHB1|ADGRL2|PVRL1|LRRC4B|EPHB3
34446	2.225e-11	3.4596e-10	12	42	687	34553	substrate adhesion-dependent cell spreading	LAMA5|ITGA4|AXL|LAMB2|TYRO3|FN1|ITGAV|LAMB1|LAMC1|MERTK|ANTXR1|EPHB3
30201	2.3063e-11	3.5763e-10	11	33	687	34553	heparan sulfate proteoglycan metabolic process	NDST2|EXT1|NDST1|EXT2|EXTL2|GPC1|B3GALT6|HPSE|HS6ST2|SULF2|HS2ST1
55065	2.3326e-11	3.6074e-10	37	514	687	34553	metal ion homeostasis	ERO1A|APP|SLC46A1|CD40|TFRC|MFI2|ITPR1|LPAR3|ATP1A2|PKD2|HSP90B1|CLN3|SV2A|HYAL2|SLC39A6|ATP6V0A2|S1PR1|S1PR3|CNNM2|NEO1|CNNM4|CD55|ATP6V0A1|PRNP|ATP6V0E1|TGFB1|ATP6AP1|APLP2|F2R|SLC11A2|SLC39A10|ATP1B3|MCOLN1|ATP1B1|SLC39A14|SLC8B1|FKBP9
31347	2.6673e-11	4.114e-10	47	783	687	34553	regulation of defense response	SEMA7A|HSP90AB1|ITGB2|GBA|ITPR1|ICAM2|PVR|HSP90B1|C1QTNF3|NT5E|IL1RL2|LAMP1|CTSL|TSPAN6|HYAL2|ADORA1|CD59|SLIT2|GGT1|CD55|MICA|CD276|CTSB|MICB|TGFB1|CADM1|IFNGR1|WNT5A|HLA-B|HLA-A|OSMR|ATP1B1|TNFRSF1A|IL17RA|CREB3|ADORA2B|TYRO3|CSPG5|CD47|MASP1|IL6ST|CD46|PVRL2|HLA-DRB1|LGMN|CHST3|IFNAR1
33627	2.7649e-11	4.253e-10	8	13	687	34553	cell adhesion mediated by integrin	ITGB1|ADAM17|ITGA2|ADAM9|ITGA6|ITGA5|L1CAM|ICAM1
14033	2.9114e-11	4.4666e-10	15	77	687	34553	neural crest cell differentiation	ACVR1|NRP1|LAMA5|SEMA7A|SEMA3C|SEMA4D|SEMA3D|SEMA4B|SEMA4C|SEMA3E|SEMA3F|CORO1C|EFNB1|KITLG|FOLR1
2040	3.0308e-11	4.6259e-10	12	43	687	34553	sprouting angiogenesis	ITGB1|GREM1|NRP1|NOTCH1|ANGPT1|FLT4|CDH13|SEMA3E|SLIT2|THBS1|EPHB4|ROBO1
61448	3.0314e-11	4.6259e-10	23	206	687	34553	connective tissue development	PDGFRB|NOTCH1|BMPR2|TGFB1|WNT5B|NOG|WNT5A|MIA3|HSPG2|THBS1|SULF2|THBS3|COL2A1|BMP1|CHST11|IMPAD1|HYAL2|CREB3L2|ITGB8|TIMP1|FGFR3|CD44|FGFR1
6082	3.1992e-11	4.869e-10	70	1490	687	34553	organic acid metabolic process	ERO1A|ERO1B|SLC23A2|B4GALT3|SLC46A1|HEXA|GXYLT1|SLC2A1|PLOD1|HS6ST2|HS2ST1|NDST2|NDST1|BSG|ENPP1|GGT1|CHST6|ABCC1|CHST7|CHPF2|BGN|HSPG2|TNFRSF1A|PLA2G15|MINPP1|BTD|NPC1|IMPAD1|B3GNT2|B4GALT6|CHST2|PCYOX1|CHST3|SLC26A2|SLC22A5|PON1|LPL|GNS|UGT8|CLN3|EXTL2|CHST11|CHST12|GPC1|ST3GAL4|GPC3|ST3GAL2|ARSB|CRTAP|GGT7|ANGPT1|GGH|B3GALT6|SULF2|EXT1|GALNS|SLC6A6|EXT2|SLC6A8|B4GAT1|GLB1|OGN|CSPG5|PEMT|FAS|CS…
30003	3.4573e-11	5.248e-10	36	496	687	34553	cellular cation homeostasis	ERO1A|APP|SLC26A2|SLC46A1|CD40|TFRC|ITPR1|LPAR3|ATP1A2|PKD2|HSP90B1|CLN5|CLN3|SV2A|SLC39A6|ATP6V0A2|S1PR1|S1PR3|CD55|ATP6V0A1|PRNP|ATP6V0E1|TGFB1|ATP6AP1|APLP2|F2R|SLC11A2|SLC39A10|ATP1B3|MCOLN1|ATP1B1|SLC39A14|SLC8B1|PPT1|TPP1|FKBP9
22409	3.6405e-11	5.5115e-10	25	247	687	34553	positive regulation of cell-cell adhesion	CD274|CD83|EFNB1|IL1RL2|PODXL|PIEZO1|CD59|ICOSLG|CD55|CD276|FGA|ITGA4|WNT5A|HLA-A|L1CAM|TGFBR2|PPAP2B|ITGA6|CD47|IL6ST|CD46|IL7R|HLA-DRB1|CD44|HLA-DQB1
9311	3.9517e-11	5.967e-10	14	66	687	34553	oligosaccharide metabolic process	PRKCSH|GAA|SLC2A1|GNPTG|GNPTAB|MAN2A2|MAN2A1|MGAT4B|NEU1|ST3GAL4|ST6GALNAC4|GLA|ST3GAL2|ST6GALNAC6
45859	4.2077e-11	6.3368e-10	52	938	687	34553	regulation of protein kinase activity	APP|CD40|HSP90AB1|PTPRJ|PKD2|CLU|IGF1R|SMPD1|HYAL2|ADORA1|PDGFRB|APLP2|F2R|ITGA1|WNT5A|BGN|ADRA2C|ASPN|TGFBR2|GREM1|ADAM17|ADCY9|ADORA2B|ADAM9|RTN4R|LRRC15|GBA|LPAR3|MST1R|HMGCR|EFNA5|LRP8|CSF2RA|THBS1|EGFR|CORO1C|FLRT2|ERBB3|ERBB2|NCAM1|S1PR2|LRRC4B|ACE|TGFB1|ANGPT1|INSR|ACVR2B|KITLG|PTPRA|CSPG4|FGFR3|FGFR1
65009	4.4873e-11	6.7403e-10	129	3632	687	34553	regulation of molecular function	APP|SCARB1|SERPINE2|PLXND1|SPINT2|F11R|CLU|ICAM1|IGF1R|CDH3|PLAU|ADORA1|SCN1B|EPHB3|PDGFRB|IGFBP3|APLP2|F2R|SLC11A2|WNT5A|ATP1B3|ATP1B1|ADAM17|ADCY9|STIM1|ADAM15|CD109|ADAM9|FKBP9|EPHA2|RTN4R|LRPAP1|NOTCH1|ITPR1|TOR1AIP2|LPAR3|FBLN1|MST1R|EFNA5|CSF2RA|CORO1C|HSP90B1|NCSTN|FLRT2|PSAP|LRRC4B|CTSA|PRNP|ACE|TGFB1|BDNF|INSR|TFPI2|FN1|CRIM1|TMEM110|BST2|PTPRA|PPT1|CALU|PLXNB2|TPP1|CSPG4|FGFR3|FGFR1|ITG…
70167	5.183e-11	7.765e-10	15	80	687	34553	regulation of biomineral tissue development	ACVR1|FBN2|NRP1|ECM1|BMPR2|TGFB1|MIA3|ANO6|ACVR2B|ASPN|ACVR2A|GREM1|S1PR1|ENPP1|CD276
6810	5.5671e-11	8.3188e-10	202	6638	687	34553	transport	APP|SLC23A2|SLC46A1|TFRC|SLC4A2|ICAM5|F11R|ANTXR2|ACTB|MILR1|CREB3L1|DPYSL2|CREB3L2|BSG|DAG1|PIEZO1|SLC35A5|SIL1|SCN1B|SLC12A9|CXADR|ATP6V0E1|NUP210|SLC6A17|CACNA2D1|SLC6A15|SLC11A2|ADCY9|TYRO3|SLC45A4|LRPAP1|GPM6A|TTYH3|ABCB1|TMEM63A|SLC22A5|RPN2|TMEM63C|MFI2|FUT10|PTTG1IP|TGOLN2|ATP6V0A2|SSR1|ARSB|ATP6V0A1|CTSA|ABCA2|ACE|ABCA3|FN1|PRG4|GNPTG|SLC6A6|SLC6A8|SLC6A9|PPT1|CALU|HYOU1|PIGR|NRP1|SLC44A…
1819	5.8475e-11	8.7152e-10	31	384	687	34553	positive regulation of cytokine production	CD274|SEMA7A|CD40|CD83|FLT4|PKD2|CLU|THBS1|IL27RA|PANX1|C1QTNF3|IL1RL2|HYAL2|TNFRSF8|CD58|CD276|TGFB1|CADM1|HEG1|F2R|WNT5A|HLA-A|SERPINB7|SULF2|IL17RA|ADAM17|ADORA2B|HPSE|IL6ST|CD46|IFNAR1
32535	6.8414e-11	1.017e-09	32	410	687	34553	regulation of cellular component size	RTN4R|NRP1|SEMA7A|BMPR2|HSP90AB1|PLXND1|SEMA3C|SEMA3D|SEMA3E|LPAR3|SEMA3F|EFNA5|NTN1|ICAM1|CDH4|DPYSL2|TNR|PLXNA1|LRRC8A|SLIT2|PLXNA3|KIRREL|SEMA4D|BDNF|RYK|SEMA4B|SEMA4C|WNT5A|FN1|ANO6|L1CAM|IL7R
18146	8.597e-11	1.2747e-09	10	28	687	34553	keratan sulfate biosynthetic process	B4GALT3|CHST6|B4GAT1|OGN|ST3GAL4|B3GNT2|FMOD|B4GALT6|ST3GAL2|CHST2
30336	8.9487e-11	1.3234e-09	22	198	687	34553	negative regulation of cell migration	NOTCH1|TGFB1|LRP1|IGFBP3|NOG|PTPRM|MIA3|PTPRJ|PTPRK|THBS1|CORO1C|PTPRG|BST2|GREM1|ADAM15|HYAL2|ADORA1|DAG1|TIMP1|SLIT2|NBL1|ENG
16485	9.3349e-11	1.377e-09	26	279	687	34553	protein processing	ERO1B|CPM|ECE1|PLAT|CTSV|CPZ|ROBO1|CLN5|CLN3|NCSTN|ANPEP|PSAP|GGT1|FGA|ACE|FKRP|MME|F11|F2R|SLC11A2|F3|ASPH|CPD|CPE|FAS|LGMN
30900	9.4083e-11	1.3843e-09	30	368	687	34553	forebrain development	NRP1|SEMA7A|NOTCH1|PTPRS|FUT10|GDPD5|LRP8|EGFR|ROBO1|NDST1|CDH2|DPYSL2|TNR|SLIT2|EPHB2|PLXNA3|EPHB3|PCDH9|RYK|APLP2|NOG|WNT5A|LAMB1|EXT1|TWSG1|AXL|TYRO3|FAT4|FGFR3|FGFR1
45665	1.0608e-10	1.5549e-09	21	181	687	34553	negative regulation of neuron differentiation	RTN4R|LINGO1|NRP1|NOTCH1|SEMA3C|LRP1|SEMA4D|SEMA3D|RYK|PRKCSH|SEMA4B|SEMA4C|WNT5A|LRP4|SEMA3E|SEMA3F|NTN1|TNR|SLIT2|LRP10|PLXNA3
45321	1.0622e-10	1.5549e-09	34	466	687	34553	leukocyte activation	ITGB1|CD40|CD151|ITGB2|CLU|ICAM1|MILR1|NCSTN|HYAL2|LRRC8A|EPHB1|ICOSLG|MICA|CD276|MICB|CXADR|TGFB1|ITGA4|FZD9|ADAM10|L1CAM|MERTK|TGFBR2|BST2|ADAM17|AXL|TYRO3|ADAM9|FAS|FKBP9|LTBR|IL7R|ULBP2|IFNAR1
51963	1.0749e-10	1.5696e-09	15	84	687	34553	regulation of synapse assembly	BDNF|AMIGO1|TPBG|WNT5A|EFNA5|THBS2|FLRT2|SLITRK4|AGRN|EPHB2|EPHB1|ADGRL2|PVRL1|LRRC4B|EPHB3
10243	1.2448e-10	1.813e-09	51	937	687	34553	response to organonitrogen compound	SLC2A4|ICAM1|IGF1R|PANX1|STS|PLAU|DPYSL2|SMPD1|BSG|DAG1|ENPP1|TIMP1|CTSB|PDGFRB|FGA|ATP6V0E1|ATP6AP1|ADAM17|ADCY9|ASPH|COL6A1|NOTCH1|ATP1A2|CSF2RA|EGFR|HSP90B1|HRH1|SEPN1|ERBB3|ERBB2|ATP6V0A2|SCAP|NCAM1|SLIT2|CD55|ATP6V0A1|ANGPT1|BDNF|SORT1|INSR|GGH|INHBB|SDK1|KITLG|P2RX4|PTPRA|PEMT|FOLR1|FGFR3|FGFR1|FBN1
30324	1.3054e-10	1.8964e-09	21	183	687	34553	lung development	LAMA5|NOTCH1|BMPR2|ITGA3|LAMA1|HEG1|NOG|WNT5A|TMTC3|PLOD3|CELSR1|LIPA|ACVR2B|SEPN1|LOX|PTK7|MAN2A1|DAG1|GPC3|FGFR3|FGFR1
45446	1.6605e-10	2.3957e-09	14	73	687	34553	endothelial cell differentiation	ACVR1|NRP1|LAMA5|NOTCH1|BMPR2|PTPRS|HEG1|PLOD3|F11R|ACVR2B|ICAM1|S1PR1|MET|ENG
30500	1.6605e-10	2.3957e-09	14	73	687	34553	regulation of bone mineralization	ACVR1|FBN2|NRP1|ECM1|BMPR2|TGFB1|MIA3|ANO6|ACVR2B|ACVR2A|GREM1|S1PR1|ENPP1|CD276
43549	1.6615e-10	2.3957e-09	53	1005	687	34553	regulation of kinase activity	APP|CD40|HSP90AB1|PTPRJ|PKD2|CLU|IGF1R|SMPD1|HYAL2|ADORA1|PDGFRB|APLP2|F2R|ITGA1|WNT5A|BGN|ADRA2C|ASPN|TGFBR2|GREM1|ADAM17|ADCY9|ADORA2B|ADAM9|CD44|RTN4R|LRRC15|GBA|LPAR3|MST1R|HMGCR|EFNA5|LRP8|CSF2RA|THBS1|EGFR|CORO1C|FLRT2|ERBB3|ERBB2|NCAM1|S1PR2|LRRC4B|ACE|TGFB1|ANGPT1|INSR|ACVR2B|KITLG|PTPRA|CSPG4|FGFR3|FGFR1
32269	1.7088e-10	2.4576e-09	58	1160	687	34553	negative regulation of cellular protein metabolic process	APP|NRP1|ECM1|HSP90AB1|SERPINE2|PTPRJ|PLAT|SPINT2|ELFN2|ELFN1|IGF1R|SMPD1|HYAL2|DAG1|ENPP1|TIMP1|IGFBP3|APLP2|NOG|BGN|PLAUR|SERPINB7|ASPN|GREM1|PPAP2B|CD109|FKBP9|MASP1|CD46|CD44|ENG|RTN4R|LRRC15|GBA|FBLN1|HMGCR|TFPI|THBS1|GLG1|CORO1C|CLN3|FLRT2|GPC3|CD59|SLIT2|CD55|LRRC4B|PRNP|CRTAP|KIRREL|TGFB1|SEMA4D|ANGPT1|TFPI2|CRIM1|BST2|RNF149|FAS
34109	1.7513e-10	2.5125e-09	27	309	687	34553	homotypic cell-cell adhesion	CD151|ITGB2|ACTB|ICAM1|ACTG1|NCSTN|NCAM1|ICOSLG|MICA|CD276|MICB|FGA|CXADR|TGFB1|SEMA4D|L1CAM|ADAM17|PPAP2B|TYRO3|FAS|DSG2|FKBP9|IL7R|DSC2|CD44|DSC3|IFNAR1
1902532	1.8598e-10	2.6615e-09	33	451	687	34553	negative regulation of intracellular signal transduction	RTN4R|ITGB1|LRRC15|SERPINE2|GBA|ITPR1|PTPRJ|FBLN1|PTTG1IP|HMGCR|CLU|THBS1|IGF1R|C1QTNF3|FLRT2|CREB3L1|SMPD1|TSPAN6|HYAL2|DAG1|SLIT2|LRRC4B|PRNP|ITGA3|BGN|PLAUR|ASPN|CREB3|LMBRD1|RNF149|HYOU1|CD44|EPHA2
34113	1.8989e-10	2.7108e-09	10	30	687	34553	heterotypic cell-cell adhesion	ITGB1|ITGA4|ITGB2|ITGA7|ITGAV|DSG2|ITGA5|CD58|DSC2|DSC3
30323	1.96e-10	2.7911e-09	21	187	687	34553	respiratory tube development	LAMA5|NOTCH1|BMPR2|ITGA3|LAMA1|HEG1|NOG|WNT5A|TMTC3|PLOD3|CELSR1|LIPA|ACVR2B|SEPN1|LOX|PTK7|MAN2A1|DAG1|GPC3|FGFR3|FGFR1
30510	2.1401e-10	3.04e-09	15	88	687	34553	regulation of BMP signaling pathway	NOTCH1|BMPR2|ITGA3|NOG|WNT5A|C10ORF54|CHRDL1|ACVR2A|GREM1|TWSG1|GPC3|NEO1|NBL1|ENG|FBN1
2696	2.1749e-10	3.0819e-09	27	312	687	34553	positive regulation of leukocyte activation	CD274|CD40|CD83|THBS1|EFNB1|IL1RL2|LAMP1|CD59|ICOSLG|CD55|CD276|TGFB1|WNT5A|SLC39A10|HLA-A|L1CAM|TGFBR2|BST1|ADORA2B|AXL|CD47|IL6ST|CD46|IL7R|PVRL2|HLA-DRB1|HLA-DQB1
16049	2.3011e-10	3.2526e-09	18	135	687	34553	cell growth	ITGB1|APP|NRP1|SEMA7A|ATP6V0E1|TGFB1|BDNF|LAMB2|EMP1|SLC3A2|EMP3|SEMA3F|EFNA5|ALCAM|SLC9A6|ITGAV|SLIT2|IL7R
35987	2.4278e-10	3.4234e-09	11	40	687	34553	endodermal cell differentiation	ITGB5|ITGA4|LAMB3|COL12A1|ITGB2|COL6A1|FN1|ITGA7|ITGAV|LAMB1|ITGA5
18108	3.0638e-10	4.3096e-09	23	231	687	34553	peptidyl-tyrosine phosphorylation	PDGFRB|RYK|FLT4|INSR|F2R|DKFZP566H1924|MST1R|MERTK|EGFR|IGF1R|ERBB3|PTK7|AXL|ERBB2|TYRO3|EPHB2|MET|EPHB1|FGFR3|EPHB4|EPHB3|EPHA2|FGFR1
19221	3.2702e-10	4.5887e-09	39	618	687	34553	cytokine-mediated signaling pathway	RTN4R|LRRC15|CD40|PLVAP|IL1RAP|MST1R|LRP8|CSF2RA|IL27RA|ICAM1|IL1RL2|FLRT2|TNFRSF8|NCAM1|LRRC4B|NUP210|IFNGR1|CD70|BGN|HLA-B|HLA-C|HLA-A|L1CAM|OSMR|F3|ASPN|TNFRSF1A|IL17RA|BST2|ADAM17|FAS|LTBR|IL6ST|IL7R|HLA-DRB1|TNFRSF21|CD44|HLA-DQB1|IFNAR1
42493	3.3562e-10	4.6979e-09	31	412	687	34553	response to drug	SLC46A1|ABCB1|SLC22A5|TFRC|RPN2|SEMA3C|PTPRM|LPL|LRP8|THBS1|ICAM1|CDH3|DPYSL2|SMPD1|ERBB2|ABCA2|PRNP|ABCC1|TGFB1|TMEM30A|BDNF|ITGA3|ABCA3|GGH|TGFBR2|ADAM17|NPC1|LOX|RNF149|PEMT|GLA
1706	3.4634e-10	4.8361e-09	12	52	687	34553	endoderm formation	ITGB5|ITGA4|LAMB3|COL12A1|ITGB2|NOG|COL6A1|FN1|ITGA7|ITGAV|LAMB1|ITGA5
3158	3.5003e-10	4.8759e-09	15	91	687	34553	endothelium development	ACVR1|NRP1|LAMA5|NOTCH1|BMPR2|PTPRS|HEG1|PLOD3|F11R|PKD2|ACVR2B|ICAM1|S1PR1|MET|ENG
44236	3.5265e-10	4.9005e-09	16	106	687	34553	multicellular organismal metabolic process	GPR39|ACE|MMP1|COL12A1|P3H2|ADAM10|MRC2|ADAM17|COL2A1|ADAM15|CTSL|COL5A3|COL6A2|COL6A1|ADAM9|CTSB
10770	3.5519e-10	4.9239e-09	19	156	687	34553	positive regulation of cell morphogenesis involved in differentiation	NRP1|FGA|SEMA7A|NOTCH1|BMPR2|TGFB1|SEMA4D|BDNF|AMIGO1|FN1|LPAR3|L1CAM|EFNA5|LRP8|NTN1|ROBO1|CDH4|PLXNB2|SLIT2
45596	3.5883e-10	4.9624e-09	39	620	687	34553	negative regulation of cell differentiation	RTN4R|ITGB1|NRP1|NOTCH1|SEMA3C|LRP1|SEMA3D|PRKCSH|MFI2|LRP4|SEMA3E|FBLN1|SEMA3F|NTN1|CORO1C|ERBB2|TNR|ENPP1|ITGAV|S1PR3|SLIT2|PLXNA3|LINGO1|TGFB1|SEMA4D|BDNF|RYK|SORT1|SEMA4B|SEMA4C|NOG|WNT5A|VASN|GREM1|TWSG1|TPP1|LRP10|FGFR3|FGFR1
43010	3.6588e-10	5.0477e-09	26	297	687	34553	camera-type eye development	FBN2|GPM6A|NRP1|BMPR2|TENM3|LAMA1|PTPRM|CLCN2|MAN2A1|EPHB1|PDGFRB|TGFB1|WNT5B|LAMB2|WNT5A|MERTK|ACVR2B|SLC4A7|SDK1|TWSG1|RCN1|PVRL3|FGFR3|PVRL1|EPHA2|FBN1
43009	3.7582e-10	5.1725e-09	39	621	687	34553	chordate embryonic development	ITGB1|GRN|NOTCH1|SEMA3C|PRKCSH|PLOD3|ECE1|SPINT2|CELSR1|PKD2|EGFR|NDST1|CHST11|POFUT1|MAN2A1|SLIT2|ACVR1|PDGFRB|ITGA4|ANGPT1|HEG1|SEMA4C|NOG|WNT5A|ADAM10|HSPG2|ACVR2A|SULF2|TGFBR2|EXT1|RCN1|COL2A1|PTK7|PLXNB2|TPP1|FOLR1|DSC3|EPHA2|FGFR1
60541	4.0375e-10	5.5436e-09	22	214	687	34553	respiratory system development	LAMA5|NOTCH1|BMPR2|ITGA3|LAMA1|HEG1|NOG|WNT5A|TMTC3|PLOD3|CELSR1|LIPA|ACVR2B|FGFRL1|SEPN1|LOX|PTK7|MAN2A1|DAG1|GPC3|FGFR3|FGFR1
50867	4.0995e-10	5.6112e-09	27	321	687	34553	positive regulation of cell activation	CD274|CD40|CD83|THBS1|EFNB1|IL1RL2|LAMP1|CD59|ICOSLG|CD55|CD276|TGFB1|WNT5A|SLC39A10|HLA-A|L1CAM|TGFBR2|BST1|ADORA2B|AXL|CD47|IL6ST|CD46|IL7R|PVRL2|HLA-DRB1|HLA-DQB1
44259	4.1062e-10	5.6112e-09	15	92	687	34553	multicellular organismal macromolecule metabolic process	ACE|MMP1|COL12A1|P3H2|ADAM10|MRC2|ADAM17|COL2A1|ADAM15|CTSL|COL5A3|COL6A2|COL6A1|ADAM9|CTSB
1901698	4.1171e-10	5.6127e-09	53	1031	687	34553	response to nitrogen compound	SLC2A4|ICAM1|IGF1R|PANX1|STS|PLAU|DPYSL2|SMPD1|BSG|DAG1|ENPP1|TIMP1|CTSB|PDGFRB|FGA|ATP6V0E1|ATP6AP1|ADAM17|ADCY9|ASPH|COL6A1|NOTCH1|SLC3A2|ATP1A2|CSF2RA|THBS1|EGFR|HSP90B1|HRH1|SEPN1|ERBB3|ERBB2|ATP6V0A2|SCAP|NCAM1|SLIT2|CD55|ATP6V0A1|ANGPT1|BDNF|SORT1|INSR|GGH|INHBB|SDK1|KITLG|P2RX4|PTPRA|PEMT|FOLR1|FGFR3|FGFR1|FBN1
1654	4.403e-10	5.9883e-09	28	345	687	34553	eye development	FBN2|GPM6A|NRP1|BMPR2|TENM3|LAMA1|PTPRM|CHRDL1|CLCN2|NAGLU|MAN2A1|EPHB1|PDGFRB|TGFB1|WNT5B|LAMB2|WNT5A|MERTK|ACVR2B|SLC4A7|SDK1|TWSG1|RCN1|PVRL3|FGFR3|PVRL1|EPHA2|FBN1
48771	4.8069e-10	6.5222e-09	15	93	687	34553	tissue remodeling	ACE|BMPR2|TGFB1|ITGA4|SEMA3C|F2R|BGN|LIPA|ACVR2B|AXL|ERBB2|ENPP1|TPP1|CSPG4|EPHA2
60445	4.8674e-10	6.5888e-09	8	17	687	34553	branching involved in salivary gland morphogenesis	NRP1|LAMA5|PLXND1|SEMA3C|LAMA1|DAG1|PLXNA1|FGFR1
50790	5.3174e-10	7.181e-09	112	3112	687	34553	regulation of catalytic activity	APP|SCARB1|SERPINE2|SPINT2|F11R|CLU|ICAM1|IGF1R|CDH3|ADORA1|EPHB3|PDGFRB|IGFBP3|APLP2|F2R|SLC11A2|WNT5A|ATP1B3|ATP1B1|ADAM17|ADCY9|CD109|ADAM9|FKBP9|EPHA2|RTN4R|NOTCH1|ITPR1|TOR1AIP2|LPAR3|FBLN1|MST1R|EFNA5|CSF2RA|CORO1C|HSP90B1|NCSTN|FLRT2|PSAP|LRRC4B|CTSA|ACE|TGFB1|INSR|TFPI2|FN1|CRIM1|BST2|PTPRA|PPT1|CALU|PLXNB2|TPP1|CSPG4|FGFR3|FGFR1|ITGB1|ECM1|CD40|HSP90AB1|PTPRJ|ELFN2|PKD2|ELFN1|ROBO1|SMPD1…
9792	5.42e-10	7.286e-09	39	629	687	34553	embryo development ending in birth or egg hatching	ITGB1|GRN|NOTCH1|SEMA3C|PRKCSH|PLOD3|ECE1|SPINT2|CELSR1|PKD2|EGFR|NDST1|CHST11|POFUT1|MAN2A1|SLIT2|ACVR1|PDGFRB|ITGA4|ANGPT1|HEG1|SEMA4C|NOG|WNT5A|ADAM10|HSPG2|ACVR2A|SULF2|TGFBR2|EXT1|RCN1|COL2A1|PTK7|PLXNB2|TPP1|FOLR1|DSC3|EPHA2|FGFR1
70201	5.4205e-10	7.286e-09	46	828	687	34553	regulation of establishment of protein localization	ITGB1|LRRC15|CD274|CD40|HSP90AB1|LRP1|ITPR1|SLC2A1|FBLN1|HMGCR|EFNA5|PKD2|EGFR|PANX1|C1QTNF3|OS9|HYAL2|ERBB2|CD58|NEO1|CD276|GPR39|FGA|MBTPS1|TGFB1|TMEM30A|CADM1|ANGPT1|ITGA3|F2R|WNT5A|FN1|INHBB|ADRA2C|SLC8B1|GREM1|CREB3|ASPH|ADAM9|PEMT|FKBP9|HLA-DRB1|TNFRSF21|IFNAR1|EPHA2|SIDT2
10594	6.203e-10	8.3184e-09	16	110	687	34553	regulation of endothelial cell migration	NRP1|SCARB1|NOTCH1|BMPR2|TGFB1|ANGPT1|FLT4|WNT5A|PTPRM|PRCP|PKD2|THBS1|PPAP2B|SLIT2|MET|EPHA2
51965	6.4243e-10	8.5951e-09	13	67	687	34553	positive regulation of synapse assembly	BDNF|AMIGO1|TPBG|EFNA5|THBS2|FLRT2|SLITRK4|AGRN|EPHB2|EPHB1|ADGRL2|LRRC4B|EPHB3
6875	6.771e-10	9.0379e-09	32	449	687	34553	cellular metal ion homeostasis	ERO1A|APP|SLC46A1|CD40|TFRC|ITPR1|LPAR3|ATP1A2|PKD2|HSP90B1|CLN3|SV2A|SLC39A6|ATP6V0A2|S1PR1|S1PR3|CD55|ATP6V0A1|PRNP|ATP6V0E1|TGFB1|ATP6AP1|APLP2|F2R|SLC11A2|SLC39A10|ATP1B3|MCOLN1|ATP1B1|SLC39A14|SLC8B1|FKBP9
50679	6.8055e-10	9.063e-09	19	162	687	34553	positive regulation of epithelial cell proliferation	NRP1|GRN|ECM1|NOTCH1|BMPR2|TGFB1|LAMB2|FLT4|NOG|WNT5A|LAMB1|LAMC1|PKD2|F3|EGFR|CDH3|ERBB2|CDH13|FGFR3
18212	7.0808e-10	9.3932e-09	23	241	687	34553	peptidyl-tyrosine modification	PDGFRB|RYK|FLT4|INSR|F2R|DKFZP566H1924|MST1R|MERTK|EGFR|IGF1R|ERBB3|PTK7|AXL|ERBB2|TYRO3|EPHB2|MET|EPHB1|FGFR3|EPHB4|EPHB3|EPHA2|FGFR1
30206	7.0861e-10	9.3932e-09	9	25	687	34553	chondroitin sulfate biosynthetic process	CHST7|CHST11|CHST12|CHPF2|BGN|CSPG5|B3GALT6|CSPG4|CHST3
30855	7.411e-10	9.8013e-09	35	528	687	34553	epithelial cell differentiation	NRP1|LAMA5|NOTCH1|BMPR2|PTPRS|LAMA1|PLOD3|SPINT2|CTSV|F11R|ICAM1|CDH3|CDH2|PODXL|PSAP|S1PR1|CTSB|ACVR1|TGFB1|WNT5B|LAMB2|HEG1|WNT5A|ACVR2B|GREM1|SLC4A7|PTK7|ADAM9|TPP1|MET|FGFR3|ENG|EPHA2|SIDT2|FGFR1
6811	8.1272e-10	1.0724e-08	89	2275	687	34553	ion transport	ERO1A|SLC23A2|SCARB1|SLC46A1|TFRC|SLC44A2|SLC2A1|SLC4A2|PKD2|PANX1|SLC39A6|PIEZO1|ENPP1|ITGAV|EMB|SLC35A5|SCN1B|SLC12A9|SLC38A1|ATP6V0E1|SLC6A17|ATP6AP1|CACNA2D1|SLC2A13|SLC6A15|ABCC5|F2R|SLC11A2|SLC39A10|ANO6|ATP1B3|ATP1B1|SLC39A14|STIM1|SLC9A6|ASPH|SLCO4A1|SLC9A7|NPC2|FKBP9|PCYOX1|GRIA2|GPM6A|SLC26A2|TTYH3|TMEM63A|SLC22A5|TMEM63C|MFI2|ITPR1|SLC1A4|SLC3A2|ATP1A2|SLC1A5|SLC7A1|CLCN2|CLN3|ATP6V0A2…
70663	9.8354e-10	1.2948e-08	21	204	687	34553	regulation of leukocyte proliferation	CD274|PRNP|CD40|TGFB1|C10ORF54|SLC39A10|HLA-A|L1CAM|GREM1|BST1|EFNB1|KITLG|ERBB2|CD59|IL6ST|CD46|HLA-DRB1|TNFRSF21|ICOSLG|CD55|CD276
45778	9.8937e-10	1.2995e-08	14	83	687	34553	positive regulation of ossification	ACVR1|FBN2|NRP1|BMPR2|TGFB1|ATP6AP1|WNT5A|SUCO|MIA3|ANO6|ACVR2B|ACVR2A|IL6ST|CD276
6820	1.1176e-09	1.4646e-08	43	759	687	34553	anion transport	SLC23A2|SCARB1|SLC26A2|SLC46A1|TTYH3|SLC22A5|SLC2A1|SLC1A4|SLC3A2|SLC4A2|SLC1A5|SLC7A1|CLCN2|CLN3|ENPP1|LRRC8A|EMB|SLC13A5|LDLR|SLC36A4|SLC12A9|SLC12A2|ABCA2|SLC38A1|ACE|SLC12A5|TMEM30A|SLC6A17|BDNF|SLC6A15|ABCC5|ANO6|SLC4A7|SLC6A6|CLCN5|SLC6A8|SLC6A9|SLCO3A1|SLCO4A1|NPC2|SLCO4C1|FOLR1|PCYOX1
44243	1.1657e-09	1.5242e-08	14	84	687	34553	multicellular organismal catabolic process	ACE|MMP1|COL12A1|ADAM10|MRC2|ADAM17|COL2A1|ADAM15|CTSL|COL5A3|COL6A2|COL6A1|ADAM9|CTSB
6509	1.461e-09	1.9059e-08	8	19	687	34553	membrane protein ectodomain proteolysis	ADAM19|NCSTN|ADAM17|SPPL2B|SPPL2A|DAG1|ADAM9|ADAM10
44702	1.5208e-09	1.9794e-08	58	1230	687	34553	single organism reproductive process	ITGB1|BMPR2|HSP90AB1|SERPINE2|TNC|SPINT2|CTSV|PKD2|CELSR2|PRSS21|ICAM1|IGF1R|PLAU|BSG|ITGB8|GGT1|CTSB|ACVR1|CXADR|ITGA4|ITGA3|NOG|WNT5A|P3H4|PPAP2B|PPAP2A|TYRO3|DSG2|MFGE8|CD46|CD44|IGSF8|GRN|NOTCH1|FUT10|FBLN1|MST1R|EGFR|ADGRG2|PSAP|ERBB2|SLIT2|CD55|CRTAP|ACE|TGFB1|CADM1|INSR|INHBB|LAMB1|MERTK|ACVR2A|KITLG|AXL|SLCO4C1|TPP1|PVRL3|PVRL2
34976	1.5888e-09	2.0633e-08	22	230	687	34553	response to endoplasmic reticulum stress	ERO1A|MBTPS1|FKBP14|SEL1L|ITPR1|TMUB1|TXNDC11|ERLIN2|THBS1|HSP90B1|CREB3|OS9|CREB3L1|TMEM67|JKAMP|CREB3L2|SSR1|HYOU1|TPP1|STT3B|RNF175|ATF6
44255	1.6139e-09	2.0911e-08	58	1232	687	34553	cellular lipid metabolic process	PIGS|POGLUT1|SLC44A2|HEXA|STS|SMPD1|ITGB8|GGT1|A4GALT|PDGFRB|ABCC1|ALG9|PLAUR|HSPG2|SUMF1|TNFRSF1A|PLA2G15|IMPAD1|PPAP2B|PPAP2A|PLBD1|SMPDL3B|ST6GALNAC4|TNFRSF21|ST6GALNAC6|ASAH1|LRP1|GBA|PON1|LPL|LCAT|HMGCR|LRP8|PLD3|UGT8|CLN3|KDELC1|KDELC2|GPC1|PSAP|NEU1|ST3GAL4|GPC3|LDLR|ST3GAL2|ARSB|CTSA|GGT7|NAGA|PRG4|GLB1|PPT1|PEMT|FAS|PPT2|PNPLA6|AGRN|GLA
50921	1.7863e-09	2.3094e-08	16	118	687	34553	positive regulation of chemotaxis	PDGFRB|NRP1|BMPR2|TGFB1|WNT5A|ADAM10|ANO6|PKD2|F3|THBS1|CREB3|ADAM17|S1PR1|CDH13|SLIT2|MET
31325	1.8783e-09	2.4205e-08	109	3066	687	34553	positive regulation of cellular metabolic process	APP|SCARB1|CLU|ICAM1|IGF1R|CDH3|CDH2|PLAU|CREB3L1|CREB3L2|ADORA1|TNFRSF8|ACVR1|PDGFRB|IGFBP3|F2R|SLC11A2|WNT5A|ADAM17|ADCY9|GPR161|ADAM9|IL6ST|ATF6|IFNAR1|SEMA7A|NOTCH1|MFI2|LPAR3|FBLN1|MST1R|PTTG1IP|EFNA5|CSF2RA|HRH1|PSAP|SCAP|CD276|ACE|TGFB1|BDNF|INSR|FN1|GLMP|INHBB|ERLIN2|BMP1|PTPRA|PEMT|TPP1|CSPG4|FGFR3|FGFR1|NRP1|CD40|BMPR2|HSP90AB1|FLT4|ECE1|PKD2|ROBO1|SMPD1|HYAL2|CTSC|FGA|ATP6AP1|ITGA1|NOG…
32963	1.8807e-09	2.4205e-08	14	87	687	34553	collagen metabolic process	MMP1|COL12A1|P3H2|ADAM10|MRC2|ADAM17|COL2A1|ADAM15|CTSL|COL5A3|COL6A2|COL6A1|ADAM9|CTSB
30501	1.9419e-09	2.4937e-08	10	37	687	34553	positive regulation of bone mineralization	ACVR1|FBN2|NRP1|BMPR2|TGFB1|MIA3|ANO6|ACVR2B|ACVR2A|CD276
60173	2.0806e-09	2.6599e-08	19	173	687	34553	limb development	FBN2|NOTCH1|BMPR2|SEMA3C|ITGB4|NOG|WNT5A|LRP4|ECE1|GREM1|COL2A1|CHST11|ASPH|IMPAD1|GPC3|TPP1|ITGA6|LRP10|FGFR1
48736	2.0806e-09	2.6599e-08	19	173	687	34553	appendage development	FBN2|NOTCH1|BMPR2|SEMA3C|ITGB4|NOG|WNT5A|LRP4|ECE1|GREM1|COL2A1|CHST11|ASPH|IMPAD1|GPC3|TPP1|ITGA6|LRP10|FGFR1
32103	2.1329e-09	2.7207e-08	24	277	687	34553	positive regulation of response to external stimulus	PDGFRB|NRP1|BMPR2|TGFB1|WNT5A|ADAM10|ANO6|OSMR|PKD2|F3|THBS1|TNFRSF1A|IL17RA|CREB3|ADAM17|ADORA2B|HYAL2|S1PR1|CDH13|FKBP9|CD47|SLIT2|IL6ST|MET
48705	2.3506e-09	2.9919e-08	21	214	687	34553	skeletal system morphogenesis	PDGFRB|FBN2|BMPR2|TGFB1|RYK|NOG|HSPG2|THBS1|ACVR2B|GLG1|TGFBR2|THBS3|NDST1|COL2A1|BMP1|CHST11|IMPAD1|HYAL2|ALPL|FGFR3|FGFR1
7178	2.461e-09	3.1254e-08	24	279	687	34553	transmembrane receptor protein serine/threonine kinase signaling pathway	ACVR1|BMPR2|TGFB1|ITGB5|NOG|C10ORF54|LTBP4|LRP4|LNPEP|INHBB|PTPRK|F11R|FSTL1|CHRDL1|ACVR2B|ACVR2A|TGFBR2|CDH5|TWSG1|BMP1|ADAM9|FMOD|LRP10|ENG
1903035	2.4891e-09	3.1542e-08	18	156	687	34553	negative regulation of response to wounding	FGA|SERPINE2|F11|GBA|PLAUR|PLAT|HMGCR|TNFRSF1A|C1QTNF3|NT5E|PLAU|CD109|TYRO3|ADORA1|TNR|SLIT2|HLA-DRB1|CD276
1903037	2.5255e-09	3.1932e-08	25	302	687	34553	regulation of leukocyte cell-cell adhesion	CD274|CD83|EFNB1|IL1RL2|ERBB2|CLPTM1|CD59|ICOSLG|CD55|CD276|PRNP|TGFB1|ITGA4|C10ORF54|HLA-A|L1CAM|TGFBR2|CD47|IL6ST|CD46|IL7R|HLA-DRB1|TNFRSF21|CD44|HLA-DQB1
50708	2.7405e-09	3.4575e-08	30	424	687	34553	regulation of protein secretion	CD274|CD40|ITPR1|SLC2A1|FBLN1|HMGCR|EFNA5|PANX1|C1QTNF3|HYAL2|CD58|NEO1|CD276|GPR39|FGA|TGFB1|CADM1|ANGPT1|F2R|WNT5A|FN1|INHBB|ADRA2C|SLC8B1|ADAM9|FKBP9|HLA-DRB1|TNFRSF21|IFNAR1|SIDT2
90100	2.7489e-09	3.4605e-08	15	105	687	34553	positive regulation of transmembrane receptor protein serine/threonine kinase signaling pathway	ACVR1|NOTCH1|BMPR2|TGFB1|C10ORF54|INHBB|THBS1|ACVR2B|ACVR2A|TWSG1|ADAM17|BMP1|GPC3|NEO1|ENG
32880	2.8795e-09	3.617e-08	49	965	687	34553	regulation of protein localization	ITGB1|CD40|HSP90AB1|SLC2A1|PKD2|CELSR2|PANX1|C1QTNF3|CDH2|HYAL2|NEO1|GPR39|FGA|ITGA3|F2R|WNT5A|ADRA2C|GREM1|CREB3|ASPH|ADAM9|FKBP9|TNFRSF21|IFNAR1|EPHA2|SIDT2|LRRC15|CD274|LRP1|ITPR1|FBLN1|HMGCR|EFNA5|EGFR|OS9|ERBB2|CD58|CD276|PRNP|MBTPS1|TGFB1|TMEM30A|CADM1|ANGPT1|FN1|INHBB|SLC8B1|PEMT|HLA-DRB1
1933	3.4453e-09	4.3182e-08	29	403	687	34553	negative regulation of protein phosphorylation	RTN4R|LRRC15|GBA|PTPRJ|FBLN1|HMGCR|CORO1C|IGF1R|FLRT2|SMPD1|HYAL2|DAG1|ENPP1|SLIT2|LRRC4B|PRNP|KIRREL|TGFB1|SEMA4D|ANGPT1|IGFBP3|NOG|BGN|ASPN|GREM1|RNF149|PPAP2B|CD109|ENG
7498	3.7336e-09	4.6694e-08	16	124	687	34553	mesoderm development	ITGB1|ACVR1|BMPR2|ITGB4|ITGA3|ITGA2|NOG|WNT5A|ACVR2B|ACVR2A|EXT1|EXT2|POFUT2|TWSG1|EPHA2|FGFR1
30574	3.8781e-09	4.8397e-08	13	77	687	34553	collagen catabolic process	MMP1|COL12A1|ADAM10|MRC2|ADAM17|COL2A1|ADAM15|CTSL|COL5A3|COL6A2|COL6A1|ADAM9|CTSB
51338	4.2287e-09	5.2658e-08	54	1135	687	34553	regulation of transferase activity	APP|CD40|HSP90AB1|PTPRJ|PKD2|CLU|IGF1R|SMPD1|HYAL2|ADORA1|PDGFRB|APLP2|F2R|ITGA1|WNT5A|BGN|ADRA2C|ASPN|TGFBR2|GREM1|ADAM17|ADCY9|ADORA2B|ADAM9|CD44|RTN4R|LRRC15|GBA|LPAR3|MST1R|HMGCR|EFNA5|LRP8|CSF2RA|THBS1|EGFR|CORO1C|FLRT2|ERBB3|ERBB2|NCAM1|S1PR2|LRRC4B|ACE|TGFB1|ANGPT1|INSR|ACVR2B|KITLG|PTPRA|TPP1|CSPG4|FGFR3|FGFR1
70169	4.4785e-09	5.5647e-08	10	40	687	34553	positive regulation of biomineral tissue development	ACVR1|FBN2|NRP1|BMPR2|TGFB1|MIA3|ANO6|ACVR2B|ACVR2A|CD276
8045	4.5406e-09	5.6268e-08	9	30	687	34553	motor neuron axon guidance	NRP1|ALCAM|PLXND1|NOG|ERBB2|PLXNA1|SEMA3F|SLIT2|PLXNA3
51223	4.548e-09	5.6268e-08	42	766	687	34553	regulation of protein transport	CD274|CD40|HSP90AB1|LRP1|ITPR1|SLC2A1|FBLN1|HMGCR|EFNA5|PKD2|EGFR|PANX1|C1QTNF3|OS9|HYAL2|ERBB2|CD58|NEO1|CD276|GPR39|FGA|MBTPS1|TGFB1|TMEM30A|CADM1|ANGPT1|F2R|WNT5A|FN1|INHBB|ADRA2C|SLC8B1|GREM1|CREB3|ASPH|ADAM9|PEMT|FKBP9|HLA-DRB1|TNFRSF21|IFNAR1|SIDT2
34110	4.5896e-09	5.6661e-08	25	311	687	34553	regulation of homotypic cell-cell adhesion	CD274|CD83|SERPINE2|EFNB1|IL1RL2|ERBB2|CLPTM1|CD59|ICOSLG|CD55|CD276|PRNP|TGFB1|C10ORF54|HLA-A|L1CAM|TGFBR2|CD47|IL6ST|CD46|IL7R|HLA-DRB1|TNFRSF21|CD44|HLA-DQB1
17015	4.6605e-09	5.7414e-08	15	109	687	34553	regulation of transforming growth factor beta receptor signaling pathway	FBN2|TGFB1|ITGA3|LTBP4|THBS1|GLG1|ASPN|VASN|TGFBR2|ADAM17|CHST11|CD109|FOLR1|ENG|FBN1
3008	4.8607e-09	5.9751e-08	78	1960	687	34553	system process	ITGB1|PIGR|APP|CNTNAP1|SLC46A1|BMPR2|SERPINE2|ITGB5|PLOD3|ECE1|PTPRJ|F11R|ICAM1|CDH3|STS|ANPEP|HYAL2|ADORA1|TNR|EPHB1|SCN1B|DGCR2|GPR39|MME|ITGA3|HEG1|GAA|APLP2|F2R|ITGA1|SLC11A2|ATP1B1|ADCY9|COL2A1|ASPH|ADORA2B|B3GNT2|FKBP9|ITGA5|ENG|PRCP|SLC1A4|ATP1A2|HMGCR|EGFR|CLN5|CLN3|HRH1|SEPN1|CHST10|ST3GAL4|S1PR1|SLIT2|LDLR|CNNM4|SLC12A2|PRNP|ACE|KIRREL|TGFB1|ANGPT1|BDNF|LAMB2|MCAM|FZD9|LNPEP|SULF2|SLC4A…
60341	5.1242e-09	6.2856e-08	58	1272	687	34553	regulation of cellular localization	ITGB1|CD40|HSP90AB1|SLC2A1|PKD2|PANX1|C1QTNF3|CDH3|CDH2|LAMP1|DPYSL2|HYAL2|ADORA1|NEO1|GPR39|FGA|ATP6AP1|ITGA3|F2R|WNT5A|ADRA2C|GREM1|CREB3|ASPH|ADORA2B|ADAM9|FKBP9|TNFRSF21|IFNAR1|EPHA2|SIDT2|LRRC15|CD274|NOTCH1|ITPR1|FBLN1|ATP1A2|HMGCR|EFNA5|EGFR|OS9|ERBB2|NCAM1|CD58|CD276|ABCA2|MBTPS1|TGFB1|TMEM30A|CADM1|ANGPT1|FN1|INHBB|SLC8B1|BST2|P2RX4|PEMT|HLA-DRB1
44057	5.165e-09	6.3222e-08	32	488	687	34553	regulation of system process	BMPR2|SLC22A5|PTPRM|ECE1|ATP1A2|HMGCR|ICAM1|C1QTNF3|HRH1|SEPN1|ADORA1|TNR|SCN1B|GPR39|FGA|CXADR|ACE|GAA|F2R|INHBB|ADRA2C|ATP1B1|P2RX4|ASPH|ADORA2B|DSG2|FKBP9|IL6ST|DSC2|TNFRSF21|DSC3|FGFR1
1903844	5.2985e-09	6.4581e-08	15	110	687	34553	regulation of cellular response to transforming growth factor beta stimulus	FBN2|TGFB1|ITGA3|LTBP4|THBS1|GLG1|ASPN|VASN|TGFBR2|ADAM17|CHST11|CD109|FOLR1|ENG|FBN1
45667	5.2985e-09	6.4581e-08	15	110	687	34553	regulation of osteoblast differentiation	ACVR1|FBN2|NRP1|NOTCH1|BMPR2|SEMA4D|ATP6AP1|NOG|SUCO|ACVR2B|ACVR2A|TWSG1|IL6ST|CD276|FGFR1
1707	5.3401e-09	6.4814e-08	12	65	687	34553	mesoderm formation	ITGB1|ACVR1|EXT2|POFUT2|TWSG1|BMPR2|ITGB4|ITGA3|ITGA2|NOG|WNT5A|EPHA2
2062	5.3401e-09	6.4814e-08	12	65	687	34553	chondrocyte differentiation	COL2A1|BMPR2|TGFB1|CHST11|WNT5B|IMPAD1|CREB3L2|MIA3|HSPG2|FGFR3|SULF2|FGFR1
14070	5.6043e-09	6.7876e-08	47	923	687	34553	response to organic cyclic compound	GRN|NOTCH1|HSP90AB1|CD83|GBA|LCAT|SLC3A2|ATP1A2|CTSV|LRP8|THBS1|EGFR|HSP90B1|ICAM1|IGF1R|PANX1|HRH1|STS|SEPN1|PLAU|DPYSL2|SMPD1|BSG|ERBB2|SLIT2|ARSB|CTSB|PDGFRB|ABCA2|FGA|TGFB1|BDNF|F3|TGFBR2|SDK1|P2RX4|ASPH|NPC1|LOX|CALU|ADAM9|FAS|ALPL|DSG2|FKBP9|MFGE8|FOLR1
51896	5.9588e-09	7.2019e-08	16	128	687	34553	regulation of protein kinase B signaling	TGFB1|ANGPT1|INSR|PTPRJ|MST1R|KIAA1161|F3|THBS1|EGFR|IGF1R|LMBRD1|AXL|HYAL2|DAG1|HPSE|EPHA2
50650	6.2854e-09	7.5807e-08	9	31	687	34553	chondroitin sulfate proteoglycan biosynthetic process	CHST7|CHST11|CHST12|CHPF2|BGN|CSPG5|B3GALT6|CSPG4|CHST3
15711	6.3408e-09	7.6315e-08	33	519	687	34553	organic anion transport	SLC23A2|SCARB1|SLC26A2|SLC46A1|SLC22A5|SLC2A1|SLC1A4|SLC3A2|SLC4A2|SLC1A5|SLC7A1|CLN3|EMB|SLC13A5|LDLR|SLC36A4|ABCA2|SLC38A1|ACE|TMEM30A|SLC6A17|BDNF|SLC6A15|ABCC5|SLC4A7|SLC6A6|SLC6A8|SLC6A9|SLCO3A1|SLCO4A1|NPC2|SLCO4C1|FOLR1
72073	6.6788e-09	8.0215e-08	16	129	687	34553	kidney epithelium development	LAMA5|NOTCH1|TGFB1|BDNF|LAMB2|NOG|PKD2|HS2ST1|GREM1|EPCAM|PODXL|GPC3|FAT4|SLIT2|CD44|FGFR1
33674	8.0459e-09	9.6433e-08	38	664	687	34553	positive regulation of kinase activity	CD40|HSP90AB1|LPAR3|MST1R|EFNA5|PKD2|CLU|LRP8|CSF2RA|THBS1|EGFR|ERBB3|ERBB2|ADORA1|NCAM1|S1PR2|PDGFRB|ACE|TGFB1|ANGPT1|INSR|F2R|ITGA1|WNT5A|ADRA2C|ACVR2B|TGFBR2|GREM1|KITLG|ADAM17|ADCY9|PTPRA|ADORA2B|ADAM9|CSPG4|FGFR3|CD44|FGFR1
71773	8.101e-09	9.6691e-08	14	97	687	34553	cellular response to BMP stimulus	ACVR1|BMPR2|NOG|C10ORF54|LRP4|FSTL1|CHRDL1|ACVR2B|ACVR2A|TWSG1|COL2A1|BMP1|LRP10|ENG
71772	8.101e-09	9.6691e-08	14	97	687	34553	response to BMP	ACVR1|BMPR2|NOG|C10ORF54|LRP4|FSTL1|CHRDL1|ACVR2B|ACVR2A|TWSG1|COL2A1|BMP1|LRP10|ENG
35966	8.1677e-09	9.7286e-08	18	168	687	34553	response to topologically incorrect protein	ERO1A|MBTPS1|HSP90AB1|FKBP14|TOR1B|CLU|THBS1|HSP90B1|CREB3|CREB3L1|JKAMP|CREB3L2|SSR1|HYOU1|TPP1|STT3B|RNF175|ATF6
8038	8.591e-09	1.0212e-07	9	32	687	34553	neuron recognition	APP|NRP1|EFNB3|BDNF|AMIGO1|EPHB2|EPHB3|ROBO1|OPCML
45860	8.9624e-09	1.0631e-07	37	638	687	34553	positive regulation of protein kinase activity	CD40|HSP90AB1|LPAR3|MST1R|EFNA5|PKD2|CLU|LRP8|CSF2RA|THBS1|EGFR|ERBB3|ERBB2|ADORA1|NCAM1|S1PR2|PDGFRB|ACE|TGFB1|ANGPT1|INSR|F2R|ITGA1|WNT5A|ADRA2C|ACVR2B|TGFBR2|GREM1|KITLG|ADAM17|ADCY9|PTPRA|ADORA2B|ADAM9|CSPG4|FGFR3|FGFR1
1903522	9.3067e-09	1.1017e-07	22	253	687	34553	regulation of blood circulation	FGA|CXADR|ACE|BMPR2|GAA|F2R|PTPRM|ECE1|ATP1A2|HMGCR|ADRA2C|ATP1B1|ICAM1|HRH1|P2RX4|ASPH|ADORA1|DSG2|FKBP9|DSC2|SCN1B|DSC3
22607	9.5534e-09	1.1286e-07	89	2395	687	34553	cellular component assembly	ITGB1|TOR2A|CNTNAP1|CD40|PLXND1|ITGB5|ITGB4|PRKCSH|SLC2A1|PLOD3|IL1RAP|PTPRK|LAMC1|F11R|CLU|PVR|CELSR2|FGFRL1|ACTB|IGF1R|ACTG1|PANX1|C1QTNF3|CDH5|CDH4|CDH3|CDH2|DNER|CTSC|PDGFRB|HGSNAT|FGA|HEG1|ATG9A|EMP1|P3H4|ANO6|EMP3|TNFRSF1A|GREM1|LOX|COL6A2|CLDN12|COL6A1|CDH13|ITGA6|ITGA5|CDH15|GPM6A|LAMA5|CD151|LRP4|LPAR3|HMGCR|EFNA5|NTN1|HSP90B1|UGT8|TMEM67|GPC1|TSPAN4|ATP6V0A2|S1PR1|CD59|S1PR2|ATP6V0A1|PR…
7044	9.6002e-09	1.1318e-07	10	43	687	34553	cell-substrate junction assembly	LAMA5|CD151|LAMB3|ITGB4|LAMB2|FN1|ITGA6|ITGA5|PTPRK|LAMC1
6457	9.7506e-09	1.1456e-07	26	347	687	34553	protein folding	ERO1A|LRPAP1|ERO1B|FKBP10|TOR2A|HSP90AB1|FKBP14|PRKCSH|FUT10|SEL1L|LTBP4|TXNDC11|CLU|ACTB|HSP90B1|OS9|EMC1|QSOX1|QSOX2|SIL1|CRTAP|TOR1B|FKBP7|FKBP9|PPIB|ATF6
8219	9.7773e-09	1.1456e-07	56	1229	687	34553	cell death	ERO1A|APP|CD40|BMPR2|ITGB2|CTSV|PKD2|CLU|ROBO1|LAMP1|ADAMTSL4|CTSL|PLAU|ADORA1|TNFRSF8|ACP2|ITGAV|CTSC|IGFBP3|F2R|SLC11A2|PLAUR|EMP1|EMP3|F3|TNFRSF1A|TGFBR2|GREM1|TMEM219|DSG2|DNASE2|MET|TNFRSF21|CD44|EPHA2|NOTCH1|TM2D1|ITPR1|NTN1|THBS1|NCSTN|ERBB3|PSAP|SLIT2|TGFB1|CADM1|SORT1|CD70|SLC4A7|KITLG|P2RX4|FAP|FAS|CLPTM1L|LTBR|FGFR3
16265	9.7773e-09	1.1456e-07	56	1229	687	34553	death	ERO1A|APP|CD40|BMPR2|ITGB2|CTSV|PKD2|CLU|ROBO1|LAMP1|ADAMTSL4|CTSL|PLAU|ADORA1|TNFRSF8|ACP2|ITGAV|CTSC|IGFBP3|F2R|SLC11A2|PLAUR|EMP1|EMP3|F3|TNFRSF1A|TGFBR2|GREM1|TMEM219|DSG2|DNASE2|MET|TNFRSF21|CD44|EPHA2|NOTCH1|TM2D1|ITPR1|NTN1|THBS1|NCSTN|ERBB3|PSAP|SLIT2|TGFB1|CADM1|SORT1|CD70|SLC4A7|KITLG|P2RX4|FAP|FAS|CLPTM1L|LTBR|FGFR3
45087	1.025e-08	1.1985e-07	54	1165	687	34553	innate immune response	APP|HSP90AB1|PRKCSH|ITGB2|ICAM2|IL1RAP|CLU|ACTB|ICAM1|ACTG1|PANX1|CTSL|CTSB|PDGFRB|FGA|IFNGR1|ATG9A|WNT5A|HLA-B|HLA-C|HLA-A|ADCY9|ADAM15|MASP1|CD46|CD44|HLA-DQB1|IFNAR1|ITPR1|MST1R|CSF2RA|EGFR|HSP90B1|IL1RL2|ERBB3|ERBB2|CD59|NCAM1|CD58|CD55|MICA|MICB|TGFB1|ANGPT1|L1CAM|BST2|KITLG|PTPRA|AXL|ULBP2|FGFR3|HLA-DRB1|LGMN|FGFR1
2698	1.0613e-08	1.2385e-07	14	99	687	34553	negative regulation of immune effector process	TGFB1|ANGPT1|C10ORF54|HLA-B|HLA-A|BST2|TSPAN6|CD59|MASP1|CD46|IL7R|CD55|MICA|MICB
48332	1.087e-08	1.2659e-07	12	69	687	34553	mesoderm morphogenesis	ITGB1|ACVR1|EXT2|POFUT2|TWSG1|BMPR2|ITGB4|ITGA3|ITGA2|NOG|WNT5A|EPHA2
70482	1.0917e-08	1.2688e-07	24	301	687	34553	response to oxygen levels	PDGFRB|NOTCH1|TGFB1|TFRC|BDNF|SLC11A2|ITPR1|PLOD2|PLAT|PLOD1|SLC2A4|ATP1B1|THBS1|VASN|HSP90B1|ICAM1|ADAM17|PLAU|ADORA1|SCAP|FAS|HYOU1|SLC29A1|ENG
1818	1.1072e-08	1.2842e-07	20	212	687	34553	negative regulation of cytokine production	CD274|PRNP|CD83|TGFB1|ANGPT1|GBA|ATG9A|FN1|C10ORF54|PRG4|FBLN1|INHBB|THBS1|BST2|C1QTNF3|CDH3|AXL|HLA-DRB1|TNFRSF21|CD276
6004	1.1664e-08	1.3501e-07	7	16	687	34553	fucose metabolic process	POFUT2|POFUT1|FUCA1|FUT10|FUCA2|B3GLCT|FUT4
46649	1.1804e-08	1.3636e-07	27	375	687	34553	lymphocyte activation	ITGB1|CD40|CD151|ITGB2|ICAM1|NCSTN|LRRC8A|EPHB1|ICOSLG|MICA|CD276|MICB|CXADR|TGFB1|ITGA4|FZD9|L1CAM|MERTK|BST2|ADAM17|AXL|TYRO3|FAS|FKBP9|IL7R|ULBP2|IFNAR1
50808	1.1855e-08	1.3668e-07	18	172	687	34553	synapse organization	GPM6A|PLXND1|BDNF|LAMB2|F2R|TNC|LRP4|SEMA3E|SEZ6L2|ELFN1|SDK1|CDH2|SLC9A6|DNER|ERBB2|TNR|AGRN|LRP10
3013	1.2561e-08	1.4453e-07	25	327	687	34553	circulatory system process	BMPR2|PLOD3|ECE1|PRCP|PTPRJ|ATP1A2|F11R|HRH1|ANPEP|ADORA1|SLIT2|SCN1B|ACE|TGFB1|ANGPT1|MME|HEG1|GAA|F2R|ITGA1|LNPEP|ATP1B1|P2RX4|ADORA2B|ENG
1901575	1.2911e-08	1.4826e-07	78	2005	687	34553	organic substance catabolic process	CPQ|HEXA|ECE1|CTSV|LIPA|STS|NAGLU|CTSL|SMPD1|ANPEP|HYAL2|ADORA1|ENPP1|ENPP4|CTSF|GGT1|GUSB|CTSC|CTSB|HGSNAT|ENTPD4|GAA|BGN|HSPG2|BSCL2|PLA2G15|PLBD1|DNASE2|SMPDL3B|PLBD2|CD44|PCYOX1|FUT10|GBA|SEL1L|PON1|LPL|GNS|PLD3|FUT4|HSP90B1|CLN5|CLN3|NT5E|OS9|TMEM67|GPC1|NEU1|GPC3|RNF175|LDLR|ARSB|CTSA|ACE|TGFB1|FUCA1|FUCA2|TMUB1|NAGA|LNPEP|ERLIN2|GALNS|FAP|GLB1|JKAMP|OGN|PPT1|CSPG5|TPP1|CSPG4|HPSE|PNPLA6|ST…
51046	1.3593e-08	1.5578e-07	40	736	687	34553	regulation of secretion	CD274|CD40|NOTCH1|ITPR1|SLC2A1|FBLN1|HMGCR|EFNA5|PANX1|C1QTNF3|POFUT2|LAMP1|ERBB3|DPYSL2|HYAL2|ADORA1|NCAM1|CD58|NEO1|CD276|GPR39|FGA|TGFB1|CADM1|ANGPT1|ATP6AP1|F2R|WNT5A|FN1|INHBB|ADRA2C|SLC8B1|P2RX4|ADORA2B|ADAM9|FKBP9|HLA-DRB1|TNFRSF21|IFNAR1|SIDT2
50670	1.3964e-08	1.5971e-07	19	194	687	34553	regulation of lymphocyte proliferation	CD274|PRNP|CD40|TGFB1|C10ORF54|SLC39A10|HLA-A|L1CAM|BST1|EFNB1|ERBB2|CD59|IL6ST|CD46|HLA-DRB1|TNFRSF21|ICOSLG|CD55|CD276
72006	1.5819e-08	1.8057e-07	15	119	687	34553	nephron development	PDGFRB|LAMA5|NOTCH1|ANGPT1|ITGA3|LAMB2|NOG|PKD2|SULF2|HS2ST1|GREM1|PODXL|GPC3|FAT4|CD44
6986	1.64e-08	1.8683e-07	17	156	687	34553	response to unfolded protein	ERO1A|MBTPS1|HSP90AB1|FKBP14|TOR1B|THBS1|HSP90B1|CREB3|CREB3L1|JKAMP|CREB3L2|SSR1|HYOU1|TPP1|STT3B|RNF175|ATF6
32944	1.7939e-08	2.0396e-07	19	197	687	34553	regulation of mononuclear cell proliferation	CD274|PRNP|CD40|TGFB1|C10ORF54|SLC39A10|HLA-A|L1CAM|BST1|EFNB1|ERBB2|CD59|IL6ST|CD46|HLA-DRB1|TNFRSF21|ICOSLG|CD55|CD276
30509	1.8005e-08	2.0401e-07	13	87	687	34553	BMP signaling pathway	ACVR1|BMPR2|NOG|C10ORF54|LRP4|FSTL1|CHRDL1|ACVR2B|ACVR2A|TWSG1|BMP1|LRP10|ENG
10959	1.8015e-08	2.0401e-07	25	333	687	34553	regulation of metal ion transport	CD63|SERPINE2|AMIGO1|LPAR3|ATP1A2|PKD2|ICAM1|ADORA1|SCN1B|PDGFRB|GPR39|PRNP|TGFB1|CACNA2D1|F2R|ATP1B3|ATP1B1|TMEM110|CREB3|P2RX4|TSPAN13|STIM1|ASPH|CNTN1|FKBP9
51251	1.8783e-08	2.1114e-07	23	286	687	34553	positive regulation of lymphocyte activation	CD274|CD40|CD83|TGFB1|SLC39A10|HLA-A|L1CAM|TGFBR2|BST1|EFNB1|IL1RL2|LAMP1|AXL|CD59|CD47|IL6ST|CD46|IL7R|HLA-DRB1|ICOSLG|CD55|HLA-DQB1|CD276
7159	1.8783e-08	2.1114e-07	23	286	687	34553	leukocyte cell-cell adhesion	ITGB1|CXADR|CD151|TGFB1|ITGA4|SEMA4D|PODXL2|ITGB2|L1CAM|ICAM1|NCSTN|NT5E|ADAM17|FAS|FKBP9|ITGA5|IL7R|ICOSLG|CD44|MICA|IFNAR1|CD276|MICB
32844	1.8813e-08	2.1114e-07	28	409	687	34553	regulation of homeostatic process	ERO1A|SLC22A5|TFRC|ITPR1|ATP1A2|HMGCR|EFNA5|PKD2|ADORA1|S1PR1|LDLR|P4HTM|SCN1B|GPR39|TGFB1|ATP6AP1|F2R|MCOLN1|ACVR2A|KITLG|ADAM17|P2RX4|ASPH|NPC1|TPP1|FKBP9|HLA-DRB1|SIDT2
50890	1.8823e-08	2.1114e-07	22	263	687	34553	cognition	ITGB1|APP|PRNP|BDNF|ITGA3|SLC11A2|FZD9|SLC1A4|ATP1A2|HMGCR|EGFR|CLN3|HRH1|STS|CHST10|ST3GAL4|PPT1|ADORA1|TNR|MAN2B1|ITGA5|DGCR2
7389	1.8827e-08	2.1114e-07	29	435	687	34553	pattern specification process	NRP1|GALNT11|NOTCH1|BMPR2|PLXND1|SEMA3C|LRP4|SEMA3E|SEMA3F|RFNG|CELSR1|PKD2|CELSR2|EFNB1|POFUT1|GPC3|ACVR1|NOG|WNT5A|ACVR2B|ACVR2A|TGFBR2|GREM1|ASPH|TPP1|LRP10|FOLR1|NBL1|ENG
48520	1.9738e-08	2.2092e-07	16	139	687	34553	positive regulation of behavior	PDGFRB|NRP1|BMPR2|TGFB1|WNT5A|ADAM10|ANO6|PKD2|F3|THBS1|CREB3|ADAM17|S1PR1|CDH13|SLIT2|MET
55076	1.9865e-08	2.2182e-07	17	158	687	34553	transition metal ion homeostasis	APP|PRNP|SLC46A1|ATP6V0E1|TFRC|ATP6AP1|MFI2|APLP2|SLC11A2|SLC39A10|MCOLN1|SLC39A14|HYAL2|SLC39A6|ATP6V0A2|NEO1|ATP6V0A1
50777	1.9895e-08	2.2182e-07	15	121	687	34553	negative regulation of immune response	TGFB1|ANGPT1|C10ORF54|HLA-B|HLA-A|IL27RA|BST2|TYRO3|CD59|MASP1|CD46|IL7R|HLA-DRB1|CD55|MICA
33619	2.0505e-08	2.2773e-07	9	35	687	34553	membrane protein proteolysis	ADAM19|MBTPS1|NCSTN|ADAM17|SPPL2B|SPPL2A|DAG1|ADAM9|ADAM10
48675	2.0505e-08	2.2773e-07	9	35	687	34553	axon extension	ITGB1|NRP1|SEMA7A|ALCAM|SLC9A6|BDNF|LAMB2|SEMA3F|SLIT2
1657	2.0745e-08	2.2996e-07	13	88	687	34553	ureteric bud development	LAMA5|TGFB1|BDNF|NOG|PKD2|HS2ST1|GREM1|EPCAM|GPC3|FAT4|SLIT2|CD44|FGFR1
2064	2.1143e-08	2.3392e-07	19	199	687	34553	epithelial cell development	NOTCH1|PTPRS|WNT5B|LAMB2|HEG1|WNT5A|PLOD3|SPINT2|F11R|ICAM1|GREM1|SLC4A7|PODXL|MET|FGFR3|ENG|EPHA2|SIDT2|FGFR1
22411	2.1627e-08	2.3881e-07	37	660	687	34553	cellular component disassembly	FBN2|LAMA5|COL12A1|PLOD2|SLC1A4|CTSV|LAMC1|PKD2|NCSTN|CTSL|BSG|TIMP1|CTSB|NUP210|LAMB3|MMP1|LAMB2|ATG9A|FN1|ADAM10|LAMB1|ATP1B1|HSPG2|ADAM17|COL2A1|BMP1|ADAM15|COL5A3|COL6A2|COL6A1|ADAM9|CSPG5|DSG2|CD44|CHST3|ENG|FBN1
48608	2.3152e-08	2.5516e-07	28	413	687	34553	reproductive structure development	NOTCH1|BMPR2|HSP90AB1|SERPINE2|TNC|SPINT2|CTSV|PKD2|EGFR|ICAM1|IGF1R|PSAP|BSG|ITGB8|SLIT2|CTSB|ITGA4|INSR|NOG|WNT5A|INHBB|MERTK|ACVR2A|KITLG|AXL|TYRO3|TPP1|CD44
61061	2.3548e-08	2.5903e-07	31	493	687	34553	muscle structure development	ITGB1|IGSF8|LAMA5|NOTCH1|TMTC3|HMGCR|FGFRL1|ACTG1|SGCE|CDH3|SEPN1|CDH2|SGCB|DNER|ERBB2|S1PR1|NEO1|CTSB|ACVR1|PDGFRB|CD164|CXADR|SORT1|HEG1|SEMA4C|WNT5A|KIAA1161|GREM1|STIM1|ITGA7|CDH15
72163	2.3856e-08	2.6142e-07	13	89	687	34553	mesonephric epithelium development	LAMA5|TGFB1|BDNF|NOG|PKD2|HS2ST1|GREM1|EPCAM|GPC3|FAT4|SLIT2|CD44|FGFR1
72164	2.3856e-08	2.6142e-07	13	89	687	34553	mesonephric tubule development	LAMA5|TGFB1|BDNF|NOG|PKD2|HS2ST1|GREM1|EPCAM|GPC3|FAT4|SLIT2|CD44|FGFR1
61077	2.4136e-08	2.6398e-07	10	47	687	34553	chaperone-mediated protein folding	ERO1A|FKBP10|TOR2A|CRTAP|FKBP14|FKBP7|FKBP9|TOR1B|PPIB|CLU
2697	2.4374e-08	2.6608e-07	28	414	687	34553	regulation of immune effector process	SEMA7A|CD40|PVR|IL27RA|ICAM1|LAMP1|TSPAN6|CD59|CD55|MICA|MICB|TGFB1|CADM1|ANGPT1|WNT5A|C10ORF54|HLA-B|HLA-A|ATP1B1|BST2|CREB3|ADORA2B|CSPG5|MASP1|CD46|IL7R|PVRL2|CHST3
3007	2.6047e-08	2.838e-07	20	223	687	34553	heart morphogenesis	ACVR1|NOTCH1|PLXND1|SEMA3C|INSR|HEG1|GAA|WNT5A|PKD2|THBS1|FGFRL1|COL2A1|FLRT2|ADAM15|S1PR1|CPE|FAT4|FOLR1|EPHB4|ENG
61041	2.782e-08	3.0255e-07	15	124	687	34553	regulation of wound healing	FGA|SERPINE2|F11|F2R|PLAUR|ANO6|PLAT|HMGCR|F3|THBS1|PLAU|PPAP2B|CD109|ENPP4|HPSE
90596	2.8246e-08	3.066e-07	22	269	687	34553	sensory organ morphogenesis	FBN2|NRP1|TENM3|NOG|WNT5A|PTPRM|CELSR1|NTN1|SLC4A7|SDK1|COL2A1|NAGLU|PTK7|MAN2A1|PVRL3|EPHB2|EPHB1|FGFR3|PVRL1|EPHA2|FGFR1|FBN1
61458	2.8411e-08	3.0781e-07	28	417	687	34553	reproductive system development	NOTCH1|BMPR2|HSP90AB1|SERPINE2|TNC|SPINT2|CTSV|PKD2|EGFR|ICAM1|IGF1R|PSAP|BSG|ITGB8|SLIT2|CTSB|ITGA4|INSR|NOG|WNT5A|INHBB|MERTK|ACVR2A|KITLG|AXL|TYRO3|TPP1|CD44
42326	2.9417e-08	3.1755e-07	29	444	687	34553	negative regulation of phosphorylation	RTN4R|LRRC15|GBA|PTPRJ|FBLN1|HMGCR|CORO1C|IGF1R|FLRT2|SMPD1|HYAL2|DAG1|ENPP1|SLIT2|LRRC4B|PRNP|KIRREL|TGFB1|SEMA4D|ANGPT1|IGFBP3|NOG|BGN|ASPN|GREM1|RNF149|PPAP2B|CD109|ENG
50863	2.942e-08	3.1755e-07	23	293	687	34553	regulation of T cell activation	CD274|PRNP|CD83|TGFB1|C10ORF54|HLA-A|L1CAM|TGFBR2|EFNB1|IL1RL2|ERBB2|CLPTM1|CD59|CD47|IL6ST|CD46|IL7R|HLA-DRB1|TNFRSF21|ICOSLG|CD55|HLA-DQB1|CD276
44711	3.09e-08	3.3289e-07	73	1865	687	34553	single-organism biosynthetic process	PIGS|B4GALT3|SLC44A2|HEXA|SLC2A1|PLOD1|HS6ST2|HS2ST1|NDST2|NDST1|SMPD1|GGT1|A4GALT|PDGFRB|CHST6|CHST7|ALG9|CHPF2|ABCC5|SLC11A2|BGN|PLAUR|HSPG2|ADCY9|IMPAD1|PPAP2B|PPAP2A|PLBD1|B3GNT2|B4GALT6|ST6GALNAC4|CHST2|CHST3|ST6GALNAC6|SLC26A2|GBA|GLT8D1|LPL|LCAT|HMGCR|PLD3|UGT8|EXTL2|NT5E|CHST11|CHST12|GPC1|CHST10|NEU1|ST3GAL4|ATP6V0A2|GPC3|PLTP|ST3GAL2|ATP6V0A1|CTSA|GGT7|TGFB1|ANGPT1|B3GALT6|EXT1|EXT2|B4G…
31290	3.1341e-08	3.3701e-07	7	18	687	34553	retinal ganglion cell axon guidance	NRP1|ALCAM|PTPRM|SLIT2|EFNA5|EPHB1|EPHB3
42129	3.274e-08	3.5141e-07	16	144	687	34553	regulation of T cell proliferation	CD274|PRNP|TGFB1|C10ORF54|HLA-A|L1CAM|EFNB1|ERBB2|CD59|IL6ST|CD46|HLA-DRB1|TNFRSF21|ICOSLG|CD55|CD276
50727	3.3356e-08	3.5735e-07	23	295	687	34553	regulation of inflammatory response	SEMA7A|GBA|WNT5A|OSMR|TNFRSF1A|IL17RA|C1QTNF3|NT5E|IL1RL2|ADORA2B|HYAL2|TYRO3|ADORA1|CD59|CD47|MASP1|SLIT2|IL6ST|CD46|GGT1|HLA-DRB1|CD55|CD276
9893	3.4242e-08	3.6616e-07	132	4164	687	34553	positive regulation of metabolic process	APP|SCARB1|TNC|F11R|CLU|ICAM1|IGF1R|CDH3|CDH2|PLAU|CREB3L1|CREB3L2|ADORA1|TNFRSF8|ACVR1|PDGFRB|IGFBP3|F2R|SLC11A2|WNT5A|ATP1B3|ATP1B1|ADAM17|ADCY9|GPR161|ADAM9|IL6ST|ATF6|IFNAR1|EPHA2|RTN4R|SEMA7A|NOTCH1|MFI2|ITPR1|TOR1AIP2|LPAR3|FBLN1|MST1R|PTTG1IP|EFNA5|CSF2RA|CORO1C|NCSTN|HRH1|PSAP|SCAP|CD276|CTSA|ACE|TGFB1|BDNF|INSR|FN1|GLMP|SUCO|INHBB|ERLIN2|BMP1|PTPRA|PIP|CNTN1|PEMT|TPP1|CSPG4|IL7R|FGFR3|FG…
33993	3.6999e-08	3.9491e-07	44	887	687	34553	response to lipid	SCARB1|GRN|CD40|NOTCH1|TFRC|GBA|PON1|LCAT|ATP1A2|CTSV|LRP8|THBS1|EGFR|ICAM1|STS|PLAU|ERBB2|TNFRSF8|SLIT2|ARSB|MICB|PDGFRB|ABCA2|FGA|TGFB1|WNT5B|BDNF|F2R|WNT5A|F3|TNFRSF1A|TGFBR2|ADAM17|NPC1|LOX|PTK7|AXL|ADAM9|FAS|ALPL|DSG2|LTBR|MFGE8|TNFRSF21
51347	4.0467e-08	4.3113e-07	39	736	687	34553	positive regulation of transferase activity	CD40|HSP90AB1|LPAR3|MST1R|EFNA5|PKD2|CLU|LRP8|CSF2RA|THBS1|EGFR|ERBB3|ERBB2|ADORA1|NCAM1|S1PR2|PDGFRB|ACE|TGFB1|ANGPT1|INSR|F2R|ITGA1|WNT5A|ADRA2C|ACVR2B|TGFBR2|GREM1|KITLG|ADAM17|ADCY9|PTPRA|ADORA2B|ADAM9|TPP1|CSPG4|FGFR3|CD44|FGFR1
1666	4.1885e-08	4.4541e-07	22	275	687	34553	response to hypoxia	NOTCH1|TGFB1|TFRC|BDNF|SLC11A2|ITPR1|PLOD2|PLAT|PLOD1|SLC2A4|ATP1B1|THBS1|VASN|HSP90B1|ICAM1|ADAM17|PLAU|ADORA1|SCAP|HYOU1|SLC29A1|ENG
10595	4.2724e-08	4.5265e-07	11	63	687	34553	positive regulation of endothelial cell migration	NRP1|SCARB1|BMPR2|TGFB1|ANGPT1|FLT4|PPAP2B|WNT5A|PKD2|MET|THBS1
21885	4.2724e-08	4.5265e-07	11	63	687	34553	forebrain cell migration	NRP1|AXL|FUT10|TYRO3|TNR|LAMB1|SLIT2|LRP8|EGFR|ROBO1|FGFR1
8015	4.4673e-08	4.7244e-07	24	324	687	34553	blood circulation	ACE|BMPR2|TGFB1|ANGPT1|MME|GAA|F2R|ITGA1|PLOD3|LNPEP|ECE1|PRCP|PTPRJ|ATP1A2|F11R|ATP1B1|HRH1|P2RX4|ADORA2B|ANPEP|ADORA1|SLIT2|SCN1B|ENG
1903530	4.6381e-08	4.8959e-07	37	680	687	34553	regulation of secretion by cell	CD274|CD40|NOTCH1|ITPR1|SLC2A1|FBLN1|HMGCR|EFNA5|PANX1|C1QTNF3|LAMP1|DPYSL2|HYAL2|ADORA1|NCAM1|CD58|NEO1|CD276|GPR39|FGA|TGFB1|CADM1|ANGPT1|ATP6AP1|F2R|WNT5A|FN1|INHBB|ADRA2C|SLC8B1|ADORA2B|ADAM9|FKBP9|HLA-DRB1|TNFRSF21|IFNAR1|SIDT2
6814	4.6626e-08	4.9083e-07	19	209	687	34553	sodium ion transport	SLC12A2|SLC23A2|SLC38A1|SLC22A5|SLC6A15|ANO6|ATP1B3|SLC3A2|ATP1A2|ATP1B1|PKD2|SLC8B1|SLC4A7|SLC6A8|SLC9A6|SLC9A7|SLC13A5|CNNM4|SCN1B
1823	4.6669e-08	4.9083e-07	13	94	687	34553	mesonephros development	LAMA5|TGFB1|BDNF|NOG|PKD2|HS2ST1|GREM1|EPCAM|GPC3|FAT4|SLIT2|CD44|FGFR1
42340	5.0444e-08	5.2861e-07	6	12	687	34553	keratan sulfate catabolic process	GALNS|GLB1|HEXA|OGN|FMOD|GNS
1902287	5.0444e-08	5.2861e-07	6	12	687	34553	semaphorin-plexin signaling pathway involved in axon guidance	NRP1|PLXND1|PLXNA1|PLXNB2|SEMA3F|PLXNA3
15012	5.1292e-08	5.3651e-07	8	28	687	34553	heparan sulfate proteoglycan biosynthetic process	NDST2|EXT1|NDST1|EXT2|EXTL2|B3GALT6|HS6ST2|HS2ST1
55067	5.2933e-08	5.5267e-07	14	112	687	34553	monovalent inorganic cation homeostasis	SLC26A2|ATP6V0E1|ATP6AP1|ATP1B3|ATP1A2|ATP1B1|CLN5|CLN3|SLC9A6|SLC9A7|PPT1|ATP6V0A2|TPP1|ATP6V0A1
10634	5.3094e-08	5.5335e-07	13	95	687	34553	positive regulation of epithelial cell migration	NRP1|SCARB1|BMPR2|TGFB1|ANGPT1|ITGA3|FLT4|WNT5A|PKD2|THBS1|PPAP2B|ADAM9|MET
48010	5.4124e-08	5.6307e-07	22	279	687	34553	vascular endothelial growth factor receptor signaling pathway	PDGFRB|NRP1|BMPR2|ANGPT1|FLT4|ITPR1|PKD2|CSF2RA|EGFR|ACTB|ACTG1|CDH5|KITLG|ERBB3|PTPRA|AXL|ERBB2|SCAP|ITGAV|NCAM1|FGFR3|FGFR1
1903039	5.4297e-08	5.6384e-07	19	211	687	34553	positive regulation of leukocyte cell-cell adhesion	CD274|CD83|ITGA4|HLA-A|L1CAM|TGFBR2|EFNB1|IL1RL2|CD59|CD47|IL6ST|CD46|IL7R|HLA-DRB1|ICOSLG|CD44|CD55|HLA-DQB1|CD276
36293	5.7662e-08	5.9771e-07	22	280	687	34553	response to decreased oxygen levels	NOTCH1|TGFB1|TFRC|BDNF|SLC11A2|ITPR1|PLOD2|PLAT|PLOD1|SLC2A4|ATP1B1|THBS1|VASN|HSP90B1|ICAM1|ADAM17|PLAU|ADORA1|SCAP|HYOU1|SLC29A1|ENG
21537	6.2342e-08	6.4506e-07	20	235	687	34553	telencephalon development	NRP1|SEMA7A|PTPRS|RYK|FUT10|WNT5A|LAMB1|LRP8|EGFR|ROBO1|EXT1|CDH2|DPYSL2|TNR|FAT4|SLIT2|EPHB2|PLXNA3|EPHB3|FGFR1
35107	6.4152e-08	6.6141e-07	16	151	687	34553	appendage morphogenesis	FBN2|NOTCH1|SEMA3C|NOG|WNT5A|LRP4|ECE1|GREM1|COL2A1|CHST11|ASPH|IMPAD1|GPC3|TPP1|LRP10|FGFR1
35108	6.4152e-08	6.6141e-07	16	151	687	34553	limb morphogenesis	FBN2|NOTCH1|SEMA3C|NOG|WNT5A|LRP4|ECE1|GREM1|COL2A1|CHST11|ASPH|IMPAD1|GPC3|TPP1|LRP10|FGFR1
10810	6.4347e-08	6.6223e-07	17	171	687	34553	regulation of cell-substrate adhesion	FGA|NOTCH1|ITGA3|MFI2|FN1|SEMA3E|PTPRJ|FBLN1|EFNA5|FBLN2|THBS1|CORO1C|GREM1|CCDC80|ADAM15|PLAU|CDH13
30001	6.7834e-08	6.9687e-07	46	970	687	34553	metal ion transport	ERO1A|SLC23A2|GPM6A|SLC22A5|TFRC|MFI2|ITPR1|SLC3A2|ATP1A2|PKD2|PANX1|SLC39A6|ATP6V0A2|ITGAV|CNNM2|SLC13A5|CNNM4|SCN1B|SLC12A9|ATP6V0A1|SLC12A2|SLC38A1|SLC12A5|ATP6V0E1|ATP6AP1|CACNA2D1|SLC6A15|F2R|SLC11A2|SLC39A10|ANO6|ATP1B3|MCOLN1|ATP1B1|SLC39A14|SLC8B1|TPCN1|SLC4A7|SLC6A8|P2RX4|STIM1|SLC9A6|ASPH|SLC9A7|FKBP9|PVRL1
45851	6.9599e-08	7.1373e-07	8	29	687	34553	pH reduction	CLN3|ATP6V0E1|ATP6AP1|PPT1|ATP6V0A2|TPP1|ATP6V0A1|CLN5
55085	7.4795e-08	7.6565e-07	83	2278	687	34553	transmembrane transport	SLC23A2|SCARB1|SLC46A1|TFRC|SLC44A2|SLC2A1|SLC4A2|SLC2A4|PKD2|PANX1|SLC39A6|PIEZO1|ITGAV|EMB|SCN1B|SLC12A9|SLC38A1|ABCC1|ATP6V0E1|NUP210|SLC6A17|ATP6AP1|CACNA2D1|SLC2A13|SLC6A15|ABCC5|SLC11A2|SLC39A10|ANO6|ATP1B3|ATP1B1|SLC39A14|ADCY9|SLC9A6|ASPH|SLCO4A1|SLC9A7|FKBP9|SLC29A1|PCYOX1|GRIA2|GPM6A|SLC26A2|TTYH3|ABCB1|SLC22A5|TMEM63C|SLC43A3|ITPR1|SLC1A4|SLC3A2|ATP1A2|SLC1A5|SLC7A1|CLCN2|SV2B|SV2A|ATP…
44703	8.1502e-08	8.3283e-07	45	944	687	34553	multi-organism reproductive process	ITGB1|APP|IGSF8|GRN|NOTCH1|BMPR2|SERPINE2|FUT10|FBLN1|MST1R|CTSV|CELSR2|PRSS21|STS|ADGRG2|PLAU|BSG|GGT1|CD55|CTSB|ACVR1|CRTAP|CXADR|ACE|TGFB1|CADM1|ITGA3|APLP2|LNPEP|INHBB|LAMB1|ADRA2C|MERTK|ACVR2A|PSG9|AXL|PPAP2B|SLCO4C1|PPAP2A|TYRO3|DSG2|PVRL3|MFGE8|CD46|PVRL2
44708	8.2231e-08	8.3879e-07	27	412	687	34553	single-organism behavior	ITGB1|APP|SERPINE2|ATP1A2|HMGCR|SEZ6L2|THBS1|EGFR|CLN3|HRH1|STS|EFNB3|NAGLU|CHST10|TNR|GPR39|PRNP|BDNF|ITGA3|SLC11A2|FZD9|LSAMP|SDK1|NPC1|PPT1|MAN2B1|ITGA5
16358	8.7522e-08	8.9117e-07	13	99	687	34553	dendrite development	ITGB1|APP|NRP1|BDNF|SLC11A2|LRP4|CELSR2|SLC9A6|TMEM106B|EPHB2|LRP10|EPHB1|EPHB3
44085	8.8157e-08	8.9605e-07	92	2630	687	34553	cellular component biogenesis	POMT2|ITGB1|TOR2A|CNTNAP1|CD40|SERPINE2|PLXND1|ITGB5|ITGB4|PRKCSH|SLC2A1|PLOD3|IL1RAP|PTPRK|LAMC1|F11R|CLU|PVR|CELSR2|FGFRL1|ACTB|IGF1R|ACTG1|PANX1|C1QTNF3|CDH5|CDH4|CDH3|CDH2|DNER|CTSC|PDGFRB|HGSNAT|FGA|HEG1|ATG9A|EMP1|P3H4|ANO6|EMP3|TNFRSF1A|GREM1|LOX|COL6A2|CLDN12|COL6A1|CDH13|ITGA6|ITGA5|CDH15|GPM6A|LAMA5|CD151|LRP4|LPAR3|HMGCR|EFNA5|NTN1|HSP90B1|UGT8|TMEM67|GPC1|TSPAN4|ATP6V0A2|S1PR1|CD59|S1…
14910	9.1468e-08	9.2807e-07	9	41	687	34553	regulation of smooth muscle cell migration	PDGFRB|NRP1|ACE|LRP1|PLAU|IGFBP3|PLXNA1|SLIT2|F3
31581	9.2103e-08	9.3286e-07	6	13	687	34553	hemidesmosome assembly	CD151|LAMB3|ITGB4|LAMB2|ITGA6|LAMC1
2000379	9.2702e-08	9.3728e-07	12	83	687	34553	positive regulation of reactive oxygen species metabolic process	PDGFRB|HSP90AB1|P2RX4|TGFB1|PLAU|INSR|PKD2|CLU|THBS1|EGFR|ICAM1|TGFBR2
6812	9.3921e-08	9.4795e-07	59	1418	687	34553	cation transport	ERO1A|SLC23A2|SLC46A1|TFRC|SLC44A2|PKD2|PANX1|SLC39A6|PIEZO1|ITGAV|SLC35A5|SCN1B|SLC12A9|SLC38A1|ATP6V0E1|SLC6A17|ATP6AP1|CACNA2D1|SLC2A13|SLC6A15|F2R|SLC11A2|SLC39A10|ANO6|ATP1B3|ATP1B1|SLC39A14|STIM1|SLC9A6|ASPH|SLC9A7|FKBP9|GPM6A|SLC22A5|TMEM63C|MFI2|ITPR1|SLC1A4|SLC3A2|ATP1A2|SLC1A5|SLC7A1|CLN3|ATP6V0A2|CNNM2|SLC13A5|SLC36A4|CNNM4|ATP6V0A1|SLC12A2|SLC12A5|MCOLN1|SLC8B1|TPCN1|SLC4A7|SLC6A8|P2R…
7610	9.5395e-08	9.6114e-07	32	553	687	34553	behavior	ITGB1|APP|GRN|SERPINE2|ATP1A2|HMGCR|CELSR1|SEZ6L2|THBS1|EGFR|CLN3|HRH1|STS|EFNB3|NAGLU|CHST10|TNR|GPR39|PRNP|NEGR1|BDNF|ITGA3|GAA|APLP2|SLC11A2|FZD9|LSAMP|SDK1|NPC1|PPT1|MAN2B1|ITGA5
30279	9.7212e-08	9.7773e-07	11	68	687	34553	negative regulation of ossification	GREM1|TWSG1|ECM1|NOTCH1|TGFB1|SEMA4D|NOG|LRP4|ENPP1|LRP10|FGFR1
12501	1.0487e-07	1.0529e-06	52	1183	687	34553	programmed cell death	ERO1A|APP|CD40|BMPR2|ITGB2|CTSV|CLU|ROBO1|LAMP1|ADAMTSL4|CTSL|ADORA1|TNFRSF8|ACP2|ITGAV|CTSC|IGFBP3|F2R|SLC11A2|PLAUR|F3|TNFRSF1A|TGFBR2|GREM1|TMEM219|DSG2|DNASE2|MET|TNFRSF21|CD44|EPHA2|NOTCH1|TM2D1|ITPR1|NTN1|THBS1|NCSTN|ERBB3|PSAP|SLIT2|TGFB1|CADM1|SORT1|CD70|SLC4A7|KITLG|P2RX4|FAP|FAS|CLPTM1L|LTBR|FGFR3
30097	1.0781e-07	1.0805e-06	32	556	687	34553	hemopoiesis	ITGB1|TFRC|FUT10|HYAL2|GPC3|LRRC8A|CLEC1B|CD164|ACE|TGFB1|ITGA4|ANGPT1|SLC11A2|WNT5A|FZD9|PRG4|L1CAM|MERTK|TGFBR2|MFAP5|TWSG1|KITLG|ADAM17|OSTM1|AXL|CD109|TYRO3|FAS|DNASE2|LTBR|IL7R|EPHA2
6672	1.1134e-07	1.114e-06	13	101	687	34553	ceramide metabolic process	ASAH1|GBA|PLA2G15|UGT8|CLN3|SMPD1|NEU1|ST3GAL4|ITGB8|ST6GALNAC4|GLA|ST3GAL2|ST6GALNAC6
43405	1.1347e-07	1.1333e-06	22	291	687	34553	regulation of MAP kinase activity	PDGFRB|CD40|TGFB1|INSR|ITGA1|GBA|WNT5A|LPAR3|PTPRJ|MST1R|HMGCR|ADRA2C|THBS1|EGFR|KITLG|ADORA2B|SMPD1|HYAL2|ERBB2|CSPG4|S1PR2|FGFR1
30168	1.1554e-07	1.152e-06	20	244	687	34553	platelet activation	APP|CD63|FGA|CD40|TGFB1|F2R|FN1|ITPR1|ADRA2C|MERTK|CLU|THBS1|ACTB|ACTG1|AXL|LAMP2|PSAP|TYRO3|CALU|TIMP1
30162	1.1858e-07	1.1802e-06	40	798	687	34553	regulation of proteolysis	APP|NRP1|ECM1|HSP90AB1|SERPINE2|MFI2|GBA|LTBP4|PLAT|FBLN1|SPINT2|TFPI|CLU|THBS1|GLG1|ROBO1|CLN3|PSAP|GPC3|CD59|TIMP1|CTSC|CD55|APLP2|F2R|TFPI2|SLC11A2|FN1|CRIM1|PLAUR|SERPINB7|F3|BST2|ASPH|CD109|ADAM9|FAS|MASP1|CD46|CD44
2685	1.2099e-07	1.2001e-06	16	158	687	34553	regulation of leukocyte migration	ECM1|PLVAP|ITGA4|WNT5A|ADAM10|MIA3|ANO6|THBS1|ICAM1|GREM1|CREB3|KITLG|ADAM17|ADORA1|SLIT2|NBL1
48639	1.2099e-07	1.2001e-06	16	158	687	34553	positive regulation of developmental growth	NRP1|SEMA7A|NOTCH1|BMPR2|SEMA4D|BDNF|INSR|FN1|LPAR3|L1CAM|EFNA5|NTN1|CDH4|AGRN|PPIB|FGFR1
30193	1.2146e-07	1.2006e-06	12	85	687	34553	regulation of blood coagulation	FGA|SERPINE2|PLAU|F11|F2R|PLAUR|ANO6|PLAT|ENPP4|HPSE|F3|THBS1
1900046	1.2146e-07	1.2006e-06	12	85	687	34553	regulation of hemostasis	FGA|SERPINE2|PLAU|F11|F2R|PLAUR|ANO6|PLAT|ENPP4|HPSE|F3|THBS1
1901701	1.3126e-07	1.2952e-06	45	960	687	34553	cellular response to oxygen-containing compound	SCARB1|CD40|PTPRK|SLC2A4|PKD2|LRP8|CSF2RA|THBS1|EGFR|HSP90B1|ICAM1|IGF1R|ERBB3|PLAU|ERBB2|ATP6V0A2|ENPP1|NCAM1|SLIT2|ATP6V0A1|PDGFRB|ATP6V0E1|TGFB1|ANGPT1|WNT5B|ATP6AP1|BDNF|INSR|WNT5A|INHBB|F3|KITLG|ADAM17|ADCY9|P2RX4|PTPRA|PTK7|AXL|COL6A1|ADAM9|SLC29A1|FOLR1|FGFR3|FGFR1|FBN1
48562	1.3567e-07	1.3365e-06	22	294	687	34553	embryonic organ morphogenesis	ACVR1|FBN2|NRP1|NOTCH1|NOG|WNT5A|CELSR1|PKD2|HSPG2|NTN1|TGFBR2|NDST1|COL2A1|CHST11|NAGLU|PTK7|EPHB2|FOLR1|ENG|EPHA2|FGFR1|FBN1
43434	1.4288e-07	1.4051e-06	32	563	687	34553	response to peptide hormone	SLC2A4|CSF2RA|EGFR|IGF1R|STS|ERBB3|BSG|ERBB2|DAG1|ATP6V0A2|SCAP|ENPP1|NCAM1|TIMP1|CD55|ATP6V0A1|CTSB|PDGFRB|ATP6V0E1|ANGPT1|ATP6AP1|SORT1|INSR|GGH|INHBB|KITLG|ADAM17|ADCY9|PTPRA|FGFR3|FGFR1|FBN1
50707	1.5638e-07	1.5326e-06	15	141	687	34553	regulation of cytokine secretion	CD274|CADM1|ANGPT1|F2R|WNT5A|FN1|FBLN1|PANX1|C1QTNF3|HYAL2|CD58|HLA-DRB1|TNFRSF21|IFNAR1|CD276
60041	1.5638e-07	1.5326e-06	15	141	687	34553	retina development in camera-type eye	PDGFRB|GPM6A|NRP1|BMPR2|LAMA1|LAMB2|PTPRM|MERTK|CLCN2|ACVR2B|SLC4A7|SDK1|MAN2A1|PVRL3|PVRL1
1903036	1.5709e-07	1.537e-06	16	161	687	34553	positive regulation of response to wounding	F2R|WNT5A|ANO6|OSMR|F3|THBS1|TNFRSF1A|IL17RA|ADORA2B|PPAP2B|HYAL2|ENPP4|FKBP9|HPSE|CD47|IL6ST
51897	1.5792e-07	1.5425e-06	12	87	687	34553	positive regulation of protein kinase B signaling	TGFB1|ANGPT1|AXL|INSR|PTPRJ|HPSE|MST1R|KIAA1161|F3|THBS1|EGFR|IGF1R
1902285	1.5846e-07	1.5425e-06	6	14	687	34553	semaphorin-plexin signaling pathway involved in neuron projection guidance	NRP1|PLXND1|PLXNA1|PLXNB2|SEMA3F|PLXNA3
60841	1.5846e-07	1.5425e-06	6	14	687	34553	venous blood vessel development	NOTCH1|BMPR2|SEMA3C|HEG1|ACVR2B|ENG
16192	1.6553e-07	1.6086e-06	71	1873	687	34553	vesicle-mediated transport	ITGB1|LGALS3BP|PIGR|APP|SCARB1|HSP90AB1|TFRC|ITGB2|LY75|MIA3|ICAM5|CLU|ACTB|ACTG1|MILR1|MRC2|LAMP1|DPYSL2|CREB3L2|LAMP2|DNER|ADORA1|ENPP1|ITGAV|TIMP1|SCARF2|CTSC|FGA|TMED9|SCARA3|LMBRD1|NPC1|TYRO3|CD47|MASP1|MFGE8|ERGIC2|LRPAP1|CD63|GRN|LRP1|ITPR1|LRP4|LRP8|THBS1|EGFR|CORO1C|HSP90B1|TGOLN2|CLN3|LMAN2|PSAP|CD59|LDLR|TGFB1|SORT1|SUSD2|FN1|M6PR|PRG4|MERTK|IGF2R|CLCN5|AXL|PPT1|CALU|HYOU1|GPR107|LRP10…
1901652	1.666e-07	1.6163e-06	33	596	687	34553	response to peptide	NOTCH1|SLC2A4|CSF2RA|EGFR|IGF1R|STS|ERBB3|BSG|ERBB2|DAG1|ATP6V0A2|SCAP|ENPP1|NCAM1|TIMP1|CD55|ATP6V0A1|CTSB|PDGFRB|ATP6V0E1|ANGPT1|ATP6AP1|SORT1|INSR|GGH|INHBB|KITLG|ADAM17|ADCY9|PTPRA|FGFR3|FGFR1|FBN1
10563	1.7415e-07	1.6839e-06	32	568	687	34553	negative regulation of phosphorus metabolic process	RTN4R|LRRC15|GBA|PTPRJ|FBLN1|HMGCR|ELFN2|ELFN1|CORO1C|IGF1R|FLRT2|SMPD1|HYAL2|DAG1|ENPP1|SLIT2|LRRC4B|PRNP|KIRREL|TGFB1|SEMA4D|ANGPT1|IGFBP3|NOG|BGN|ASPN|GREM1|RNF149|PPAP2B|CD109|FKBP9|ENG
45936	1.7415e-07	1.6839e-06	32	568	687	34553	negative regulation of phosphate metabolic process	RTN4R|LRRC15|GBA|PTPRJ|FBLN1|HMGCR|ELFN2|ELFN1|CORO1C|IGF1R|FLRT2|SMPD1|HYAL2|DAG1|ENPP1|SLIT2|LRRC4B|PRNP|KIRREL|TGFB1|SEMA4D|ANGPT1|IGFBP3|NOG|BGN|ASPN|GREM1|RNF149|PPAP2B|CD109|FKBP9|ENG
21675	1.7834e-07	1.7186e-06	11	72	687	34553	nerve development	NRP1|SERPINE2|ERBB3|BDNF|DAG1|SEMA3F|CTSV|EPHB1|FGFR3|SULF2|PLXNA3
48588	1.7834e-07	1.7186e-06	11	72	687	34553	developmental cell growth	ITGB1|APP|NRP1|SEMA7A|ALCAM|SLC9A6|BDNF|LAMB2|SEMA3F|SLIT2|EFNA5
45669	1.998e-07	1.9222e-06	10	58	687	34553	positive regulation of osteoblast differentiation	ACVR1|FBN2|NRP1|BMPR2|ATP6AP1|SUCO|IL6ST|ACVR2B|ACVR2A|CD276
98656	2.0864e-07	2.0038e-06	24	352	687	34553	anion transmembrane transport	SLC12A2|SLC38A1|SLC26A2|TTYH3|SLC12A5|SLC22A5|SLC6A17|SLC6A15|ANO6|SLC1A4|SLC4A2|SLC7A1|CLCN2|SLC4A7|SLC6A6|CLCN5|SLC6A8|SLC6A9|LRRC8A|EMB|SLC13A5|SLC36A4|PCYOX1|SLC12A9
51129	2.125e-07	2.0375e-06	35	662	687	34553	negative regulation of cellular component organization	RTN4R|LRRC15|NRP1|SEMA3C|LRP1|SEMA3D|PRKCSH|MFI2|LRP4|SEMA3E|FBLN1|SEMA3F|CLU|NTN1|THBS1|CORO1C|TMEM67|S1PR1|TNR|SLIT2|PLXNA3|LINGO1|ACE|TGFB1|SEMA4D|ITGA3|RYK|SEMA4B|SEMA4C|WNT5A|VASN|FAP|TPP1|LRP10|FGFR3
46916	2.1294e-07	2.0384e-06	14	125	687	34553	cellular transition metal ion homeostasis	APP|PRNP|SLC46A1|ATP6V0E1|TFRC|ATP6AP1|APLP2|SLC11A2|SLC39A10|MCOLN1|SLC39A14|SLC39A6|ATP6V0A2|ATP6V0A1
48534	2.3425e-07	2.2386e-06	33	605	687	34553	hematopoietic or lymphoid organ development	ITGB1|TFRC|FUT10|HYAL2|GPC3|LRRC8A|CLEC1B|EPHB3|CD164|ACE|TGFB1|ITGA4|ANGPT1|SLC11A2|WNT5A|FZD9|PRG4|L1CAM|MERTK|TGFBR2|MFAP5|TWSG1|KITLG|ADAM17|OSTM1|AXL|CD109|TYRO3|FAS|DNASE2|LTBR|IL7R|EPHA2
8544	2.3619e-07	2.2534e-06	21	279	687	34553	epidermis development	LAMA5|NOTCH1|LAMB3|INSR|WNT5A|EMP1|PLOD3|LRP4|PLOD1|CTSV|CELSR1|EGFR|IGF1R|SLC4A7|CDH3|STS|CD109|ADAM9|LRP10|EPHA2|FGFR1
31214	2.3794e-07	2.2663e-06	11	74	687	34553	biomineral tissue development	MINPP1|ECM1|STIM1|GPC3|ENPP1|ALPL|ANO6|FGFR3|ASPN|CNNM4|PVRL1
48013	2.4743e-07	2.3528e-06	13	108	687	34553	ephrin receptor signaling pathway	ADAM10|EFNA5|EFNA4|ACTB|ACTG1|EFNB1|NCSTN|EFNB3|EPHB2|EPHB1|EPHB4|EPHB3|EPHA2
34112	2.541e-07	2.4123e-06	18	210	687	34553	positive regulation of homotypic cell-cell adhesion	CD274|CD83|HLA-A|L1CAM|TGFBR2|EFNB1|IL1RL2|CD59|CD47|IL6ST|CD46|IL7R|HLA-DRB1|ICOSLG|CD44|CD55|HLA-DQB1|CD276
48568	2.5504e-07	2.4172e-06	27	436	687	34553	embryonic organ development	FBN2|NRP1|NOTCH1|SPINT2|CELSR1|PKD2|NTN1|EGFR|NDST1|CHST11|NAGLU|EPHB2|ACVR1|ITGA4|NOG|WNT5A|HSPG2|TGFBR2|KITLG|COL2A1|PTK7|TPP1|FOLR1|ENG|EPHA2|FGFR1|FBN1
2042	2.5965e-07	2.4529e-06	6	15	687	34553	cell migration involved in sprouting angiogenesis	ITGB1|GREM1|NRP1|SLIT2|EPHB4|ROBO1
7035	2.5965e-07	2.4529e-06	6	15	687	34553	vacuolar acidification	CLN3|ATP6V0E1|PPT1|ATP6V0A2|ATP6V0A1|CLN5
1990138	2.6325e-07	2.4827e-06	9	46	687	34553	neuron projection extension	ITGB1|NRP1|SEMA7A|ALCAM|SLC9A6|BDNF|LAMB2|SEMA3F|SLIT2
36065	2.6969e-07	2.5393e-06	8	34	687	34553	fucosylation	POFUT2|ADAMTSL4|POFUT1|FUT10|FUT11|B3GLCT|THBS1|FUT4
50818	2.9514e-07	2.7744e-06	12	92	687	34553	regulation of coagulation	FGA|SERPINE2|PLAU|F11|F2R|PLAUR|ANO6|PLAT|ENPP4|HPSE|F3|THBS1
44092	2.9641e-07	2.7818e-06	53	1258	687	34553	negative regulation of molecular function	APP|ECM1|SERPINE2|PTPRJ|SPINT2|F11R|ELFN2|PKD2|ELFN1|PTPRF|IGF1R|SMPD1|HYAL2|TIMP1|ITGA4|APLP2|NOG|BGN|PLAUR|SERPINB7|ASPN|CREB3|ADAM15|CD109|FKBP9|CD46|CD44|ENG|RTN4R|LRPAP1|LRRC15|NOTCH1|GBA|ATP1A2|HMGCR|TFPI|THBS1|CORO1C|CLN3|FLRT2|GPC3|SLIT2|CD55|LRRC4B|PRNP|SEMA4D|SORT1|TFPI2|CRIM1|BST2|CALU|FAS|GLA
43277	3.0722e-07	2.8785e-06	7	24	687	34553	apoptotic cell clearance	SCARB1|LRP1|AXL|TYRO3|ITGAV|MERTK|THBS1
6898	3.5572e-07	3.3276e-06	26	416	687	34553	receptor-mediated endocytosis	ITGB1|LGALS3BP|LRPAP1|SCARB1|TFRC|LRP1|ITGB2|LRP8|EGFR|HSP90B1|CLN3|ENPP1|SCARF2|LDLR|SCARA3|SUSD2|M6PR|PRG4|IGF2R|LMBRD1|PPT1|HYOU1|GPR107|MASP1|FOLR1|LRP12
30512	3.6039e-07	3.3658e-06	11	77	687	34553	negative regulation of transforming growth factor beta receptor signaling pathway	FBN2|ADAM17|TGFB1|CHST11|CD109|GLG1|ASPN|VASN|ENG|FBN1|TGFBR2
45927	3.8234e-07	3.565e-06	19	239	687	34553	positive regulation of growth	NRP1|SEMA7A|NOTCH1|BMPR2|SEMA4D|BDNF|INSR|FN1|ADAM10|LPAR3|L1CAM|EFNA5|NTN1|CDH4|ADAM17|ERBB2|AGRN|PPIB|FGFR1
48813	3.8679e-07	3.6006e-06	9	48	687	34553	dendrite morphogenesis	ITGB1|SLC11A2|TMEM106B|LRP4|EPHB2|LRP10|EPHB1|CELSR2|EPHB3
1903845	4.1209e-07	3.83e-06	11	78	687	34553	negative regulation of cellular response to transforming growth factor beta stimulus	FBN2|ADAM17|TGFB1|CHST11|CD109|GLG1|ASPN|VASN|ENG|FBN1|TGFBR2
43171	4.1938e-07	3.8914e-06	7	25	687	34553	peptide catabolic process	ACE|CPQ|ANPEP|LNPEP|TPP1|ECE1|GGT1
45807	4.2129e-07	3.9028e-06	13	113	687	34553	positive regulation of endocytosis	CD63|ANGPT1|WNT5A|ANO6|MERTK|GREM1|AXL|LMAN2|PPT1|GPC3|ITGAV|CD47|MFGE8
71417	4.367e-07	4.0391e-06	33	622	687	34553	cellular response to organonitrogen compound	SLC2A4|CSF2RA|EGFR|HSP90B1|ICAM1|IGF1R|HRH1|SEPN1|ERBB3|PLAU|ERBB2|ATP6V0A2|ENPP1|NCAM1|SLIT2|ATP6V0A1|PDGFRB|ATP6V0E1|ANGPT1|ATP6AP1|BDNF|INSR|INHBB|KITLG|ADAM17|ADCY9|P2RX4|PTPRA|COL6A1|FOLR1|FGFR3|FGFR1|FBN1
70372	4.6285e-07	4.2742e-06	19	242	687	34553	regulation of ERK1 and ERK2 cascade	PDGFRB|NRP1|FGA|SEMA7A|ANGPT1|ATP6AP1|FLT4|F2R|FN1|FBLN1|HMGCR|PKD2|EGFR|ICAM1|ERBB2|EPHB1|FGFR3|CD44|EPHA2
1910	4.655e-07	4.2917e-06	9	49	687	34553	regulation of leukocyte mediated cytotoxicity	CADM1|LAMP1|HLA-B|HLA-A|IL7R|PVRL2|PVR|MICA|ICAM1
6885	4.7023e-07	4.3284e-06	11	79	687	34553	regulation of pH	CLN3|SLC26A2|ATP6V0E1|SLC9A6|ATP6AP1|SLC9A7|PPT1|ATP6V0A2|TPP1|ATP6V0A1|CLN5
1936	4.7272e-07	4.3443e-06	12	96	687	34553	regulation of endothelial cell proliferation	NRP1|ECM1|BMPR2|FLT4|WNT5A|PTPRM|CDH13|PKD2|F3|FGFR3|THBS1|ENG
9057	4.8502e-07	4.4503e-06	50	1175	687	34553	macromolecule catabolic process	HEXA|CTSV|NAGLU|CTSL|HYAL2|CTSF|GUSB|CTSC|CTSB|HGSNAT|GAA|BGN|HSPG2|DNASE2|CD44|PCYOX1|SEL1L|GNS|HSP90B1|CLN5|CLN3|OS9|TMEM67|GPC1|GPC3|RNF175|LDLR|ARSB|CTSA|ACE|TGFB1|FUCA1|TMUB1|LNPEP|ERLIN2|GALNS|FAP|GLB1|JKAMP|OGN|PPT1|CSPG5|TPP1|CSPG4|HPSE|STT3B|FMOD|AGRN|CPVL|LGMN
2703	4.9521e-07	4.5365e-06	15	154	687	34553	regulation of leukocyte mediated immunity	CD40|TGFB1|CADM1|C10ORF54|HLA-B|HLA-A|PVR|IL27RA|ICAM1|BST2|LAMP1|ADORA2B|IL7R|PVRL2|MICA
70665	5.0425e-07	4.612e-06	14	134	687	34553	positive regulation of leukocyte proliferation	CD274|CD40|SLC39A10|HLA-A|L1CAM|BST1|EFNB1|KITLG|CD59|IL6ST|CD46|ICOSLG|CD55|CD276
61097	5.2108e-07	4.7433e-06	10	64	687	34553	regulation of protein tyrosine kinase activity	GREM1|APP|ADAM17|ACE|ERBB3|HYAL2|APLP2|ADORA1|ADRA2C|LRP8
80171	5.2108e-07	4.7433e-06	10	64	687	34553	lytic vacuole organization	CLN3|MBTPS1|NAGLU|GNPTAB|GAA|PPT1|TPP1|ACP2|ARSB|CLN5
7040	5.2108e-07	4.7433e-06	10	64	687	34553	lysosome organization	CLN3|MBTPS1|NAGLU|GNPTAB|GAA|PPT1|TPP1|ACP2|ARSB|CLN5
72507	5.2436e-07	4.7656e-06	23	344	687	34553	divalent inorganic cation homeostasis	ERO1A|CD40|TGFB1|F2R|ITPR1|SLC39A10|LPAR3|ATP1A2|MCOLN1|ATP1B1|PKD2|SLC39A14|SLC8B1|HSP90B1|CLN3|SV2A|SLC39A6|S1PR1|S1PR3|FKBP9|CNNM2|CNNM4|CD55
30004	5.3549e-07	4.8591e-06	11	80	687	34553	cellular monovalent inorganic cation homeostasis	CLN3|SLC26A2|ATP6V0E1|PPT1|ATP6V0A2|TPP1|ATP1B3|ATP1A2|ATP1B1|ATP6V0A1|CLN5
44706	5.4064e-07	4.8981e-06	18	221	687	34553	multi-multicellular organism process	GRN|BMPR2|TGFB1|SERPINE2|ITGA3|LNPEP|FBLN1|LAMB1|CTSV|ADRA2C|ACVR2A|PSG9|STS|PLAU|BSG|DSG2|CD55|CTSB
86065	5.441e-07	4.9217e-06	8	37	687	34553	cell communication involved in cardiac conduction	CXADR|DSG2|ATP1A2|FKBP9|ATP1B1|DSC2|SCN1B|DSC3
51452	5.6404e-07	5.0941e-06	7	26	687	34553	intracellular pH reduction	CLN3|ATP6V0E1|PPT1|ATP6V0A2|TPP1|ATP6V0A1|CLN5
45861	6.1015e-07	5.5018e-06	26	428	687	34553	negative regulation of proteolysis	APP|NRP1|ECM1|HSP90AB1|SERPINE2|PLAT|SPINT2|TFPI|THBS1|GLG1|CLN3|GPC3|CD59|TIMP1|CD55|APLP2|TFPI2|CRIM1|PLAUR|SERPINB7|BST2|CD109|FAS|MASP1|CD46|CD44
43588	6.5858e-07	5.926e-06	18	224	687	34553	skin development	LAMA5|NOTCH1|ITGB4|ITGA3|GBA|WNT5A|LRP4|CTSV|CELSR1|EGFR|CDH3|STS|CD109|COL5A3|ADAM9|ITGA6|LRP10|EPHA2
61024	6.5925e-07	5.926e-06	48	1119	687	34553	membrane organization	PIGR|APP|LAMA5|RPN2|ITGB2|LRP4|TOR1AIP2|MIA3|SLC2A4|F11R|CLU|THBS1|EGFR|ACTB|ACTG1|CLN3|CDH2|HYAL2|PSAP|BSG|ADORA1|SSR1|CD59|A4GALT|CTSC|SUN2|TMED9|TMEM30A|NUP210|ITGA4|SSR2|ATG9A|LNPEP|ANO6|ATP1B3|TOR1B|ATP1B1|TNFRSF1A|TSPAN15|NPC1|PPT1|CPE|FAT4|AGRN|MFGE8|LRP10|PVRL2|FOLR1
7565	6.6694e-07	5.9858e-06	16	179	687	34553	female pregnancy	GRN|BMPR2|TGFB1|SERPINE2|ITGA3|LNPEP|FBLN1|LAMB1|CTSV|ADRA2C|PSG9|STS|PLAU|BSG|DSG2|CTSB
15804	6.7722e-07	6.0686e-06	8	38	687	34553	neutral amino acid transport	SLC38A1|SLC6A9|SLC6A17|SLC6A15|SLC1A4|SLC3A2|SLC1A5|SLC36A4
8354	7.1049e-07	6.3372e-06	5	10	687	34553	germ cell migration	ITGB1|CXADR|TGFB1|PPAP2B|PPAP2A
44406	7.1049e-07	6.3372e-06	5	10	687	34553	adhesion of symbiont to host	LRRC15|SCARB1|HSP90AB1|PVRL2|ICAM1
21785	7.1049e-07	6.3372e-06	5	10	687	34553	branchiomotor neuron axon guidance	NRP1|PLXND1|PLXNA1|SEMA3F|PLXNA3
33631	7.6244e-07	6.7795e-06	4	5	687	34553	cell-cell adhesion mediated by integrin	ITGB1|ADAM9|ITGA5|L1CAM
60666	7.6244e-07	6.7795e-06	4	5	687	34553	dichotomous subdivision of terminal units involved in salivary gland branching	NRP1|PLXND1|SEMA3C|PLXNA1
1901184	7.817e-07	6.94e-06	11	83	687	34553	regulation of ERBB signaling pathway	APP|ADAM17|APLP2|ITGA1|ADORA1|PLAUR|CDH13|PTPRJ|ADRA2C|EGFR|LGMN
51641	7.8685e-07	6.975e-06	97	2963	687	34553	cellular localization	ERO1A|SCARB2|APP|F11R|CELSR1|CLU|MILR1|CDH2|LAMP1|GNPTAB|CREB3L1|DPYSL2|CREB3L2|LAMP2|BSG|ADORA1|DAG1|SIL1|F2R|ATG9A|WNT5A|ATP1B3|ATP1B1|TYRO3|FKBP9|NOTCH1|RPN2|FUT10|SEL1L|ITPR1|LTBP4|TOR1AIP2|PTTG1IP|HSP90B1|TGOLN2|UGT8|PSAP|SSR1|ARSB|CTSA|TGFB1|BDNF|FN1|M6PR|GNPTG|PPT1|CALU|CPE|CSPG5|TPP1|LRP10|PIGR|NRP1|CNTNAP1|ITGB2|MIA3|PTPRK|PKD2|TIMP1|CTSC|HGSNAT|SUN2|FGA|TMED9|ITGA4|ATP6AP1|SSR2|GAA|TNFR…
43270	7.9946e-07	7.0758e-06	18	227	687	34553	positive regulation of ion transport	PDGFRB|GPR39|AMIGO1|F2R|LPAR3|ANO6|ATP1B3|ATP1B1|PKD2|TMEM110|CREB3|P2RX4|STIM1|ASPH|DPYSL2|ADORA1|CNTN1|SCN1B
32147	8.0282e-07	7.0947e-06	28	491	687	34553	activation of protein kinase activity	LPAR3|EFNA5|CSF2RA|THBS1|EGFR|ERBB3|ERBB2|ADORA1|NCAM1|S1PR2|PDGFRB|ANGPT1|INSR|F2R|ITGA1|WNT5A|ADRA2C|ACVR2B|TGFBR2|GREM1|KITLG|ADCY9|PTPRA|ADORA2B|ADAM9|CSPG4|FGFR3|FGFR1
51051	8.2161e-07	7.2496e-06	27	463	687	34553	negative regulation of transport	NOTCH1|SERPINE2|FBLN1|ATP1A2|HMGCR|PKD2|THBS1|ICAM1|C1QTNF3|OS9|ERBB3|ADORA1|ENPP1|ITGAV|NEO1|GPR39|TGFB1|ANGPT1|F2R|FN1|INHBB|ADRA2C|BST2|CREB3|LMBRD1|FKBP9|TNFRSF21
71695	8.3719e-07	7.3757e-06	8	39	687	34553	anatomical structure maturation	CDH5|SEMA4D|DAG1|S1PR1|ANO6|FAT4|FGFR3|THBS3
2520	8.4954e-07	7.4731e-06	33	641	687	34553	immune system development	ITGB1|TFRC|FUT10|HYAL2|GPC3|LRRC8A|CLEC1B|EPHB3|CD164|ACE|TGFB1|ITGA4|ANGPT1|SLC11A2|WNT5A|FZD9|PRG4|L1CAM|MERTK|TGFBR2|MFAP5|TWSG1|KITLG|ADAM17|OSTM1|AXL|CD109|TYRO3|FAS|DNASE2|LTBR|IL7R|EPHA2
7611	8.5217e-07	7.4848e-06	18	228	687	34553	learning or memory	ITGB1|APP|PRNP|BDNF|ITGA3|SLC11A2|FZD9|ATP1A2|HMGCR|EGFR|CLN3|HRH1|STS|CHST10|PPT1|TNR|MAN2B1|ITGA5
50870	9.2605e-07	8.1212e-06	17	206	687	34553	positive regulation of T cell activation	CD274|CD83|HLA-A|L1CAM|TGFBR2|EFNB1|IL1RL2|CD59|CD47|IL6ST|CD46|IL7R|HLA-DRB1|ICOSLG|CD55|HLA-DQB1|CD276
50866	9.4811e-07	8.2957e-06	15	162	687	34553	negative regulation of cell activation	CD274|PRNP|TGFB1|SERPINE2|C10ORF54|MERTK|MILR1|AXL|ERBB2|TYRO3|FAS|HLA-DRB1|TNFRSF21|MICA|CD276
6915	9.4882e-07	8.2957e-06	49	1168	687	34553	apoptotic process	ERO1A|APP|CD40|BMPR2|ITGB2|CLU|ROBO1|LAMP1|ADAMTSL4|CTSL|ADORA1|TNFRSF8|ITGAV|CTSC|IGFBP3|F2R|SLC11A2|PLAUR|F3|TNFRSF1A|TGFBR2|GREM1|TMEM219|DSG2|DNASE2|MET|TNFRSF21|CD44|EPHA2|NOTCH1|TM2D1|ITPR1|NTN1|THBS1|NCSTN|ERBB3|PSAP|SLIT2|TGFB1|CADM1|SORT1|CD70|KITLG|P2RX4|FAP|FAS|CLPTM1L|LTBR|FGFR3
2576	9.9676e-07	8.7016e-06	11	85	687	34553	platelet degranulation	APP|CD63|FGA|TGFB1|LAMP2|PSAP|FN1|CALU|TIMP1|CLU|THBS1
44087	1.0851e-06	9.4588e-06	39	838	687	34553	regulation of cellular component biogenesis	GPM6A|NOTCH1|AMIGO1|LCAT|PTPRJ|EFNA5|THBS2|CLU|THBS1|CORO1C|ICAM1|NCLN|FLRT2|CDH2|PODXL|SLITRK4|DAG1|S1PR1|PIEZO1|NCAM1|SLIT2|EPHB2|EPHB1|LRRC4B|EPHB3|ACE|KIRREL|TGFB1|BDNF|MMP1|TPBG|WNT5A|TNFRSF1A|GREM1|FAS|AGRN|ADGRL2|PVRL1|EPHA2
43583	1.1662e-06	1.015e-05	18	233	687	34553	ear development	PDGFRB|NRP1|NOTCH1|TGFB1|BDNF|NOG|WNT5A|ECE1|CELSR1|NTN1|SLC4A7|COL2A1|NAGLU|PTK7|FAT4|EPHB2|FGFR3|FGFR1
31348	1.211e-06	1.0524e-05	14	144	687	34553	negative regulation of defense response	GBA|HLA-B|HLA-A|TNFRSF1A|C1QTNF3|NT5E|TSPAN6|TYRO3|ADORA1|SLIT2|HLA-DRB1|MICA|CD276|MICB
51250	1.2333e-06	1.0701e-05	13	124	687	34553	negative regulation of lymphocyte activation	CD274|PRNP|TGFB1|C10ORF54|MERTK|AXL|ERBB2|TYRO3|FAS|HLA-DRB1|TNFRSF21|MICA|CD276
1901699	1.2711e-06	1.1013e-05	34	684	687	34553	cellular response to nitrogen compound	SLC2A4|CSF2RA|THBS1|EGFR|HSP90B1|ICAM1|IGF1R|HRH1|SEPN1|ERBB3|PLAU|ERBB2|ATP6V0A2|ENPP1|NCAM1|SLIT2|ATP6V0A1|PDGFRB|ATP6V0E1|ANGPT1|ATP6AP1|BDNF|INSR|INHBB|KITLG|ADAM17|ADCY9|P2RX4|PTPRA|COL6A1|FOLR1|FGFR3|FGFR1|FBN1
2000258	1.2812e-06	1.1067e-05	5	11	687	34553	negative regulation of protein activation cascade	FGA|CD59|MASP1|CD46|CD55
60600	1.2812e-06	1.1067e-05	5	11	687	34553	dichotomous subdivision of an epithelial terminal unit	NRP1|PLXND1|SEMA3C|PLXNA1|CELSR1
60348	1.292e-06	1.1127e-05	15	166	687	34553	bone development	BMPR2|TGFB1|SEMA4D|ANO6|HSPG2|THBS1|GLG1|SULF2|THBS3|COL2A1|IMPAD1|ALPL|FAT4|PPIB|FGFR3
6865	1.292e-06	1.1127e-05	15	166	687	34553	amino acid transport	SLC38A1|SLC46A1|SLC6A17|BDNF|SLC6A15|SLC1A4|SLC3A2|SLC1A5|SLC7A1|SLC6A6|CLN3|SLC6A8|SLC6A9|SLC36A4|FOLR1
61298	1.3152e-06	1.1268e-05	6	19	687	34553	retina vasculature development in camera-type eye	PDGFRB|SLC4A7|NRP1|BMPR2|LAMA1|ACVR2B
31400	1.316e-06	1.1268e-05	33	654	687	34553	negative regulation of protein modification process	RTN4R|LRRC15|GBA|PTPRJ|FBLN1|HMGCR|ELFN2|ELFN1|CORO1C|IGF1R|FLRT2|SMPD1|HYAL2|DAG1|ENPP1|SLIT2|LRRC4B|PRNP|CRTAP|KIRREL|TGFB1|SEMA4D|ANGPT1|IGFBP3|NOG|BGN|ASPN|GREM1|RNF149|PPAP2B|CD109|FKBP9|ENG
2695	1.3163e-06	1.1268e-05	14	145	687	34553	negative regulation of leukocyte activation	CD274|PRNP|TGFB1|C10ORF54|MERTK|MILR1|AXL|ERBB2|TYRO3|FAS|HLA-DRB1|TNFRSF21|MICA|CD276
30307	1.3163e-06	1.1268e-05	14	145	687	34553	positive regulation of cell growth	NRP1|SEMA7A|BMPR2|SEMA4D|BDNF|FN1|ADAM10|LPAR3|L1CAM|EFNA5|NTN1|CDH4|ADAM17|ERBB2
43086	1.332e-06	1.1386e-05	44	1011	687	34553	negative regulation of catalytic activity	RTN4R|LRRC15|APP|ECM1|NOTCH1|SERPINE2|GBA|PTPRJ|SPINT2|HMGCR|F11R|ELFN2|TFPI|ELFN1|THBS1|CORO1C|IGF1R|CLN3|FLRT2|SMPD1|HYAL2|GPC3|TIMP1|SLIT2|CD55|LRRC4B|SEMA4D|SORT1|APLP2|TFPI2|BGN|CRIM1|PLAUR|SERPINB7|ASPN|BST2|CD109|CALU|FAS|FKBP9|CD46|GLA|CD44|ENG
42692	1.3631e-06	1.1635e-05	20	285	687	34553	muscle cell differentiation	ITGB1|ACVR1|PDGFRB|CXADR|NOTCH1|SORT1|SEMA4C|TMTC3|HMGCR|KIAA1161|ACTG1|GREM1|CDH3|SEPN1|CDH2|STIM1|SGCB|DNER|CDH15|NEO1
31341	1.5166e-06	1.2926e-05	9	56	687	34553	regulation of cell killing	CADM1|LAMP1|HLA-B|HLA-A|IL7R|PVRL2|PVR|MICA|ICAM1
42476	1.5381e-06	1.3089e-05	12	107	687	34553	odontogenesis	LAMA5|STIM1|ITGB4|BSG|LRP4|ALPL|ITGA6|LAMB1|LRP10|ACVR2B|CNNM4|PVRL1
50671	1.6193e-06	1.3761e-05	13	127	687	34553	positive regulation of lymphocyte proliferation	CD274|CD40|SLC39A10|HLA-A|L1CAM|BST1|EFNB1|CD59|IL6ST|CD46|ICOSLG|CD55|CD276
42269	1.6291e-06	1.3823e-05	7	30	687	34553	regulation of natural killer cell mediated cytotoxicity	CADM1|LAMP1|HLA-B|HLA-A|PVRL2|PVR|MICA
51924	1.6724e-06	1.417e-05	17	215	687	34553	regulation of calcium ion transport	PDGFRB|GPR39|TGFB1|CACNA2D1|F2R|LPAR3|ATP1A2|ATP1B1|PKD2|ICAM1|TMEM110|CREB3|P2RX4|TSPAN13|STIM1|ASPH|FKBP9
42063	1.6937e-06	1.4329e-05	16	192	687	34553	gliogenesis	NOTCH1|TGFB1|LAMB2|PTPRJ|LAMB1|CLU|LRP8|CDH2|ERBB3|PPAP2B|GPC1|DNER|ERBB2|DAG1|CSPG4|FGFR3
43542	1.7694e-06	1.4909e-05	9	57	687	34553	endothelial cell migration	ITGB1|GREM1|NRP1|PLXND1|FAP|CDH13|SLIT2|EPHB4|ROBO1
35113	1.77e-06	1.4909e-05	13	128	687	34553	embryonic appendage morphogenesis	FBN2|NOTCH1|NOG|WNT5A|LRP4|ECE1|GREM1|CHST11|IMPAD1|GPC3|TPP1|LRP10|FGFR1
30326	1.77e-06	1.4909e-05	13	128	687	34553	embryonic limb morphogenesis	FBN2|NOTCH1|NOG|WNT5A|LRP4|ECE1|GREM1|CHST11|IMPAD1|GPC3|TPP1|LRP10|FGFR1
43406	1.7823e-06	1.499e-05	17	216	687	34553	positive regulation of MAP kinase activity	PDGFRB|CD40|TGFB1|INSR|ITGA1|WNT5A|LPAR3|MST1R|ADRA2C|THBS1|EGFR|KITLG|ADORA2B|ERBB2|CSPG4|S1PR2|FGFR1
55094	1.8472e-06	1.5514e-05	6	20	687	34553	response to lipoprotein particle	ITGB1|ADAM17|NPC1|ITGB2|CDH13|F3
3006	1.9531e-06	1.6379e-05	32	635	687	34553	developmental process involved in reproduction	NOTCH1|BMPR2|HSP90AB1|SERPINE2|TNC|SPINT2|CTSV|PKD2|EGFR|ICAM1|IGF1R|PSAP|BSG|ITGB8|SLIT2|CTSB|ACVR1|TGFB1|ITGA4|INSR|NOG|WNT5A|INHBB|MERTK|ACVR2A|KITLG|AXL|TYRO3|ALPL|TPP1|PVRL2|CD44
2000377	1.9754e-06	1.6542e-05	14	150	687	34553	regulation of reactive oxygen species metabolic process	PDGFRB|HSP90AB1|TGFB1|INSR|PRCP|PKD2|CLU|THBS1|EGFR|ICAM1|TGFBR2|P2RX4|PLAU|GLA
10631	2.0677e-06	1.7244e-05	10	74	687	34553	epithelial cell migration	ITGB1|GREM1|NRP1|PLXND1|FAP|CDH13|SLIT2|EPHB4|ARSB|ROBO1
21954	2.0677e-06	1.7244e-05	10	74	687	34553	central nervous system neuron development	LINGO1|NRP1|WNT5A|SLIT2|EPHB1|SCN1B|PLXNA3|EPHB3|ROBO1|FGFR1
2715	2.0682e-06	1.7244e-05	7	31	687	34553	regulation of natural killer cell mediated immunity	CADM1|LAMP1|HLA-B|HLA-A|PVRL2|PVR|MICA
43523	2.0757e-06	1.7281e-05	16	195	687	34553	regulation of neuron apoptotic process	NRP1|HSP90AB1|LRP1|ANGPT1|BDNF|F2R|ITGA1|CLN3|ERBB3|AXL|TYRO3|PPT1|HYOU1|AGRN|FGFR3|LGMN
32946	2.1093e-06	1.753e-05	13	130	687	34553	positive regulation of mononuclear cell proliferation	CD274|CD40|SLC39A10|HLA-A|L1CAM|BST1|EFNB1|CD59|IL6ST|CD46|ICOSLG|CD55|CD276
51047	2.1117e-06	1.753e-05	22	346	687	34553	positive regulation of secretion	GPR39|CD274|FGA|TGFB1|CADM1|ATP6AP1|F2R|WNT5A|INHBB|PANX1|C1QTNF3|P2RX4|LAMP1|ADORA2B|DPYSL2|HYAL2|ADORA1|ADAM9|CD58|HLA-DRB1|IFNAR1|CD276
36066	2.1603e-06	1.7908e-05	5	12	687	34553	protein O-linked fucosylation	POFUT2|ADAMTSL4|POFUT1|B3GLCT|THBS1
46942	2.2133e-06	1.8321e-05	22	347	687	34553	carboxylic acid transport	SLC23A2|SLC38A1|SLC26A2|SLC46A1|ACE|SLC22A5|SLC6A17|BDNF|SLC6A15|SLC1A4|SLC3A2|SLC1A5|SLC7A1|SLC6A6|CLN3|SLC6A8|SLC6A9|SLCO3A1|EMB|SLC13A5|SLC36A4|FOLR1
21825	2.2512e-06	1.8608e-05	4	6	687	34553	substrate-dependent cerebral cortex tangential migration	NRP1|SLIT2|ROBO1|FGFR1
1901214	2.2551e-06	1.8613e-05	18	244	687	34553	regulation of neuron death	NRP1|HSP90AB1|LRP1|ANGPT1|BDNF|F2R|ITGA1|CLU|CLN3|ERBB3|AXL|TYRO3|PPT1|HYOU1|AGRN|EPHB1|FGFR3|LGMN
72503	2.2917e-06	1.8889e-05	21	321	687	34553	cellular divalent inorganic cation homeostasis	ERO1A|CD40|TGFB1|F2R|ITPR1|SLC39A10|LPAR3|ATP1A2|MCOLN1|ATP1B1|PKD2|SLC39A14|SLC8B1|HSP90B1|CLN3|SV2A|SLC39A6|S1PR1|S1PR3|FKBP9|CD55
60393	2.3855e-06	1.9634e-05	9	59	687	34553	regulation of pathway-restricted SMAD protein phosphorylation	ACVR1|GREM1|BMPR2|TGFB1|BMP1|NOG|INHBB|ACVR2A|ENG
15849	2.4302e-06	1.9973e-05	22	349	687	34553	organic acid transport	SLC23A2|SLC38A1|SLC26A2|SLC46A1|ACE|SLC22A5|SLC6A17|BDNF|SLC6A15|SLC1A4|SLC3A2|SLC1A5|SLC7A1|SLC6A6|CLN3|SLC6A8|SLC6A9|SLCO3A1|EMB|SLC13A5|SLC36A4|FOLR1
30100	2.5334e-06	2.0791e-05	16	198	687	34553	regulation of endocytosis	CD63|SCARB1|TGFB1|ANGPT1|WNT5A|ANO6|MERTK|GREM1|AXL|LMAN2|PPT1|GPC3|CDH13|ITGAV|CD47|MFGE8
6491	2.5426e-06	2.0837e-05	6	21	687	34553	N-glycan processing	GNPTG|GNPTAB|MAN2A2|MAN2A1|PRKCSH|MGAT4B
44267	2.722e-06	2.2275e-05	171	6204	687	34553	cellular protein metabolic process	ERO1A|APP|GALNT11|PLVAP|POGLUT1|GALNT18|GXYLT1|PLOD3|PLOD2|PLAT|PLOD1|ACTB|IGF1R|NDST1|POFUT2|STS|GNPTAB|POFUT1|ANPEP|EPHB2|EPHB1|EPHB4|EPHB3|ACVR1|PDGFRB|ALG9|NUP210|IGFBP3|F2R|WNT5A|P3H2|ADAM10|HSPG2|ADAM17|LOX|EOGT|TYRO3|FKBP7|FKBP9|PPIB|ATF6|EPHA2|NOTCH1|RPN2|FUT10|FUT11|SEL1L|B3GLCT|MST1R|CSF2RA|FUT4|HSP90B1|NCSTN|MAN2A2|MAN2A1|PSAP|NEU1|ST3GAL4|SSR1|RNF175|ST3GAL2|ARSB|CTSA|CRTAP|ACE|TGFB1|…
2706	2.7518e-06	2.2437e-05	12	113	687	34553	regulation of lymphocyte mediated immunity	CD40|TGFB1|CADM1|LAMP1|C10ORF54|HLA-B|HLA-A|IL7R|PVRL2|PVR|MICA|IL27RA
30968	2.7518e-06	2.2437e-05	12	113	687	34553	endoplasmic reticulum unfolded protein response	ERO1A|CREB3|MBTPS1|FKBP14|CREB3L1|CREB3L2|SSR1|HYOU1|TPP1|RNF175|ATF6|HSP90B1
22029	2.7574e-06	2.2437e-05	9	60	687	34553	telencephalon cell migration	NRP1|FUT10|TNR|LAMB1|SLIT2|LRP8|EGFR|ROBO1|FGFR1
7041	2.7574e-06	2.2437e-05	9	60	687	34553	lysosomal transport	SCARB2|GNPTG|HGSNAT|LAMP1|NPC1|GNPTAB|SORT1|M6PR|ARSB
48592	2.9147e-06	2.3684e-05	14	155	687	34553	eye morphogenesis	FBN2|TENM3|WNT5A|PTPRM|SLC4A7|SDK1|NAGLU|MAN2A1|PVRL3|EPHB1|FGFR3|PVRL1|EPHA2|FBN1
60537	2.9864e-06	2.4184e-05	20	300	687	34553	muscle tissue development	ITGB1|ACVR1|PDGFRB|IGSF8|CXADR|NOTCH1|SEMA3C|HEG1|WNT5A|KIAA1161|PKD2|HSPG2|SEPN1|SGCB|DNER|ERBB2|S1PR1|DSG2|ENG|CTSB
90132	2.9931e-06	2.4184e-05	10	77	687	34553	epithelium migration	ITGB1|GREM1|NRP1|PLXND1|FAP|CDH13|SLIT2|EPHB4|ARSB|ROBO1
60333	2.9931e-06	2.4184e-05	10	77	687	34553	interferon-gamma-mediated signaling pathway	IFNGR1|HLA-B|HLA-C|NCAM1|HLA-A|L1CAM|HLA-DRB1|CD44|HLA-DQB1|ICAM1
6826	2.9931e-06	2.4184e-05	10	77	687	34553	iron ion transport	ATP6V0E1|TFRC|ATP6AP1|MFI2|SLC11A2|ATP6V0A2|MCOLN1|SLC39A14|PVRL1|ATP6V0A1
10955	3.246e-06	2.6154e-05	7	33	687	34553	negative regulation of protein processing	SERPINE2|CD59|MASP1|CD46|THBS1|GLG1|CD55
1903318	3.246e-06	2.6154e-05	7	33	687	34553	negative regulation of protein maturation	SERPINE2|CD59|MASP1|CD46|THBS1|GLG1|CD55
44093	3.3647e-06	2.7073e-05	78	2307	687	34553	positive regulation of molecular function	ITGB1|APP|NRP1|SCARB1|CD40|HSP90AB1|PLXND1|F11R|PKD2|CLU|ICAM1|ROBO1|CDH3|ADORA1|PDGFRB|IGFBP3|F2R|ITGA1|SLC11A2|WNT5A|PLAUR|SLC39A10|ATP1B3|ADRA2C|ATP1B1|F3|TGFBR2|GREM1|CREB3|ADAM17|ADCY9|STIM1|ASPH|ADORA2B|PPAP2B|ADAM9|ITGA6|CD44|EPHA2|RTN4R|PON1|ITPR1|TOR1AIP2|LPAR3|FBLN1|MST1R|RFNG|EFNA5|LRP8|CSF2RA|THBS1|EGFR|CORO1C|NCSTN|ERBB3|PSAP|ERBB2|S1PR1|NCAM1|S1PR2|CTSA|ACE|TGFB1|SEMA4D|ANGPT1|BDNF|…
55098	3.4529e-06	2.7705e-05	5	13	687	34553	response to low-density lipoprotein particle	ITGB1|NPC1|ITGB2|CDH13|F3
71711	3.4529e-06	2.7705e-05	5	13	687	34553	basement membrane organization	FLRT2|DAG1|PLOD3|SPINT2|NID2
21700	3.5005e-06	2.8048e-05	16	203	687	34553	developmental maturation	APP|CD63|SEMA4D|ANO6|SEZ6L2|THBS3|CLN5|CDH5|AXL|PSAP|DAG1|S1PR1|FAT4|AGRN|FGFR3|FGFR1
43065	3.5272e-06	2.8223e-05	31	622	687	34553	positive regulation of apoptotic process	ITGB1|CD40|NOTCH1|HMGCR|CLU|THBS1|ROBO1|NCSTN|ADAMTSL4|SMPD1|HYAL2|PSAP|TNFRSF8|SLIT2|CTSC|TGFB1|IGFBP3|F2R|ITGA1|SLC11A2|WNT5A|PLAUR|ANO6|INHBB|F3|FAP|FAS|ITGA6|LTBR|AGRN|FGFR3
34620	3.6286e-06	2.8993e-05	12	116	687	34553	cellular response to unfolded protein	ERO1A|CREB3|MBTPS1|FKBP14|CREB3L1|CREB3L2|SSR1|HYOU1|TPP1|RNF175|ATF6|HSP90B1
30433	3.6525e-06	2.9144e-05	9	62	687	34553	ER-associated ubiquitin-dependent protein catabolic process	OS9|TMEM67|JKAMP|SEL1L|TMUB1|ERLIN2|STT3B|RNF175|HSP90B1
21795	3.72e-06	2.9601e-05	8	47	687	34553	cerebral cortex cell migration	NRP1|FUT10|LAMB1|SLIT2|LRP8|EGFR|ROBO1|FGFR1
30514	3.72e-06	2.9601e-05	8	47	687	34553	negative regulation of BMP signaling pathway	GREM1|TWSG1|NOTCH1|NOG|WNT5A|NBL1|CHRDL1|FBN1
72009	3.7472e-06	2.9776e-05	11	97	687	34553	nephron epithelium development	GREM1|LAMA5|NOTCH1|PODXL|LAMB2|NOG|GPC3|FAT4|PKD2|CD44|HS2ST1
42475	3.7933e-06	3.0059e-05	10	79	687	34553	odontogenesis of dentin-containing tooth	LAMA5|STIM1|ITGB4|BSG|LRP4|ITGA6|LRP10|ACVR2B|CNNM4|PVRL1
30148	3.7933e-06	3.0059e-05	10	79	687	34553	sphingolipid biosynthetic process	UGT8|SMPD1|PPAP2B|PPAP2A|GBA|ST3GAL4|A4GALT|ST6GALNAC4|ST3GAL2|ST6GALNAC6
34220	4.051e-06	3.2057e-05	57	1520	687	34553	ion transmembrane transport	SLC46A1|SLC4A2|PKD2|PANX1|SLC39A6|PIEZO1|ITGAV|EMB|SCN1B|SLC12A9|SLC38A1|ATP6V0E1|SLC6A17|ATP6AP1|CACNA2D1|SLC6A15|SLC11A2|SLC39A10|ANO6|ATP1B3|ATP1B1|SLC39A14|SLC9A6|ASPH|SLC9A7|FKBP9|PCYOX1|GRIA2|GPM6A|SLC26A2|TTYH3|SLC22A5|TMEM63C|ITPR1|SLC1A4|SLC3A2|ATP1A2|SLC7A1|CLCN2|ATP6V0A2|LRRC8A|SLC13A5|SLC36A4|CNNM4|ATP6V0A1|SLC12A2|SLC12A5|MCOLN1|SLC8B1|TPCN1|SLC4A7|SLC6A6|CLCN5|SLC6A8|P2RX4|SLC6A9|OS…
43524	4.1164e-06	3.2485e-05	13	138	687	34553	negative regulation of neuron apoptotic process	NRP1|HSP90AB1|LRP1|ANGPT1|BDNF|F2R|CLN3|ERBB3|AXL|TYRO3|PPT1|HYOU1|LGMN
22408	4.1164e-06	3.2485e-05	13	138	687	34553	negative regulation of cell-cell adhesion	CD274|PRNP|TGFB1|SERPINE2|C10ORF54|SPINT2|EPCAM|PODXL|ERBB2|TNR|HLA-DRB1|TNFRSF21|CD276
43068	4.1452e-06	3.2667e-05	31	627	687	34553	positive regulation of programmed cell death	ITGB1|CD40|NOTCH1|HMGCR|CLU|THBS1|ROBO1|NCSTN|ADAMTSL4|SMPD1|HYAL2|PSAP|TNFRSF8|SLIT2|CTSC|TGFB1|IGFBP3|F2R|ITGA1|SLC11A2|WNT5A|PLAUR|ANO6|INHBB|F3|FAP|FAS|ITGA6|LTBR|AGRN|FGFR3
42058	4.2587e-06	3.3516e-05	10	80	687	34553	regulation of epidermal growth factor receptor signaling pathway	APP|ADAM17|APLP2|ITGA1|ADORA1|PLAUR|CDH13|PTPRJ|ADRA2C|EGFR
36211	4.3126e-06	3.3848e-05	137	4762	687	34553	protein modification process	ERO1A|APP|GALNT11|PLVAP|POGLUT1|GALNT18|GXYLT1|PLOD3|PLOD2|PLAT|PLOD1|IGF1R|NDST1|POFUT2|STS|GNPTAB|POFUT1|EPHB2|EPHB1|EPHB4|EPHB3|ACVR1|PDGFRB|ALG9|NUP210|IGFBP3|F2R|WNT5A|P3H2|ADAM10|LOX|EOGT|TYRO3|FKBP7|FKBP9|PPIB|EPHA2|RPN2|FUT10|FUT11|SEL1L|B3GLCT|MST1R|CSF2RA|FUT4|MAN2A2|MAN2A1|NEU1|ST3GAL4|RNF175|ST3GAL2|ARSB|CTSA|CRTAP|TGFB1|FUCA1|INSR|FN1|LNPEP|B3GALT6|EXT1|GNPTG|EXT2|PTPRB|B4GAT1|P4HA1|…
6464	4.3126e-06	3.3848e-05	137	4762	687	34553	cellular protein modification process	ERO1A|APP|GALNT11|PLVAP|POGLUT1|GALNT18|GXYLT1|PLOD3|PLOD2|PLAT|PLOD1|IGF1R|NDST1|POFUT2|STS|GNPTAB|POFUT1|EPHB2|EPHB1|EPHB4|EPHB3|ACVR1|PDGFRB|ALG9|NUP210|IGFBP3|F2R|WNT5A|P3H2|ADAM10|LOX|EOGT|TYRO3|FKBP7|FKBP9|PPIB|EPHA2|RPN2|FUT10|FUT11|SEL1L|B3GLCT|MST1R|CSF2RA|FUT4|MAN2A2|MAN2A1|NEU1|ST3GAL4|RNF175|ST3GAL2|ARSB|CTSA|CRTAP|TGFB1|FUCA1|INSR|FN1|LNPEP|B3GALT6|EXT1|GNPTG|EXT2|PTPRB|B4GAT1|P4HA1|…
60443	4.3867e-06	3.4382e-05	8	48	687	34553	mammary gland morphogenesis	SLC12A2|TGFB1|WNT5A|ERBB2|SLIT2|NTN1|EPHA2|ROBO1
48839	4.4999e-06	3.5222e-05	16	207	687	34553	inner ear development	PDGFRB|NRP1|NOTCH1|TGFB1|BDNF|WNT5A|CELSR1|NTN1|SLC4A7|COL2A1|NAGLU|PTK7|FAT4|EPHB2|FGFR3|FGFR1
7220	4.5723e-06	3.574e-05	6	23	687	34553	Notch receptor processing	GALNT11|NCSTN|ADAM17|NOTCH1|DNER|ADAM10
55117	4.7728e-06	3.7256e-05	10	81	687	34553	regulation of cardiac muscle contraction	P2RX4|ASPH|ADORA1|DSG2|ATP1A2|FKBP9|ATP1B1|DSC2|SCN1B|DSC3
1974	4.9361e-06	3.8427e-05	7	35	687	34553	blood vessel remodeling	ACE|BMPR2|ITGA4|SEMA3C|AXL|BGN|ACVR2B
60603	4.9361e-06	3.8427e-05	7	35	687	34553	mammary gland duct morphogenesis	SLC12A2|TGFB1|WNT5A|SLIT2|NTN1|EPHA2|ROBO1
71902	5.1298e-06	3.9881e-05	20	311	687	34553	positive regulation of protein serine/threonine kinase activity	PDGFRB|CD40|HSP90AB1|TGFB1|INSR|ITGA1|WNT5A|LPAR3|MST1R|ADRA2C|PKD2|THBS1|EGFR|KITLG|ADAM17|ADORA2B|ERBB2|CSPG4|S1PR2|FGFR1
60350	5.1518e-06	3.9998e-05	8	49	687	34553	endochondral bone morphogenesis	COL2A1|BMPR2|IMPAD1|ALPL|HSPG2|FGFR3|THBS1|THBS3
70977	5.2832e-06	4.087e-05	5	14	687	34553	bone maturation	SEMA4D|ANO6|FAT4|FGFR3|THBS3
30207	5.2832e-06	4.087e-05	5	14	687	34553	chondroitin sulfate catabolic process	HEXA|BGN|CSPG5|CSPG4|ARSB
9991	5.2855e-06	4.087e-05	24	423	687	34553	response to extracellular stimulus	GPR39|BMPR2|TGFB1|TFRC|BDNF|PON1|SLC2A1|INHBB|CTSV|HMGCR|FSTL1|ICAM1|IGF1R|ADORA2B|AXL|PEMT|ALPL|TPP1|ITGA6|FKBP9|SLIT2|FOLR1|ARSB|LRP11
71702	5.3889e-06	4.1614e-05	89	2775	687	34553	organic substance transport	SCARB2|SLC23A2|SCARB1|SLC46A1|TFRC|SLC44A2|SLC2A1|MIA3|SLC4A2|SLC2A4|CLU|GNPTAB|LAMP2|BSG|ADORA1|DAG1|EMB|SLC35A5|SIL1|TMED4|SLC38A1|ATP6V0E1|NUP210|SLC6A17|ATP6AP1|SSR2|SLC2A13|SLC6A15|ABCC5|F2R|SLC11A2|ATG9A|ANO6|ATP1B1|NPC1|SLCO4A1|NPC2|FKBP9|SLC29A1|SIDT2|CD63|SLC26A2|NOTCH1|SLC22A5|RPN2|LRP1|FUT10|SEL1L|LTBP4|LCAT|SLC1A4|SLC3A2|PTTG1IP|SLC1A5|SLC7A1|HSP90B1|CLN3|OS9|LMAN2|PSAP|ATP6V0A2|SSR1|…
60840	5.4585e-06	4.2095e-05	9	65	687	34553	artery development	PDGFRB|NRP1|NOTCH1|BMPR2|LRP1|PKD2|FOLR1|ACVR2B|ENG
33036	5.5186e-06	4.2501e-05	90	2817	687	34553	macromolecule localization	SCARB2|PIGR|NRP1|SCARB1|CNTNAP1|TFRC|ITGB2|PLOD3|MIA3|PTPRK|F11R|CELSR1|PKD2|CLU|CDH2|LAMP1|GNPTAB|LAMP2|BSG|ADORA1|DAG1|ENPP1|SIL1|TMED4|SUN2|ATP6V0E1|NUP210|ITGA4|ATP6AP1|SSR2|F2R|SLC11A2|ATG9A|WNT5A|ANO6|ATP1B3|ATP1B1|HSPG2|TNFRSF1A|BSCL2|CREB3|NPC1|NPC2|FKBP9|NBL1|SIDT2|FBN2|CD63|LAMA5|NOTCH1|RPN2|LRP1|FUT10|SEL1L|LRP4|TOR1AIP2|LCAT|PTTG1IP|EGFR|CORO1C|HSP90B1|UGT8|CHST11|OS9|LMAN2|PSAP|ATP6V…
10035	5.9146e-06	4.5491e-05	25	455	687	34553	response to inorganic substance	TFRC|PON1|LCAT|PKD2|THBS1|ICAM1|ACTG1|NT5E|BSG|PDGFRB|GPR39|PRNP|FGA|BDNF|SLC11A2|WNT5A|GGH|F3|STIM1|ASPH|NPC1|ADAM9|FAS|FKBP9|LRP11
2456	5.994e-06	4.6015e-05	6	24	687	34553	T cell mediated immunity	CD46|CTSC|CD55|MICA|ICAM1|MICB
33572	6.0229e-06	4.6015e-05	7	36	687	34553	transferrin transport	ATP6V0E1|TFRC|ATP6AP1|SLC11A2|ATP6V0A2|MCOLN1|ATP6V0A1
10712	6.0229e-06	4.6015e-05	7	36	687	34553	regulation of collagen metabolic process	ITGB1|PDGFRB|TGFB1|FAP|F2R|SUCO|SERPINB7
43491	6.0229e-06	4.6015e-05	7	36	687	34553	protein kinase B signaling	LINGO1|CD40|TGFB1|AXL|TYRO3|MERTK|EPHA2
30513	6.0229e-06	4.6015e-05	7	36	687	34553	positive regulation of BMP signaling pathway	TWSG1|NOTCH1|BMPR2|C10ORF54|GPC3|NEO1|ENG
51928	6.1363e-06	4.682e-05	11	102	687	34553	positive regulation of calcium ion transport	PDGFRB|GPR39|CREB3|P2RX4|STIM1|ASPH|F2R|LPAR3|ATP1B1|PKD2|TMEM110
1903532	6.2035e-06	4.727e-05	20	315	687	34553	positive regulation of secretion by cell	GPR39|CD274|FGA|TGFB1|CADM1|ATP6AP1|F2R|WNT5A|INHBB|PANX1|C1QTNF3|LAMP1|ADORA2B|DPYSL2|HYAL2|ADAM9|CD58|HLA-DRB1|IFNAR1|CD276
90130	6.6508e-06	5.0544e-05	10	84	687	34553	tissue migration	ITGB1|GREM1|NRP1|PLXND1|FAP|CDH13|SLIT2|EPHB4|ARSB|ROBO1
42439	6.6508e-06	5.0544e-05	10	84	687	34553	ethanolamine-containing compound metabolic process	PLA2G15|CLN3|SLC44A2|SMPD1|PON1|PLBD1|PEMT|LCAT|PNPLA6|SMPDL3B
32845	6.7481e-06	5.1149e-05	11	103	687	34553	negative regulation of homeostatic process	ERO1A|KITLG|TGFB1|F2R|ADORA1|ITPR1|TPP1|FKBP9|HMGCR|MCOLN1|PKD2
42552	6.7481e-06	5.1149e-05	11	103	687	34553	myelination	UGT8|ATRN|CNTNAP1|TGFB1|AMIGO1|GPC1|ERBB2|DAG1|CLU|FGFR3|TNFRSF21
48609	6.7955e-06	5.144e-05	35	772	687	34553	multicellular organismal reproductive process	ITGB1|GRN|NOTCH1|BMPR2|SERPINE2|CTSV|CELSR2|PRSS21|ICAM1|ADGRG2|PLAU|BSG|ERBB2|SLIT2|GGT1|CD55|CTSB|ACVR1|CRTAP|CXADR|ACE|TGFB1|CADM1|ITGA3|INHBB|MERTK|ACVR2A|KITLG|AXL|PPAP2B|SLCO4C1|PPAP2A|TYRO3|DSG2|PVRL2
98655	6.9176e-06	5.2295e-05	42	1009	687	34553	cation transmembrane transport	GPM6A|SLC46A1|SLC22A5|TMEM63C|ITPR1|SLC1A4|SLC3A2|ATP1A2|PKD2|SLC7A1|PANX1|SLC39A6|ATP6V0A2|PIEZO1|ITGAV|SLC36A4|CNNM4|SCN1B|SLC12A9|ATP6V0A1|SLC12A2|SLC38A1|SLC12A5|ATP6V0E1|ATP6AP1|CACNA2D1|SLC6A15|SLC11A2|SLC39A10|ANO6|ATP1B3|MCOLN1|ATP1B1|SLC39A14|SLC8B1|TPCN1|SLC4A7|P2RX4|SLC9A6|ASPH|SLC9A7|FKBP9
45428	7.0244e-06	5.3033e-05	8	51	687	34553	regulation of nitric oxide biosynthetic process	HSP90AB1|P2RX4|INSR|PKD2|CLU|GLA|EGFR|ICAM1
70838	7.2132e-06	5.4388e-05	23	402	687	34553	divalent metal ion transport	ERO1A|GPM6A|CACNA2D1|F2R|SLC11A2|ITPR1|SLC39A10|ANO6|SLC3A2|MCOLN1|PKD2|SLC39A14|SLC8B1|TPCN1|PANX1|P2RX4|STIM1|ASPH|SLC39A6|ITGAV|FKBP9|CNNM2|CNNM4
2001234	7.296e-06	5.4764e-05	16	215	687	34553	negative regulation of apoptotic signaling pathway	ACVR1|NRP1|FGA|NOG|PLAUR|PTTG1IP|CLU|THBS1|ICAM1|CREB3|COL2A1|CREB3L1|HYOU1|ITGAV|ITGA6|CD44
44246	7.3012e-06	5.4764e-05	7	37	687	34553	regulation of multicellular organismal metabolic process	ITGB1|PDGFRB|TGFB1|FAP|F2R|SUCO|SERPINB7
45773	7.3012e-06	5.4764e-05	7	37	687	34553	positive regulation of axon extension	NRP1|CDH4|SEMA7A|BMPR2|FN1|L1CAM|NTN1
46466	7.3012e-06	5.4764e-05	7	37	687	34553	membrane lipid catabolic process	SMPD1|NEU1|GBA|PPT1|NAGA|SMPDL3B|GLA
60349	7.4046e-06	5.5467e-05	10	85	687	34553	bone morphogenesis	COL2A1|BMPR2|TGFB1|IMPAD1|ALPL|HSPG2|FGFR3|THBS1|GLG1|THBS3
70374	7.4585e-06	5.5798e-05	14	168	687	34553	positive regulation of ERK1 and ERK2 cascade	PDGFRB|NRP1|FGA|SEMA7A|ANGPT1|ATP6AP1|FLT4|F2R|HMGCR|PKD2|EGFR|ICAM1|FGFR3|CD44
43534	7.7544e-06	5.7649e-05	6	25	687	34553	blood vessel endothelial cell migration	ITGB1|GREM1|NRP1|SLIT2|EPHB4|ROBO1
30194	7.7544e-06	5.7649e-05	6	25	687	34553	positive regulation of blood coagulation	F2R|ANO6|ENPP4|HPSE|F3|THBS1
72378	7.7544e-06	5.7649e-05	6	25	687	34553	blood coagulation, fibrin clot formation	FGA|F11|PRCP|FBLN1|TFPI|F3
1900048	7.7544e-06	5.7649e-05	6	25	687	34553	positive regulation of hemostasis	F2R|ANO6|ENPP4|HPSE|F3|THBS1
31293	7.7949e-06	5.7649e-05	5	15	687	34553	membrane protein intracellular domain proteolysis	MBTPS1|NCSTN|ADAM17|SPPL2B|SPPL2A
1900116	7.7949e-06	5.7649e-05	5	15	687	34553	extracellular negative regulation of signal transduction	FBN2|LRPAP1|CD46|NBL1|FBN1
1900115	7.7949e-06	5.7649e-05	5	15	687	34553	extracellular regulation of signal transduction	FBN2|LRPAP1|CD46|NBL1|FBN1
51088	7.8262e-06	5.7649e-05	3	3	687	34553	PMA-inducible membrane protein ectodomain proteolysis	ADAM17|ADAM9|ADAM10
2486	7.8262e-06	5.7649e-05	3	3	687	34553	antigen processing and presentation of endogenous peptide antigen via MHC class I via ER pathway, TAP-independent	HLA-B|HLA-C|HLA-A
21823	7.8262e-06	5.7649e-05	3	3	687	34553	cerebral cortex tangential migration using cell-cell interactions	SLIT2|ROBO1|FGFR1
21827	7.8262e-06	5.7649e-05	3	3	687	34553	postnatal olfactory bulb interneuron migration	SLIT2|ROBO1|FGFR1
15820	7.8262e-06	5.7649e-05	3	3	687	34553	leucine transport	SLC6A17|SLC6A15|SLC3A2
9749	7.9028e-06	5.8065e-05	12	125	687	34553	response to glucose	TGFB1|PLAU|COL6A2|LPL|FKBP9|CTSV|SLC29A1|THBS1|ACVR2B|ICAM1|CTSB|SIDT2
7033	7.9028e-06	5.8065e-05	12	125	687	34553	vacuole organization	CLN3|MBTPS1|NAGLU|GNPTAB|MAN2A1|GAA|ATG9A|PPT1|TPP1|ACP2|ARSB|CLN5
1938	7.9809e-06	5.8562e-05	9	68	687	34553	positive regulation of endothelial cell proliferation	NRP1|ECM1|BMPR2|FLT4|WNT5A|CDH13|PKD2|F3|FGFR3
97190	7.9908e-06	5.8562e-05	22	376	687	34553	apoptotic signaling pathway	ERO1A|CD40|TGFB1|SORT1|CD70|TM2D1|ITPR1|CLU|TNFRSF1A|NCSTN|KITLG|P2RX4|LAMP1|ERBB3|ADORA1|TNFRSF8|FAS|ITGAV|LTBR|FGFR3|TNFRSF21|EPHA2
9855	8.1328e-06	5.9401e-05	11	105	687	34553	determination of bilateral symmetry	ACVR1|GREM1|GALNT11|NOTCH1|WNT5A|PKD2|FOLR1|NBL1|ACVR2B|ACVR2A|ENG
2687	8.1328e-06	5.9401e-05	11	105	687	34553	positive regulation of leukocyte migration	CREB3|KITLG|PLVAP|ADAM17|ITGA4|WNT5A|ADAM10|MIA3|ANO6|THBS1|ICAM1
72511	8.1363e-06	5.9401e-05	23	405	687	34553	divalent inorganic cation transport	ERO1A|GPM6A|CACNA2D1|F2R|SLC11A2|ITPR1|SLC39A10|ANO6|SLC3A2|MCOLN1|PKD2|SLC39A14|SLC8B1|TPCN1|PANX1|P2RX4|STIM1|ASPH|SLC39A6|ITGAV|FKBP9|CNNM2|CNNM4
42130	8.1578e-06	5.9483e-05	8	52	687	34553	negative regulation of T cell proliferation	CD274|PRNP|TGFB1|ERBB2|C10ORF54|HLA-DRB1|TNFRSF21|CD276
43085	8.252e-06	6.0093e-05	69	2013	687	34553	positive regulation of catalytic activity	ITGB1|APP|SCARB1|CD40|HSP90AB1|F11R|PKD2|CLU|ICAM1|ROBO1|CDH3|ADORA1|PDGFRB|IGFBP3|F2R|ITGA1|SLC11A2|WNT5A|SLC39A10|ATP1B3|ADRA2C|ATP1B1|F3|TGFBR2|GREM1|CREB3|ADAM17|ADCY9|ASPH|ADORA2B|ADAM9|ITGA6|CD44|EPHA2|RTN4R|ITPR1|TOR1AIP2|LPAR3|FBLN1|MST1R|EFNA5|LRP8|CSF2RA|THBS1|EGFR|CORO1C|NCSTN|ERBB3|PSAP|ERBB2|S1PR1|NCAM1|S1PR2|CTSA|ACE|TGFB1|SEMA4D|ANGPT1|INSR|FN1|ACVR2B|KITLG|PTPRA|FAS|TPP1|CSPG4|AGR…
7219	8.546e-06	6.2156e-05	14	170	687	34553	Notch signaling pathway	APP|GALNT11|POGLUT1|NOTCH1|TGFB1|SEL1L|NOTCH2NL|ADAM10|NCSTN|ADAM17|POFUT1|DNER|CNTN1|S1PR3
35967	8.5788e-06	6.2316e-05	12	126	687	34553	cellular response to topologically incorrect protein	ERO1A|CREB3|MBTPS1|FKBP14|CREB3L1|CREB3L2|SSR1|HYOU1|TPP1|RNF175|ATF6|HSP90B1
61098	8.797e-06	6.342e-05	7	38	687	34553	positive regulation of protein tyrosine kinase activity	GREM1|ADAM17|ACE|ERBB3|ADORA1|ADRA2C|LRP8
1904407	8.797e-06	6.342e-05	7	38	687	34553	positive regulation of nitric oxide metabolic process	HSP90AB1|P2RX4|INSR|PKD2|CLU|EGFR|ICAM1
45429	8.797e-06	6.342e-05	7	38	687	34553	positive regulation of nitric oxide biosynthetic process	HSP90AB1|P2RX4|INSR|PKD2|CLU|EGFR|ICAM1
21988	8.797e-06	6.342e-05	7	38	687	34553	olfactory lobe development	EXT1|SEMA7A|DPYSL2|WNT5A|SLIT2|ROBO1|FGFR1
72512	8.797e-06	6.342e-05	7	38	687	34553	trivalent inorganic cation transport	ATP6V0E1|TFRC|ATP6AP1|SLC11A2|ATP6V0A2|MCOLN1|ATP6V0A1
15682	8.797e-06	6.342e-05	7	38	687	34553	ferric iron transport	ATP6V0E1|TFRC|ATP6AP1|SLC11A2|ATP6V0A2|MCOLN1|ATP6V0A1
9799	8.9135e-06	6.418e-05	11	106	687	34553	specification of symmetry	ACVR1|GREM1|GALNT11|NOTCH1|WNT5A|PKD2|FOLR1|NBL1|ACVR2B|ACVR2A|ENG
70664	9.0176e-06	6.4767e-05	9	69	687	34553	negative regulation of leukocyte proliferation	GREM1|CD274|PRNP|TGFB1|ERBB2|C10ORF54|HLA-DRB1|TNFRSF21|CD276
72028	9.0176e-06	6.4767e-05	9	69	687	34553	nephron morphogenesis	PDGFRB|GREM1|LAMA5|NOG|GPC3|FAT4|PKD2|CD44|HS2ST1
50715	9.1363e-06	6.5537e-05	10	87	687	34553	positive regulation of cytokine secretion	PANX1|C1QTNF3|CD274|CADM1|HYAL2|F2R|WNT5A|CD58|IFNAR1|CD276
34341	9.5578e-06	6.8476e-05	13	149	687	34553	response to interferon-gamma	IFNGR1|WNT5A|HLA-B|HLA-C|HLA-A|L1CAM|ICAM1|BST2|NCAM1|CD58|HLA-DRB1|CD44|HLA-DQB1
19953	9.6989e-06	6.94e-05	35	785	687	34553	sexual reproduction	ITGB1|APP|IGSF8|GRN|NOTCH1|SERPINE2|FUT10|MST1R|CTSV|CELSR2|PRSS21|ADGRG2|PLAU|GGT1|CD55|CTSB|ACVR1|CRTAP|CXADR|ACE|TGFB1|CADM1|APLP2|INHBB|MERTK|ACVR2A|AXL|PPAP2B|SLCO4C1|PPAP2A|TYRO3|PVRL3|MFGE8|CD46|PVRL2
8366	9.7586e-06	6.9654e-05	11	107	687	34553	axon ensheathment	UGT8|ATRN|CNTNAP1|TGFB1|AMIGO1|GPC1|ERBB2|DAG1|CLU|FGFR3|TNFRSF21
7272	9.7586e-06	6.9654e-05	11	107	687	34553	ensheathment of neurons	UGT8|ATRN|CNTNAP1|TGFB1|AMIGO1|GPC1|ERBB2|DAG1|CLU|FGFR3|TNFRSF21
10942	9.8624e-06	7.0308e-05	31	655	687	34553	positive regulation of cell death	ITGB1|CD40|NOTCH1|HMGCR|CLU|THBS1|ROBO1|NCSTN|ADAMTSL4|SMPD1|HYAL2|PSAP|TNFRSF8|SLIT2|CTSC|TGFB1|IGFBP3|F2R|ITGA1|SLC11A2|WNT5A|PLAUR|ANO6|INHBB|F3|FAP|FAS|ITGA6|LTBR|AGRN|FGFR3
10575	9.9115e-06	7.0483e-05	6	26	687	34553	positive regulation of vascular endothelial growth factor production	TGFB1|ADORA2B|FLT4|HPSE|IL6ST|SULF2
6688	9.9115e-06	7.0483e-05	6	26	687	34553	glycosphingolipid biosynthetic process	UGT8|ST3GAL4|A4GALT|ST6GALNAC4|ST3GAL2|ST6GALNAC6
52547	9.9373e-06	7.0579e-05	25	469	687	34553	regulation of peptidase activity	APP|ECM1|SERPINE2|FBLN1|SPINT2|TFPI|THBS1|ROBO1|PSAP|GPC3|TIMP1|APLP2|F2R|TFPI2|SLC11A2|FN1|CRIM1|PLAUR|SERPINB7|F3|BST2|ASPH|CD109|FAS|CD44
46425	1.0085e-05	7.1449e-05	12	128	687	34553	regulation of JAK-STAT cascade	RTN4R|LRRC15|CD40|NOTCH1|FLRT2|F2R|BGN|IL6ST|FGFR3|ASPN|LRRC4B|TNFRSF1A
71346	1.0085e-05	7.1449e-05	12	128	687	34553	cellular response to interferon-gamma	IFNGR1|WNT5A|HLA-B|HLA-C|NCAM1|HLA-A|CD58|L1CAM|HLA-DRB1|CD44|HLA-DQB1|ICAM1
35581	1.0176e-05	7.1834e-05	4	8	687	34553	sequestering of extracellular ligand from receptor	FBN2|CD46|NBL1|FBN1
21891	1.0176e-05	7.1834e-05	4	8	687	34553	olfactory bulb interneuron development	WNT5A|SLIT2|ROBO1|FGFR1
71679	1.0176e-05	7.1834e-05	4	8	687	34553	commissural neuron axon guidance	NRP1|RYK|DAG1|EPHB2
30199	1.0538e-05	7.4206e-05	7	39	687	34553	collagen fibril organization	GREM1|COL2A1|LOX|COL5A3|COL12A1|PLOD3|MIA3
7528	1.0538e-05	7.4206e-05	7	39	687	34553	neuromuscular junction development	LAMB2|F2R|ERBB2|TNC|LRP4|AGRN|LRP10
61337	1.0892e-05	7.6603e-05	8	54	687	34553	cardiac conduction	CXADR|DSG2|ATP1A2|FKBP9|ATP1B1|DSC2|SCN1B|DSC3
30214	1.1152e-05	7.8339e-05	5	16	687	34553	hyaluronan catabolic process	TGFB1|HYAL2|HEXA|GUSB|CD44
5976	1.1207e-05	7.8625e-05	10	89	687	34553	polysaccharide metabolic process	EXT1|NDST1|EXT2|CHST7|B4GAT1|GAA|GLT8D1|B3GNT2|IL6ST|HS2ST1
9612	1.1306e-05	7.9222e-05	15	198	687	34553	response to mechanical stimulus	SLC12A2|CD40|SERPINE2|BDNF|INHBB|ATP1A2|PKD2|F3|TNFRSF1A|TNFRSF8|PIEZO1|FAS|LTBR|CTSB|LRP11
21987	1.166e-05	8.1606e-05	11	109	687	34553	cerebral cortex development	NRP1|PTPRS|CDH2|FUT10|LAMB1|FAT4|SLIT2|LRP8|EGFR|ROBO1|FGFR1
55123	1.1861e-05	8.2909e-05	13	152	687	34553	digestive system development	NOTCH1|TGFB1|ITGB4|INSR|WNT5A|ACVR2B|EGFR|IGF1R|CLMP|ITGA6|FAT4|FGFR3|EPHB3
44802	1.1923e-05	8.3244e-05	38	894	687	34553	single-organism membrane organization	PIGR|LAMA5|RPN2|ITGB2|LRP4|TOR1AIP2|F11R|CLU|EGFR|CLN3|CDH2|PSAP|BSG|ADORA1|SSR1|CD59|A4GALT|CTSC|SUN2|TMED9|TMEM30A|NUP210|ITGA4|SSR2|ATG9A|ANO6|ATP1B3|TOR1B|ATP1B1|TNFRSF1A|TSPAN15|NPC1|PPT1|CPE|FAT4|AGRN|LRP10|FOLR1
50714	1.2007e-05	8.3727e-05	15	199	687	34553	positive regulation of protein secretion	GPR39|CD274|FGA|TGFB1|CADM1|F2R|WNT5A|PANX1|C1QTNF3|HYAL2|ADAM9|CD58|HLA-DRB1|IFNAR1|CD276
6066	1.2034e-05	8.3755e-05	22	386	687	34553	alcohol metabolic process	MBTPS1|SLC44A2|APLP2|GBA|PON1|LCAT|ERLIN2|HMGCR|PLA2G15|MINPP1|CLN3|NPC1|NPC2|SMPD1|IMPAD1|PLBD1|SCAP|PEMT|PNPLA6|SMPDL3B|LDLR|LGMN
32868	1.204e-05	8.3755e-05	23	415	687	34553	response to insulin	PDGFRB|ATP6V0E1|ANGPT1|ATP6AP1|SORT1|INSR|GGH|INHBB|SLC2A4|CSF2RA|EGFR|IGF1R|KITLG|ERBB3|PTPRA|ERBB2|ATP6V0A2|SCAP|ENPP1|NCAM1|FGFR3|ATP6V0A1|FGFR1
9617	1.2298e-05	8.5449e-05	27	536	687	34553	response to bacterium	APP|SCARB1|CD40|NOTCH1|IL27RA|ICAM1|PLAU|TNFRSF8|MICA|FGA|TGFB1|FUCA2|F2R|WNT5A|HLA-B|HLA-A|F3|TNFRSF1A|ADAM17|AXL|ADAM9|FAS|ALPL|CD47|LTBR|HLA-DRB1|TNFRSF21
60675	1.2525e-05	8.6741e-05	8	55	687	34553	ureteric bud morphogenesis	GREM1|LAMA5|NOG|GPC3|FAT4|PKD2|CD44|HS2ST1
50820	1.2529e-05	8.6741e-05	6	27	687	34553	positive regulation of coagulation	F2R|ANO6|ENPP4|HPSE|F3|THBS1
40036	1.2529e-05	8.6741e-05	6	27	687	34553	regulation of fibroblast growth factor receptor signaling pathway	GPC1|NOG|WNT5A|PKD2|THBS1|SULF2
35637	1.2726e-05	8.7995e-05	11	110	687	34553	multicellular organismal signaling	CNTNAP1|CXADR|P2RX4|S1PR1|DSG2|ATP1A2|FKBP9|ATP1B1|DSC2|SCN1B|DSC3
32504	1.3003e-05	8.9805e-05	35	796	687	34553	multicellular organism reproduction	ITGB1|GRN|NOTCH1|BMPR2|SERPINE2|CTSV|CELSR2|PRSS21|ICAM1|ADGRG2|PLAU|BSG|ERBB2|SLIT2|GGT1|CD55|CTSB|ACVR1|CRTAP|CXADR|ACE|TGFB1|CADM1|ITGA3|INHBB|MERTK|ACVR2A|KITLG|AXL|PPAP2B|SLCO4C1|PPAP2A|TYRO3|DSG2|PVRL2
71900	1.3226e-05	9.1235e-05	25	477	687	34553	regulation of protein serine/threonine kinase activity	CD40|HSP90AB1|GBA|LPAR3|PTPRJ|MST1R|HMGCR|PKD2|THBS1|EGFR|SMPD1|HYAL2|ERBB2|S1PR2|PDGFRB|TGFB1|INSR|ITGA1|WNT5A|ADRA2C|KITLG|ADAM17|ADORA2B|CSPG4|FGFR1
10001	1.3655e-05	9.4078e-05	13	154	687	34553	glial cell differentiation	NOTCH1|TGFB1|LAMB2|PTPRJ|CLU|CDH2|ERBB3|PPAP2B|GPC1|DNER|ERBB2|DAG1|FGFR3
9746	1.3803e-05	9.4786e-05	12	132	687	34553	response to hexose	TGFB1|PLAU|COL6A2|LPL|FKBP9|CTSV|SLC29A1|THBS1|ACVR2B|ICAM1|CTSB|SIDT2
35725	1.3803e-05	9.4786e-05	12	132	687	34553	sodium ion transmembrane transport	SLC4A7|SLC9A6|SLC9A7|ANO6|ATP1B3|SLC3A2|ATP1A2|ATP1B1|PKD2|SLC8B1|CNNM4|SCN1B
43207	1.3823e-05	9.4786e-05	38	900	687	34553	response to external biotic stimulus	APP|SCARB1|CD40|NOTCH1|MST1R|CLU|IL27RA|ICAM1|PLAU|HYAL2|TNFRSF8|MICA|FGA|CXADR|TGFB1|IFNGR1|FUCA2|F2R|WNT5A|HLA-B|HLA-A|ATP1B1|F3|TNFRSF1A|BST2|ADAM17|NPC2|AXL|ADAM9|CSPG5|FAS|ALPL|CD47|LTBR|HLA-DRB1|TNFRSF21|CHST3|IFNAR1
51707	1.3823e-05	9.4786e-05	38	900	687	34553	response to other organism	APP|SCARB1|CD40|NOTCH1|MST1R|CLU|IL27RA|ICAM1|PLAU|HYAL2|TNFRSF8|MICA|FGA|CXADR|TGFB1|IFNGR1|FUCA2|F2R|WNT5A|HLA-B|HLA-A|ATP1B1|F3|TNFRSF1A|BST2|ADAM17|NPC2|AXL|ADAM9|CSPG5|FAS|ALPL|CD47|LTBR|HLA-DRB1|TNFRSF21|CHST3|IFNAR1
51453	1.436e-05	9.8233e-05	8	56	687	34553	regulation of intracellular pH	CLN3|SLC26A2|ATP6V0E1|PPT1|ATP6V0A2|TPP1|ATP6V0A1|CLN5
72171	1.436e-05	9.8233e-05	8	56	687	34553	mesonephric tubule morphogenesis	GREM1|LAMA5|NOG|GPC3|FAT4|PKD2|CD44|HS2ST1
60627	1.4569e-05	9.954e-05	23	420	687	34553	regulation of vesicle-mediated transport	NRP1|CD63|SCARB1|FGA|NOTCH1|TGFB1|ANGPT1|ATP6AP1|WNT5A|ANO6|MERTK|GREM1|LAMP1|ADORA2B|AXL|LMAN2|PPT1|GPC3|CDH13|ITGAV|NCAM1|CD47|MFGE8
9892	1.4661e-05	0.00010005	92	2971	687	34553	negative regulation of metabolic process	APP|NRP1|ECM1|BMPR2|HSP90AB1|SERPINE2|PTPRJ|PLAT|SPINT2|PTPRK|F11R|ELFN2|CLU|ELFN1|IGF1R|C1QTNF3|SMPD1|HYAL2|ADORA1|DAG1|ITGB8|ENPP1|ITGAV|QSOX1|TIMP1|FGA|NUP210|IGFBP3|APLP2|NOG|WNT5A|BGN|PLAUR|SERPINB7|ASPN|DKK3|BSCL2|GREM1|NPC1|PPAP2B|CD109|FKBP9|MASP1|CD46|MET|CD44|ENG|RTN4R|LRRC15|NOTCH1|GBA|PBXIP1|FBLN1|HMGCR|TFPI|LRP8|THBS1|GLG1|EGFR|CORO1C|CLN3|FLRT2|OS9|CREG1|GPC3|SCAP|CD59|SLIT2|CD55|LR…
42102	1.5066e-05	0.0001027	10	92	687	34553	positive regulation of T cell proliferation	CD274|EFNB1|CD59|HLA-A|L1CAM|IL6ST|CD46|ICOSLG|CD55|CD276
97186	1.5541e-05	0.00010581	5	17	687	34553	amelogenesis	STIM1|ITGB4|ITGA6|CNNM4|PVRL1
1573	1.5679e-05	0.0001065	6	28	687	34553	ganglioside metabolic process	NEU1|ST3GAL4|ITGB8|ST6GALNAC4|ST3GAL2|ST6GALNAC6
45123	1.5679e-05	0.0001065	6	28	687	34553	cellular extravasation	ITGB1|ITGA4|PODXL2|ITGB2|ITGA1|L1CAM
41	1.6076e-05	0.00010906	12	134	687	34553	transition metal ion transport	ATP6V0E1|TFRC|ATP6AP1|MFI2|SLC11A2|SLC39A6|ATP6V0A2|SLC39A10|MCOLN1|SLC39A14|PVRL1|ATP6V0A1
19229	1.6103e-05	0.00010911	9	74	687	34553	regulation of vasoconstriction	FGA|HRH1|ACE|BMPR2|F2R|ECE1|ATP1A2|ADRA2C|ICAM1
70486	1.6226e-05	0.00010982	17	255	687	34553	leukocyte aggregation	CXADR|CD151|TGFB1|SEMA4D|ITGB2|ICAM1|NCSTN|ADAM17|FAS|FKBP9|IL7R|ICOSLG|CD44|MICA|IFNAR1|CD276|MICB
61045	1.6416e-05	0.00011098	8	57	687	34553	negative regulation of wound healing	FGA|SERPINE2|PLAU|CD109|F11|PLAUR|PLAT|HMGCR
98660	1.6689e-05	0.00011269	41	1012	687	34553	inorganic ion transmembrane transport	GPM6A|SLC26A2|SLC46A1|TTYH3|SLC22A5|ITPR1|SLC1A4|SLC3A2|ATP1A2|SLC4A2|PKD2|CLCN2|PANX1|SLC39A6|ATP6V0A2|ITGAV|CNNM4|SCN1B|SLC12A9|ATP6V0A1|SLC12A2|SLC12A5|ATP6V0E1|ATP6AP1|CACNA2D1|SLC11A2|SLC39A10|ANO6|ATP1B3|MCOLN1|ATP1B1|SLC39A14|SLC8B1|TPCN1|SLC4A7|CLCN5|SLC9A6|ASPH|SLC9A7|FKBP9|PCYOX1
1701	1.7091e-05	0.00011527	21	366	687	34553	in utero embryonic development	ITGB1|ACVR1|PDGFRB|GRN|NOTCH1|ITGA4|ANGPT1|PRKCSH|HEG1|NOG|PLOD3|ADAM10|SPINT2|PKD2|EGFR|RCN1|MAN2A1|TPP1|SLIT2|DSC3|FGFR1
10038	1.7227e-05	0.00011605	19	310	687	34553	response to metal ion	GPR39|PRNP|FGA|TFRC|BDNF|SLC11A2|WNT5A|GGH|LCAT|THBS1|ICAM1|ACTG1|NT5E|STIM1|ASPH|NPC1|BSG|ADAM9|FAS
2480	1.8028e-05	0.00012046	4	9	687	34553	antigen processing and presentation of exogenous peptide antigen via MHC class I, TAP-independent	HLA-B|HLA-C|LNPEP|HLA-A
19062	1.8028e-05	0.00012046	4	9	687	34553	virion attachment to host cell	LRRC15|HSP90AB1|PVRL2|ICAM1
44650	1.8028e-05	0.00012046	4	9	687	34553	adhesion of symbiont to host cell	LRRC15|HSP90AB1|PVRL2|ICAM1
30202	1.8028e-05	0.00012046	4	9	687	34553	heparin metabolic process	NDST2|NDST1|ANGPT1|HS2ST1
71404	1.8028e-05	0.00012046	4	9	687	34553	cellular response to low-density lipoprotein particle stimulus	ITGB1|NPC1|ITGB2|CDH13
6013	1.8028e-05	0.00012046	4	9	687	34553	mannose metabolic process	MAN2A2|MAN2A1|MAN2B2|MAN2B1
15824	1.8028e-05	0.00012046	4	9	687	34553	proline transport	SLC6A17|SLC6A15|SLC1A4|SLC36A4
14706	1.8253e-05	0.00012182	18	284	687	34553	striated muscle tissue development	ITGB1|ACVR1|PDGFRB|IGSF8|CXADR|NOTCH1|SEMA3C|HEG1|WNT5A|KIAA1161|HSPG2|SEPN1|SGCB|DNER|ERBB2|S1PR1|DSG2|CTSB
2001233	1.8546e-05	0.00012363	22	397	687	34553	regulation of apoptotic signaling pathway	ACVR1|NRP1|FGA|NOG|PLAUR|INHBB|PTTG1IP|CLU|THBS1|ICAM1|CREB3|COL2A1|CREB3L1|HYAL2|FAS|HYOU1|ITGAV|ITGA6|LTBR|CTSC|CD44|FGFR1
2521	1.8833e-05	0.0001254	19	312	687	34553	leukocyte differentiation	ITGB1|TGFB1|TFRC|ITGA4|FZD9|L1CAM|MERTK|TGFBR2|ADAM17|OSTM1|AXL|CD109|TYRO3|GPC3|FAS|LRRC8A|LTBR|IL7R|EPHA2
19882	1.913e-05	0.00012723	18	285	687	34553	antigen processing and presentation	ABCB1|ACE|ITGB5|HLA-B|HLA-C|LNPEP|HLA-A|CTSV|ICAM1|CTSL|ITGAV|CTSF|ULBP2|HLA-DRB1|MICA|LGMN|HLA-DQB1|MICB
51048	1.9155e-05	0.00012725	15	207	687	34553	negative regulation of secretion	GPR39|NOTCH1|ANGPT1|F2R|FN1|FBLN1|INHBB|HMGCR|ADRA2C|C1QTNF3|ERBB3|ADORA1|FKBP9|NEO1|TNFRSF21
48593	1.9422e-05	0.00012883	11	115	687	34553	camera-type eye morphogenesis	SLC4A7|SDK1|TENM3|MAN2A1|WNT5A|PTPRM|PVRL3|EPHB1|FGFR3|PVRL1|EPHA2
6929	1.9438e-05	0.00012883	6	29	687	34553	substrate-dependent cell migration	NRP1|ITGA2|SLIT2|NTN1|ROBO1|FGFR1
36503	2.0038e-05	0.00013265	9	76	687	34553	ERAD pathway	OS9|TMEM67|JKAMP|SEL1L|TMUB1|ERLIN2|STT3B|RNF175|HSP90B1
48799	2.1166e-05	0.00013996	5	18	687	34553	organ maturation	SEMA4D|ANO6|FAT4|FGFR3|THBS3
30641	2.1274e-05	0.00014036	8	59	687	34553	regulation of cellular pH	CLN3|SLC26A2|ATP6V0E1|PPT1|ATP6V0A2|TPP1|ATP6V0A1|CLN5
16266	2.1274e-05	0.00014036	8	59	687	34553	O-glycan processing	GALNT11|POFUT1|GALNT1|ST3GAL4|GXYLT1|B3GNT2|ST6GALNAC4|ST3GAL2
34284	2.1618e-05	0.00014246	12	138	687	34553	response to monosaccharide	TGFB1|PLAU|COL6A2|LPL|FKBP9|CTSV|SLC29A1|THBS1|ACVR2B|ICAM1|CTSB|SIDT2
48871	2.3025e-05	0.00015156	18	289	687	34553	multicellular organismal homeostasis	PDGFRB|PIGR|CXADR|F2R|SLC11A2|GBA|PRCP|LIPA|ACTB|ACTG1|ADCY9|COL2A1|CDH3|P2RX4|PIP|HYAL2|ADORA1|TPP1
51222	2.354e-05	0.00015477	23	433	687	34553	positive regulation of protein transport	GPR39|CD274|FGA|HSP90AB1|TGFB1|TMEM30A|CADM1|LRP1|F2R|WNT5A|EGFR|PANX1|GREM1|C1QTNF3|ASPH|HYAL2|ERBB2|ADAM9|PEMT|CD58|HLA-DRB1|IFNAR1|CD276
43113	2.409e-05	0.00015803	7	44	687	34553	receptor clustering	PIGR|CDH2|ITGA4|ITGB2|LRP4|AGRN|LRP10
1903428	2.409e-05	0.00015803	7	44	687	34553	positive regulation of reactive oxygen species biosynthetic process	HSP90AB1|P2RX4|INSR|PKD2|CLU|EGFR|ICAM1
6508	2.4567e-05	0.00016097	70	2122	687	34553	proteolysis	ERO1B|CPM|TENM3|CPQ|SPPL2B|SPPL2A|ECE1|PLAT|CTSV|CPZ|PRSS23|PRSS21|ROBO1|ADAMTSL4|CTSL|PLAU|ANPEP|DAG1|CTSF|GGT1|CTSC|CTSB|FGA|MME|MMP1|F2R|SLC11A2|ADAM10|F3|ADAM19|ADAM17|ASPH|ADAM15|ADAM9|MASP1|CD46|PCYOX1|SEL1L|PRCP|LRP8|HSP90B1|CLN5|CLN3|NCSTN|DPP7|OS9|TMEM67|PSAP|RNF175|CTSA|MBTPS1|GGT7|ACE|FKRP|F11|TMUB1|GGH|LNPEP|ERLIN2|BMP1|FAP|JKAMP|PIP|CPD|CPE|FAS|TPP1|STT3B|CPVL|LGMN
21915	2.5015e-05	0.00016372	13	163	687	34553	neural tube development	NOTCH1|SEMA3C|SEMA4C|NOG|WNT5A|PLOD3|SPINT2|CELSR1|PKD2|PTK7|PLXNB2|FOLR1|EPHA2
32870	2.505e-05	0.00016377	33	754	687	34553	cellular response to hormone stimulus	NOTCH1|PLOD3|PLOD2|ATP1A2|PLOD1|SLC2A4|CSF2RA|EGFR|IGF1R|ERBB3|CTSL|ERBB2|ATP6V0A2|ENPP1|NCAM1|SLIT2|ATP6V0A1|CTSB|PDGFRB|ATP6V0E1|TGFB1|ANGPT1|ATP6AP1|INSR|INHBB|KITLG|ADAM17|ADCY9|NPC1|PTPRA|FGFR3|FGFR1|FBN1
34612	2.5298e-05	0.0001652	17	264	687	34553	response to tumor necrosis factor	CD40|PLVAP|BDNF|CD70|SLC11A2|GBA|ADAM10|TNFRSF1A|ICAM1|ADAM17|HYAL2|TNFRSF8|ADAM9|FAS|CD58|LTBR|TNFRSF21
1901615	2.5675e-05	0.00016747	27	559	687	34553	organic hydroxy compound metabolic process	SLC22A5|CPQ|SLC44A2|GBA|PON1|LCAT|HMGCR|CLN3|SMPD1|SCAP|LDLR|PLTP|MBTPS1|APLP2|ERLIN2|PLA2G15|MINPP1|NPC1|SLCO4A1|NPC2|IMPAD1|PLBD1|PEMT|TPP1|PNPLA6|SMPDL3B|LGMN
23014	2.5942e-05	0.00016902	24	466	687	34553	signal transduction by protein phosphorylation	ACVR1|PDGFRB|PLVAP|BMPR2|TGFB1|ANGPT1|INSR|WNT5A|CSF2RA|ACVR2B|EGFR|ACVR2A|TGFBR2|NDST1|KITLG|ERBB3|PTPRA|ADORA2B|ERBB2|TYRO3|ITGAV|NCAM1|FGFR3|FGFR1
6942	2.6306e-05	0.0001712	10	98	687	34553	regulation of striated muscle contraction	P2RX4|ASPH|ADORA1|DSG2|ATP1A2|FKBP9|ATP1B1|DSC2|SCN1B|DSC3
16051	2.6682e-05	0.00017345	13	164	687	34553	carbohydrate biosynthetic process	GLT8D1|SLC2A1|HS2ST1|EXT1|NDST1|EXT2|CHST11|B4GAT1|CHST12|IMPAD1|CHST10|B3GNT2|ST6GALNAC6
6766	2.6802e-05	0.00017403	12	141	687	34553	vitamin metabolic process	SLC23A2|SLC46A1|ABCC1|LMBRD1|BTD|SLC2A1|FAS|ENPP1|TPP1|PLTP|FOLR1|LGMN
42733	2.7285e-05	0.00017697	8	61	687	34553	embryonic digit morphogenesis	NOTCH1|CHST11|IMPAD1|NOG|WNT5A|LRP4|ECE1|LRP10
72080	2.7457e-05	0.00017789	9	79	687	34553	nephron tubule development	GREM1|LAMA5|NOTCH1|NOG|GPC3|FAT4|PKD2|CD44|HS2ST1
43269	2.7574e-05	0.00017844	31	691	687	34553	regulation of ion transport	CD63|SERPINE2|AMIGO1|LPAR3|ATP1A2|PKD2|CLCN2|THBS1|ICAM1|DPYSL2|ADORA1|SCN1B|PDGFRB|GPR39|PRNP|TGFB1|CACNA2D1|F2R|ANO6|ATP1B3|ATP1B1|TPCN1|TMEM110|CREB3|CLCN5|P2RX4|TSPAN13|STIM1|ASPH|CNTN1|FKBP9
1885	2.8041e-05	0.00018106	7	45	687	34553	endothelial cell development	PTPRS|HEG1|PLOD3|F11R|MET|ENG|ICAM1
46513	2.8041e-05	0.00018106	7	45	687	34553	ceramide biosynthetic process	UGT8|SMPD1|GBA|ST3GAL4|ST6GALNAC4|ST3GAL2|ST6GALNAC6
61437	2.8255e-05	0.00018203	5	19	687	34553	renal system vasculature development	PDGFRB|NRP1|NOTCH1|ANGPT1|PKD2
61440	2.8255e-05	0.00018203	5	19	687	34553	kidney vasculature development	PDGFRB|NRP1|NOTCH1|ANGPT1|PKD2
32496	2.888e-05	0.00018584	18	294	687	34553	response to lipopolysaccharide	SCARB1|CD40|NOTCH1|TGFB1|F2R|WNT5A|F3|TNFRSF1A|ICAM1|ADAM17|AXL|PLAU|TNFRSF8|ADAM9|FAS|ALPL|LTBR|TNFRSF21
10574	2.9127e-05	0.00018702	6	31	687	34553	regulation of vascular endothelial growth factor production	TGFB1|ADORA2B|FLT4|HPSE|IL6ST|SULF2
21884	2.9127e-05	0.00018702	6	31	687	34553	forebrain neuron development	NRP1|WNT5A|SLIT2|PLXNA3|ROBO1|FGFR1
1902284	2.9574e-05	0.00018841	4	10	687	34553	neuron projection extension involved in neuron projection guidance	NRP1|ALCAM|SEMA3F|SLIT2
2484	2.9574e-05	0.00018841	4	10	687	34553	antigen processing and presentation of endogenous peptide antigen via MHC class I via ER pathway	ABCB1|HLA-B|HLA-C|HLA-A
60068	2.9574e-05	0.00018841	4	10	687	34553	vagina development	AXL|WNT5A|TYRO3|MERTK
45916	2.9574e-05	0.00018841	4	10	687	34553	negative regulation of complement activation	CD59|MASP1|CD46|CD55
21800	2.9574e-05	0.00018841	4	10	687	34553	cerebral cortex tangential migration	NRP1|SLIT2|ROBO1|FGFR1
32060	2.9574e-05	0.00018841	4	10	687	34553	bleb assembly	EMP1|LPAR3|ANO6|EMP3
48846	2.9574e-05	0.00018841	4	10	687	34553	axon extension involved in axon guidance	NRP1|ALCAM|SEMA3F|SLIT2
43412	3.0196e-05	0.00019216	139	5038	687	34553	macromolecule modification	ERO1A|APP|GALNT11|PLVAP|POGLUT1|GALNT18|GXYLT1|PLOD3|PLOD2|PLAT|PLOD1|IGF1R|NDST1|POFUT2|STS|GNPTAB|POFUT1|EPHB2|EPHB1|EPHB4|EPHB3|ACVR1|PDGFRB|ALG9|NUP210|IGFBP3|F2R|WNT5A|P3H2|ADAM10|LOX|EOGT|TYRO3|FKBP7|FKBP9|PPIB|EPHA2|RPN2|FUT10|FUT11|SEL1L|B3GLCT|MST1R|CSF2RA|FUT4|MAN2A2|MAN2A1|NEU1|ST3GAL4|RNF175|ST3GAL2|ARSB|CTSA|CRTAP|TGFB1|FUCA1|INSR|FN1|LNPEP|B3GALT6|EXT1|GNPTG|EXT2|PTPRB|B4GAT1|P4HA1|…
22404	3.0398e-05	0.00019302	9	80	687	34553	molting cycle process	LAMA5|CDH3|NOTCH1|CD109|LRP4|CTSV|CELSR1|LRP10|EGFR
[truncated: 1,530 more rows]
