# Supplementary material for: Integrated proteomic and N-glycoproteomic analyses of doxorubicin sensitive and resistant ovarian cancer cells reveal glycoprotein alteration in protein abundance and glycosylation
Source: Oncotarget. 2017 Jan 6;8(8):13413–27. doi: 10.18632/oncotarget.14542 (PMC5355108; doi:10.18632/oncotarget.14542)
Supplement: Supplementary file 9 [file oncotarget-08-13413-s009.xlsx]

## Sheet: sig-annotation-272
Protein	Annotation	Protein names	Gene names	Sequence window	Deamidation (N) Probabilities	Positions	Ratio H/L normalized F1	Ratio H/L normalized F2	Ratio H/L normalized 1/R1	Ratio H/L normalized 1/R2	Mean	SD
A0A087WTL7	Manual	G-protein-coupled receptor 39	GPR39	CNRSSTRHHEQPETSNMSICTNISSRWTVFQ	HHEQPETSN(1)MSICTNISSR	206	1.7881	2.0766	2.67601	2.70117	2.31047	0.45234
A0A087WTM9	Manual	Tumor necrosis factor receptor superfamily member 6	FAS	RTQNTKCRCKPNFFCNSTVCEHCDPCTKCEH	PN(0.002)FFCN(0.998)STVCEHCDPCTK	136	0.20811	0.21868			0.213395	0.00747412
A0A087WUT8	New	Chondroitin sulfate proteoglycan 5	CSPG5	RPRPGEPGRDIASSENGTECRSGFVRHNGSC	DIASSEN(1)GTECR	355		0.30815		0.077918	0.193034	0.162799
A0A087WVL4	Manual	Allergin-1	MILR1	ISPAISKYDREPAEFNITKK___________	YDREPAEFN(1)ITK	182	3.2185		7.08617	5.12479	5.14315	1.9339
A0A087WVL4	Manual	Allergin-1	MILR1	SPCIDSKTKVVMKGQNVSMFCSHKNKSIQIT	GQN(1)VSMFCSHK	51	5.0112	3.2312	3.2113	2.4567	3.4776	1.0841
A0A087WWP7	pub	Receptor-type tyrosine-protein phosphatase gamma	PTPRG	NDMRSDFSQTMIFQANTTRIFQGTRIVKTGV	SDFSQTMIFQAN(1)TTR	382	3.3867	3.7121			3.5494	0.230093
A0A087WWP7	pub	Receptor-type tyrosine-protein phosphatase gamma	PTPRG	EYQEIQIDGFDNESSNKTWMKNTGKTVAIII	VGEEYQEIQIDGFDN(0.002)ESSN(0.998)K	51	0.18654	0.30092	0.141971	0.191876	0.205327	0.0675423
A0A087WX61	pub	CD83 antigen	CD83	QEDHIRGQHYHQKGQNGSFDAPNERPYSIKI	GQN(1)GSFDAPNERPYSIK	20	0.54447	0.44431			0.49439	0.0708238
A0A087WXD1	New	Sodium/hydrogen exchanger	SLC9A7	ISCTQEDRAFSTIIVNVSGKFFEYTIKGEIS	AFSTIIVN(1)VSGK	145	3.5368	3.5643	3.33322	2.75794	3.29806	0.374545
A0A087WZ85	Manual	Roundabout homolog 1	ROBO1	YVCVARNYIGEAVSHNASIEVAIIRDDFRQN	NYIGEAVSHN(1)ASIEVAIIR	41	2.4589	2.4965	1.96248	1.59714	2.12875	0.429921
A0A087WZG7	pub	Cadherin-13	CDH13	SVYKDPAGWININPINGTVDTTAVIDRESPF	DPAGWININPIN(1)GTVDTTAVIDR	170	0.1056	0.16332	0.170666	0.131201	0.142697	0.0300883
A0A087X0S5	pub	Collagen alpha-1(VI) chain	COL6A1	EPRISIIATDHTYRRNFTAADWGQSRDAEEA	RN(1)FTAADWGQSR	212	1.6534	1.7458	3.15507	3.33433	2.47215	0.895857
A0A087X0S5	pub	Collagen alpha-1(VI) chain	COL6A1	VKENYAEIIEDAFIKNVTAQICIDKKCPDYT	N(1)VTAQICIDK	802	2.3791	2.4618	2.48663		2.44251	0.0563023
A0A087X0W3	pub	Glycosylated lysosomal membrane protein	GLMP	TFQGHPMNDPTRTFANGSIAFRVQAFSRSSR	TFAN(1)GSIAFR	187	2.1209	2.1627	1.84498	2.16464	2.07331	0.153547
A0A0A0MSA9	pub	Poliovirus receptor	PVR	NASIRMFGIRVEDEGNYTCIFVTFPQGSRSV	VEDEGN(1)YTCIFVTFPQGSR	120	1.751	1.8081	2.35045	2.54175	2.11283	0.393369
A0A0A0MT32	pub	Lysosomal acid lipase/cholesteryl ester hydrolase	LIPA	EMAKYDIPASINFIINKTGQEQVYYVGHSQG	YDIPASINFIIN(1)K	45	0.42339	0.40317	0.522575	0.532822	0.470489	0.0667046
A0A0A6YYB8	Manual	Slit homolog 2 protein	SLIT2	RNIPRNTERIDINGNNITRITKTDFAGIRHI	IDIN(0.965)GN(0.201)N(0.834)ITR	66	1.3456		3.60828		2.47694	1.59996
A0A0B4J1Y5	pub	Epidermal growth factor receptor	EGFR	ESIQWRDIVSSDFISNMSMDFQNHIGSCQKC	DIVSSDFISN(1)MSMDFQNHIGSCQK	175			0.516102	0.478057	0.49708	0.026902
A0A0B4J1Y5	New	Epidermal growth factor receptor	EGFR	IKEISDGDVIISGNKNICYANTINWKKIFGT	N(1)ICYANTINWK	468			0.278513	0.348189	0.313351	0.0492688
B1AMW1	Manual	CD58 antigen, (Lymphocyte function-associated antigen 3), isoform CRA_c	CD58	IIMYSWDCPMEQCKRNSTSIYFKMENDIPQK	RN(1)STSIYFK	169	0.53934	0.56385	0.41115	0.385639	0.474995	0.0896217
B3KWK7	pub	Insulin-like growth factor binding protein 3, isoform CRA_b	IGFBP3	QRYKVDYESQSTDTQNFSSESKRETEYGPCR	VDYESQSTDTQN(1)FSSESK	102	0.66028	0.6399	4.32751	4.49135	2.52976	2.1715
B3KWK7	pub	Insulin-like growth factor binding protein 3, isoform CRA_b	IGFBP3	SRIRAYIIPAPPAPGNASESEEDRSAGSVES	AYIIPAPPAPGN(1)ASESEEDRSAGSVESPSVSSTHR	39	0.82202	0.87267	4.46369	4.44741	2.65145	2.08331
B4DGQ7	pub	Receptor tyrosine-protein kinase erbB-3	ERBB3	IYISANRQICYHHSINWTKVIRGPTEERIDI	QICYHHSIN(1)WTK	469	0.34239	0.56374			0.453065	0.156518
B4DS77-3	Manual	Isoform 3 of Protein shisa-9	SHISA9	GQIAQIGGVIIIAGGNRSGAASGEASEGAEA	AGHGQIAQIGGVIIIAGGN(1)R	45	4.2498	6.2202		2.73269	4.4009	1.74866
B5MCA4	pub	Epithelial cell adhesion molecule	EPCAM	DPDCDESGIFKAKQCNGTSMCWCVNTAGVRR	QCN(1)GTSMCWCVNTAGVR	139	2.0261	2.3898			2.20795	0.257175
B5MED8	Manual	VPS10 domain-containing receptor SorCS2	SORCS2	QDIGGDFRYVTCAIHNCSEKMITAPFAGPID	YVTCAIHN(1)CSEK	156	0.40857	0.58518			0.496875	0.124882
B7Z589	New	Transporter	SLC6A9	ASNITNGSRPAAIPSNISHIINHSIQRTSPS	PAAIPSN(1)ISHIIN(1)HSIQR	66	0.19356	0.16918			0.18137	0.0172393
B7Z589	New	Transporter	SLC6A9	GSRPAAIPSNISHIINHSIQRTSPSEEYWRI	PAAIPSN(1)ISHIIN(1)HSIQR	72	0.19356	0.16918			0.18137	0.0172393
B7Z7D2	pub	Lysosomal acid phosphatase	ACP2	IAGIFPPNGMQRFNPNISWQPIPVHTVPITE	FNPN(1)ISWQPIPVHTVPITEDR	101	1.0192	1.0421	4.29793	3.83377	2.54825	1.76261
B7Z7D2	pub	Lysosomal acid phosphatase	ACP2	KARIQGGVIIAQIRKNITIMATTSQIPKIIV	N(1)ITIMATTSQIPK	235	2.0655	2.0754	2.59444	2.59329	2.33216	0.302222
B7Z7D2	pub	Lysosomal acid phosphatase	ACP2	IKFPIGPCPRYEQIQNETRQTPEYQNESSRN	YEQIQN(1)ETR	135	2.2983	2.2267	1.95412	1.87779	2.08923	0.204588
C9IYF5	pub	Exostosin-like 2	EXTL2	GKSTMDSFTIIMQTYNRTDIIIKIINHYQAV	STMDSFTIIMQTYN(1)R	61	0.57676		0.462792	0.314733	0.451428	0.131383
C9J3L8	pub	Translocon-associated protein subunit alpha	SSR1	DASFRYPQDYQFYIQNFTAIPINTVVPPQRQ	YPQDYQFYIQN(1)FTAIPINTVVPPQR	136	0.85533	0.93664	3.71347	4.76735	2.5682	1.97854
C9J5X1	pub	Tyrosine-protein kinase receptor	IGF1R	HDGECMQECPSGFIRNGSQSMYCIPCEGPCP	N(1)GSQSMYCIPCEGPCPK	314	1.2343	1.2183	3.07182	2.9329	2.11433	1.027
C9JA68	New	Serpin B7	SERPINB7	QIDKIIHVNTASGYGNSSNSQSGIQSQIKRV	IIHVNTASGYGN(1)SSNSQSGIQSQIK	68	8.1682	7.3448	6.56556	6.37267	7.11281	0.819543
C9JE12	New	Transmembrane and ubiquitin-like domain-containing protein 1	TMUB1	PDSPQEPIVIRIKFINDSEQVARAWPHDTIG	FIN(1)DSEQVAR	111	4.631	3.1457	0.686813		2.82117	1.99202
C9JIW6	Manual	Discoidin, CUB and LCCL domain-containing protein 2	DCBLD2	SRTEIGKYCGIGIQMNHSIESKGNEITIIFM	YCGIGIQMN(1)HSIESK	49	3.4804	0.36223	3.16136	2.10478	2.27719	1.4055
C9JKV3	pub	Tissue factor pathway inhibitor	TFPI	DPGICRGYITRYFYNNQTKQCERFKYGGCIG	YFYN(0.187)N(0.813)QTK	132	8.101		7.83331	5.95026	7.29485	1.17212
C9JL30	pub	Sulfatase-modifying factor 2	SUMF2	GIKGQVYPWGNWFQPNRTNIWQGKFPKGDKA	GQVYPWGN(0.001)WFQPN(0.999)R	213			4.00465	3.67904	3.84184	0.230237
C9JP16	Manual	Cartilage-associated protein	CRTAP	RIHRIIRDSEAFCHRNCSAAPQPEPAAGIAS	N(1)CSAAPQPEPAAGIASYPEIR	87	0.84327	0.89063	3.0774	4.15904	2.24258	1.6488
D3DSM0	pub	Integrin beta	ITGB2	ECQPPFAFRHVIKITNNSNQFQTEVGKQIIS	ITN(0.999)N(0.001)SNQFQTEVGK	155	0.10073	0.08431	0.0857265	0.0697107	0.0851193	0.0126773
D3DSM0	Manual	Integrin beta	ITGB2	SCAECIKFEKGPFGKNCSAACPGIQISNNPV	N(1)CSAACPGIQISNNPVK	585	0.36335	0.38102	0.249819	0.0745768	0.267191	0.140956
D6RGV2	pub	Interleukin-7 receptor subunit alpha	IL7R	SVVYREGANDFVVTFNTSHIQKKYVKVIMHD	EGANDFVVTFN(1)TSHIQK	151	0.31896	0.29999	0.279525	0.258772	0.289312	0.0259582
D6RGV2	Manual	Interleukin-7 receptor subunit alpha	IL7R	VAYRQEKDENKWTHVNISSTKITIIQRKIQP	WTHVN(1)ISSTK	182	0.3139	0.28199	0.287191	0.254946	0.284507	0.0241616
E7ET40	pub	Urokinase-type plasminogen activator	PLAU	PQFGTSCEITGFGKENSTDYIYPEQIKMTVV	EN(1)STDYIYPEQIK	305	2.8968	2.7995	3.96432	3.8613	3.38048	0.617399
E7ETP9	Manual	Lysosome-associated membrane glycoprotein 3	LAMP3	APQPSSVKTGIYQVINGSRICIKAEMGIQII	TGIYQVIN(1)GSR	208	2.5689	2.1365	2.04792	1.6735	2.10671	0.367711
E9PFD9	pub	Semaphorin-4D	SEMA4D	KPRPGACIDSEARAANYTSSINIPDKTIQFV	AAN(1)YTSSINIPDK	379	0.3444		0.383054		0.363727	0.0273323
F5H8L4	Manual	SID1 transmembrane family member 2	SIDT2	YVDEVNSEIVNIYTFNHTVTRNRTEGVRVSV	TYVDEVNSEIVNIYTFN(1)HTVTR	54	4.1555	4.3711	2.9215	3.11886	3.64174	0.727568
F5H8L4	Manual	SID1 transmembrane family member 2	SIDT2	RMDDFVIRTGEQFSFNTTAAQPQYFKYEFPE	TGEQFSFN(1)TTAAQPQYFK	165	3.2071	3.0993	3.54208	3.12217	3.24266	0.204928
F6SFZ6	Manual	P2X purinoceptor 4	P2RX4	GTHSNGVSTGRCVAFNGSVKTCEVAAWCPVE	CVAFN(1)GSVK	153	2.5448	2.3068	1.62224	1.75605	2.05747	0.439671
F6X2W2	Manual	Neuronal growth regulator 1	NEGR1	GEKKIFNGQQGIIIQNFSTRSIITVTNVTQE	IFN(1)GQQGIIIQN(1)FSTR	220	3.5263	3.6981	2.31321	1.87466	2.85307	0.897413
F6X2W2	Manual	Neuronal growth regulator 1	NEGR1	RSIITVTNVTQEHFGNYTCVAANKIGTTNAS	SIITVTN(1)VTQEHFGN(1)YTCVAANK	239	2.5671	2.0072	2.32992	1.46199	2.09155	0.478341
F6X2W2	Manual	Neuronal growth regulator 1	NEGR1	IIIQNFSTRSIITVTNVTQEHFGNYTCVAAN	SIITVTN(1)VTQEHFGN(1)YTCVAANK	231	2.5671	2.0072	2.32992	1.46199	2.09155	0.478341
F8W6X9	Manual	Protein sidekick-1	SDK1	NIQGYKIYYWEADSQNETEKMKVIFIPEPVV	IYYWEADSQN(1)ETEK	1728	0.44491	0.34503	0.334829	0.221798	0.336642	0.0912591
F8W6X9	Manual	Protein sidekick-1	SDK1	WEVYGRNDSRITHTINSTTHEYKIQGISSIT	ITHTIN(1)STTHEYK	1024	0.31552	0.25657	0.207232	0.193353	0.243169	0.0553395
F8W7L6	Manual	Glutamate receptor 2	GRIA2	EVDKMVVTITEIPSGNDTSGIENKTVVVTTI	MVVTITEIPSGN(1)DTSGIEN(1)K	359			5.27732	4.06207	4.6697	0.859315
F8W7L6	Manual	Glutamate receptor 2	GRIA2	TITEIPSGNDTSGIENKTVVVTTIIESPYVM	MVVTITEIPSGN(1)DTSGIEN(1)K	366			5.27732	4.06207	4.6697	0.859315
F8WCU2	Manual	Peptidyl-prolyl cis-trans isomerase FKBP7	FKBP7	ESTEEVKIEVIHRPENCSKTSKKGDIINAHY	IEVIHRPEN(1)CSK	45		2.9673	2.17476	1.42918	2.19042	0.769177
G3V0E5	pub	Transferrin receptor (P90, CD71), isoform CRA_c	TFRC	IIENIKIRKQNNGAFNETIFRNQIAIATWTI	QN(1)N(1)GAFN(1)ETIFR	646	2.5976	3.5295	2.51743	2.31803	2.74064	0.538881
G3V0E5	pub	Transferrin receptor (P90, CD71), isoform CRA_c	TFRC	NFGTKKDFEDIYTPVNGSIVIVRAGKITFAE	KDFEDIYTPVN(1)GSIVIVR	170	3.0011	3.0123	3.08652	3.14051	3.06011	0.0656474
G3XA83	Manual	Beta-1,4-galactosyltransferase 6	B4GALT6	GEDDDIWNRVHYAGYNVTRPEGDIGKYKSIP	VHYAGYN(1)VTRPEGDIGK	268	1.8753	2.0842	2.78924	3.05754	2.45157	0.56222
G3XAI2	New	Laminin subunit beta-1	LAMB1	RYVVIPRPVCFEKGTNYTVRIEIPQYTSSDS	GTN(1)YTVR	701	3.3344	3.1482			3.2413	0.131663
G3XAI2	Manual	Laminin subunit beta-1	LAMB1	EVIKMEMPSTPQQIQNITEDIRERVESISQV	MEMPSTPQQIQN(1)ITEDIR	1566		1.4412	3.84527		2.64323	1.69993
G3XAI2	Manual	Laminin subunit beta-1	LAMB1	MAQVEVKISDTTSQSNSTAKEIDSIQTEAES	ISDTTSQSN(1)STAK	1303	2.4389	1.9851			2.212	0.320885
H0Y5C0	Manual	Adhesion G protein-coupled receptor L2	ADGRL2	MISTGTWNPKGPDISNCTSHWVNQIAQKIRS	GPDISN(1)CTSHWVNQIAQK	388	8.7114	7.051	5.6224		7.12827	1.54595
H0Y5N9	pub	Collagen alpha-1(XII) chain	COL12A1	IDGYTSPGFKMIEAYNITEKNFASVQGVSIE	MIEAYN(1)ITEK	166		0.77619	0.381359	0.343985	0.500512	0.239475
H0YA68	Manual	Alpha-mannosidase	MAN2B2	QYATIGDYFRAIHAINVTWRVRDHHDFIPYS	AIHAIN(1)VTWR	335	0.40525	0.40883	0.514007	0.295902	0.405997	0.0890611
H0YA68	Manual	Alpha-mannosidase	MAN2B2	NNGYQMQRRPYVSYVNNSIARNYYPMVQSAF	RPYVSYVN(0.997)N(0.003)SIAR	747			0.373539	0.419745	0.396642	0.0326728
H0YC66	Manual	Disintegrin and metalloproteinase domain-containing protein 19	ADAM19	TKCGYNHICFEGQCRNTSFFETEGCGKKCNG	N(1)TSFFETEGCGK	216	2.386	2.1144	1.93795	1.75765	2.049	0.267744
H0YJV3	Manual	Nidogen-2	NID2	TFGAINQTWSYRIHQNITYQVCRHAPRHPSF	IHQN(1)ITYQVCR	20	1.2478	1.461	7.48279	6.27983	4.11785	3.22971
H0YKJ9	Manual	Tetraspanin-3	TSPAN3	QSVPISCCRETASNCNGSIAHPSDIYAEGCE	ETASN(0.01)CN(0.99)GSIAHPSDIYAEGCEAIVVK	94	1.8133	1.8239	2.65435	2.49513	2.19667	0.441393
H0YKJ9	Manual	Tetraspanin-3	TSPAN3	NYSDWENTDWFKETKNQSVPISCCRETASNC	N(1)QSVPISCCR	78	1.7881	1.868	2.24532	2.23959	2.03525	0.241483
H0YKJ9	Manual	Tetraspanin-3	TSPAN3	ENEVDRSIQKVYKTYNGTNPDAASRAIDYVQ	TYN(1)GTNPDAASR	38	2.0109	2.0029	3.17894	3.01978	2.55313	0.634079
H0YNA7	Manual	Signal peptide peptidase-like 2A	SPPL2A	KIIIAFISYKDFRDMNQTIGDNITVKMYSPS	DMN(1)QTIGDN(1)ITVK	107	0.54336	0.37841	0.297469	0.373065	0.398076	0.103669
H0YNA7	pub	Signal peptide peptidase-like 2A	SPPL2A	ISYKDFRDMNQTIGDNITVKMYSPSWPNFDY	DMN(1)QTIGDN(1)ITVK	113	0.54336	0.5344	0.437982	0.423012	0.484688	0.0629791
H3BM21	Manual	Integrin beta	N/A	CQAQAEPNSHRCNNGNGTFECGVCRCGPGWI	CNN(1)GN(1)GTFECGVCR	467	0.092296	0.13393			0.113113	0.0294397
H3BU85	pub	Beta-hexosaminidase subunit alpha	HEXA	FSQIVWKSAEGTFFINKTEIEDFPRFPHRGI	SAEGTFFIN(1)K	115	6.5052	9.4865	1.28413	0.556019	4.45796	4.27301
H7C1I4	Manual	Pregnancy-specific beta-1-glycoprotein 9	PSG9	IIYGPAYSGRETVYSNASIIIQNVTRKDAGT	ETVYSN(1)ASIIIQN(1)VTR	104	24.294	23.34	22.0804	11.6776	20.348	5.85093
H7C1I4	Manual	Pregnancy-specific beta-1-glycoprotein 9	PSG9	SGRETVYSNASIIIQNVTRKDAGTYTIHIIK	ETVYSN(1)ASIIIQN(1)VTR	111	24.294	23.34	22.0804	11.6776	20.348	5.85093
H7C1I4	Manual	Pregnancy-specific beta-1-glycoprotein 9	PSG9	FQQSGQKIFIPQITRNHSGIYACSVHNSATG	N(1)HSGIYACSVHNSATGK	294	33.872	34.735	27.9049	39.2788	33.9477	4.67483
H7C1I4	Manual	Pregnancy-specific beta-1-glycoprotein 9	PSG9	RPIENRIIIIPSVTRNETGPYQCEIRDRYGG	N(1)ETGPYQCEIR	210	31.653	36.337	35.6113	32.0072	33.9021	2.41517
H7C4A2	Manual	Semaphorin-3F	SEMA3F	PQGECGNFVRIIQPWNRTHIYVCGTGAYNPM	IIQPWN(1)R	90	0.23164	0.47752	0.281246	0.330885	0.330323	0.106167
H9KV31	Manual	Neural cell adhesion molecule 2	NCAM2	IVNVPPAISMPQKSFNATAERGEEMTFSCRA	SFN(1)ATAER	201	0.47142	0.40075			0.436085	0.0499712
H9KV31	Manual	Neural cell adhesion molecule 2	NCAM2	IIEIAPTSDNDFGRYNCTATNHIGTRFQEYI	YN(1)CTATNHIGTR	456			0.323876	0.327536	0.325706	0.00258787
J3KNV4	Manual	Integrin alpha-7	ITGA7	PSMSWWPVSSAEKKKNITIDCARGTANCVVF	N(1)ITIDCAR	939	0.40122	0.51459	0.366905	0.265809	0.387131	0.102587
K4DIA0	Manual	ICOS ligand	ICOSLG	CTSINGYPRPNVYWINKTDNSIIDQAIQNDT	PNVYWIN(1)K	173	2.9815	3.5002	1.74776	2.24034	2.61745	0.776819
K4DIA0	pub	ICOS ligand	ICOSLG	SPAGMIRGDFSIRIFNVTPQDEQKFHCIVIS	IFN(1)VTPQDEQK	102	2.4685	3.5442	3.35458	2.32596	2.92331	0.615136
K4DIA0	pub	ICOS ligand	ICOSLG	QTSESKTVVTYHIPQNSSIENVDSRYRNRAI	TVVTYHIPQN(1)SSIENVDSR	70	3.6502	3.1913	4.32732	3.8348	3.7509	0.469961
K7ELL7	Manual	Glucosidase 2 subunit beta	PRKCSH	SAMKYEQGTGCWQGPNRSTTVRIICGKETMV	YEQGTGCWQGPN(1)R	483		0.50303	0.548968	0.446728	0.499575	0.0512076
K7EN15	Manual	Soluble calcium-activated nucleotidase 1	CANT1	NAHNWRIGQAPANWYNDTYPISPPQRTPAGI	IGQAPANWYN(1)DTYPISPPQR	88	0.6988	0.76324		5.13268	2.19824	2.5415
K7EPJ4	Manual	Cartilage intermediate layer protein 2	CILP2	YIVKHPESRVREAGQNVTFCCKASGTPMPKK	EAGQN(1)VTFCCK	314			0.424863	0.375094	0.399978	0.0351921
O15041	Manual	Semaphorin-3E	SEMA3E	THPRIRISHKEIININRTSIFHSPFGFIDIH	EIININ(1)R	44	16.821	14.516	15.0582	13.7872	15.0456	1.29309
O15440-5	Manual	Isoform 5 of Multidrug resistance-associated protein 5	ABCC5	YWIKQGSGNTTVTRGNETSVSDSMKDNPHMQ	QGSGN(1)TTVTRGN(1)ETSVSDSMK	897	2.6167	2.4364	2.08764	1.69814	2.20972	0.405642
O43852-2	pub	Isoform 2 of Calumenin	CALU	FDMNQDGIISWDEYRNVTYGTYIDDPDPDDG	N(1)VTYGTYIDDPDPDDGFNYK	131	1.4611	1.4925	2.77162	2.30399	2.0073	0.641758
O43852-5	pub	Isoform 5 of Calumenin	CALU	HDINEDGIVSWEEYKNATYGYVIDDPDPDDG	N(1)ATYGYVIDDPDPDDGFNYK	131	1.8107	1.811	3.2975	3.35267	2.56797	0.874533
O60449-3	New	Isoform 3 of Lymphocyte antigen 75	LY75	FYDTDDASFKWFDNSNMTFDKWTDQDDDEDI	WFDN(0.031)SN(0.969)MTFDK	1694	0.3584	0.37765	0.389438	0.401349	0.381709	0.0183052
O60565	Manual	Gremlin-1	GREM1	KGSQGAIPPPDKAQHNDSEQTQSPQQPGSRN	AQHN(1)DSEQTQSPQQPGSR	42	0.18127	0.15894			0.170105	0.0157897
O60568	Manual	Procollagen-lysine,2-oxoglutarate 5-dioxygenase 3	PLOD3	IFDNPVDWKEQYIHENYSRAIEGEGIVEQPC	EQYIHEN(1)YSR	548	0.57493	0.54628	0.405959	0.424827	0.487999	0.0849997
O60911	pub	Cathepsin L2	CTSV	AVDEICKYRPENSVANDTGFTVVAPGKEKAI	YRPENSVAN(1)DTGFTVVAPGK	221	0.24068	0.28581	0.608014	0.469131	0.400909	0.169772
O75054	Manual	Immunoglobulin superfamily member 3	IGSF3	VKQPDSRIRISQAQGNISVIETRQVQIECVV	ISQAQGN(1)ISVIETR	825	0.62549	0.50644	0.384793	0.314406	0.457782	0.137086
O75054	New	Immunoglobulin superfamily member 3	IGSF3	SVIETRQVQIECVVINRTSITSQIMVEWFVW	QVQIECVVIN(1)R	842	0.43921	0.43842	0.319275	0.307182	0.376022	0.0726761
O75054	New	Immunoglobulin superfamily member 3	IGSF3	QRVRGGKIFIERVQGNSTIIHITDIQARDAG	VQGN(1)STIIHITDIQAR	101	0.44418	0.45489	0.337064		0.412045	0.0651559
O75096	Manual	Low-density lipoprotein receptor-related protein 4	LRP4	IEASRIDGSCRKVIINNSIDEPRAIAVFPRK	VIIN(0.978)N(0.022)SIDEPR	1467		2.2441	2.91248	2.88276	2.67978	0.377602
O75326-2	pub	Isoform 2 of Semaphorin-7A	SEMA7A	FFREDNPDKNPEAPINVSRVAQICRGDQGGE	NPEAPIN(1)VSR	244	1.6943	1.6623	5.59253	4.9781	3.48181	2.0976
O75326-2	pub	Isoform 2 of Semaphorin-7A	SEMA7A	ACGTNARHPSCWNIVNGTVVPIGEMRGYAPF	HPSCWNIVN(1)GTVVPIGEMR	143	1.9069	1.8848	3.42771		2.40647	0.884489
O95025	Manual	Semaphorin-3D	SEMA3D	ANTECANFIRVIQPYNKTHIYVCGTGAFHPI	VIQPYN(1)K	139	56.512	53.138	193.319	73.1475	94.0291	66.7686
O95857	Manual	Tetraspanin-13	TSPAN13	IQRNINCCGFRSVNPNDTCIASCVKSDHSCS	SVNPN(1)DTCIASCVK	137	3.6864	3.5911	3.98708	4.0823	3.83672	0.235119
P02751-13	pub	Isoform 13 of Fibronectin	FN1	QQTTKIDAPTNIQFVNETDSTVIVRWTPPRA	IDAPTNIQFVN(1)ETDSTVIVR	1007	2.5328	2.6344	1.63058	1.58263	2.0951	0.565931
P02751-13	pub	Isoform 13 of Fibronectin	FN1	QIRDQCIVDDITYNVNDTFHKRHEEGHMINC	DQCIVDDITYNVN(1)DTFHK	528	3.5691	3.28	1.23268	1.25489	2.33417	1.26462
P03956	New	Interstitial collagenase	MMP1	ADVDHAIEKAFQIWSNVTPITFTKVSEGQAD	AFQIWSN(1)VTPITFTK	143			4.42968	7.71426	6.07197	2.32255
P05186-2	Manual	Isoform 2 of Alkaline phosphatase, tissue-nonspecific isozyme	ALPL	IDVIMGGGRKYMYPKNKTDVEYESDEKARGT	N(1)KTDVEYESDEK	153	29.147	10.508		6.84322	15.4994	11.9604
P05186-2	Manual	Isoform 2 of Alkaline phosphatase, tissue-nonspecific isozyme	ALPL	EGTVGVSAATERSRCNTTQGNEVTSIIRWAK	SRCN(1)TTQGNEVTSIIR	63	14.427	11.252	3.30338	6.93722	8.9799	4.87267
P08183	Manual	Multidrug resistance protein 1	ABCB1	NIEDIMSNITNRSDINDTGFFMNIEEDMTRY	SDIN(1)DTGFFMNIEEDMTR	99	147.52	135.86	63.7796	22.4754	92.4088	59.5415
P08473	pub	Neprilysin	MME	AIEMNKVMEIEKEIANATAKPEDRNDPMIIY	EIAN(1)ATAKPEDR	285	0.42337	0.44765	0.56101	0.508751	0.485195	0.0620073
P11279	pub	Lysosome-associated membrane glycoprotein 1	LAMP1	RNATRYSVQIMSFVYNISDTHIFPNASSKEI	YSVQIMSFVYN(1)ISDTHIFPN(1)ASSK	121	0.28882	0.3737	0.689275	0.584488	0.484071	0.184839
P11279	pub	Lysosome-associated membrane glycoprotein 1	LAMP1	IMSFVYNISDTHIFPNASSKEIKTVESITDI	YSVQIMSFVYN(1)ISDTHIFPN(1)ASSK	130	0.28882	0.3737	0.689275	0.584488	0.484071	0.184839
P11279	pub	Lysosome-associated membrane glycoprotein 1	LAMP1	PSIVIAFGRGHTITINFTRNATRYSVQIMSF	GHTITIN(1)FTR	103	0.54143	0.55794	0.356405	0.317904	0.44342	0.123891
P11279	pub	Lysosome-associated membrane glycoprotein 1	LAMP1	PSPSPVPKSPSVDKYNVSGTNGTCIIASMGI	SPSVDKYN(1)VSGTN(1)GTCIIASMGIQIN(1)ITYER	223	0.3732	0.40083	0.597836	0.451732	0.4559	0.100059
P11279	pub	Lysosome-associated membrane glycoprotein 1	LAMP1	VPKSPSVDKYNVSGTNGTCIIASMGIQINIT	SPSVDKYN(1)VSGTN(1)GTCIIASMGIQIN(1)ITYER	228	0.3732	0.40083	0.597836	0.451732	0.4559	0.100059
P11279	pub	Lysosome-associated membrane glycoprotein 1	LAMP1	GTNGTCIIASMGIQINITYERKDNTTVTRII	SPSVDKYN(1)VSGTN(1)GTCIIASMGIQIN(1)ITYER	241	0.3732	0.40083	0.597836	0.451732	0.4559	0.100059
P11279	pub	Lysosome-associated membrane glycoprotein 1	LAMP1	SAAFSVNYDTKSGPKNMTFDIPSDATVVINR	N(1)MTFDIPSDATVVINR	62	0.42533	0.44809	0.536279	0.488019	0.47443	0.0486984
P11279	pub	Lysosome-associated membrane glycoprotein 1	LAMP1	RKDNTTVTRIININPNKTSASGSCGAHIVTI	IININ(0.007)PN(0.993)K	261	0.41519	0.40046	0.47335	0.4638	0.4382	0.035799
P13497-5	Manual	Isoform BMP1-6 of Bone morphogenetic protein 1	BMP1	CVWRISVTPGEKIIINFTSIDIYRSRICWYD	IIIN(1)FTSIDIYR	363	0.41532	0.45366	0.475489	0.333856	0.419581	0.0623268
P13688-2	pub	Isoform 2 of Carcinoembryonic antigen-related cell adhesion molecule 1	CEACAM1	QFHVYPEIPKPSISSNNSNPVEDKDAVAFTC	PSISSN(0.801)N(0.164)SN(0.034)PVEDK	152			4.17258	4.11675	4.14466	0.0394755
P13726-2	Manual	Isoform 2 of Tissue factor	F3	KVNVTVEDERTIVRRNNTFISIRDVFGKDII	RN(1)N(1)TFISIR	169	0.15258	0.15519	0.101535	0.11257	0.130469	0.0274322
P13726-2	Manual	Isoform 2 of Tissue factor	F3	GQPTIQSFEQVGTKVNVTVEDERTIVRRNNT	VN(1)VTVEDER	156	0.13649	0.14198	0.161062	0.158331	0.149466	0.0120756
P14384	pub	Carboxypeptidase M	CPM	HRQEGMEAFIKTVAQNYSSVTHIHSIGKSVK	TVAQN(1)YSSVTHIHSIGK	38	4.9959	5.5075	2.71835		4.40725	1.48483
P14384	pub	Carboxypeptidase M	CPM	IVTSDGKDPEITNIINSTRIHIMPSMNPDGF	DPEITN(0.004)IIN(0.996)STR	115	1.1447		4.79294		2.96882	2.5797
P14384	pub	Carboxypeptidase M	CPM	QYDINRNFPDAFEYNNVSRQPETVAVMKWIK	NFPDAFEYN(0.183)N(0.817)VSR	164	4.2097	4.2841	3.51481	3.04044	3.76226	0.592952
P15144	pub	Aminopeptidase N	ANPEP	IPKGPSTPIPEDPNWNVTEFHTTPKMSTYII	GPSTPIPEDPNWN(1)VTEFHTTPK	265	1.1068	1.1235	6.03464	6.44371	3.67716	2.96308
P15328	pub	Folate receptor alpha	FOLR1	CRTSYTCKSNWHKGWNWTSGFNKCAVGAACQ	GWN(1)WTSGFNK	161	2.7313	2.6028	1.74966	1.68671	2.19262	0.550933
P16144-5	Manual	Isoform Beta-4E of Integrin beta-4	ITGB4	RIIAKHNIIPIFAVTNYSYSYYEKIHTYFPV	HNIIPIFAVTN(1)YSYSYYEK	327	3.6275	3.4919	5.13532	4.44583	4.17514	0.766363
P17813-2	Manual	Isoform Short of Endoglin	ENG	TGPSQIEITIQASKQNGTWPREVIIVISVNS	QN(1)GTWPR	88	6.9216	7.0265	9.15081	6.77369	7.46815	1.12655
P18465	Manual	HLA class I histocompatibility antigen, B-57 alpha chain	HLA-B	AQTYRENIRIAIRYYNQSEAGSHIIQVMYGC	YYN(1)QSEAGSHIIQVMYGCDVGPDGR	110	0.44513	0.46132	0.548125	0.523423	0.4945	0.0491615
P21583-3	pub	Isoform 3 of Kit ligand	KITLG	VQISDSITDIIDKFSNISEGISNYSIIDKIV	FSN(1)ISEGISNYSIIDK	55	2.4191	2.2125	1.19773	2.5057	2.08376	0.603353
P21810	pub	Biglycan	BGN	IYRIGIGHNQIRMIENGSISFIPTIREIHID	MIEN(1)GSISFIPTIR	270	1.1715	1.1245	4.10931	4.69638	2.77542	1.8945
P25391	Manual	Laminin subunit alpha-1	LAMA1	PSQQDAIGGRHQVSINNTAVMQRIAPKYYWA	HQVSIN(0.979)N(0.021)TAVMQR	555	3.3104	3.7839	1.94311	2.61513	2.91313	0.80536
P25391	Manual	Laminin subunit alpha-1	LAMA1	VSTIRDVAGISQEIINTSASISRVNTTIRET	DVAGISQEIIN(1)TSASISR	2038	4.153	3.9184	2.50834	2.08995	3.16742	1.02155
P26006	Manual	Integrin alpha-3	ITGA3	YICPITAHKDDCERMNITVKNDPGHHIIEDM	DDCERMN(1)ITVK	107	0.31473	0.30572			0.310225	0.00637103
P27037	Manual	Activin receptor type-2A	ACVR2A	QECIFFNANWEKDRTNQTGVEPCYGDKDKRR	TN(1)QTGVEPCYGDK	43	1.8307	1.7712	2.72264	2.54472	2.21732	0.486841
P27701-2	pub	Isoform 2 of CD82 antigen	CD82	KQEMGGIVTEIIRDYNSSREDSIQDAWDYVQ	DYN(1)SSREDSIQDAWDYVQAQVK	104	0.52766	0.53872	0.480169	0.47152	0.504517	0.0336009
P32004-3	Manual	Isoform 3 of Neural cell adhesion molecule L1	L1CAM	DGTTVIQDERFFPYANGTIGIRDIQANDTGR	FFPYAN(1)GTIGIR	474	2.505	1.5012			2.0031	0.709794
P32004-3	Manual	Isoform 3 of Neural cell adhesion molecule L1	L1CAM	RPVDIAQVKGHIRGYNVTYWREGSQRKHSKR	GYN(1)VTYWR	844			0.410762	0.366865	0.388813	0.03104
P32970	Manual	CD70 antigen	CD70	IPIESIGWDVAEIQINHTGPQQDPRIYWQGG	FAQAQQQIPIESIGWDVAEIQIN(1)HTGPQQDPR	63	0.31974	0.47147	0.491352	0.491014	0.443394	0.0829584
P32970	Manual	CD70 antigen	CD70	SQRITPIARGDTICTNITGTIIPSRNTDETF	GDTICTN(1)ITGTIIPSR	170	0.29532	0.30837	0.427168	0.408563	0.359855	0.067624
P33527-8	pub	Isoform 8 of Multidrug resistance-associated protein 1	ABCC1	SADGSDPIWDWNVTWNTSNPDFTKCFQNTVI	GFCSADGSDPIWDWN(1)VTWN(0.996)TSN(0.005)PDFTK	23	1.3918	1.5184	2.72717	2.7697	2.10177	0.748696
P33527-8	pub	Isoform 8 of Multidrug resistance-associated protein 1	ABCC1	RGFCSADGSDPIWDWNVTWNTSNPDFTKCFQ	GFCSADGSDPIWDWN(1)VTWN(0.992)TSN(0.008)PDFTK	19	1.3918	1.5184	2.72717	2.7697	2.10177	0.748696
P34059	pub	N-acetylgalactosamine-6-sulfatase	GALNS	SWENFRQGIDFCPGQNVSGVTTHNIEDHTKI	QGIDFCPGQN(1)VSGVTTHNIEDHTK	423	0.37488	0.44974			0.41231	0.052934
P37173-2	New	Isoform 2 of TGF-beta receptor type-2	TGFBR2	VEMEAQKDEIICPSCNRTAHPIRHINNDMIV	DEIICPSCN(1)R	48		2.1157	1.96552		2.04061	0.10619
P41221-2	Manual	Isoform 2 of Protein Wnt-5a	WNT5A	TGIKECQYQFRHRRWNCSTVDNTSVFGRVMQ	WN(1)CSTVDN(1)TSVFGR	99		2.5571	2.41768	2.34269	2.43916	0.108807
P43007	pub	Neutral amino acid transporter A	SLC1A4	YATDYKVVTQNSSSGNVTHEKIPIGTEIEGM	VVTQN(1)SSSGN(1)VTHEK	206	0.28516	0.27712	0.180884	0.174938	0.229526	0.0597388
P43007	pub	Neutral amino acid transporter A	SLC1A4	AAFRTYATDYKVVTQNSSSGNVTHEKIPIGT	VVTQN(1)SSSGN(1)VTHEK	201	0.34529	0.33238	0.260777	0.245785	0.296058	0.0500508
P43121	Manual	Cell surface glycoprotein MUC18	MCAM	GGYRCVASVPSIPGINRTQIVNVAIFGPPWM	CVASVPSIPGIN(1)R	418	1.8462	1.8357	3.10492	3.29468	2.52037	0.788357
P43121	Manual	Cell surface glycoprotein MUC18	MCAM	AFKERKVWVKENMVINISCEASGHPRPTISW	ENMVIN(1)ISCEASGHPR	449	2.2686	2.2428	2.57321	2.41301	2.3744	0.152236
P46977-2	pub	Isoform 2 of Dolichyl-diphosphooligosaccharide--protein glycosyltransferase subunit STT3A	STT3A	GYQITAMANRTIIVDNNTWNNTHISRVGQAM	TIIVDN(0.972)N(0.033)TWN(0.498)N(0.498)THISR	452	2.8915	2.7048	1.64325		2.41318	0.673284
P48960-3	New	Isoform 3 of CD97 antigen	CD97	YEPVSGAKTFKNESENTCQDVDECQQNPRIC	TFKN(1)ESEN(1)TCQDVDECQQNPR	112	0.37948		0.587234	0.505868	0.490861	0.104687
P48960-3	Manual	Isoform 3 of CD97 antigen	CD97	CSPGYEPVSGAKTFKNESENTCQDVDECQQN	TFKN(1)ESEN(1)TCQDVDECQQNPR	108	0.39482	0.39579	0.497834	0.527593	0.454009	0.0688672
P48960-3	pub	Isoform 3 of CD97 antigen	CD97	SNTEITIMIQERGDKNVTMGQSSARMKINWA	N(1)VTMGQSSAR	322	0.59386	0.59885	0.402868	0.36266	0.48956	0.124421
P48960-3	pub	Isoform 3 of CD97 antigen	CD97	QIRRISAVNSIFISHNNTKEINSPIIFAFSH	RISAVN(1)SIFISHN(0.983)N(0.017)TK	404	0.54752	0.52284	0.401059	0.416372	0.471948	0.073971
P51654-2	Manual	Isoform 2 of Glypican-3	GPC3	TPVPEAFEIVVRHAKNYTNAMFKNNYPSITP	N(1)YTNAMFK	70	2.4788	2.3894	1.21938		2.02919	0.702743
P51674-3	Manual	Isoform 3 of Neuronal membrane glycoprotein M6-a	GPM6A	SIPVYMYFNIWTICRNTTIVEGANICIDIRQ	N(1)TTIVEGANICIDIR	153			6.55136	5.20183	5.8766	0.954263
P56159-2	Manual	Isoform 2 of GDNF family receptor alpha-1	GFRA1	TKYRTIRQCVAGKETNFSIASGIEAKDECRS	ETN(1)FSIASGIEAK	59			2.67759	3.45793	3.06776	0.551786
P56159-2	Manual	Isoform 2 of GDNF family receptor alpha-1	GFRA1	VIPPCANIQAQKIKSNVSGNTHICISNGNYE	SN(0.999)VSGN(0.002)THICISN(0.736)GN(0.262)YEK	401		0.40604	0.352262	0.280473	0.346258	0.0629982
P56199	pub	Integrin alpha-1	ITGA1	ASSGDVIYIAGQPRYNHTGQVIIYRMEDGNI	YN(1)HTGQVIIYR	460	0.63643	0.56223	0.348712	0.303205	0.462644	0.161782
P56199	Manual	Integrin alpha-1	ITGA1	FSSINITIRGEIRSENASIVISSSNQKREIA	SEN(1)ASIVISSSNQK	1113	0.53585	0.53593	0.403454	0.388651	0.465971	0.0809611
P78324-4	pub	Isoform 4 of Tyrosine-protein phosphatase non-receptor type substrate 1	SIRPA	TIEVTQQPVRAENQVNVTCQVRKFYPQRIQI	AENQVN(1)VTCQVR	269	2.8902	2.6116	2.02869	1.85739	2.34697	0.485154
P78324-4	pub	Isoform 4 of Tyrosine-protein phosphatase non-receptor type substrate 1	SIRPA	VAHVTIQGDPIRGTANISETIRVPPTIEVTQ	GTAN(1)ISETIR	244	2.6895	2.6798	2.07663	1.92282	2.34219	0.400417
P78324-4	pub	Isoform 4 of Tyrosine-protein phosphatase non-receptor type substrate 1	SIRPA	KFYPQRIQITWIENGNVSRTETASTVTENKD	IQITWIEN(1)GN(1)VSR	291	2.4842	2.5136	2.01524	1.91	2.23076	0.312819
P78324-4	New	Isoform 4 of Tyrosine-protein phosphatase non-receptor type substrate 1	SIRPA	DITKRNNMDFSIRIGNITPADAGTYYCVKFR	IGN(1)ITPADAGTYYCVK	110	2.1269	1.9447	2.4929	2.53274	2.27431	0.285736
Q02809	Manual	Procollagen-lysine,2-oxoglutarate 5-dioxygenase 1	PLOD1	FYTKIFIDPEKREQINITIDHRCRIFQNIDG	REQIN(1)ITIDHR	197	2.5681	2.5244	1.52695	1.62132	2.06019	0.562853
Q06481-5	New	Isoform 5 of Amyloid-like protein 2	APLP2	KSQVMTHIHVIEERRNQSISIIYKVPYVAQE	RN(1)QSISIIYK	312	2.5188	2.433	2.31139	2.13479	2.3495	0.16652
Q07954	Manual	Prolow-density lipoprotein receptor-related protein 1	LRP1	PTNFYIGSDGRTCVSNCTASQFVCKNDKCIP	TCVSN(1)CTASQFVCK	3333	0.57481	0.52705	0.28045	0.27171	0.413505	0.159918
Q07954	pub	Prolow-density lipoprotein receptor-related protein 1	LRP1	WRTNTIAKANKWTGHNVTVVQRTNTQPFDIQ	WTGHN(1)VTVVQR	1511	0.54671	0.56851	0.349663	0.308775	0.443414	0.133212
Q07954	Manual	Prolow-density lipoprotein receptor-related protein 1	LRP1	DINECIRFGTCSQICNNTKGGHICSCARNFM	FGTCSQICN(0.996)N(0.004)TK	3839	0.54983	0.54124	0.349113		0.480061	0.113485
Q07954	pub	Prolow-density lipoprotein receptor-related protein 1	LRP1	SNRHRRQIDRGVTHINISGIKMPRGIAIDWV	GVTHIN(1)ISGIK	3953	0.52062	0.53111	0.315736	0.354736	0.430551	0.111288
Q07954	pub	Prolow-density lipoprotein receptor-related protein 1	LRP1	EEDCSIDPKITSCATNASICGDEARCVRTEK	ITSCATN(1)ASICGDEAR	3788	0.56986	0.58679	0.41978	0.382395	0.489706	0.103691
Q07954	pub	Prolow-density lipoprotein receptor-related protein 1	LRP1	TDVTTQGSMIRRMHINGSNVQVIHRTGISNP	MHIN(1)GSNVQVIHR	3089	0.572	0.42606	0.362253	0.378759	0.434768	0.0954006
Q07954	Manual	Prolow-density lipoprotein receptor-related protein 1	LRP1	WTDGDNISMANMDGSNRTIIFSGQKGPVGIA	IYWTDGDN(1)ISMAN(0.002)MDGSN(0.998)R	1733	0.49032	0.57328	0.453022	0.348238	0.466215	0.0933392
Q07954	Manual	Prolow-density lipoprotein receptor-related protein 1	LRP1	VVHPIRGKIYWTDGDNISMANMDGSNRTIIF	IYWTDGDN(1)ISMAN(0.002)MDGSN(0.998)R	1723	0.49032	0.57328	0.453022	0.348238	0.466215	0.0933392
Q07954	pub	Prolow-density lipoprotein receptor-related protein 1	LRP1	ANAQQKTSVIRVNRFNSTEYQVVTRVDKGGA	FN(1)STEYQVVTR	446	0.54684	0.59561	0.387943	0.484919	0.503828	0.0895561
Q07954	pub	Prolow-density lipoprotein receptor-related protein 1	LRP1	FANRYYIRKINIDGSNYTIIKQGINNAVAID	INIDGSN(1)YTIIK	3048	0.51372	0.49933	0.415956	0.416406	0.461353	0.0524901
Q07954	pub	Prolow-density lipoprotein receptor-related protein 1	LRP1	TVSCACPHIMKIHKDNTTCYEFKKFIIYARQ	DN(1)TTCYEFKK	1575	0.40763	0.43894	0.318857	0.24965	0.353769	0.0860515
Q07954	pub	Prolow-density lipoprotein receptor-related protein 1	LRP1	YWADAKISVIGSIRINGTDPIVAADSKRGIS	IN(1)GTDPIVAADSK	4075		0.39344	0.48452	0.468231	0.44873	0.0485703
Q07954	Manual	Prolow-density lipoprotein receptor-related protein 1	LRP1	EAPKNPHCTSQEHKCNASSQFICSSGRCVAE	CN(1)ASSQFICSSGR	2905	0.46321	0.48004	0.414216	0.406802	0.441067	0.0360754
Q07954	pub	Prolow-density lipoprotein receptor-related protein 1	LRP1	YWVDAFYDRIETIIINGTDRKIVYEGPEINH	IETIIIN(1)GTDRK	729	0.466	0.47701	0.422404	0.403796	0.442303	0.0348563
Q10589-2	pub	Isoform 2 of Bone marrow stromal antigen 2	BST2	SEACRDGIRAVMECRNVTHIIQQEITEAQKG	N(1)VTHIIQQEITEAQK	53	0.58861	0.56168	0.433858	0.409954	0.498525	0.0896856
Q10589-2	pub	Isoform 2 of Bone marrow stromal antigen 2	BST2	AQKGFQDVEAQAATCNHTVMAIMASIDAEKA	GFQDVEAQAATCN(1)HTVMAIMASIDAEK	80	0.53415	0.53105	0.460978	0.394306	0.480121	0.0664418
Q12860-3	Manual	Isoform 3 of Contactin-1	CNTN1	NGNIYIANVEASDKGNYSCFVSSPSITKSVF	GN(1)YSCFVSSPSITK	208	0.28501	0.62837			0.45669	0.242792
Q13253	Manual	Noggin	NOG	IEHPDPIFDPKEKDINETIIRSIIGGHYDPG	DIN(1)ETIIR	62	4.5239	5.5245	3.86294	4.55747	4.6172	0.684195
Q15223-3	Manual	Isoform Gamma of Nectin-1	PVRL1	ADANPPATEYHWTTINGSIPKGVEAQNRTIF	ADANPPATEYHWTTIN(1)GSIPK	286	0.97675	1.154	3.63808	3.48809	2.31423	1.44517
Q15293	pub	Reticulocalbin-1	RCN1	VVRPDSEIGERPPEDNQSFQYDHEAFIGKED	VVRPDSEIGERPPEDN(1)QSFQYDHEAFIGK	53	0.8663	0.89835	3.92788	3.4904	2.29573	1.64186
Q15904	pub	V-type proton ATPase subunit S1	ATP6AP1	QKQPVSPVIHPPVSYNDTAPRIIFWAQNFSV	QPVSPVIHPPVSYN(1)DTAPR	261	0.65618	0.64661	4.51671	6.29208	3.0279	2.83825
Q16585-2	pub	Isoform 2 of Beta-sarcoglycan	SGCB	KSINVQKASTERITSNATSDINIKVDGRAIV	ITSN(1)ATSDINIK	141	0.42053	0.46103	0.367377	0.269114	0.379513	0.0829913
Q16610	Manual	Extracellular matrix protein 1	ECM1	IQIEREFQRCCRQGNNHTCTWKAWEDTIDKY	QGN(0.04)N(0.96)HTCTWK	354	0.32163	0.20101			0.26132	0.0852912
Q17RY6	New	Lymphocyte antigen 6K	LY6K	KCCKIRYCNIEGPPINSSVFKEYAGSMGESC	YCN(1)IEGPPIN(1)SSVFK	129	1.8559	1.7748	3.34169	3.22674	2.54978	0.849992
Q495W5-2	Manual	Isoform 2 of Alpha-(1,3)-fucosyltransferase 11	FUT11	INNFIISHGPGIRIFNITSTFSRHSDYPISI	IFN(1)ITSTFSR	166	0.37878	0.49206			0.43542	0.0801011
Q5JWQ4	pub	Neuropilin-1	NRP1	ENKVFMRKFKIGYSNNGSDWKMIMDDSKRKA	IGYSN(1)N(1)GSDWK	522	3.4964	5.6711	6.15309	2.44828	4.44222	1.7614
Q5JWQ4	pub	Neuropilin-1	NRP1	SIRYEIFKRGPECSQNYTTPSGVIKSPGFPE	RGPECSQN(1)YTTPSGVIK	150	3.3287	3.273	4.09182	6.08125	4.19369	1.31265
Q5JWQ4	pub	Neuropilin-1	NRP1	VFYTDSAIAKEGFSANYSVIQSSVSEDFKCM	EGFSAN(1)YSVIQSSVSEDFK	261		4.1632	3.03242	4.47427	3.88996	0.75877
Q5JXT2	New	Nucleolar protein 56	NOP56	WYGYHFPEIVKIINDNATYCRIAQFIGNRRE	IIN(0.029)DN(0.971)ATYCR	236	4.1327			1.67068	2.90169	1.74091
Q5NDL2	Manual	EGF domain-specific O-linked N-acetylglucosamine transferase	EOGT	TGIFRAFAQHVIHRINITQEGPKDGKIRVTI	IN(1)ITQEGPK	354	0.23555	0.27395	0.455373		0.321624	0.11741
Q5TG12	pub	Receptor-type tyrosine-protein phosphatase kappa	PTPRK	IQARRIAVDWESIGYNITRCHTFNVTICYHY	IAVDWESIGYN(1)ITR	416	4.8211	4.9898	3.40101	2.98784	4.04994	1.00452
Q5TG12	Manual	Receptor-type tyrosine-protein phosphatase kappa	PTPRK	PHFIRIGDVEVNAGQNATFQCIATGRDAVHN	IGDVEVN(0.001)AGQN(0.999)ATFQCIATGR	211	3.1175	2.969			3.04325	0.105005
Q5VT82	Manual	Protocadherin 9	PCDH9	SGNNKGIFRIDPVTGNITIEEKPAPTDVGIH	IDPVTGN(1)ITIEEK	734	0.36417	0.50228			0.433225	0.0976585
Q68CQ7	New	Glycosyltransferase 8 domain-containing protein 1	GLT8D1	QHNTRSNVIFYIVTINNTADHIRSWINSDSI	SNVIFYIVTIN(0.998)N(0.002)TADHIR	103	0.51002	0.51106	0.393685	0.378487	0.448313	0.0721222
Q68CQ7	Manual	Glycosyltransferase 8 domain-containing protein 1	GLT8D1	NPGVFVANITEWKRQNITNQIEKWMKINVEE	RQN(1)ITNQIEK	257	0.47615	0.46622	0.397204	0.422672	0.440561	0.0370802
Q6P4E1-3	New	Isoform 3 of Protein CASC4	CASC4	QEFIRQEDQIQDYRKNNTYIVKRIEYESKRP	N(0.979)N(0.021)TYIVK	150	0.55936	0.55172	0.402625	0.363597	0.469325	0.100867
Q6UW63	Manual	KDEL motif-containing protein 1	KDELC1	MMSVQANTGPPWESKNSTAVWRGRDSRKERI	N(1)STAVWR	302	0.44636	0.5018	0.38997	0.396385	0.433629	0.0519698
Q6UY14	New	ADAMTS-like protein 4	ADAMTSL4	QRRDIICVSKIGTEFNVTSPSNCSHIPRPPA	IGTEFN(1)VTSPSN(1)CSHIPRPPAIQPCQGQACQDR	946	0.68019	0.73067	3.42431	3.72578	2.14024	1.66147
Q6UY14	New	ADAMTS-like protein 4	ADAMTSL4	CVSKIGTEFNVTSPSNCSHIPRPPAIQPCQG	IGTEFN(1)VTSPSN(1)CSHIPRPPAIQPCQGQACQDR	952	0.68019	0.73067	3.42431	3.72578	2.14024	1.66147
Q6V0I7-3	Manual	Isoform 3 of Protocadherin Fat 4	FAT4	TEIIMIRATDGDIGDNGTVRFSIQEAETDRR	ATDGDIGDN(1)GTVR	615	2.4654	2.4121		1.56659	2.14803	0.504248
Q70UQ0-2	pub	Isoform 2 of Inhibitor of nuclear factor kappa-B kinase-interacting protein	IKBIP	IQREKEIAFISEKISNITIVQAEIKDIKDEI	ISN(1)ITIVQAEIK	222	2.003	2.4525			2.22775	0.317844
Q76M96	New	Coiled-coil domain-containing protein 80	CCDC80	GVGEEVGGVIEIFPINGSSVVEREDVPAHIV	IIGVGEEVGGVIEIFPIN(1)GSSVVEREDVPAHIVK	835	1.7307		3.77629	4.11913	3.20871	1.29142
Q7LGC8	Manual	Carbohydrate sulfotransferase 3	CHST3	VFEKYHCKNRRCGPINVTIAAEACRRKEHMA	CGPIN(1)VTIAAEACR	256	0.3379	0.27578	0.544573	0.40008	0.389583	0.115115
Q7LGC8	Manual	Carbohydrate sulfotransferase 3	CHST3	SEIDSAFSQIQSRIRNISIQIGVEPAMEAAG	IRN(1)ISIQIGVEPAMEAAGEEEEEQRK	96	0.26083	0.20887	0.345316	0.282016	0.274258	0.0564662
Q7LGC8	Manual	Carbohydrate sulfotransferase 3	CHST3	RIFGYKIARDAAAITNRSVSIIEERGTFWVT	DAAAITN(1)R	464	0.31001	0.30038	0.255931		0.288774	0.0288471
Q8IVL5-2	New	Isoform 2 of Prolyl 3-hydroxylase 2	P3H2	IIYENITFVYNSEQINGTQRVIIDNVISEEQ	EGGPIIYEN(1)ITFVYNSEQIN(1)GTQR	279	4.0658	3.6599	3.9367	3.19918	3.71539	0.383543
Q8IVL5-2	Manual	Isoform 2 of Prolyl 3-hydroxylase 2	P3H2	KIDRDIREGGPIIYENITFVYNSEQINGTQR	EGGPIIYEN(1)ITFVYNSEQIN(1)GTQR	268	4.0658	3.6599	3.9367	3.19918	3.71539	0.383543
Q8N6U8-2	Manual	Isoform 2 of G-protein coupled receptor 161	GPR161	____________MSINSSISCRKEISNITEE	SIN(1)SSISCR	4	0.39665	0.44607	0.295142	0.252979	0.34771	0.0890827
Q8NBN3-2	pub	Isoform 2 of Transmembrane protein 87A	TMEM87A	MHRIPIIGEKQEAKENGTNITFIGDKTIQMP	QEAKEN(1)GTN(1)ITFIGDK	157	0.57769	0.60146	0.408247	0.42959	0.504247	0.0993881
Q8NBN3-2	pub	Isoform 2 of Transmembrane protein 87A	TMEM87A	IPIIGEKQEAKENGTNITFIGDKTIQMPFIK	QEAKEN(1)GTN(1)ITFIGDK	160	0.4583	0.42429	0.443656	0.469241	0.448872	0.0194532
Q8TF66	Manual	Leucine-rich repeat-containing protein 15	LRRC15	QDIDGNVFRMIANIQNISIQNNRIRQIPGNI	MIANIQN(1)ISIQNNR	369	1.5873	1.7047		3.25087	2.18096	0.928429
Q92508	New	Piezo-type mechanosensitive ion channel component 1	PIEZO1	TVEYANEKHMIAIAPNSTARRQIASIIEGTS	HMIAIAPN(1)STAR	2331			0.565899	0.386175	0.476037	0.127084
Q92859-3	pub	Isoform 3 of Neogenin	NEO1	VAVRTISDVPSAAPQNISIEVRNSKSIMIHW	TISDVPSAAPQN(1)ISIEVR	639		1.3241	2.99491	2.89327	2.40409	0.93668
Q96L58	Manual	Beta-1,3-galactosyltransferase 6	B3GALT6	HGDIIIIPAIRDAYENITAKVIAMIAWIDEH	DAYEN(1)ITAK	131	2.7511	2.2636	2.57347	2.91792	2.62652	0.279856
Q99500	Manual	Sphingosine 1-phosphate receptor 3	S1PR3	_MATAIPPRIQPVRGNETIREHYQYVGKIAG	IQPVRGN(1)ETIR	15	0.29599	0.31931	0.21492	0.276213	0.276608	0.044739
Q99523	pub	Sortilin	SORT1	SEDYGKNFKDITDIINNTFIRTEFGMAIGPE	DITDIIN(1)N(1)TFIR	162	0.46713	0.46912	0.331796	0.329077	0.399281	0.0795063
Q99523	Manual	Sortilin	SORT1	DEECGRVRDFVAKIANNTHQHVFDDIRGSVS	IAN(1)N(1)THQHVFDDIR	98	0.43712	0.41473	0.325235	0.308375	0.371365	0.064031
Q9BU40-3	Manual	Isoform 3 of Chordin-like protein 1	CHRDL1	NIRAFGIVECVICTCNVTKQECKKIHCPNRY	AFGIVECVICTCN(1)VTK	212	0.50624	0.5232		0.476032	0.501824	0.0238922
Q9BXP2-2	Manual	Isoform 2 of Solute carrier family 12 member 9	SLC12A9	NGSSIPPRFGHFTGFNSSTIKDNIGAGYAED	FGHFTGFN(1)SSTIK	154	0.50118	0.46584	0.409366	0.415282	0.447917	0.0436247
Q9H1V8	Manual	Sodium-dependent neutral amino acid transporter SLC6A17	SLC6A17	INTNVISRDIIPPHVNFSHITTKDYMEMYNV	DIIPPHVN(1)FSHITTK	393	0.13318	0.17211	0.522139	0.516422	0.335963	0.212286
Q9H1V8	Manual	Sodium-dependent neutral amino acid transporter SLC6A17	SLC6A17	SFQYPIPWSECPVVRNGSVAVVEAECEKSSA	N(1)GSVAVVEAECEK	186	0.37443	0.36966	0.342384	0.355859	0.360583	0.0144644
Q9H488-2	pub	Isoform 2 of GDP-fucose protein O-fucosyltransferase 1	POFUT1	GNPFGPFWDQFHVSFNKSEIFTGISFSASYR	EGNPFGPFWDQFHVSFN(1)K	160	2.2835		3.88289		3.0832	1.13094
Q9H6B4	Manual	CXADR-like membrane protein	CLMP	NQKVVITYSSRHVYNNITEEQKGRVAFASNF	HVYN(1)N(1)ITEEQK	74	2.6289	2.5315	2.0849	2.09723	2.33563	0.285234
Q9H9K5	New	Endogenous retrovirus group MER34 member 1 Env polyprotein	ERVMER34-1	GIGYIVPSITRYITINASQITNIRSFIHKVT	YITIN(1)ASQITNIR	333		2.6078	2.41121	1.98708	2.33536	0.317232
Q9H9S5	pub	Fukutin-related protein	FKRP	IDGDAVVIIRARDIFNISAPIARPVGTSIFI	DIFN(1)ISAPIAR	209	2.8243	2.728	4.19006	3.96181	3.42604	0.757216
Q9HB29-2	Manual	Isoform 2 of Interleukin-1 receptor-like 2	IL1RL2	KGERFTVIETRIIVSNVSAEDRGNYACQAII	IIVSN(1)VSAEDR	67	3.6938	3.5781	3.63623	3.47512	3.59581	0.0933025
Q9NPF2-2	Manual	Isoform 2 of Carbohydrate sulfotransferase 11	CHST11	ERIVSAYRNKFTQKYNISFHKRYGTKIIKRQ	YN(1)ISFHK	200	3.458	3.3238	1.87217	1.5812	2.55879	0.969698
Q9NPF2-2	Manual	Isoform 2 of Carbohydrate sulfotransferase 11	CHST11	KSTRTTDEMTTEFFQNISSEHQTQIYEVYKI	TTDEMTTEFFQN(1)ISSEHQTQIYEVYK	316	2.7154	3.2844		3.17098	3.05693	0.301158
Q9NWM8	Manual	Peptidyl-prolyl cis-trans isomerase FKBP14	FKBP14	KAYIKKEFEKHGAVVNESHHDAIVEDIFDKE	HGAVVN(1)ESHHDAIVEDIFDK	176	3.1158	2.9807	2.48571	2.58078	2.79075	0.304892
Q9NZQ7-2	Manual	Isoform 2 of Programmed cell death 1 ligand 1	CD274	KREEKIFNVTSTIRINTTTNEIFYCTFRRID	IN(1)TTTN(1)EIFYCTFR	86	6.132	5.9176	7.74473	7.42446	6.8047	0.91419
Q9NZQ7-2	Manual	Isoform 2 of Programmed cell death 1 ligand 1	CD274	NEIFYCTFRRIDPEENHTAEIVIPEIPIAHP	RIDPEEN(1)HTAEIVIPEIPIAHPPNER	105			8.34934	7.82167	8.0855	0.373119
Q9UBY5	New	Lysophosphatidic acid receptor 3	LPAR3	______________MNECHYDKHMDFFYNRS	MN(1)ECHYDK	2	0.55406	0.57274	0.40151	0.388893	0.479301	0.0975445
Q9UBY5	Manual	Lysophosphatidic acid receptor 3	LPAR3	_MNECHYDKHMDFFYNRSNTDTVDDWTGTKI	HMDFFYN(1)R	15	0.51531	0.48989	0.40008	0.420663	0.456486	0.0548969
Q9UMF0	pub	Intercellular adhesion molecule 5	ICAM5	VITATVIARREDHGANFSCRAEIDIRPHGIG	REDHGAN(1)FSCR	195			0.403942	0.467661	0.435802	0.045056
Q9UN75-2	Manual	Isoform 2 of Protocadherin alpha-12	PCDHA12	FDKPSYKVVISENVQNDTRVIQINASDPDEG	VVISENVQN(1)DTR	257	0.60033	0.63137	0.390549	0.323708	0.486489	0.152373
Q9Y4D7-2	Manual	Isoform 2 of Plexin-D1	PLXND1	CGSIYQGFCQIRRRGNISAVAVRFPPAAPPA	RGN(1)ISAVAVR	155		0.44065	0.18797		0.31431	0.178672
Q9Y4L1	pub	Hypoxia up-regulated protein 1	HYOU1	ISSIFGGGTTPDAKENGTDTVQEEEESPAEG	EN(1)GTDTVQEEEESPAEGSKDEPGEQVEIK	596	1.7015	1.8877	2.83744	2.13265	2.13982	0.497466
Q9Y4L1	pub	Hypoxia up-regulated protein 1	HYOU1	PRPKDKNGTRAEPPINASASDQGEKVIPPAG	N(1)GTRAEPPIN(1)ASASDQGEK	931	1.7241	1.6151	2.92637	2.86377	2.28234	0.709385
Q9Y4L1	Manual	Hypoxia up-regulated protein 1	HYOU1	NKAKFTKPRPRPKDKNGTRAEPPINASASDQ	N(1)GTRAEPPIN(1)ASASDQGEK	922	1.573	1.6464	2.49314	2.53184	2.0611	0.522326
Q9Y4L1	pub	Hypoxia up-regulated protein 1	HYOU1	MTTIEKVINETWAWKNATIAEQAKIPATEKP	N(1)ATIAEQAK	869	2.1501	1.9306			2.04035	0.15521
Q9Y561-2	Manual	Isoform 2 of Low-density lipoprotein receptor-related protein 12	LRP12	IITSPGWPSEYPAKINCSWFIRANPGEIITI	IN(1)CSWFIR	56	2.2807	2.3493	2.44906		2.35969	0.084659
Q9Y5H7-2	Manual	Isoform 2 of Protocadherin alpha-5	PCDHA5	RIIENAPSGTIVIKINASDADEGINKEIVYF	IN(1)ASDADEGINK	264			0.376662	0.37219	0.374426	0.00316222
