# Supplementary material for: Integrated proteomic and N-glycoproteomic analyses of doxorubicin sensitive and resistant ovarian cancer cells reveal glycoprotein alteration in protein abundance and glycosylation
Source: Oncotarget. 2017 Jan 6;8(8):13413–27. doi: 10.18632/oncotarget.14542 (PMC5355108; doi:10.18632/oncotarget.14542)
Supplement: Supplementary file 10 [file oncotarget-08-13413-s010.xlsx]

## Sheet: Classfication function
	Protein	Protein names	Gene names	Fasta headers	Sequence window	Deamidation (N) Probabilities	Deamidation (N) Score diffs	Positions	F1(ADR/OVC)	F2(ADR/OVC)	R1(ADR/OVC)	R2(ADR/OVC)	Mean	SD
Cell signaling	H0YNA7	Signal peptide peptidase-like 2A	SPPL2A	>tr|H0YNA7|H0YNA7_HUMAN Signal peptide peptidase-like 2A (Fragment) OS=Homo sapiens GN=SPPL2A PE=1 SV=6;>sp|Q8TCT8|SPP2A_HUMAN Signal peptide peptidase-like 2A OS=Homo sapiens GN=SPPL2A PE=1 SV=2	KIIIAFISYKDFRDMNQTIGDNITVKMYSPS	DMN(1)QTIGDN(1)ITVK	DMN(92.94)QTIGDN(92.94)ITVK	107	0.54336	0.37841	0.297469	0.373065	0.398076	0.103669
	H0YNA7	Signal peptide peptidase-like 2A	SPPL2A	>tr|H0YNA7|H0YNA7_HUMAN Signal peptide peptidase-like 2A (Fragment) OS=Homo sapiens GN=SPPL2A PE=1 SV=6;>sp|Q8TCT8|SPP2A_HUMAN Signal peptide peptidase-like 2A OS=Homo sapiens GN=SPPL2A PE=1 SV=2	ISYKDFRDMNQTIGDNITVKMYSPSWPNFDY	DMN(1)QTIGDN(1)ITVK	DMN(92.94)QTIGDN(92.94)ITVK	113	0.54336	0.5344	0.437982	0.423012	0.484688	0.0629791
	Q9Y561-2	Isoform 2 of Low-density lipoprotein receptor-related protein 12	LRP12	>sp|Q9Y561-2|LRP12_HUMAN Isoform 2 of Low-density lipoprotein receptor-related protein 12 OS=Homo sapiens GN=LRP12;>sp|Q9Y561|LRP12_HUMAN Low-density lipoprotein receptor-related protein 12 OS=Homo sapiens GN=LRP12 PE=1 SV=1	IITSPGWPSEYPAKINCSWFIRANPGEIITI	IN(1)CSWFIR	IN(76.68)CSWFIR	56	2.2807	2.3493	2.44906		2.35969	0.084659
	O60565	Gremlin-1	GREM1	>sp|O60565|GREM1_HUMAN Gremlin-1 OS=Homo sapiens GN=GREM1 PE=1 SV=1	KGSQGAIPPPDKAQHNDSEQTQSPQQPGSRN	AQHN(1)DSEQTQSPQQPGSR	AQHN(118.23)DSEQTQSPQQPGSR	42	0.18127	0.15894			0.170105	0.0157897
Receptor	C9J5X1	Tyrosine-protein kinase receptor	IGF1R	>tr|C9J5X1|C9J5X1_HUMAN Tyrosine-protein kinase receptor OS=Homo sapiens GN=IGF1R PE=1 SV=1;>sp|P08069|IGF1R_HUMAN Insulin-like growth factor 1 receptor OS=Homo sapiens GN=IGF1R PE=1 SV=1;>tr|H0YNR0|H0YNR0_HUMAN Insulin-like growth factor 1 receptor (Fragm	HDGECMQECPSGFIRNGSQSMYCIPCEGPCP	N(1)GSQSMYCIPCEGPCPK	N(110.12)GSQSMYCIPCEGPCPK	314	1.2343	1.2183	3.07182	2.9329	2.11433	1.027
	B4DGQ7	Receptor tyrosine-protein kinase erbB-3	ERBB3	>tr|B4DGQ7|B4DGQ7_HUMAN Receptor tyrosine-protein kinase erbB-3 OS=Homo sapiens GN=ERBB3 PE=1 SV=1;>sp|P21860-4|ERBB3_HUMAN Isoform 4 of Receptor tyrosine-protein kinase erbB-3 OS=Homo sapiens GN=ERBB3;>sp|P21860|ERBB3_HUMAN Receptor tyrosine-protein kinas	IYISANRQICYHHSINWTKVIRGPTEERIDI	QICYHHSIN(1)WTK	QICYHHSIN(89.43)WTK	469	0.34239	0.56374			0.453065	0.156518
	A0A0B4J1Y5	Epidermal growth factor receptor	EGFR	>tr|A0A0B4J1Y5|A0A0B4J1Y5_HUMAN Epidermal growth factor receptor OS=Homo sapiens GN=EGFR PE=1 SV=1;>sp|P00533-4|EGFR_HUMAN Isoform 4 of Epidermal growth factor receptor OS=Homo sapiens GN=EGFR;>sp|P00533-3|EGFR_HUMAN Isoform 3 of Epidermal growth factor re	ESIQWRDIVSSDFISNMSMDFQNHIGSCQKC	DIVSSDFISN(1)MSMDFQNHIGSCQK	DIVSSDFISN(34.16)MSMDFQN(-34.16)HIGSCQK	175			0.516102	0.478057	0.49708	0.026902
	A0A0B4J1Y5	Epidermal growth factor receptor	EGFR	>tr|A0A0B4J1Y5|A0A0B4J1Y5_HUMAN Epidermal growth factor receptor OS=Homo sapiens GN=EGFR PE=1 SV=1;>sp|P00533-4|EGFR_HUMAN Isoform 4 of Epidermal growth factor receptor OS=Homo sapiens GN=EGFR;>sp|P00533-3|EGFR_HUMAN Isoform 3 of Epidermal growth factor re	IKEISDGDVIISGNKNICYANTINWKKIFGT	N(1)ICYANTINWK	N(64.86)ICYAN(-64.86)TIN(-84.94)WK	468			0.278513	0.348189	0.313351	0.0492688
	Q8N6U8-2	Isoform 2 of G-protein coupled receptor 161	GPR161	>sp|Q8N6U8-2|GP161_HUMAN Isoform 2 of G-protein coupled receptor 161 OS=Homo sapiens GN=GPR161;>sp|Q8N6U8|GP161_HUMAN G-protein coupled receptor 161 OS=Homo sapiens GN=GPR161 PE=2 SV=1	____________MSINSSISCRKEISNITEE	SIN(1)SSISCR	SIN(58.7)SSISCR	4	0.39665	0.44607	0.295142	0.252979	0.34771	0.0890827
	P56159-2	Isoform 2 of GDNF family receptor alpha-1	GFRA1	>sp|P56159-2|GFRA1_HUMAN Isoform 2 of GDNF family receptor alpha-1 OS=Homo sapiens GN=GFRA1;>sp|P56159|GFRA1_HUMAN GDNF family receptor alpha-1 OS=Homo sapiens GN=GFRA1 PE=2 SV=2	TKYRTIRQCVAGKETNFSIASGIEAKDECRS	ETN(1)FSIASGIEAK	ETN(61.41)FSIASGIEAK	59			2.67759	3.45793	3.06776	0.551786
	P56159-2	Isoform 2 of GDNF family receptor alpha-1	GFRA1	>sp|P56159-2|GFRA1_HUMAN Isoform 2 of GDNF family receptor alpha-1 OS=Homo sapiens GN=GFRA1;>sp|P56159|GFRA1_HUMAN GDNF family receptor alpha-1 OS=Homo sapiens GN=GFRA1 PE=2 SV=2	VIPPCANIQAQKIKSNVSGNTHICISNGNYE	SN(0.999)VSGN(0.002)THICISN(0.736)GN(0.262)YEK	SN(32.31)VSGN(-26.38)THICISN(4.48)GN(-4.48)YEK	401		0.40604	0.352262	0.280473	0.346258	0.0629982
	P27037	Activin receptor type-2A	ACVR2A	>sp|P27037|AVR2A_HUMAN Activin receptor type-2A OS=Homo sapiens GN=ACVR2A PE=1 SV=1	QECIFFNANWEKDRTNQTGVEPCYGDKDKRR	TN(1)QTGVEPCYGDK	TN(52.01)QTGVEPCYGDK	43	1.8307	1.7712	2.72264	2.54472	2.21732	0.486841
	O75096	Low-density lipoprotein receptor-related protein 4	LRP4	>sp|O75096|LRP4_HUMAN Low-density lipoprotein receptor-related protein 4 OS=Homo sapiens GN=LRP4 PE=1 SV=4	IEASRIDGSCRKVIINNSIDEPRAIAVFPRK	VIIN(0.978)N(0.022)SIDEPR	VIIN(16.44)N(-16.44)SIDEPR	1467		2.2441	2.91248	2.88276	2.67978	0.377602
Metabolic process	B7Z7D2	Lysosomal acid phosphatase	ACP2	>tr|B7Z7D2|B7Z7D2_HUMAN Lysosomal acid phosphatase OS=Homo sapiens GN=ACP2 PE=1 SV=1;>tr|E9PQY3|E9PQY3_HUMAN Lysosomal acid phosphatase OS=Homo sapiens GN=ACP2 PE=1 SV=1;>sp|P11117|PPAL_HUMAN Lysosomal acid phosphatase OS=Homo sapiens GN=ACP2 PE=1 SV=3;>tr	IAGIFPPNGMQRFNPNISWQPIPVHTVPITE	FNPN(1)ISWQPIPVHTVPITEDR	FN(-42.84)PN(42.84)ISWQPIPVHTVPITEDR	101	1.0192	1.0421	4.29793	3.83377	2.54825	1.76261
	B7Z7D2	Lysosomal acid phosphatase	ACP2	>tr|B7Z7D2|B7Z7D2_HUMAN Lysosomal acid phosphatase OS=Homo sapiens GN=ACP2 PE=1 SV=1;>tr|E9PQY3|E9PQY3_HUMAN Lysosomal acid phosphatase OS=Homo sapiens GN=ACP2 PE=1 SV=1;>sp|P11117|PPAL_HUMAN Lysosomal acid phosphatase OS=Homo sapiens GN=ACP2 PE=1 SV=3;>tr	KARIQGGVIIAQIRKNITIMATTSQIPKIIV	N(1)ITIMATTSQIPK	N(82.07)ITIMATTSQIPK	235	2.0655	2.0754	2.59444	2.59329	2.33216	0.302222
	B7Z7D2	Lysosomal acid phosphatase	ACP2	>tr|B7Z7D2|B7Z7D2_HUMAN Lysosomal acid phosphatase OS=Homo sapiens GN=ACP2 PE=1 SV=1;>tr|E9PQY3|E9PQY3_HUMAN Lysosomal acid phosphatase OS=Homo sapiens GN=ACP2 PE=1 SV=1;>sp|P11117|PPAL_HUMAN Lysosomal acid phosphatase OS=Homo sapiens GN=ACP2 PE=1 SV=3	IKFPIGPCPRYEQIQNETRQTPEYQNESSRN	YEQIQN(1)ETR	YEQIQN(127.76)ETR	135	2.2983	2.2267	1.95412	1.87779	2.08923	0.204588
	P15144	Aminopeptidase N	ANPEP	>sp|P15144|AMPN_HUMAN Aminopeptidase N OS=Homo sapiens GN=ANPEP PE=1 SV=4;>tr|H0YLZ8|H0YLZ8_HUMAN Aminopeptidase N (Fragment) OS=Homo sapiens GN=ANPEP PE=1 SV=1	IPKGPSTPIPEDPNWNVTEFHTTPKMSTYII	GPSTPIPEDPNWN(1)VTEFHTTPK	GPSTPIPEDPN(-39.61)WN(39.61)VTEFHTTPK	265	1.1068	1.1235	6.03464	6.44371	3.67716	2.96308
	Q15904	V-type proton ATPase subunit S1	ATP6AP1	>sp|Q15904|VAS1_HUMAN V-type proton ATPase subunit S1 OS=Homo sapiens GN=ATP6AP1 PE=1 SV=2;>tr|A6NLC6|A6NLC6_HUMAN V-type proton ATPase subunit S1 (Fragment) OS=Homo sapiens GN=ATP6AP1 PE=1 SV=3;>tr|A0A0C4DGX8|A0A0C4DGX8_HUMAN ATPase, H+ transporting, lyso	QKQPVSPVIHPPVSYNDTAPRIIFWAQNFSV	QPVSPVIHPPVSYN(1)DTAPR	QPVSPVIHPPVSYN(46.36)DTAPR	261	0.65618	0.64661	4.51671	6.29208	3.0279	2.83825
	Q96L58	Beta-1,3-galactosyltransferase 6	B3GALT6	>sp|Q96L58|B3GT6_HUMAN Beta-1,3-galactosyltransferase 6 OS=Homo sapiens GN=B3GALT6 PE=1 SV=2	HGDIIIIPAIRDAYENITAKVIAMIAWIDEH	DAYEN(1)ITAK	DAYEN(52.49)ITAK	131	2.7511	2.2636	2.57347	2.91792	2.62652	0.279856
	P21810	Biglycan	BGN	>sp|P21810|PGS1_HUMAN Biglycan OS=Homo sapiens GN=BGN PE=1 SV=2	IYRIGIGHNQIRMIENGSISFIPTIREIHID	MIEN(1)GSISFIPTIR	MIEN(71.98)GSISFIPTIR	270	1.1715	1.1245	4.10931	4.69638	2.77542	1.8945
	K7EN15	Soluble calcium-activated nucleotidase 1	CANT1	>tr|K7EN15|K7EN15_HUMAN Soluble calcium-activated nucleotidase 1 OS=Homo sapiens GN=CANT1 PE=1 SV=1;>sp|Q8WVQ1-2|CANT1_HUMAN Isoform 2 of Soluble calcium-activated nucleotidase 1 OS=Homo sapiens GN=CANT1;>sp|Q8WVQ1|CANT1_HUMAN Soluble calcium-activated nuc	NAHNWRIGQAPANWYNDTYPISPPQRTPAGI	IGQAPANWYN(1)DTYPISPPQR	IGQAPAN(-35.84)WYN(35.84)DTYPISPPQR	88	0.6988	0.76324		5.13268	2.19824	2.5415
	Q9NPF2-2	Isoform 2 of Carbohydrate sulfotransferase 11	CHST11	>sp|Q9NPF2-2|CHSTB_HUMAN Isoform 2 of Carbohydrate sulfotransferase 11 OS=Homo sapiens GN=CHST11;>sp|Q9NPF2|CHSTB_HUMAN Carbohydrate sulfotransferase 11 OS=Homo sapiens GN=CHST11 PE=1 SV=1	ERIVSAYRNKFTQKYNISFHKRYGTKIIKRQ	YN(1)ISFHK	YN(42.4)ISFHK	200	3.458	3.3238	1.87217	1.5812	2.55879	0.969698
	Q9NPF2-2	Isoform 2 of Carbohydrate sulfotransferase 11	CHST11	>sp|Q9NPF2-2|CHSTB_HUMAN Isoform 2 of Carbohydrate sulfotransferase 11 OS=Homo sapiens GN=CHST11;>sp|Q9NPF2|CHSTB_HUMAN Carbohydrate sulfotransferase 11 OS=Homo sapiens GN=CHST11 PE=1 SV=1	KSTRTTDEMTTEFFQNISSEHQTQIYEVYKI	TTDEMTTEFFQN(1)ISSEHQTQIYEVYK	TTDEMTTEFFQN(68.31)ISSEHQTQIYEVYK	316	2.7154	3.2844		3.17098	3.05693	0.301158
	Q7LGC8	Carbohydrate sulfotransferase 3	CHST3	>sp|Q7LGC8|CHST3_HUMAN Carbohydrate sulfotransferase 3 OS=Homo sapiens GN=CHST3 PE=1 SV=3	VFEKYHCKNRRCGPINVTIAAEACRRKEHMA	CGPIN(1)VTIAAEACR	CGPIN(62.68)VTIAAEACR	256	0.3379	0.27578	0.544573	0.40008	0.389583	0.115115
	Q7LGC8	Carbohydrate sulfotransferase 3	CHST3	>sp|Q7LGC8|CHST3_HUMAN Carbohydrate sulfotransferase 3 OS=Homo sapiens GN=CHST3 PE=1 SV=3	SEIDSAFSQIQSRIRNISIQIGVEPAMEAAG	IRN(1)ISIQIGVEPAMEAAGEEEEEQRK	IRN(65.25)ISIQIGVEPAMEAAGEEEEEQRK	96	0.26083	0.20887	0.345316	0.282016	0.274258	0.0564662
	Q7LGC8	Carbohydrate sulfotransferase 3	CHST3	>sp|Q7LGC8|CHST3_HUMAN Carbohydrate sulfotransferase 3 OS=Homo sapiens GN=CHST3 PE=1 SV=3	RIFGYKIARDAAAITNRSVSIIEERGTFWVT	DAAAITN(1)R	DAAAITN(69.81)R	464	0.31001	0.30038	0.255931		0.288774	0.0288471
	P14384	Carboxypeptidase M	CPM	>sp|P14384|CBPM_HUMAN Carboxypeptidase M OS=Homo sapiens GN=CPM PE=1 SV=2;>tr|F8W111|F8W111_HUMAN Carboxypeptidase M (Fragment) OS=Homo sapiens GN=CPM PE=1 SV=1;>tr|F8VVI6|F8VVI6_HUMAN Carboxypeptidase M (Fragment) OS=Homo sapiens GN=CPM PE=1 SV=1;>tr|F8VR	HRQEGMEAFIKTVAQNYSSVTHIHSIGKSVK	TVAQN(1)YSSVTHIHSIGK	TVAQN(50.83)YSSVTHIHSIGK	38	4.9959	5.5075	2.71835		4.40725	1.48483
	P14384	Carboxypeptidase M	CPM	>sp|P14384|CBPM_HUMAN Carboxypeptidase M OS=Homo sapiens GN=CPM PE=1 SV=2;>tr|F8W111|F8W111_HUMAN Carboxypeptidase M (Fragment) OS=Homo sapiens GN=CPM PE=1 SV=1;>tr|F8VVI6|F8VVI6_HUMAN Carboxypeptidase M (Fragment) OS=Homo sapiens GN=CPM PE=1 SV=1	IVTSDGKDPEITNIINSTRIHIMPSMNPDGF	DPEITN(0.004)IIN(0.996)STR	DPEITN(-24.15)IIN(24.15)STR	115	1.1447		4.79294		2.96882	2.5797
	P14384	Carboxypeptidase M	CPM	>sp|P14384|CBPM_HUMAN Carboxypeptidase M OS=Homo sapiens GN=CPM PE=1 SV=2;>tr|F8W111|F8W111_HUMAN Carboxypeptidase M (Fragment) OS=Homo sapiens GN=CPM PE=1 SV=1	QYDINRNFPDAFEYNNVSRQPETVAVMKWIK	NFPDAFEYN(0.183)N(0.817)VSR	N(-58.55)FPDAFEYN(-6.51)N(6.51)VSR	164	4.2097	4.2841	3.51481	3.04044	3.76226	0.592952
	O60911	Cathepsin L2	CTSV	>sp|O60911|CATL2_HUMAN Cathepsin L2 OS=Homo sapiens GN=CTSV PE=1 SV=2	AVDEICKYRPENSVANDTGFTVVAPGKEKAI	YRPENSVAN(1)DTGFTVVAPGK	YRPEN(-38.1)SVAN(38.1)DTGFTVVAPGK	221	0.24068	0.28581	0.608014	0.469131	0.400909	0.169772
	C9IYF5	Exostosin-like 2	EXTL2	>tr|C9IYF5|C9IYF5_HUMAN Exostosin-like 2 (Fragment) OS=Homo sapiens GN=EXTL2 PE=1 SV=1;>tr|F5GZK1|F5GZK1_HUMAN Exostosin-like 2 OS=Homo sapiens GN=EXTL2 PE=1 SV=2;>tr|C9JEG3|C9JEG3_HUMAN Exostosin-like 2 (Fragment) OS=Homo sapiens GN=EXTL2 PE=1 SV=1;>sp|Q9	GKSTMDSFTIIMQTYNRTDIIIKIINHYQAV	STMDSFTIIMQTYN(1)R	STMDSFTIIMQTYN(90.73)R	61	0.57676		0.462792	0.314733	0.451428	0.131383
	Q9NWM8	Peptidyl-prolyl cis-trans isomerase FKBP14	FKBP14	>sp|Q9NWM8|FKB14_HUMAN Peptidyl-prolyl cis-trans isomerase FKBP14 OS=Homo sapiens GN=FKBP14 PE=1 SV=1	KAYIKKEFEKHGAVVNESHHDAIVEDIFDKE	HGAVVN(1)ESHHDAIVEDIFDK	HGAVVN(52.32)ESHHDAIVEDIFDK	176	3.1158	2.9807	2.48571	2.58078	2.79075	0.304892
	F8WCU2	Peptidyl-prolyl cis-trans isomerase FKBP7	FKBP7	>tr|F8WCU2|F8WCU2_HUMAN Peptidyl-prolyl cis-trans isomerase FKBP7 OS=Homo sapiens GN=FKBP7 PE=1 SV=1;>tr|F8WBF2|F8WBF2_HUMAN Peptidyl-prolyl cis-trans isomerase FKBP7 OS=Homo sapiens GN=FKBP7 PE=1 SV=1;>tr|F8WE12|F8WE12_HUMAN Peptidyl-prolyl cis-trans isom	ESTEEVKIEVIHRPENCSKTSKKGDIINAHY	IEVIHRPEN(1)CSK	IEVIHRPEN(76.07)CSK	45		2.9673	2.17476	1.42918	2.19042	0.769177
	Q495W5-2	Isoform 2 of Alpha-(1,3)-fucosyltransferase 11	FUT11	>sp|Q495W5-2|FUT11_HUMAN Isoform 2 of Alpha-(1,3)-fucosyltransferase 11 OS=Homo sapiens GN=FUT11;>sp|Q495W5|FUT11_HUMAN Alpha-(1,3)-fucosyltransferase 11 OS=Homo sapiens GN=FUT11 PE=1 SV=1	INNFIISHGPGIRIFNITSTFSRHSDYPISI	IFN(1)ITSTFSR	IFN(117.02)ITSTFSR	166	0.37878	0.49206			0.43542	0.0801011
	P34059	N-acetylgalactosamine-6-sulfatase	GALNS	>sp|P34059|GALNS_HUMAN N-acetylgalactosamine-6-sulfatase OS=Homo sapiens GN=GALNS PE=1 SV=1	SWENFRQGIDFCPGQNVSGVTTHNIEDHTKI	QGIDFCPGQN(1)VSGVTTHNIEDHTK	QGIDFCPGQN(43.78)VSGVTTHN(-43.78)IEDHTK	423	0.37488	0.44974			0.41231	0.052934
	Q68CQ7	Glycosyltransferase 8 domain-containing protein 1	GLT8D1	>sp|Q68CQ7|GL8D1_HUMAN Glycosyltransferase 8 domain-containing protein 1 OS=Homo sapiens GN=GLT8D1 PE=1 SV=2;>tr|C9JA13|C9JA13_HUMAN Glycosyltransferase 8 domain-containing protein 1 (Fragment) OS=Homo sapiens GN=GLT8D1 PE=1 SV=2;>tr|C9J880|C9J880_HUMAN Gl	QHNTRSNVIFYIVTINNTADHIRSWINSDSI	SNVIFYIVTIN(0.998)N(0.002)TADHIR	SN(-163.45)VIFYIVTIN(26.35)N(-26.35)TADHIR	103	0.51002	0.51106	0.393685	0.378487	0.448313	0.0721222
	Q68CQ7	Glycosyltransferase 8 domain-containing protein 1	GLT8D1	>sp|Q68CQ7|GL8D1_HUMAN Glycosyltransferase 8 domain-containing protein 1 OS=Homo sapiens GN=GLT8D1 PE=1 SV=2;>tr|A0A0A0MSE5|A0A0A0MSE5_HUMAN Glycosyltransferase 8 domain-containing protein 1 OS=Homo sapiens GN=GLT8D1 PE=1 SV=1	NPGVFVANITEWKRQNITNQIEKWMKINVEE	RQN(1)ITNQIEK	RQN(75.48)ITN(-75.48)QIEK	257	0.47615	0.46622	0.397204	0.422672	0.440561	0.0370802
	A0A087WTL7	G-protein-coupled receptor 39	GPR39	>tr|A0A087WTL7|A0A087WTL7_HUMAN G-protein-coupled receptor 39 OS=Homo sapiens GN=GPR39 PE=1 SV=1;>sp|O43194|GPR39_HUMAN G-protein coupled receptor 39 OS=Homo sapiens GN=GPR39 PE=1 SV=1	CNRSSTRHHEQPETSNMSICTNISSRWTVFQ	HHEQPETSN(1)MSICTNISSR	HHEQPETSN(74.12)MSICTN(-74.12)ISSR	206	1.7881	2.0766	2.67601	2.70117	2.31047	0.45234
	H3BU85	Beta-hexosaminidase subunit alpha	HEXA	>tr|H3BU85|H3BU85_HUMAN Beta-hexosaminidase subunit alpha (Fragment) OS=Homo sapiens GN=HEXA PE=1 SV=1;>tr|H3BTD4|H3BTD4_HUMAN Beta-hexosaminidase subunit alpha OS=Homo sapiens GN=HEXA PE=1 SV=1;>tr|H3BS10|H3BS10_HUMAN Beta-hexosaminidase OS=Homo sapiens G	FSQIVWKSAEGTFFINKTEIEDFPRFPHRGI	SAEGTFFIN(1)K	SAEGTFFIN(76.94)K	115	6.5052	9.4865	1.28413	0.556019	4.45796	4.27301
	Q6UW63	KDEL motif-containing protein 1	KDELC1	>sp|Q6UW63|KDEL1_HUMAN KDEL motif-containing protein 1 OS=Homo sapiens GN=KDELC1 PE=1 SV=1	MMSVQANTGPPWESKNSTAVWRGRDSRKERI	N(1)STAVWR	N(58.98)STAVWR	302	0.44636	0.5018	0.38997	0.396385	0.433629	0.0519698
	A0A0A0MT32	Lysosomal acid lipase/cholesteryl ester hydrolase	LIPA	>tr|A0A0A0MT32|A0A0A0MT32_HUMAN Lysosomal acid lipase/cholesteryl ester hydrolase OS=Homo sapiens GN=LIPA PE=1 SV=1;>sp|P38571-2|LICH_HUMAN Isoform 2 of Lysosomal acid lipase/cholesteryl ester hydrolase OS=Homo sapiens GN=LIPA;>sp|P38571|LICH_HUMAN Lysosom	EMAKYDIPASINFIINKTGQEQVYYVGHSQG	YDIPASINFIIN(1)K	YDIPASIN(-34.3)FIIN(34.3)K	45	0.42339	0.40317	0.522575	0.532822	0.470489	0.0667046
	Q8TF66	Leucine-rich repeat-containing protein 15	LRRC15	>sp|Q8TF66|LRC15_HUMAN Leucine-rich repeat-containing protein 15 OS=Homo sapiens GN=LRRC15 PE=2 SV=2;>sp|Q8TF66-2|LRC15_HUMAN Isoform 2 of Leucine-rich repeat-containing protein 15 OS=Homo sapiens GN=LRRC15	QDIDGNVFRMIANIQNISIQNNRIRQIPGNI	MIANIQN(1)ISIQNNR	MIAN(-59.7)IQN(40.56)ISIQN(-40.56)N(-49.13)R	369	1.5873	1.7047		3.25087	2.18096	0.928429
	H0YA68	Alpha-mannosidase	MAN2B2	>tr|H0YA68|H0YA68_HUMAN Alpha-mannosidase (Fragment) OS=Homo sapiens GN=MAN2B2 PE=1 SV=1;>tr|E9PCD7|E9PCD7_HUMAN Alpha-mannosidase OS=Homo sapiens GN=MAN2B2 PE=1 SV=1;>sp|Q9Y2E5-2|MA2B2_HUMAN Isoform 2 of Epididymis-specific alpha-mannosidase OS=Homo sapie	QYATIGDYFRAIHAINVTWRVRDHHDFIPYS	AIHAIN(1)VTWR	AIHAIN(47.3)VTWR	335	0.40525	0.40883	0.514007	0.295902	0.405997	0.0890611
	H0YA68	Alpha-mannosidase	MAN2B2	>tr|H0YA68|H0YA68_HUMAN Alpha-mannosidase (Fragment) OS=Homo sapiens GN=MAN2B2 PE=1 SV=1;>tr|E9PCD7|E9PCD7_HUMAN Alpha-mannosidase OS=Homo sapiens GN=MAN2B2 PE=1 SV=1;>sp|Q9Y2E5-2|MA2B2_HUMAN Isoform 2 of Epididymis-specific alpha-mannosidase OS=Homo sapie	NNGYQMQRRPYVSYVNNSIARNYYPMVQSAF	RPYVSYVN(0.997)N(0.003)SIAR	RPYVSYVN(25.36)N(-25.36)SIAR	747			0.373539	0.419745	0.396642	0.0326728
	P08473	Neprilysin	MME	>sp|P08473|NEP_HUMAN Neprilysin OS=Homo sapiens GN=MME PE=1 SV=2	AIEMNKVMEIEKEIANATAKPEDRNDPMIIY	EIAN(1)ATAKPEDR	EIAN(98.9)ATAKPEDR	285	0.42337	0.44765	0.56101	0.508751	0.485195	0.0620073
	Q5JXT2	Nucleolar protein 56	NOP56	>tr|Q5JXT2|Q5JXT2_HUMAN Nucleolar protein 56 (Fragment) OS=Homo sapiens GN=NOP56 PE=1 SV=1;>sp|O00567|NOP56_HUMAN Nucleolar protein 56 OS=Homo sapiens GN=NOP56 PE=1 SV=4	WYGYHFPEIVKIINDNATYCRIAQFIGNRRE	IIN(0.029)DN(0.971)ATYCR	IIN(-15.2)DN(15.2)ATYCR	236	4.1327			1.67068	2.90169	1.74091
	E7ET40	Urokinase-type plasminogen activator	PLAU	>tr|E7ET40|E7ET40_HUMAN Urokinase-type plasminogen activator OS=Homo sapiens GN=PLAU PE=1 SV=1;>sp|P00749-2|UROK_HUMAN Isoform 2 of Urokinase-type plasminogen activator OS=Homo sapiens GN=PLAU;>sp|P00749|UROK_HUMAN Urokinase-type plasminogen activator OS=H	PQFGTSCEITGFGKENSTDYIYPEQIKMTVV	EN(1)STDYIYPEQIK	EN(51.83)STDYIYPEQIK	305	2.8968	2.7995	3.96432	3.8613	3.38048	0.617399
	K7ELL7	Glucosidase 2 subunit beta	PRKCSH	>tr|K7ELL7|K7ELL7_HUMAN Glucosidase 2 subunit beta OS=Homo sapiens GN=PRKCSH PE=1 SV=1;>sp|P14314-2|GLU2B_HUMAN Isoform 2 of Glucosidase 2 subunit beta OS=Homo sapiens GN=PRKCSH;>sp|P14314|GLU2B_HUMAN Glucosidase 2 subunit beta OS=Homo sapiens GN=PRKCSH PE	SAMKYEQGTGCWQGPNRSTTVRIICGKETMV	YEQGTGCWQGPN(1)R	YEQGTGCWQGPN(46.07)R	483		0.50303	0.548968	0.446728	0.499575	0.0512076
	A0A087WWP7	Receptor-type tyrosine-protein phosphatase gamma	PTPRG	>tr|A0A087WWP7|A0A087WWP7_HUMAN Receptor-type tyrosine-protein phosphatase gamma OS=Homo sapiens GN=PTPRG PE=1 SV=1;>tr|A0A087X1P0|A0A087X1P0_HUMAN Receptor-type tyrosine-protein phosphatase gamma OS=Homo sapiens GN=PTPRG PE=1 SV=1;>sp|P23470-2|PTPRG_HUMAN	NDMRSDFSQTMIFQANTTRIFQGTRIVKTGV	SDFSQTMIFQAN(1)TTR	SDFSQTMIFQAN(63.68)TTR	382	3.3867	3.7121			3.5494	0.230093
	A0A087WWP7	Receptor-type tyrosine-protein phosphatase gamma	PTPRG	>tr|A0A087WWP7|A0A087WWP7_HUMAN Receptor-type tyrosine-protein phosphatase gamma OS=Homo sapiens GN=PTPRG PE=1 SV=1;>tr|A0A087X1P0|A0A087X1P0_HUMAN Receptor-type tyrosine-protein phosphatase gamma OS=Homo sapiens GN=PTPRG PE=1 SV=1;>sp|P23470-2|PTPRG_HUMAN	EYQEIQIDGFDNESSNKTWMKNTGKTVAIII	VGEEYQEIQIDGFDN(0.002)ESSN(0.998)K	VGEEYQEIQIDGFDN(-27.09)ESSN(27.09)K	51	0.18654	0.30092	0.141971	0.191876	0.205327	0.0675423
	Q5TG12	Receptor-type tyrosine-protein phosphatase kappa	PTPRK	>tr|Q5TG12|Q5TG12_HUMAN Receptor-type tyrosine-protein phosphatase kappa OS=Homo sapiens GN=PTPRK PE=1 SV=1;>tr|E9PGC5|E9PGC5_HUMAN Receptor-type tyrosine-protein phosphatase kappa OS=Homo sapiens GN=PTPRK PE=1 SV=1;>sp|Q15262|PTPRK_HUMAN Receptor-type tyr	IQARRIAVDWESIGYNITRCHTFNVTICYHY	IAVDWESIGYN(1)ITR	IAVDWESIGYN(91.08)ITR	416	4.8211	4.9898	3.40101	2.98784	4.04994	1.00452
	Q5TG12	Receptor-type tyrosine-protein phosphatase kappa	PTPRK	>tr|Q5TG12|Q5TG12_HUMAN Receptor-type tyrosine-protein phosphatase kappa OS=Homo sapiens GN=PTPRK PE=1 SV=1;>tr|E9PGC5|E9PGC5_HUMAN Receptor-type tyrosine-protein phosphatase kappa OS=Homo sapiens GN=PTPRK PE=1 SV=1;>sp|Q15262|PTPRK_HUMAN Receptor-type tyr	PHFIRIGDVEVNAGQNATFQCIATGRDAVHN	IGDVEVN(0.001)AGQN(0.999)ATFQCIATGR	IGDVEVN(-31.77)AGQN(31.77)ATFQCIATGR	211	3.1175	2.969			3.04325	0.105005
	F8W6X9	Protein sidekick-1	SDK1	>tr|F8W6X9|F8W6X9_HUMAN Protein sidekick-1 OS=Homo sapiens GN=SDK1 PE=1 SV=1;>tr|A0A087WTQ6|A0A087WTQ6_HUMAN Protein sidekick-1 OS=Homo sapiens GN=SDK1 PE=1 SV=1;>sp|Q7Z5N4-3|SDK1_HUMAN Isoform 3 of Protein sidekick-1 OS=Homo sapiens GN=SDK1;>sp|Q7Z5N4|SDK	NIQGYKIYYWEADSQNETEKMKVIFIPEPVV	IYYWEADSQN(1)ETEK	IYYWEADSQN(73.39)ETEK	1728	0.44491	0.34503	0.334829	0.221798	0.336642	0.0912591
	F8W6X9	Protein sidekick-1	SDK1	>tr|F8W6X9|F8W6X9_HUMAN Protein sidekick-1 OS=Homo sapiens GN=SDK1 PE=1 SV=1;>tr|A0A087WTQ6|A0A087WTQ6_HUMAN Protein sidekick-1 OS=Homo sapiens GN=SDK1 PE=1 SV=1;>sp|Q7Z5N4-3|SDK1_HUMAN Isoform 3 of Protein sidekick-1 OS=Homo sapiens GN=SDK1;>sp|Q7Z5N4|SDK	WEVYGRNDSRITHTINSTTHEYKIQGISSIT	ITHTIN(1)STTHEYK	ITHTIN(52.5)STTHEYK	1024	0.31552	0.25657	0.207232	0.193353	0.243169	0.0553395
	P46977-2	Isoform 2 of Dolichyl-diphosphooligosaccharide--protein glycosyltransferase subunit STT3A	STT3A	>sp|P46977-2|STT3A_HUMAN Isoform 2 of Dolichyl-diphosphooligosaccharide--protein glycosyltransferase subunit STT3A OS=Homo sapiens GN=STT3A;>sp|P46977|STT3A_HUMAN Dolichyl-diphosphooligosaccharide--protein glycosyltransferase subunit STT3A OS=Homo sapiens	GYQITAMANRTIIVDNNTWNNTHISRVGQAM	TIIVDN(0.972)N(0.033)TWN(0.498)N(0.498)THISR	TIIVDN(15.36)N(-15.36)TWN(0)N(0)THISR	452	2.8915	2.7048	1.64325		2.41318	0.673284
	C9JKV3	Tissue factor pathway inhibitor	TFPI	>tr|C9JKV3|C9JKV3_HUMAN Tissue factor pathway inhibitor (Fragment) OS=Homo sapiens GN=TFPI PE=1 SV=1;>tr|C9JBB3|C9JBB3_HUMAN Tissue factor pathway inhibitor (Fragment) OS=Homo sapiens GN=TFPI PE=1 SV=1;>sp|P10646-2|TFPI1_HUMAN Isoform Beta of Tissue factor	DPGICRGYITRYFYNNQTKQCERFKYGGCIG	YFYN(0.187)N(0.813)QTK	YFYN(-6.39)N(6.39)QTK	132	8.101		7.83331	5.95026	7.29485	1.17212
	G3XA83	Beta-1,4-galactosyltransferase 6	B4GALT6	>tr|G3XA83|G3XA83_HUMAN Beta-1,4-galactosyltransferase 6 OS=Homo sapiens GN=B4GALT6 PE=1 SV=1;>sp|Q9UBX8-2|B4GT6_HUMAN Isoform 2 of Beta-1,4-galactosyltransferase 6 OS=Homo sapiens GN=B4GALT6;>sp|Q9UBX8|B4GT6_HUMAN Beta-1,4-galactosyltransferase 6 OS=Homo	GEDDDIWNRVHYAGYNVTRPEGDIGKYKSIP	VHYAGYN(1)VTRPEGDIGK	VHYAGYN(50.83)VTRPEGDIGK	268	1.8753	2.0842	2.78924	3.05754	2.45157	0.56222
	Q6P4E1-3	Isoform 3 of Protein CASC4	CASC4	>sp|Q6P4E1-3|CASC4_HUMAN Isoform 3 of Protein CASC4 OS=Homo sapiens GN=CASC4;>sp|Q6P4E1-2|CASC4_HUMAN Isoform 2 of Protein CASC4 OS=Homo sapiens GN=CASC4;>sp|Q6P4E1-5|CASC4_HUMAN Isoform 5 of Protein CASC4 OS=Homo sapiens GN=CASC4;>sp|Q6P4E1|CASC4_HUMAN Pr	QEFIRQEDQIQDYRKNNTYIVKRIEYESKRP	N(0.979)N(0.021)TYIVK	N(16.58)N(-16.58)TYIVK	150	0.55936	0.55172	0.402625	0.363597	0.469325	0.100867
	P03956	Interstitial collagenase	MMP1	>sp|P03956|MMP1_HUMAN Interstitial collagenase OS=Homo sapiens GN=MMP1 PE=1 SV=3	ADVDHAIEKAFQIWSNVTPITFTKVSEGQAD	AFQIWSN(1)VTPITFTK	AFQIWSN(54.28)VTPITFTK	143			4.42968	7.71426	6.07197	2.32255
	Q9H488-2	Isoform 2 of GDP-fucose protein O-fucosyltransferase 1	POFUT1	>sp|Q9H488-2|OFUT1_HUMAN Isoform 2 of GDP-fucose protein O-fucosyltransferase 1 OS=Homo sapiens GN=POFUT1;>sp|Q9H488|OFUT1_HUMAN GDP-fucose protein O-fucosyltransferase 1 OS=Homo sapiens GN=POFUT1 PE=1 SV=1	GNPFGPFWDQFHVSFNKSEIFTGISFSASYR	EGNPFGPFWDQFHVSFN(1)K	EGN(-95.48)PFGPFWDQFHVSFN(95.48)K	160	2.2835		3.88289		3.0832	1.13094
Cellular process	Q06481-5	Isoform 5 of Amyloid-like protein 2	APLP2	>sp|Q06481-5|APLP2_HUMAN Isoform 5 of Amyloid-like protein 2 OS=Homo sapiens GN=APLP2;>sp|Q06481-4|APLP2_HUMAN Isoform 4 of Amyloid-like protein 2 OS=Homo sapiens GN=APLP2;>sp|Q06481-2|APLP2_HUMAN Isoform 2 of Amyloid-like protein 2 OS=Homo sapiens GN=APLP	KSQVMTHIHVIEERRNQSISIIYKVPYVAQE	RN(1)QSISIIYK	RN(73.89)QSISIIYK	312	2.5188	2.433	2.31139	2.13479	2.3495	0.16652
	A0A087WZG7	Cadherin-13	CDH13	>tr|A0A087WZG7|A0A087WZG7_HUMAN Cadherin-13 OS=Homo sapiens GN=CDH13 PE=1 SV=1;>tr|A0A087X0X6|A0A087X0X6_HUMAN Cadherin-13 OS=Homo sapiens GN=CDH13 PE=1 SV=1;>tr|A0A0A0MTR1|A0A0A0MTR1_HUMAN Cadherin-13 OS=Homo sapiens GN=CDH13 PE=1 SV=2;>sp|P55290-5|CAD13_	SVYKDPAGWININPINGTVDTTAVIDRESPF	DPAGWININPIN(1)GTVDTTAVIDR	DPAGWIN(-70.87)IN(-60.14)PIN(60.14)GTVDTTAVIDR	170	0.1056	0.16332	0.170666	0.131201	0.142697	0.0300883
	Q9BU40-3	Isoform 3 of Chordin-like protein 1	CHRDL1	>sp|Q9BU40-3|CRDL1_HUMAN Isoform 3 of Chordin-like protein 1 OS=Homo sapiens GN=CHRDL1;>sp|Q9BU40|CRDL1_HUMAN Chordin-like protein 1 OS=Homo sapiens GN=CHRDL1 PE=1 SV=1;>sp|Q9BU40-2|CRDL1_HUMAN Isoform 2 of Chordin-like protein 1 OS=Homo sapiens GN=CHRDL1;	NIRAFGIVECVICTCNVTKQECKKIHCPNRY	AFGIVECVICTCN(1)VTK	AFGIVECVICTCN(92.77)VTK	212	0.50624	0.5232		0.476032	0.501824	0.0238922
	P17813-2	Isoform Short of Endoglin	ENG	>sp|P17813-2|EGLN_HUMAN Isoform Short of Endoglin OS=Homo sapiens GN=ENG;>sp|P17813|EGLN_HUMAN Endoglin OS=Homo sapiens GN=ENG PE=1 SV=2	TGPSQIEITIQASKQNGTWPREVIIVISVNS	QN(1)GTWPR	QN(55.68)GTWPR	88	6.9216	7.0265	9.15081	6.77369	7.46815	1.12655
	B5MCA4	Epithelial cell adhesion molecule	EPCAM	>tr|B5MCA4|B5MCA4_HUMAN Epithelial cell adhesion molecule OS=Homo sapiens GN=EPCAM PE=1 SV=1;>sp|P16422|EPCAM_HUMAN Epithelial cell adhesion molecule OS=Homo sapiens GN=EPCAM PE=1 SV=2	DPDCDESGIFKAKQCNGTSMCWCVNTAGVRR	QCN(1)GTSMCWCVNTAGVR	QCN(44.39)GTSMCWCVN(-44.39)TAGVR	139	2.0261	2.3898			2.20795	0.257175
	P51674-3	Isoform 3 of Neuronal membrane glycoprotein M6-a	GPM6A	>sp|P51674-3|GPM6A_HUMAN Isoform 3 of Neuronal membrane glycoprotein M6-a OS=Homo sapiens GN=GPM6A;>sp|P51674-2|GPM6A_HUMAN Isoform 2 of Neuronal membrane glycoprotein M6-a OS=Homo sapiens GN=GPM6A;>sp|P51674|GPM6A_HUMAN Neuronal membrane glycoprotein M6-a	SIPVYMYFNIWTICRNTTIVEGANICIDIRQ	N(1)TTIVEGANICIDIR	N(83.24)TTIVEGAN(-83.24)ICIDIR	153			6.55136	5.20183	5.8766	0.954263
	O75054	Immunoglobulin superfamily member 3	IGSF3	>sp|O75054|IGSF3_HUMAN Immunoglobulin superfamily member 3 OS=Homo sapiens GN=IGSF3 PE=2 SV=3;>sp|O75054-2|IGSF3_HUMAN Isoform 2 of Immunoglobulin superfamily member 3 OS=Homo sapiens GN=IGSF3	VKQPDSRIRISQAQGNISVIETRQVQIECVV	ISQAQGN(1)ISVIETR	ISQAQGN(63.68)ISVIETR	825	0.62549	0.50644	0.384793	0.314406	0.457782	0.137086
	O75054	Immunoglobulin superfamily member 3	IGSF3	>sp|O75054|IGSF3_HUMAN Immunoglobulin superfamily member 3 OS=Homo sapiens GN=IGSF3 PE=2 SV=3;>sp|O75054-2|IGSF3_HUMAN Isoform 2 of Immunoglobulin superfamily member 3 OS=Homo sapiens GN=IGSF3	SVIETRQVQIECVVINRTSITSQIMVEWFVW	QVQIECVVIN(1)R	QVQIECVVIN(112.13)R	842	0.43921	0.43842	0.319275	0.307182	0.376022	0.0726761
	O75054	Immunoglobulin superfamily member 3	IGSF3	>sp|O75054|IGSF3_HUMAN Immunoglobulin superfamily member 3 OS=Homo sapiens GN=IGSF3 PE=2 SV=3;>sp|O75054-2|IGSF3_HUMAN Isoform 2 of Immunoglobulin superfamily member 3 OS=Homo sapiens GN=IGSF3	QRVRGGKIFIERVQGNSTIIHITDIQARDAG	VQGN(1)STIIHITDIQAR	VQGN(46.49)STIIHITDIQAR	101	0.44418	0.45489	0.337064		0.412045	0.0651559
	Q9HB29-2	Isoform 2 of Interleukin-1 receptor-like 2	IL1RL2	>sp|Q9HB29-2|ILRL2_HUMAN Isoform 2 of Interleukin-1 receptor-like 2 OS=Homo sapiens GN=IL1RL2;>sp|Q9HB29|ILRL2_HUMAN Interleukin-1 receptor-like 2 OS=Homo sapiens GN=IL1RL2 PE=1 SV=2	KGERFTVIETRIIVSNVSAEDRGNYACQAII	IIVSN(1)VSAEDR	IIVSN(64.12)VSAEDR	67	3.6938	3.5781	3.63623	3.47512	3.59581	0.0933025
	P21583-3	Isoform 3 of Kit ligand	KITLG	>sp|P21583-3|SCF_HUMAN Isoform 3 of Kit ligand OS=Homo sapiens GN=KITLG;>sp|P21583-2|SCF_HUMAN Isoform 2 of Kit ligand OS=Homo sapiens GN=KITLG;>sp|P21583|SCF_HUMAN Kit ligand OS=Homo sapiens GN=KITLG PE=1 SV=1	VQISDSITDIIDKFSNISEGISNYSIIDKIV	FSN(1)ISEGISNYSIIDK	FSN(96.88)ISEGISN(-96.88)YSIIDK	55	2.4191	2.2125	1.19773	2.5057	2.08376	0.603353
	F6X2W2	Neuronal growth regulator 1	NEGR1	>tr|F6X2W2|F6X2W2_HUMAN Neuronal growth regulator 1 OS=Homo sapiens GN=NEGR1 PE=1 SV=1;>sp|Q7Z3B1-2|NEGR1_HUMAN Isoform 2 of Neuronal growth regulator 1 OS=Homo sapiens GN=NEGR1;>sp|Q7Z3B1|NEGR1_HUMAN Neuronal growth regulator 1 OS=Homo sapiens GN=NEGR1 PE	GEKKIFNGQQGIIIQNFSTRSIITVTNVTQE	IFN(1)GQQGIIIQN(1)FSTR	IFN(114.63)GQQGIIIQN(114.63)FSTR	220	3.5263	3.6981	2.31321	1.87466	2.85307	0.897413
	F6X2W2	Neuronal growth regulator 1	NEGR1	>tr|F6X2W2|F6X2W2_HUMAN Neuronal growth regulator 1 OS=Homo sapiens GN=NEGR1 PE=1 SV=1;>sp|Q7Z3B1-2|NEGR1_HUMAN Isoform 2 of Neuronal growth regulator 1 OS=Homo sapiens GN=NEGR1;>sp|Q7Z3B1|NEGR1_HUMAN Neuronal growth regulator 1 OS=Homo sapiens GN=NEGR1 PE	RSIITVTNVTQEHFGNYTCVAANKIGTTNAS	SIITVTN(1)VTQEHFGN(1)YTCVAANK	SIITVTN(70.96)VTQEHFGN(48.29)YTCVAAN(-48.29)K	239	2.5671	2.0072	2.32992	1.46199	2.09155	0.478341
	F6X2W2	Neuronal growth regulator 1	NEGR1	>tr|F6X2W2|F6X2W2_HUMAN Neuronal growth regulator 1 OS=Homo sapiens GN=NEGR1 PE=1 SV=1;>sp|Q7Z3B1-2|NEGR1_HUMAN Isoform 2 of Neuronal growth regulator 1 OS=Homo sapiens GN=NEGR1;>sp|Q7Z3B1|NEGR1_HUMAN Neuronal growth regulator 1 OS=Homo sapiens GN=NEGR1 PE	IIIQNFSTRSIITVTNVTQEHFGNYTCVAAN	SIITVTN(1)VTQEHFGN(1)YTCVAANK	SIITVTN(85.05)VTQEHFGN(45.63)YTCVAAN(-45.63)K	231	2.5671	2.0072	2.32992	1.46199	2.09155	0.478341
	Q5VT82	Protocadherin 9	PCDH9	>tr|Q5VT82|Q5VT82_HUMAN Protocadherin 9 OS=Homo sapiens GN=PCDH9 PE=1 SV=1;>tr|B7ZM79|B7ZM79_HUMAN PCDH9 protein OS=Homo sapiens GN=PCDH9 PE=1 SV=1;>sp|Q9HC56-2|PCDH9_HUMAN Isoform 2 of Protocadherin-9 OS=Homo sapiens GN=PCDH9;>sp|Q9HC56|PCDH9_HUMAN Protoc	SGNNKGIFRIDPVTGNITIEEKPAPTDVGIH	IDPVTGN(1)ITIEEK	IDPVTGN(90.76)ITIEEK	734	0.36417	0.50228			0.433225	0.0976585
	P78324-4	Isoform 4 of Tyrosine-protein phosphatase non-receptor type substrate 1	SIRPA	>sp|P78324-4|SHPS1_HUMAN Isoform 4 of Tyrosine-protein phosphatase non-receptor type substrate 1 OS=Homo sapiens GN=SIRPA;>sp|P78324|SHPS1_HUMAN Tyrosine-protein phosphatase non-receptor type substrate 1 OS=Homo sapiens GN=SIRPA PE=1 SV=2;>sp|P78324-2|SHPS	TIEVTQQPVRAENQVNVTCQVRKFYPQRIQI	AENQVN(1)VTCQVR	AEN(-69.61)QVN(69.61)VTCQVR	269	2.8902	2.6116	2.02869	1.85739	2.34697	0.485154
	P78324-4	Isoform 4 of Tyrosine-protein phosphatase non-receptor type substrate 1	SIRPA	>sp|P78324-4|SHPS1_HUMAN Isoform 4 of Tyrosine-protein phosphatase non-receptor type substrate 1 OS=Homo sapiens GN=SIRPA;>sp|P78324|SHPS1_HUMAN Tyrosine-protein phosphatase non-receptor type substrate 1 OS=Homo sapiens GN=SIRPA PE=1 SV=2;>sp|P78324-2|SHPS	VAHVTIQGDPIRGTANISETIRVPPTIEVTQ	GTAN(1)ISETIR	GTAN(113.93)ISETIR	244	2.6895	2.6798	2.07663	1.92282	2.34219	0.400417
	P78324-4	Isoform 4 of Tyrosine-protein phosphatase non-receptor type substrate 1	SIRPA	>sp|P78324-4|SHPS1_HUMAN Isoform 4 of Tyrosine-protein phosphatase non-receptor type substrate 1 OS=Homo sapiens GN=SIRPA;>sp|P78324|SHPS1_HUMAN Tyrosine-protein phosphatase non-receptor type substrate 1 OS=Homo sapiens GN=SIRPA PE=1 SV=2;>sp|P78324-2|SHPS	KFYPQRIQITWIENGNVSRTETASTVTENKD	IQITWIEN(1)GN(1)VSR	IQITWIEN(90.41)GN(90.41)VSR	291	2.4842	2.5136	2.01524	1.91	2.23076	0.312819
	P78324-4	Isoform 4 of Tyrosine-protein phosphatase non-receptor type substrate 1	SIRPA	>sp|P78324-4|SHPS1_HUMAN Isoform 4 of Tyrosine-protein phosphatase non-receptor type substrate 1 OS=Homo sapiens GN=SIRPA;>sp|P78324|SHPS1_HUMAN Tyrosine-protein phosphatase non-receptor type substrate 1 OS=Homo sapiens GN=SIRPA PE=1 SV=2;>sp|P78324-2|SHPS	DITKRNNMDFSIRIGNITPADAGTYYCVKFR	IGN(1)ITPADAGTYYCVK	IGN(48.62)ITPADAGTYYCVK	110	2.1269	1.9447	2.4929	2.53274	2.27431	0.285736
Apoptosis	H0YC66	Disintegrin and metalloproteinase domain-containing protein 19	ADAM19	>tr|H0YC66|H0YC66_HUMAN Disintegrin and metalloproteinase domain-containing protein 19 (Fragment) OS=Homo sapiens GN=ADAM19 PE=1 SV=1;>sp|Q9H013-2|ADA19_HUMAN Isoform B of Disintegrin and metalloproteinase domain-containing protein 19 OS=Homo sapiens GN=AD	TKCGYNHICFEGQCRNTSFFETEGCGKKCNG	N(1)TSFFETEGCGK	N(70.09)TSFFETEGCGK	216	2.386	2.1144	1.93795	1.75765	2.049	0.267744
	A0A087WTM9	Tumor necrosis factor receptor superfamily member 6	FAS	>tr|A0A087WTM9|A0A087WTM9_HUMAN Tumor necrosis factor receptor superfamily member 6 OS=Homo sapiens GN=FAS PE=1 SV=1;>tr|H7C5Z8|H7C5Z8_HUMAN Tumor necrosis factor receptor superfamily member 6 OS=Homo sapiens GN=FAS PE=1 SV=1;>tr|A0A0D9SEP1|A0A0D9SEP1_HUMA	RTQNTKCRCKPNFFCNSTVCEHCDPCTKCEH	PN(0.002)FFCN(0.998)STVCEHCDPCTK	PN(-27.12)FFCN(27.12)STVCEHCDPCTK	136	0.20811	0.21868			0.213395	0.00747412
	A0A0A0MSA9	Poliovirus receptor	PVR	>tr|A0A0A0MSA9|A0A0A0MSA9_HUMAN Poliovirus receptor OS=Homo sapiens GN=PVR PE=1 SV=1;>tr|A0A0C4DG49|A0A0C4DG49_HUMAN Poliovirus receptor OS=Homo sapiens GN=PVR PE=1 SV=1;>sp|P15151-3|PVR_HUMAN Isoform Gamma of Poliovirus receptor OS=Homo sapiens GN=PVR;>sp	NASIRMFGIRVEDEGNYTCIFVTFPQGSRSV	VEDEGN(1)YTCIFVTFPQGSR	VEDEGN(48.62)YTCIFVTFPQGSR	120	1.751	1.8081	2.35045	2.54175	2.11283	0.393369
	P37173-2	Isoform 2 of TGF-beta receptor type-2	TGFBR2	>sp|P37173-2|TGFR2_HUMAN Isoform 2 of TGF-beta receptor type-2 OS=Homo sapiens GN=TGFBR2	VEMEAQKDEIICPSCNRTAHPIRHINNDMIV	DEIICPSCN(1)R	DEIICPSCN(48.28)R	48		2.1157	1.96552		2.04061	0.10619
Transport	P08183	Multidrug resistance protein 1	ABCB1	>sp|P08183|MDR1_HUMAN Multidrug resistance protein 1 OS=Homo sapiens GN=ABCB1 PE=1 SV=3	NIEDIMSNITNRSDINDTGFFMNIEEDMTRY	SDIN(1)DTGFFMNIEEDMTR	SDIN(115.35)DTGFFMN(-115.35)IEEDMTR	99	147.52	135.86	63.7796	22.4754	92.4088	59.5415
	P33527-8	Isoform 8 of Multidrug resistance-associated protein 1	ABCC1	>sp|P33527-8|MRP1_HUMAN Isoform 8 of Multidrug resistance-associated protein 1 OS=Homo sapiens GN=ABCC1;>sp|P33527-6|MRP1_HUMAN Isoform 6 of Multidrug resistance-associated protein 1 OS=Homo sapiens GN=ABCC1;>sp|P33527-7|MRP1_HUMAN Isoform 7 of Multidrug r	SADGSDPIWDWNVTWNTSNPDFTKCFQNTVI	GFCSADGSDPIWDWN(1)VTWN(0.996)TSN(0.005)PDFTK	GFCSADGSDPIWDWN(45.2)VTWN(23.45)TSN(-23.45)PDFTK	23	1.3918	1.5184	2.72717	2.7697	2.10177	0.748696
	P33527-8	Isoform 8 of Multidrug resistance-associated protein 1	ABCC1	>sp|P33527-8|MRP1_HUMAN Isoform 8 of Multidrug resistance-associated protein 1 OS=Homo sapiens GN=ABCC1;>sp|P33527-6|MRP1_HUMAN Isoform 6 of Multidrug resistance-associated protein 1 OS=Homo sapiens GN=ABCC1;>sp|P33527-7|MRP1_HUMAN Isoform 7 of Multidrug r	RGFCSADGSDPIWDWNVTWNTSNPDFTKCFQ	GFCSADGSDPIWDWN(1)VTWN(0.992)TSN(0.008)PDFTK	GFCSADGSDPIWDWN(54.94)VTWN(20.77)TSN(-20.77)PDFTK	19	1.3918	1.5184	2.72717	2.7697	2.10177	0.748696
	O15440-5	Isoform 5 of Multidrug resistance-associated protein 5	ABCC5	>sp|O15440-5|MRP5_HUMAN Isoform 5 of Multidrug resistance-associated protein 5 OS=Homo sapiens GN=ABCC5;>sp|O15440|MRP5_HUMAN Multidrug resistance-associated protein 5 OS=Homo sapiens GN=ABCC5 PE=1 SV=2	YWIKQGSGNTTVTRGNETSVSDSMKDNPHMQ	QGSGN(1)TTVTRGN(1)ETSVSDSMK	QGSGN(49.66)TTVTRGN(49.66)ETSVSDSMK	897	2.6167	2.4364	2.08764	1.69814	2.20972	0.405642
	H0Y5C0	Adhesion G protein-coupled receptor L2	ADGRL2	>tr|H0Y5C0|H0Y5C0_HUMAN Adhesion G protein-coupled receptor L2 (Fragment) OS=Homo sapiens GN=ADGRL2 PE=1 SV=1;>tr|B1ALU1|B1ALU1_HUMAN Adhesion G protein-coupled receptor L2 OS=Homo sapiens GN=ADGRL2 PE=1 SV=1;>tr|B1ALU3|B1ALU3_HUMAN Adhesion G protein-coup	MISTGTWNPKGPDISNCTSHWVNQIAQKIRS	GPDISN(1)CTSHWVNQIAQK	GPDISN(42.43)CTSHWVN(-42.43)QIAQK	388	8.7114	7.051	5.6224		7.12827	1.54595
	P13497-5	Isoform BMP1-6 of Bone morphogenetic protein 1	BMP1	>sp|P13497-5|BMP1_HUMAN Isoform BMP1-6 of Bone morphogenetic protein 1 OS=Homo sapiens GN=BMP1;>sp|P13497-2|BMP1_HUMAN Isoform BMP1-1 of Bone morphogenetic protein 1 OS=Homo sapiens GN=BMP1;>sp|P13497-6|BMP1_HUMAN Isoform BMP1-7 of Bone morphogenetic prote	CVWRISVTPGEKIIINFTSIDIYRSRICWYD	IIIN(1)FTSIDIYR	IIIN(70.09)FTSIDIYR	363	0.41532	0.45366	0.475489	0.333856	0.419581	0.0623268
	P48960-3	Isoform 3 of CD97 antigen	CD97	>tr|B4DWB8|B4DWB8_HUMAN Protein ADGRE2 OS=Homo sapiens GN=ADGRE2 PE=1 SV=1;>tr|M0R0K5|M0R0K5_HUMAN Adhesion G protein-coupled receptor E2 OS=Homo sapiens GN=ADGRE2 PE=1 SV=1;>sp|Q9UHX3-6|AGRE2_HUMAN Isoform 6 of Adhesion G protein-coupled receptor E2 OS=Ho	YEPVSGAKTFKNESENTCQDVDECQQNPRIC	TFKN(1)ESEN(1)TCQDVDECQQNPR	TFKN(63.46)ESEN(52.35)TCQDVDECQQN(-52.35)PR	112	0.37948		0.587234	0.505868	0.490861	0.104687
	P48960-3	Isoform 3 of CD97 antigen	CD97	>tr|B4DWB8|B4DWB8_HUMAN Protein ADGRE2 OS=Homo sapiens GN=ADGRE2 PE=1 SV=1;>tr|M0R0K5|M0R0K5_HUMAN Adhesion G protein-coupled receptor E2 OS=Homo sapiens GN=ADGRE2 PE=1 SV=1;>sp|Q9UHX3-6|AGRE2_HUMAN Isoform 6 of Adhesion G protein-coupled receptor E2 OS=Ho	CSPGYEPVSGAKTFKNESENTCQDVDECQQN	TFKN(1)ESEN(1)TCQDVDECQQNPR	TFKN(65.47)ESEN(48.29)TCQDVDECQQN(-48.29)PR	108	0.39482	0.39579	0.497834	0.527593	0.454009	0.0688672
	P48960-3	Isoform 3 of CD97 antigen	CD97	>sp|P48960-3|CD97_HUMAN Isoform 3 of CD97 antigen OS=Homo sapiens GN=CD97;>sp|P48960|CD97_HUMAN CD97 antigen OS=Homo sapiens GN=CD97 PE=1 SV=4;>sp|P48960-2|CD97_HUMAN Isoform 2 of CD97 antigen OS=Homo sapiens GN=CD97	SNTEITIMIQERGDKNVTMGQSSARMKINWA	N(1)VTMGQSSAR	N(62.47)VTMGQSSAR	322	0.59386	0.59885	0.402868	0.36266	0.48956	0.124421
	P48960-3	Isoform 3 of CD97 antigen	CD97	>sp|P48960-3|CD97_HUMAN Isoform 3 of CD97 antigen OS=Homo sapiens GN=CD97;>sp|P48960|CD97_HUMAN CD97 antigen OS=Homo sapiens GN=CD97 PE=1 SV=4;>sp|P48960-2|CD97_HUMAN Isoform 2 of CD97 antigen OS=Homo sapiens GN=CD97	QIRRISAVNSIFISHNNTKEINSPIIFAFSH	RISAVN(1)SIFISHN(0.983)N(0.017)TK	RISAVN(96.62)SIFISHN(17.62)N(-17.62)TK	404	0.54752	0.52284	0.401059	0.416372	0.471948	0.073971
	C9JIW6	Discoidin, CUB and LCCL domain-containing protein 2	DCBLD2	>tr|C9JIW6|C9JIW6_HUMAN Discoidin, CUB and LCCL domain-containing protein 2 (Fragment) OS=Homo sapiens GN=DCBLD2 PE=1 SV=1;>sp|Q96PD2|DCBD2_HUMAN Discoidin, CUB and LCCL domain-containing protein 2 OS=Homo sapiens GN=DCBLD2 PE=1 SV=1;>sp|Q96PD2-2|DCBD2_HUM	SRTEIGKYCGIGIQMNHSIESKGNEITIIFM	YCGIGIQMN(1)HSIESK	YCGIGIQMN(42.95)HSIESK	49	3.4804	0.36223	3.16136	2.10478	2.27719	1.4055
	F8W7L6	Glutamate receptor 2	GRIA2	>tr|F8W7L6|F8W7L6_HUMAN Glutamate receptor 2 OS=Homo sapiens GN=GRIA2 PE=1 SV=1;>sp|P42262-4|GRIA2_HUMAN Isoform 4 of Glutamate receptor 2 OS=Homo sapiens GN=GRIA2;>sp|P42262-2|GRIA2_HUMAN Isoform Flip of Glutamate receptor 2 OS=Homo sapiens GN=GRIA2;>sp|P	EVDKMVVTITEIPSGNDTSGIENKTVVVTTI	MVVTITEIPSGN(1)DTSGIEN(1)K	MVVTITEIPSGN(84.25)DTSGIEN(84.25)K	359			5.27732	4.06207	4.6697	0.859315
	F8W7L6	Glutamate receptor 2	GRIA2	>tr|F8W7L6|F8W7L6_HUMAN Glutamate receptor 2 OS=Homo sapiens GN=GRIA2 PE=1 SV=1;>sp|P42262-4|GRIA2_HUMAN Isoform 4 of Glutamate receptor 2 OS=Homo sapiens GN=GRIA2;>sp|P42262-2|GRIA2_HUMAN Isoform Flip of Glutamate receptor 2 OS=Homo sapiens GN=GRIA2;>sp|P	TITEIPSGNDTSGIENKTVVVTTIIESPYVM	MVVTITEIPSGN(1)DTSGIEN(1)K	MVVTITEIPSGN(84.25)DTSGIEN(84.25)K	366			5.27732	4.06207	4.6697	0.859315
	P11279	Lysosome-associated membrane glycoprotein 1	LAMP1	>sp|P11279|LAMP1_HUMAN Lysosome-associated membrane glycoprotein 1 OS=Homo sapiens GN=LAMP1 PE=1 SV=3;>sp|P11279-2|LAMP1_HUMAN Isoform 2 of Lysosome-associated membrane glycoprotein 1 OS=Homo sapiens GN=LAMP1	RNATRYSVQIMSFVYNISDTHIFPNASSKEI	YSVQIMSFVYN(1)ISDTHIFPN(1)ASSK	YSVQIMSFVYN(86.18)ISDTHIFPN(86.18)ASSK	121	0.28882	0.3737	0.689275	0.584488	0.484071	0.184839
	P11279	Lysosome-associated membrane glycoprotein 1	LAMP1	>sp|P11279|LAMP1_HUMAN Lysosome-associated membrane glycoprotein 1 OS=Homo sapiens GN=LAMP1 PE=1 SV=3;>sp|P11279-2|LAMP1_HUMAN Isoform 2 of Lysosome-associated membrane glycoprotein 1 OS=Homo sapiens GN=LAMP1	IMSFVYNISDTHIFPNASSKEIKTVESITDI	YSVQIMSFVYN(1)ISDTHIFPN(1)ASSK	YSVQIMSFVYN(86.18)ISDTHIFPN(86.18)ASSK	130	0.28882	0.3737	0.689275	0.584488	0.484071	0.184839
	P11279	Lysosome-associated membrane glycoprotein 1	LAMP1	>sp|P11279|LAMP1_HUMAN Lysosome-associated membrane glycoprotein 1 OS=Homo sapiens GN=LAMP1 PE=1 SV=3;>sp|P11279-2|LAMP1_HUMAN Isoform 2 of Lysosome-associated membrane glycoprotein 1 OS=Homo sapiens GN=LAMP1	PSIVIAFGRGHTITINFTRNATRYSVQIMSF	GHTITIN(1)FTR	GHTITIN(87.81)FTR	103	0.54143	0.55794	0.356405	0.317904	0.44342	0.123891
	P11279	Lysosome-associated membrane glycoprotein 1	LAMP1	>sp|P11279|LAMP1_HUMAN Lysosome-associated membrane glycoprotein 1 OS=Homo sapiens GN=LAMP1 PE=1 SV=3;>sp|P11279-2|LAMP1_HUMAN Isoform 2 of Lysosome-associated membrane glycoprotein 1 OS=Homo sapiens GN=LAMP1	PSPSPVPKSPSVDKYNVSGTNGTCIIASMGI	SPSVDKYN(1)VSGTN(1)GTCIIASMGIQIN(1)ITYER	SPSVDKYN(138.09)VSGTN(138.09)GTCIIASMGIQIN(138.09)ITYER	223	0.3732	0.40083	0.597836	0.451732	0.4559	0.100059
	P11279	Lysosome-associated membrane glycoprotein 1	LAMP1	>sp|P11279|LAMP1_HUMAN Lysosome-associated membrane glycoprotein 1 OS=Homo sapiens GN=LAMP1 PE=1 SV=3;>sp|P11279-2|LAMP1_HUMAN Isoform 2 of Lysosome-associated membrane glycoprotein 1 OS=Homo sapiens GN=LAMP1	VPKSPSVDKYNVSGTNGTCIIASMGIQINIT	SPSVDKYN(1)VSGTN(1)GTCIIASMGIQIN(1)ITYER	SPSVDKYN(138.09)VSGTN(138.09)GTCIIASMGIQIN(138.09)ITYER	228	0.3732	0.40083	0.597836	0.451732	0.4559	0.100059
	P11279	Lysosome-associated membrane glycoprotein 1	LAMP1	>sp|P11279|LAMP1_HUMAN Lysosome-associated membrane glycoprotein 1 OS=Homo sapiens GN=LAMP1 PE=1 SV=3;>sp|P11279-2|LAMP1_HUMAN Isoform 2 of Lysosome-associated membrane glycoprotein 1 OS=Homo sapiens GN=LAMP1	GTNGTCIIASMGIQINITYERKDNTTVTRII	SPSVDKYN(1)VSGTN(1)GTCIIASMGIQIN(1)ITYER	SPSVDKYN(138.09)VSGTN(138.09)GTCIIASMGIQIN(138.09)ITYER	241	0.3732	0.40083	0.597836	0.451732	0.4559	0.100059
	P11279	Lysosome-associated membrane glycoprotein 1	LAMP1	>sp|P11279|LAMP1_HUMAN Lysosome-associated membrane glycoprotein 1 OS=Homo sapiens GN=LAMP1 PE=1 SV=3;>sp|P11279-2|LAMP1_HUMAN Isoform 2 of Lysosome-associated membrane glycoprotein 1 OS=Homo sapiens GN=LAMP1	SAAFSVNYDTKSGPKNMTFDIPSDATVVINR	N(1)MTFDIPSDATVVINR	N(101.83)MTFDIPSDATVVIN(-101.83)R	62	0.42533	0.44809	0.536279	0.488019	0.47443	0.0486984
	P11279	Lysosome-associated membrane glycoprotein 1	LAMP1	>sp|P11279|LAMP1_HUMAN Lysosome-associated membrane glycoprotein 1 OS=Homo sapiens GN=LAMP1 PE=1 SV=3;>sp|P11279-2|LAMP1_HUMAN Isoform 2 of Lysosome-associated membrane glycoprotein 1 OS=Homo sapiens GN=LAMP1	RKDNTTVTRIININPNKTSASGSCGAHIVTI	IININ(0.007)PN(0.993)K	IIN(-64.34)IN(-21.79)PN(21.79)K	261	0.41519	0.40046	0.47335	0.4638	0.4382	0.035799
	E7ETP9	Lysosome-associated membrane glycoprotein 3	LAMP3	>tr|E7ETP9|E7ETP9_HUMAN Lysosome-associated membrane glycoprotein 3 OS=Homo sapiens GN=LAMP3 PE=1 SV=1;>sp|Q9UQV4|LAMP3_HUMAN Lysosome-associated membrane glycoprotein 3 OS=Homo sapiens GN=LAMP3 PE=1 SV=3	APQPSSVKTGIYQVINGSRICIKAEMGIQII	TGIYQVIN(1)GSR	TGIYQVIN(55.9)GSR	208	2.5689	2.1365	2.04792	1.6735	2.10671	0.367711
	O60449-3	Isoform 3 of Lymphocyte antigen 75	LY75	>sp|O60449-3|LY75_HUMAN Isoform 3 of Lymphocyte antigen 75 OS=Homo sapiens GN=LY75;>sp|O60449-2|LY75_HUMAN Isoform 2 of Lymphocyte antigen 75 OS=Homo sapiens GN=LY75;>tr|A0A087WT00|A0A087WT00_HUMAN CD302 antigen OS=Homo sapiens GN=CD302 PE=4 SV=1;>sp|Q8IX0	FYDTDDASFKWFDNSNMTFDKWTDQDDDEDI	WFDN(0.031)SN(0.969)MTFDK	WFDN(-14.9)SN(14.9)MTFDK	1694	0.3584	0.37765	0.389438	0.401349	0.381709	0.0183052
	Q5JWQ4	Neuropilin-1	NRP1	>tr|Q5JWQ4|Q5JWQ4_HUMAN Neuropilin-1 OS=Homo sapiens GN=NRP1 PE=1 SV=2;>tr|E7EX60|E7EX60_HUMAN Neuropilin-1 OS=Homo sapiens GN=NRP1 PE=1 SV=1;>tr|Q5T7F0|Q5T7F0_HUMAN Neuropilin-1 OS=Homo sapiens GN=NRP1 PE=1 SV=1;>tr|E9PEP6|E9PEP6_HUMAN Neuropilin-1 OS=Hom	ENKVFMRKFKIGYSNNGSDWKMIMDDSKRKA	IGYSN(1)N(1)GSDWK	IGYSN(54.77)N(54.77)GSDWK	522	3.4964	5.6711	6.15309	2.44828	4.44222	1.7614
	Q5JWQ4	Neuropilin-1	NRP1	>tr|Q5JWQ4|Q5JWQ4_HUMAN Neuropilin-1 OS=Homo sapiens GN=NRP1 PE=1 SV=2;>tr|E7EX60|E7EX60_HUMAN Neuropilin-1 OS=Homo sapiens GN=NRP1 PE=1 SV=1;>tr|Q5T7F0|Q5T7F0_HUMAN Neuropilin-1 OS=Homo sapiens GN=NRP1 PE=1 SV=1;>tr|E9PEP6|E9PEP6_HUMAN Neuropilin-1 OS=Hom	SIRYEIFKRGPECSQNYTTPSGVIKSPGFPE	RGPECSQN(1)YTTPSGVIK	RGPECSQN(51.09)YTTPSGVIK	150	3.3287	3.273	4.09182	6.08125	4.19369	1.31265
	Q5JWQ4	Neuropilin-1	NRP1	>tr|Q5JWQ4|Q5JWQ4_HUMAN Neuropilin-1 OS=Homo sapiens GN=NRP1 PE=1 SV=2;>tr|E7EX60|E7EX60_HUMAN Neuropilin-1 OS=Homo sapiens GN=NRP1 PE=1 SV=1;>tr|Q5T7F0|Q5T7F0_HUMAN Neuropilin-1 OS=Homo sapiens GN=NRP1 PE=1 SV=1;>tr|E9PEP6|E9PEP6_HUMAN Neuropilin-1 OS=Hom	VFYTDSAIAKEGFSANYSVIQSSVSEDFKCM	EGFSAN(1)YSVIQSSVSEDFK	EGFSAN(155.88)YSVIQSSVSEDFK	261		4.1632	3.03242	4.47427	3.88996	0.75877
	Q9BXP2-2	Isoform 2 of Solute carrier family 12 member 9	SLC12A9	>sp|Q9BXP2-2|S12A9_HUMAN Isoform 2 of Solute carrier family 12 member 9 OS=Homo sapiens GN=SLC12A9;>sp|Q9BXP2-3|S12A9_HUMAN Isoform 3 of Solute carrier family 12 member 9 OS=Homo sapiens GN=SLC12A9;>sp|Q9BXP2-4|S12A9_HUMAN Isoform 4 of Solute carrier famil	NGSSIPPRFGHFTGFNSSTIKDNIGAGYAED	FGHFTGFN(1)SSTIK	FGHFTGFN(78.96)SSTIK	154	0.50118	0.46584	0.409366	0.415282	0.447917	0.0436247
	P43007	Neutral amino acid transporter A	SLC1A4	>sp|P43007|SATT_HUMAN Neutral amino acid transporter A OS=Homo sapiens GN=SLC1A4 PE=1 SV=1	YATDYKVVTQNSSSGNVTHEKIPIGTEIEGM	VVTQN(1)SSSGN(1)VTHEK	VVTQN(94.49)SSSGN(94.49)VTHEK	206	0.28516	0.27712	0.180884	0.174938	0.229526	0.0597388
	P43007	Neutral amino acid transporter A	SLC1A4	>sp|P43007|SATT_HUMAN Neutral amino acid transporter A OS=Homo sapiens GN=SLC1A4 PE=1 SV=1	AAFRTYATDYKVVTQNSSSGNVTHEKIPIGT	VVTQN(1)SSSGN(1)VTHEK	VVTQN(94.49)SSSGN(94.49)VTHEK	201	0.34529	0.33238	0.260777	0.245785	0.296058	0.0500508
	Q9H1V8	Sodium-dependent neutral amino acid transporter SLC6A17	SLC6A17	>sp|Q9H1V8|S6A17_HUMAN Sodium-dependent neutral amino acid transporter SLC6A17 OS=Homo sapiens GN=SLC6A17 PE=1 SV=3	INTNVISRDIIPPHVNFSHITTKDYMEMYNV	DIIPPHVN(1)FSHITTK	DIIPPHVN(45.08)FSHITTK	393	0.13318	0.17211	0.522139	0.516422	0.335963	0.212286
	Q9H1V8	Sodium-dependent neutral amino acid transporter SLC6A17	SLC6A17	>sp|Q9H1V8|S6A17_HUMAN Sodium-dependent neutral amino acid transporter SLC6A17 OS=Homo sapiens GN=SLC6A17 PE=1 SV=3	SFQYPIPWSECPVVRNGSVAVVEAECEKSSA	N(1)GSVAVVEAECEK	N(94.09)GSVAVVEAECEK	186	0.37443	0.36966	0.342384	0.355859	0.360583	0.0144644
	B5MED8	VPS10 domain-containing receptor SorCS2	SORCS2	>tr|B5MED8|B5MED8_HUMAN VPS10 domain-containing receptor SorCS2 OS=Homo sapiens GN=SORCS2 PE=1 SV=4;>sp|Q96PQ0|SORC2_HUMAN VPS10 domain-containing receptor SorCS2 OS=Homo sapiens GN=SORCS2 PE=1 SV=3	QDIGGDFRYVTCAIHNCSEKMITAPFAGPID	YVTCAIHN(1)CSEK	YVTCAIHN(78.96)CSEK	156	0.40857	0.58518			0.496875	0.124882
	Q99523	Sortilin	SORT1	>sp|Q99523|SORT_HUMAN Sortilin OS=Homo sapiens GN=SORT1 PE=1 SV=3;>sp|Q99523-2|SORT_HUMAN Isoform 2 of Sortilin OS=Homo sapiens GN=SORT1;>tr|A0A0J9YVX1|A0A0J9YVX1_HUMAN Sortilin (Fragment) OS=Homo sapiens GN=SORT1 PE=1 SV=1;>tr|A0A0J9YX61|A0A0J9YX61_HUMAN	SEDYGKNFKDITDIINNTFIRTEFGMAIGPE	DITDIIN(1)N(1)TFIR	DITDIIN(131.17)N(131.17)TFIR	162	0.46713	0.46912	0.331796	0.329077	0.399281	0.0795063
	Q99523	Sortilin	SORT1	>sp|Q99523|SORT_HUMAN Sortilin OS=Homo sapiens GN=SORT1 PE=1 SV=3	DEECGRVRDFVAKIANNTHQHVFDDIRGSVS	IAN(1)N(1)THQHVFDDIR	IAN(54.9)N(54.9)THQHVFDDIR	98	0.43712	0.41473	0.325235	0.308375	0.371365	0.064031
	C9J3L8	Translocon-associated protein subunit alpha	SSR1	>tr|C9J3L8|C9J3L8_HUMAN Translocon-associated protein subunit alpha OS=Homo sapiens GN=SSR1 PE=1 SV=1;>tr|C9J5W0|C9J5W0_HUMAN Translocon-associated protein subunit alpha OS=Homo sapiens GN=SSR1 PE=1 SV=1;>tr|E9PAL7|E9PAL7_HUMAN Translocon-associated protei	DASFRYPQDYQFYIQNFTAIPINTVVPPQRQ	YPQDYQFYIQN(1)FTAIPINTVVPPQR	YPQDYQFYIQN(86.32)FTAIPIN(-86.32)TVVPPQR	136	0.85533	0.93664	3.71347	4.76735	2.5682	1.97854
	G3V0E5	Transferrin receptor (P90, CD71), isoform CRA_c	TFRC	>tr|G3V0E5|G3V0E5_HUMAN Transferrin receptor (P90, CD71), isoform CRA_c OS=Homo sapiens GN=TFRC PE=1 SV=1;>sp|P02786|TFR1_HUMAN Transferrin receptor protein 1 OS=Homo sapiens GN=TFRC PE=1 SV=2	IIENIKIRKQNNGAFNETIFRNQIAIATWTI	QN(1)N(1)GAFN(1)ETIFR	QN(96.74)N(96.74)GAFN(96.74)ETIFR	646	2.5976	3.5295	2.51743	2.31803	2.74064	0.538881
	G3V0E5	Transferrin receptor (P90, CD71), isoform CRA_c	TFRC	>tr|G3V0E5|G3V0E5_HUMAN Transferrin receptor (P90, CD71), isoform CRA_c OS=Homo sapiens GN=TFRC PE=1 SV=1;>sp|P02786|TFR1_HUMAN Transferrin receptor protein 1 OS=Homo sapiens GN=TFRC PE=1 SV=2	NFGTKKDFEDIYTPVNGSIVIVRAGKITFAE	KDFEDIYTPVN(1)GSIVIVR	KDFEDIYTPVN(103.9)GSIVIVR	170	3.0011	3.0123	3.08652	3.14051	3.06011	0.0656474
	Q9NZQ7-2	Isoform 2 of Programmed cell death 1 ligand 1	CD274	>sp|Q9NZQ7-2|PD1L1_HUMAN Isoform 2 of Programmed cell death 1 ligand 1 OS=Homo sapiens GN=CD274;>sp|Q9NZQ7|PD1L1_HUMAN Programmed cell death 1 ligand 1 OS=Homo sapiens GN=CD274 PE=1 SV=1	KREEKIFNVTSTIRINTTTNEIFYCTFRRID	IN(1)TTTN(1)EIFYCTFR	IN(58.08)TTTN(58.08)EIFYCTFR	86	6.132	5.9176	7.74473	7.42446	6.8047	0.91419
	Q9NZQ7-2	Isoform 2 of Programmed cell death 1 ligand 1	CD274	>sp|Q9NZQ7-2|PD1L1_HUMAN Isoform 2 of Programmed cell death 1 ligand 1 OS=Homo sapiens GN=CD274;>sp|Q9NZQ7|PD1L1_HUMAN Programmed cell death 1 ligand 1 OS=Homo sapiens GN=CD274 PE=1 SV=1	NEIFYCTFRRIDPEENHTAEIVIPEIPIAHP	RIDPEEN(1)HTAEIVIPEIPIAHPPNER	RIDPEEN(78.31)HTAEIVIPEIPIAHPPN(-78.31)ER	105			8.34934	7.82167	8.0855	0.373119
	B7Z589	Transporter	SLC6A9	>tr|B7Z589|B7Z589_HUMAN Transporter OS=Homo sapiens GN=SLC6A9 PE=1 SV=1;>tr|B7Z3A9|B7Z3A9_HUMAN Transporter OS=Homo sapiens GN=SLC6A9 PE=1 SV=1;>tr|J3KPA5|J3KPA5_HUMAN Transporter OS=Homo sapiens GN=SLC6A9 PE=1 SV=1;>sp|P48067-2|SC6A9_HUMAN Isoform GlyT-1A	ASNITNGSRPAAIPSNISHIINHSIQRTSPS	PAAIPSN(1)ISHIIN(1)HSIQR	PAAIPSN(84.38)ISHIIN(84.38)HSIQR	66	0.19356	0.16918			0.18137	0.0172393
	B7Z589	Transporter	SLC6A9	>tr|B7Z589|B7Z589_HUMAN Transporter OS=Homo sapiens GN=SLC6A9 PE=1 SV=1;>tr|B7Z3A9|B7Z3A9_HUMAN Transporter OS=Homo sapiens GN=SLC6A9 PE=1 SV=1;>tr|J3KPA5|J3KPA5_HUMAN Transporter OS=Homo sapiens GN=SLC6A9 PE=1 SV=1;>sp|P48067-2|SC6A9_HUMAN Isoform GlyT-1A	GSRPAAIPSNISHIINHSIQRTSPSEEYWRI	PAAIPSN(1)ISHIIN(1)HSIQR	PAAIPSN(84.38)ISHIIN(84.38)HSIQR	72	0.19356	0.16918			0.18137	0.0172393
	P15328	Folate receptor alpha	FOLR1	>sp|P15328|FOLR1_HUMAN Folate receptor alpha OS=Homo sapiens GN=FOLR1 PE=1 SV=3	CRTSYTCKSNWHKGWNWTSGFNKCAVGAACQ	GWN(1)WTSGFNK	GWN(81.29)WTSGFN(-81.29)K	161	2.7313	2.6028	1.74966	1.68671	2.19262	0.550933
	Q92508	Piezo-type mechanosensitive ion channel component 1	PIEZO1	>sp|Q92508|PIEZ1_HUMAN Piezo-type mechanosensitive ion channel component 1 OS=Homo sapiens GN=PIEZO1 PE=1 SV=4;>tr|E7EUT2|E7EUT2_HUMAN Piezo-type mechanosensitive ion channel component 1 OS=Homo sapiens GN=PIEZO1 PE=1 SV=1	TVEYANEKHMIAIAPNSTARRQIASIIEGTS	HMIAIAPN(1)STAR	HMIAIAPN(40.48)STAR	2331			0.565899	0.386175	0.476037	0.127084
Cell adhesion	Q6UY14	ADAMTS-like protein 4	ADAMTSL4	>sp|Q6UY14|ATL4_HUMAN ADAMTS-like protein 4 OS=Homo sapiens GN=ADAMTSL4 PE=1 SV=2;>sp|Q6UY14-3|ATL4_HUMAN Isoform 3 of ADAMTS-like protein 4 OS=Homo sapiens GN=ADAMTSL4	QRRDIICVSKIGTEFNVTSPSNCSHIPRPPA	IGTEFN(1)VTSPSN(1)CSHIPRPPAIQPCQGQACQDR	IGTEFN(60.76)VTSPSN(60.76)CSHIPRPPAIQPCQGQACQDR	946	0.68019	0.73067	3.42431	3.72578	2.14024	1.66147
	Q6UY14	ADAMTS-like protein 4	ADAMTSL4	>sp|Q6UY14|ATL4_HUMAN ADAMTS-like protein 4 OS=Homo sapiens GN=ADAMTSL4 PE=1 SV=2;>sp|Q6UY14-3|ATL4_HUMAN Isoform 3 of ADAMTS-like protein 4 OS=Homo sapiens GN=ADAMTSL4	CVSKIGTEFNVTSPSNCSHIPRPPAIQPCQG	IGTEFN(1)VTSPSN(1)CSHIPRPPAIQPCQGQACQDR	IGTEFN(60.76)VTSPSN(60.76)CSHIPRPPAIQPCQGQACQDR	952	0.68019	0.73067	3.42431	3.72578	2.14024	1.66147
	Q76M96	Coiled-coil domain-containing protein 80	CCDC80	>sp|Q76M96|CCD80_HUMAN Coiled-coil domain-containing protein 80 OS=Homo sapiens GN=CCDC80 PE=1 SV=1;>sp|Q76M96-2|CCD80_HUMAN Isoform 2 of Coiled-coil domain-containing protein 80 OS=Homo sapiens GN=CCDC80;>tr|C9J8I6|C9J8I6_HUMAN Coiled-coil domain-containi	GVGEEVGGVIEIFPINGSSVVEREDVPAHIV	IIGVGEEVGGVIEIFPIN(1)GSSVVEREDVPAHIVK	IIGVGEEVGGVIEIFPIN(53.54)GSSVVEREDVPAHIVK	835	1.7307		3.77629	4.11913	3.20871	1.29142
	Q9UMF0	Intercellular adhesion molecule 5	ICAM5	>sp|Q9UMF0|ICAM5_HUMAN Intercellular adhesion molecule 5 OS=Homo sapiens GN=ICAM5 PE=1 SV=3;>tr|K7EIL3|K7EIL3_HUMAN Intercellular adhesion molecule 5 (Fragment) OS=Homo sapiens GN=ICAM5 PE=1 SV=6	VITATVIARREDHGANFSCRAEIDIRPHGIG	REDHGAN(1)FSCR	REDHGAN(53.03)FSCR	195			0.403942	0.467661	0.435802	0.045056
	P56199	Integrin alpha-1	ITGA1	>sp|P56199|ITA1_HUMAN Integrin alpha-1 OS=Homo sapiens GN=ITGA1 PE=1 SV=2	ASSGDVIYIAGQPRYNHTGQVIIYRMEDGNI	YN(1)HTGQVIIYR	YN(57.17)HTGQVIIYR	460	0.63643	0.56223	0.348712	0.303205	0.462644	0.161782
	P56199	Integrin alpha-1	ITGA1	>sp|P56199|ITA1_HUMAN Integrin alpha-1 OS=Homo sapiens GN=ITGA1 PE=1 SV=2	FSSINITIRGEIRSENASIVISSSNQKREIA	SEN(1)ASIVISSSNQK	SEN(76.21)ASIVISSSN(-76.21)QK	1113	0.53585	0.53593	0.403454	0.388651	0.465971	0.0809611
	P26006	Integrin alpha-3	ITGA3	>sp|P26006|ITA3_HUMAN Integrin alpha-3 OS=Homo sapiens GN=ITGA3 PE=1 SV=5;>sp|P26006-1|ITA3_HUMAN Isoform 2 of Integrin alpha-3 OS=Homo sapiens GN=ITGA3;>tr|D6R9X8|D6R9X8_HUMAN Integrin alpha-3 OS=Homo sapiens GN=ITGA3 PE=1 SV=2	YICPITAHKDDCERMNITVKNDPGHHIIEDM	DDCERMN(1)ITVK	DDCERMN(64.12)ITVK	107	0.31473	0.30572			0.310225	0.00637103
	J3KNV4	Integrin alpha-7	ITGA7	>tr|J3KNV4|J3KNV4_HUMAN Integrin alpha-7 OS=Homo sapiens GN=ITGA7 PE=1 SV=1;>sp|Q13683-9|ITA7_HUMAN Isoform Alpha-7X2DB of Integrin alpha-7 OS=Homo sapiens GN=ITGA7;>sp|Q13683-7|ITA7_HUMAN Isoform Alpha-7X2B of Integrin alpha-7 OS=Homo sapiens GN=ITGA7;>sp	PSMSWWPVSSAEKKKNITIDCARGTANCVVF	N(1)ITIDCAR	N(58.98)ITIDCAR	939	0.40122	0.51459	0.366905	0.265809	0.387131	0.102587
	D3DSM0	Integrin beta	ITGB2	>tr|D3DSM0|D3DSM0_HUMAN Integrin beta OS=Homo sapiens GN=ITGB2 PE=1 SV=1;>sp|P05107|ITB2_HUMAN Integrin beta-2 OS=Homo sapiens GN=ITGB2 PE=1 SV=2;>tr|J3KNI6|J3KNI6_HUMAN Integrin beta (Fragment) OS=Homo sapiens GN=ITGB2 PE=1 SV=1;>tr|A0A087WX36|A0A087WX36_	ECQPPFAFRHVIKITNNSNQFQTEVGKQIIS	ITN(0.999)N(0.001)SNQFQTEVGK	ITN(32.27)N(-32.27)SN(-36.2)QFQTEVGK	155	0.10073	0.08431	0.0857265	0.0697107	0.0851193	0.0126773
	D3DSM0	Integrin beta	ITGB2	>tr|D3DSM0|D3DSM0_HUMAN Integrin beta OS=Homo sapiens GN=ITGB2 PE=1 SV=1;>sp|P05107|ITB2_HUMAN Integrin beta-2 OS=Homo sapiens GN=ITGB2 PE=1 SV=2	SCAECIKFEKGPFGKNCSAACPGIQISNNPV	N(1)CSAACPGIQISNNPVK	N(106.38)CSAACPGIQISN(-106.38)N(-107.18)PVK	585	0.36335	0.38102	0.249819	0.0745768	0.267191	0.140956
	P16144-5	Isoform Beta-4E of Integrin beta-4	ITGB4	>sp|P16144-5|ITB4_HUMAN Isoform Beta-4E of Integrin beta-4 OS=Homo sapiens GN=ITGB4;>sp|P16144-4|ITB4_HUMAN Isoform Beta-4D of Integrin beta-4 OS=Homo sapiens GN=ITGB4;>sp|P16144-2|ITB4_HUMAN Isoform Beta-4A of Integrin beta-4 OS=Homo sapiens GN=ITGB4;>sp|	RIIAKHNIIPIFAVTNYSYSYYEKIHTYFPV	HNIIPIFAVTN(1)YSYSYYEK	HN(-67.54)IIPIFAVTN(67.54)YSYSYYEK	327	3.6275	3.4919	5.13532	4.44583	4.17514	0.766363
	P25391	Laminin subunit alpha-1	LAMA1	>sp|P25391|LAMA1_HUMAN Laminin subunit alpha-1 OS=Homo sapiens GN=LAMA1 PE=1 SV=2	PSQQDAIGGRHQVSINNTAVMQRIAPKYYWA	HQVSIN(0.979)N(0.021)TAVMQR	HQVSIN(16.72)N(-16.72)TAVMQR	555	3.3104	3.7839	1.94311	2.61513	2.91313	0.80536
	P25391	Laminin subunit alpha-1	LAMA1	>sp|P25391|LAMA1_HUMAN Laminin subunit alpha-1 OS=Homo sapiens GN=LAMA1 PE=1 SV=2	VSTIRDVAGISQEIINTSASISRVNTTIRET	DVAGISQEIIN(1)TSASISR	DVAGISQEIIN(144.68)TSASISR	2038	4.153	3.9184	2.50834	2.08995	3.16742	1.02155
	G3XAI2	Laminin subunit beta-1	LAMB1	>tr|G3XAI2|G3XAI2_HUMAN Laminin subunit beta-1 OS=Homo sapiens GN=LAMB1 PE=1 SV=1;>sp|P07942|LAMB1_HUMAN Laminin subunit beta-1 OS=Homo sapiens GN=LAMB1 PE=1 SV=2;>tr|E7EPA6|E7EPA6_HUMAN Laminin subunit beta-1 OS=Homo sapiens GN=LAMB1 PE=1 SV=1	RYVVIPRPVCFEKGTNYTVRIEIPQYTSSDS	GTN(1)YTVR	GTN(107.32)YTVR	701	3.3344	3.1482			3.2413	0.131663
	G3XAI2	Laminin subunit beta-1	LAMB1	>tr|G3XAI2|G3XAI2_HUMAN Laminin subunit beta-1 OS=Homo sapiens GN=LAMB1 PE=1 SV=1;>sp|P07942|LAMB1_HUMAN Laminin subunit beta-1 OS=Homo sapiens GN=LAMB1 PE=1 SV=2	EVIKMEMPSTPQQIQNITEDIRERVESISQV	MEMPSTPQQIQN(1)ITEDIR	MEMPSTPQQIQN(60.76)ITEDIR	1566		1.4412	3.84527		2.64323	1.69993
	G3XAI2	Laminin subunit beta-1	LAMB1	>tr|G3XAI2|G3XAI2_HUMAN Laminin subunit beta-1 OS=Homo sapiens GN=LAMB1 PE=1 SV=1;>sp|P07942|LAMB1_HUMAN Laminin subunit beta-1 OS=Homo sapiens GN=LAMB1 PE=1 SV=2	MAQVEVKISDTTSQSNSTAKEIDSIQTEAES	ISDTTSQSN(1)STAK	ISDTTSQSN(69.92)STAK	1303	2.4389	1.9851			2.212	0.320885
	P43121	Cell surface glycoprotein MUC18	MCAM	>sp|P43121|MUC18_HUMAN Cell surface glycoprotein MUC18 OS=Homo sapiens GN=MCAM PE=1 SV=2;>sp|P43121-2|MUC18_HUMAN Isoform 2 of Cell surface glycoprotein MUC18 OS=Homo sapiens GN=MCAM	GGYRCVASVPSIPGINRTQIVNVAIFGPPWM	CVASVPSIPGIN(1)R	CVASVPSIPGIN(80.69)R	418	1.8462	1.8357	3.10492	3.29468	2.52037	0.788357
	P43121	Cell surface glycoprotein MUC18	MCAM	>sp|P43121|MUC18_HUMAN Cell surface glycoprotein MUC18 OS=Homo sapiens GN=MCAM PE=1 SV=2;>sp|P43121-2|MUC18_HUMAN Isoform 2 of Cell surface glycoprotein MUC18 OS=Homo sapiens GN=MCAM	AFKERKVWVKENMVINISCEASGHPRPTISW	ENMVIN(1)ISCEASGHPR	EN(-123.39)MVIN(123.39)ISCEASGHPR	449	2.2686	2.2428	2.57321	2.41301	2.3744	0.152236
	Q8IVL5-2	Isoform 2 of Prolyl 3-hydroxylase 2	P3H2	>sp|Q8IVL5-2|P3H2_HUMAN Isoform 2 of Prolyl 3-hydroxylase 2 OS=Homo sapiens GN=P3H2;>sp|Q8IVL5|P3H2_HUMAN Prolyl 3-hydroxylase 2 OS=Homo sapiens GN=P3H2 PE=1 SV=1	IIYENITFVYNSEQINGTQRVIIDNVISEEQ	EGGPIIYEN(1)ITFVYNSEQIN(1)GTQR	EGGPIIYEN(69.08)ITFVYN(-56.73)SEQIN(56.73)GTQR	279	4.0658	3.6599	3.9367	3.19918	3.71539	0.383543
	Q8IVL5-2	Isoform 2 of Prolyl 3-hydroxylase 2	P3H2	>sp|Q8IVL5-2|P3H2_HUMAN Isoform 2 of Prolyl 3-hydroxylase 2 OS=Homo sapiens GN=P3H2;>sp|Q8IVL5|P3H2_HUMAN Prolyl 3-hydroxylase 2 OS=Homo sapiens GN=P3H2 PE=1 SV=1	KIDRDIREGGPIIYENITFVYNSEQINGTQR	EGGPIIYEN(1)ITFVYNSEQIN(1)GTQR	EGGPIIYEN(91.73)ITFVYN(-47.01)SEQIN(47.01)GTQR	268	4.0658	3.6599	3.9367	3.19918	3.71539	0.383543
	Q9UN75-2	Isoform 2 of Protocadherin alpha-12	PCDHA12	>sp|Q9UN75-2|PCDAC_HUMAN Isoform 2 of Protocadherin alpha-12 OS=Homo sapiens GN=PCDHA12;>sp|Q9UN75|PCDAC_HUMAN Protocadherin alpha-12 OS=Homo sapiens GN=PCDHA12 PE=2 SV=1	FDKPSYKVVISENVQNDTRVIQINASDPDEG	VVISENVQN(1)DTR	VVISEN(-45.86)VQN(45.86)DTR	257	0.60033	0.63137	0.390549	0.323708	0.486489	0.152373
	Q9Y5H7-2	Isoform 2 of Protocadherin alpha-5	PCDHA5	>sp|Q9Y5H7-2|PCDA5_HUMAN Isoform 2 of Protocadherin alpha-5 OS=Homo sapiens GN=PCDHA5;>sp|Q9Y5H7-3|PCDA5_HUMAN Isoform 3 of Protocadherin alpha-5 OS=Homo sapiens GN=PCDHA5;>sp|Q9Y5H7|PCDA5_HUMAN Protocadherin alpha-5 OS=Homo sapiens GN=PCDHA5 PE=2 SV=1	RIIENAPSGTIVIKINASDADEGINKEIVYF	IN(1)ASDADEGINK	IN(59.07)ASDADEGIN(-59.07)K	264			0.376662	0.37219	0.374426	0.00316222
	Q02809	Procollagen-lysine,2-oxoglutarate 5-dioxygenase 1	PLOD1	>sp|Q02809|PLOD1_HUMAN Procollagen-lysine,2-oxoglutarate 5-dioxygenase 1 OS=Homo sapiens GN=PLOD1 PE=1 SV=2;>sp|Q02809-2|PLOD1_HUMAN Isoform 2 of Procollagen-lysine,2-oxoglutarate 5-dioxygenase 1 OS=Homo sapiens GN=PLOD1;>tr|Q5JXB7|Q5JXB7_HUMAN Procollagen	FYTKIFIDPEKREQINITIDHRCRIFQNIDG	REQIN(1)ITIDHR	REQIN(43.59)ITIDHR	197	2.5681	2.5244	1.52695	1.62132	2.06019	0.562853
	O60568	Procollagen-lysine,2-oxoglutarate 5-dioxygenase 3	PLOD3	>sp|O60568|PLOD3_HUMAN Procollagen-lysine,2-oxoglutarate 5-dioxygenase 3 OS=Homo sapiens GN=PLOD3 PE=1 SV=1;>tr|H7C2S8|H7C2S8_HUMAN Procollagen-lysine,2-oxoglutarate 5-dioxygenase 3 (Fragment) OS=Homo sapiens GN=PLOD3 PE=1 SV=1	IFDNPVDWKEQYIHENYSRAIEGEGIVEQPC	EQYIHEN(1)YSR	EQYIHEN(86.01)YSR	548	0.57493	0.54628	0.405959	0.424827	0.487999	0.0849997
	Q9Y4D7-2	Isoform 2 of Plexin-D1	PLXND1	>sp|Q9Y4D7-2|PLXD1_HUMAN Isoform 2 of Plexin-D1 OS=Homo sapiens GN=PLXND1;>sp|Q9Y4D7|PLXD1_HUMAN Plexin-D1 OS=Homo sapiens GN=PLXND1 PE=1 SV=3	CGSIYQGFCQIRRRGNISAVAVRFPPAAPPA	RGN(1)ISAVAVR	RGN(44.54)ISAVAVR	155		0.44065	0.18797		0.31431	0.178672
	Q15223-3	Isoform Gamma of Nectin-1	PVRL1	>sp|Q15223-3|PVRL1_HUMAN Isoform Gamma of Nectin-1 OS=Homo sapiens GN=PVRL1;>sp|Q15223-2|PVRL1_HUMAN Isoform Alpha of Nectin-1 OS=Homo sapiens GN=PVRL1;>sp|Q15223|PVRL1_HUMAN Nectin-1 OS=Homo sapiens GN=PVRL1 PE=1 SV=3	ADANPPATEYHWTTINGSIPKGVEAQNRTIF	ADANPPATEYHWTTIN(1)GSIPK	ADAN(-55.04)PPATEYHWTTIN(55.04)GSIPK	286	0.97675	1.154	3.63808	3.48809	2.31423	1.44517
	B1AMW1	CD58 antigen, (Lymphocyte function-associated antigen 3), isoform CRA_c	CD58	>tr|B1AMW1|B1AMW1_HUMAN CD58 antigen, (Lymphocyte function-associated antigen 3), isoform CRA_c OS=Homo sapiens GN=CD58 PE=1 SV=1;>sp|P19256-2|LFA3_HUMAN Isoform 2 of Lymphocyte function-associated antigen 3 OS=Homo sapiens GN=CD58;>sp|P19256-3|LFA3_HUMAN	IIMYSWDCPMEQCKRNSTSIYFKMENDIPQK	RN(1)STSIYFK	RN(63.22)STSIYFK	169	0.53934	0.56385	0.41115	0.385639	0.474995	0.0896217
	P13688-2	Isoform 2 of Carcinoembryonic antigen-related cell adhesion molecule 1	CEACAM1	>sp|P13688-2|CEAM1_HUMAN Isoform 2 of Carcinoembryonic antigen-related cell adhesion molecule 1 OS=Homo sapiens GN=CEACAM1;>sp|P13688-8|CEAM1_HUMAN Isoform 8 of Carcinoembryonic antigen-related cell adhesion molecule 1 OS=Homo sapiens GN=CEACAM1;>sp|P13688	QFHVYPEIPKPSISSNNSNPVEDKDAVAFTC	PSISSN(0.801)N(0.164)SN(0.034)PVEDK	PSISSN(6.89)N(-6.89)SN(-13.67)PVEDK	152			4.17258	4.11675	4.14466	0.0394755
	P32004-3	Isoform 3 of Neural cell adhesion molecule L1	L1CAM	>sp|P32004-3|L1CAM_HUMAN Isoform 3 of Neural cell adhesion molecule L1 OS=Homo sapiens GN=L1CAM;>sp|P32004-2|L1CAM_HUMAN Isoform 2 of Neural cell adhesion molecule L1 OS=Homo sapiens GN=L1CAM;>sp|P32004|L1CAM_HUMAN Neural cell adhesion molecule L1 OS=Homo	DGTTVIQDERFFPYANGTIGIRDIQANDTGR	FFPYAN(1)GTIGIR	FFPYAN(61.48)GTIGIR	474	2.505	1.5012			2.0031	0.709794
	P32004-3	Isoform 3 of Neural cell adhesion molecule L1	L1CAM	>sp|P32004-3|L1CAM_HUMAN Isoform 3 of Neural cell adhesion molecule L1 OS=Homo sapiens GN=L1CAM;>sp|P32004-2|L1CAM_HUMAN Isoform 2 of Neural cell adhesion molecule L1 OS=Homo sapiens GN=L1CAM;>sp|P32004|L1CAM_HUMAN Neural cell adhesion molecule L1 OS=Homo	RPVDIAQVKGHIRGYNVTYWREGSQRKHSKR	GYN(1)VTYWR	GYN(52.48)VTYWR	844			0.410762	0.366865	0.388813	0.03104
	Q12860-3	Isoform 3 of Contactin-1	CNTN1	>sp|Q12860-3|CNTN1_HUMAN Isoform 3 of Contactin-1 OS=Homo sapiens GN=CNTN1;>sp|Q12860-2|CNTN1_HUMAN Isoform 2 of Contactin-1 OS=Homo sapiens GN=CNTN1;>sp|Q12860|CNTN1_HUMAN Contactin-1 OS=Homo sapiens GN=CNTN1 PE=1 SV=1	NGNIYIANVEASDKGNYSCFVSSPSITKSVF	GN(1)YSCFVSSPSITK	GN(42.95)YSCFVSSPSITK	208	0.28501	0.62837			0.45669	0.242792
	Q92859-3	Isoform 3 of Neogenin	NEO1	>sp|Q92859-3|NEO1_HUMAN Isoform 3 of Neogenin OS=Homo sapiens GN=NEO1;>sp|Q92859-2|NEO1_HUMAN Isoform 2 of Neogenin OS=Homo sapiens GN=NEO1;>sp|Q92859-4|NEO1_HUMAN Isoform 4 of Neogenin OS=Homo sapiens GN=NEO1;>sp|Q92859|NEO1_HUMAN Neogenin OS=Homo sapiens	VAVRTISDVPSAAPQNISIEVRNSKSIMIHW	TISDVPSAAPQN(1)ISIEVR	TISDVPSAAPQN(62.66)ISIEVR	639		1.3241	2.99491	2.89327	2.40409	0.93668
	Q6V0I7-3	Isoform 3 of Protocadherin Fat 4	FAT4	>sp|Q6V0I7-3|FAT4_HUMAN Isoform 3 of Protocadherin Fat 4 OS=Homo sapiens GN=FAT4;>sp|Q6V0I7|FAT4_HUMAN Protocadherin Fat 4 OS=Homo sapiens GN=FAT4 PE=1 SV=2	TEIIMIRATDGDIGDNGTVRFSIQEAETDRR	ATDGDIGDN(1)GTVR	ATDGDIGDN(72.89)GTVR	615	2.4654	2.4121		1.56659	2.14803	0.504248
	H9KV31	Neural cell adhesion molecule 2	NCAM2	>tr|H9KV31|H9KV31_HUMAN Neural cell adhesion molecule 2 OS=Homo sapiens GN=NCAM2 PE=1 SV=2;>sp|O15394|NCAM2_HUMAN Neural cell adhesion molecule 2 OS=Homo sapiens GN=NCAM2 PE=1 SV=2;>sp|O15394-2|NCAM2_HUMAN Isoform 2 of Neural cell adhesion molecule 2 OS=Ho	IVNVPPAISMPQKSFNATAERGEEMTFSCRA	SFN(1)ATAER	SFN(58.23)ATAER	201	0.47142	0.40075			0.436085	0.0499712
	H9KV31	Neural cell adhesion molecule 2	NCAM2	>tr|H9KV31|H9KV31_HUMAN Neural cell adhesion molecule 2 OS=Homo sapiens GN=NCAM2 PE=1 SV=2;>sp|O15394|NCAM2_HUMAN Neural cell adhesion molecule 2 OS=Homo sapiens GN=NCAM2 PE=1 SV=2	IIEIAPTSDNDFGRYNCTATNHIGTRFQEYI	YN(1)CTATNHIGTR	YN(49.21)CTATN(-49.21)HIGTR	456			0.323876	0.327536	0.325706	0.00258787
Response to stimulus	Q10589-2	Isoform 2 of Bone marrow stromal antigen 2	BST2	>sp|Q10589-2|BST2_HUMAN Isoform 2 of Bone marrow stromal antigen 2 OS=Homo sapiens GN=BST2;>sp|Q10589|BST2_HUMAN Bone marrow stromal antigen 2 OS=Homo sapiens GN=BST2 PE=1 SV=1	SEACRDGIRAVMECRNVTHIIQQEITEAQKG	N(1)VTHIIQQEITEAQK	N(123.76)VTHIIQQEITEAQK	53	0.58861	0.56168	0.433858	0.409954	0.498525	0.0896856
	Q10589-2	Isoform 2 of Bone marrow stromal antigen 2	BST2	>sp|Q10589-2|BST2_HUMAN Isoform 2 of Bone marrow stromal antigen 2 OS=Homo sapiens GN=BST2;>sp|Q10589|BST2_HUMAN Bone marrow stromal antigen 2 OS=Homo sapiens GN=BST2 PE=1 SV=1	AQKGFQDVEAQAATCNHTVMAIMASIDAEKA	GFQDVEAQAATCN(1)HTVMAIMASIDAEK	GFQDVEAQAATCN(69.02)HTVMAIMASIDAEK	80	0.53415	0.53105	0.460978	0.394306	0.480121	0.0664418
	P32970	CD70 antigen	CD70	>sp|P32970|CD70_HUMAN CD70 antigen OS=Homo sapiens GN=CD70 PE=1 SV=2;>sp|P32970-2|CD70_HUMAN Isoform 2 of CD70 antigen OS=Homo sapiens GN=CD70	IPIESIGWDVAEIQINHTGPQQDPRIYWQGG	FAQAQQQIPIESIGWDVAEIQIN(1)HTGPQQDPR	FAQAQQQIPIESIGWDVAEIQIN(51.32)HTGPQQDPR	63	0.31974	0.47147	0.491352	0.491014	0.443394	0.0829584
	P32970	CD70 antigen	CD70	>sp|P32970|CD70_HUMAN CD70 antigen OS=Homo sapiens GN=CD70 PE=1 SV=2	SQRITPIARGDTICTNITGTIIPSRNTDETF	GDTICTN(1)ITGTIIPSR	GDTICTN(121.45)ITGTIIPSR	170	0.29532	0.30837	0.427168	0.408563	0.359855	0.067624
	P27701-2	Isoform 2 of CD82 antigen	CD82	>sp|P27701-2|CD82_HUMAN Isoform 2 of CD82 antigen OS=Homo sapiens GN=CD82;>sp|P27701|CD82_HUMAN CD82 antigen OS=Homo sapiens GN=CD82 PE=1 SV=1;>tr|E9PJC7|E9PJC7_HUMAN Tetraspanin (Fragment) OS=Homo sapiens GN=CD82 PE=1 SV=1	KQEMGGIVTEIIRDYNSSREDSIQDAWDYVQ	DYN(1)SSREDSIQDAWDYVQAQVK	DYN(99.93)SSREDSIQDAWDYVQAQVK	104	0.52766	0.53872	0.480169	0.47152	0.504517	0.0336009
	P13726-2	Isoform 2 of Tissue factor	F3	>sp|P13726-2|TF_HUMAN Isoform 2 of Tissue factor OS=Homo sapiens GN=F3;>sp|P13726|TF_HUMAN Tissue factor OS=Homo sapiens GN=F3 PE=1 SV=1	KVNVTVEDERTIVRRNNTFISIRDVFGKDII	RN(1)N(1)TFISIR	RN(58.17)N(58.17)TFISIR	169	0.15258	0.15519	0.101535	0.11257	0.130469	0.0274322
	P13726-2	Isoform 2 of Tissue factor	F3	>sp|P13726-2|TF_HUMAN Isoform 2 of Tissue factor OS=Homo sapiens GN=F3;>sp|P13726|TF_HUMAN Tissue factor OS=Homo sapiens GN=F3 PE=1 SV=1	GQPTIQSFEQVGTKVNVTVEDERTIVRRNNT	VN(1)VTVEDER	VN(83.86)VTVEDER	156	0.13649	0.14198	0.161062	0.158331	0.149466	0.0120756
	K4DIA0	ICOS ligand	ICOSLG	>tr|K4DIA0|K4DIA0_HUMAN ICOS ligand OS=Homo sapiens GN=ICOSLG PE=1 SV=1;>sp|O75144|ICOSL_HUMAN ICOS ligand OS=Homo sapiens GN=ICOSLG PE=1 SV=2;>sp|O75144-2|ICOSL_HUMAN Isoform 2 of ICOS ligand OS=Homo sapiens GN=ICOSLG;>tr|A0A087X1L8|A0A087X1L8_HUMAN ICOS	CTSINGYPRPNVYWINKTDNSIIDQAIQNDT	PNVYWIN(1)K	PN(-80.54)VYWIN(80.54)K	173	2.9815	3.5002	1.74776	2.24034	2.61745	0.776819
	K4DIA0	ICOS ligand	ICOSLG	>tr|K4DIA0|K4DIA0_HUMAN ICOS ligand OS=Homo sapiens GN=ICOSLG PE=1 SV=1;>sp|O75144|ICOSL_HUMAN ICOS ligand OS=Homo sapiens GN=ICOSLG PE=1 SV=2;>sp|O75144-2|ICOSL_HUMAN Isoform 2 of ICOS ligand OS=Homo sapiens GN=ICOSLG	SPAGMIRGDFSIRIFNVTPQDEQKFHCIVIS	IFN(1)VTPQDEQK	IFN(55.58)VTPQDEQK	102	2.4685	3.5442	3.35458	2.32596	2.92331	0.615136
	K4DIA0	ICOS ligand	ICOSLG	>tr|K4DIA0|K4DIA0_HUMAN ICOS ligand OS=Homo sapiens GN=ICOSLG PE=1 SV=1;>sp|O75144|ICOSL_HUMAN ICOS ligand OS=Homo sapiens GN=ICOSLG PE=1 SV=2;>sp|O75144-2|ICOSL_HUMAN Isoform 2 of ICOS ligand OS=Homo sapiens GN=ICOSLG	QTSESKTVVTYHIPQNSSIENVDSRYRNRAI	TVVTYHIPQN(1)SSIENVDSR	TVVTYHIPQN(35.24)SSIEN(-35.24)VDSR	70	3.6502	3.1913	4.32732	3.8348	3.7509	0.469961
	B3KWK7	Insulin-like growth factor binding protein 3, isoform CRA_b	IGFBP3	>tr|B3KWK7|B3KWK7_HUMAN Insulin-like growth factor binding protein 3, isoform CRA_b OS=Homo sapiens GN=IGFBP3 PE=1 SV=1;>tr|A6XND1|A6XND1_HUMAN Insulin-like growth factor binding protein 3 isoform b OS=Homo sapiens GN=IGFBP3 PE=1 SV=1;>tr|A6XND0|A6XND0_HUM	QRYKVDYESQSTDTQNFSSESKRETEYGPCR	VDYESQSTDTQN(1)FSSESK	VDYESQSTDTQN(117.65)FSSESK	102	0.66028	0.6399	4.32751	4.49135	2.52976	2.1715
	B3KWK7	Insulin-like growth factor binding protein 3, isoform CRA_b	IGFBP3	>tr|B3KWK7|B3KWK7_HUMAN Insulin-like growth factor binding protein 3, isoform CRA_b OS=Homo sapiens GN=IGFBP3 PE=1 SV=1;>tr|A6XND1|A6XND1_HUMAN Insulin-like growth factor binding protein 3 isoform b OS=Homo sapiens GN=IGFBP3 PE=1 SV=1;>tr|A6XND0|A6XND0_HUM	SRIRAYIIPAPPAPGNASESEEDRSAGSVES	AYIIPAPPAPGN(1)ASESEEDRSAGSVESPSVSSTHR	AYIIPAPPAPGN(41.93)ASESEEDRSAGSVESPSVSSTHR	39	0.82202	0.87267	4.46369	4.44741	2.65145	2.08331
	D6RGV2	Interleukin-7 receptor subunit alpha	IL7R	>tr|D6RGV2|D6RGV2_HUMAN Interleukin-7 receptor subunit alpha OS=Homo sapiens GN=IL7R PE=1 SV=1;>sp|P16871-4|IL7RA_HUMAN Isoform 2 of Interleukin-7 receptor subunit alpha OS=Homo sapiens GN=IL7R;>sp|P16871-3|IL7RA_HUMAN Isoform 4 of Interleukin-7 receptor s	SVVYREGANDFVVTFNTSHIQKKYVKVIMHD	EGANDFVVTFN(1)TSHIQK	EGAN(-81.72)DFVVTFN(81.72)TSHIQK	151	0.31896	0.29999	0.279525	0.258772	0.289312	0.0259582
	D6RGV2	Interleukin-7 receptor subunit alpha	IL7R	>tr|D6RGV2|D6RGV2_HUMAN Interleukin-7 receptor subunit alpha OS=Homo sapiens GN=IL7R PE=1 SV=1;>sp|P16871-4|IL7RA_HUMAN Isoform 2 of Interleukin-7 receptor subunit alpha OS=Homo sapiens GN=IL7R;>sp|P16871-3|IL7RA_HUMAN Isoform 4 of Interleukin-7 receptor s	VAYRQEKDENKWTHVNISSTKITIIQRKIQP	WTHVN(1)ISSTK	WTHVN(63.69)ISSTK	182	0.3139	0.28199	0.287191	0.254946	0.284507	0.0241616
	F6SFZ6	P2X purinoceptor 4	P2RX4	>tr|F6SFZ6|F6SFZ6_HUMAN P2X purinoceptor 4 OS=Homo sapiens GN=P2RX4 PE=1 SV=1;>sp|Q99571|P2RX4_HUMAN P2X purinoceptor 4 OS=Homo sapiens GN=P2RX4 PE=1 SV=2;>sp|Q99571-2|P2RX4_HUMAN Isoform 2 of P2X purinoceptor 4 OS=Homo sapiens GN=P2RX4	GTHSNGVSTGRCVAFNGSVKTCEVAAWCPVE	CVAFN(1)GSVK	CVAFN(46.82)GSVK	153	2.5448	2.3068	1.62224	1.75605	2.05747	0.439671
	O95025	Semaphorin-3D	SEMA3D	>sp|O95025|SEM3D_HUMAN Semaphorin-3D OS=Homo sapiens GN=SEMA3D PE=2 SV=2;>tr|C9JYT6|C9JYT6_HUMAN Semaphorin-3D OS=Homo sapiens GN=SEMA3D PE=1 SV=1	ANTECANFIRVIQPYNKTHIYVCGTGAFHPI	VIQPYN(1)K	VIQPYN(81.38)K	139	56.512	53.138	193.319	73.1475	94.0291	66.7686
	O15041	Semaphorin-3E	SEMA3E	>sp|O15041|SEM3E_HUMAN Semaphorin-3E OS=Homo sapiens GN=SEMA3E PE=1 SV=1	THPRIRISHKEIININRTSIFHSPFGFIDIH	EIININ(1)R	EIIN(-43.07)IN(43.07)R	44	16.821	14.516	15.0582	13.7872	15.0456	1.29309
	H7C4A2	Semaphorin-3F	SEMA3F	>tr|H7C4A2|H7C4A2_HUMAN Semaphorin-3F (Fragment) OS=Homo sapiens GN=SEMA3F PE=1 SV=1;>tr|C9J1V2|C9J1V2_HUMAN Semaphorin-3F (Fragment) OS=Homo sapiens GN=SEMA3F PE=1 SV=1;>tr|C9J4H5|C9J4H5_HUMAN Semaphorin-3F (Fragment) OS=Homo sapiens GN=SEMA3F PE=1 SV=6;>	PQGECGNFVRIIQPWNRTHIYVCGTGAYNPM	IIQPWN(1)R	IIQPWN(62.71)R	90	0.23164	0.47752	0.281246	0.330885	0.330323	0.106167
	E9PFD9	Semaphorin-4D	SEMA4D	>tr|E9PFD9|E9PFD9_HUMAN Semaphorin-4D OS=Homo sapiens GN=SEMA4D PE=1 SV=1;>sp|Q92854-2|SEM4D_HUMAN Isoform 2 of Semaphorin-4D OS=Homo sapiens GN=SEMA4D;>sp|Q92854|SEM4D_HUMAN Semaphorin-4D OS=Homo sapiens GN=SEMA4D PE=1 SV=1	KPRPGACIDSEARAANYTSSINIPDKTIQFV	AAN(1)YTSSINIPDK	AAN(60.85)YTSSIN(-60.85)IPDK	379	0.3444		0.383054		0.363727	0.0273323
	O75326-2	Isoform 2 of Semaphorin-7A	SEMA7A	>sp|O75326-2|SEM7A_HUMAN Isoform 2 of Semaphorin-7A OS=Homo sapiens GN=SEMA7A;>sp|O75326|SEM7A_HUMAN Semaphorin-7A OS=Homo sapiens GN=SEMA7A PE=1 SV=1;>tr|F5GYX3|F5GYX3_HUMAN Semaphorin-7A OS=Homo sapiens GN=SEMA7A PE=1 SV=1	FFREDNPDKNPEAPINVSRVAQICRGDQGGE	NPEAPIN(1)VSR	N(-75.57)PEAPIN(75.57)VSR	244	1.6943	1.6623	5.59253	4.9781	3.48181	2.0976
	O75326-2	Isoform 2 of Semaphorin-7A	SEMA7A	>sp|O75326-2|SEM7A_HUMAN Isoform 2 of Semaphorin-7A OS=Homo sapiens GN=SEMA7A;>sp|O75326|SEM7A_HUMAN Semaphorin-7A OS=Homo sapiens GN=SEMA7A PE=1 SV=1	ACGTNARHPSCWNIVNGTVVPIGEMRGYAPF	HPSCWNIVN(1)GTVVPIGEMR	HPSCWN(-77.72)IVN(77.72)GTVVPIGEMR	143	1.9069	1.8848	3.42771		2.40647	0.884489
	A0A0A6YYB8	Slit homolog 2 protein	SLIT2	>tr|A0A0A6YYB8|A0A0A6YYB8_HUMAN Slit homolog 2 protein OS=Homo sapiens GN=SLIT2 PE=1 SV=1;>tr|X6R3P0|X6R3P0_HUMAN Slit homolog 2 protein OS=Homo sapiens GN=SLIT2 PE=1 SV=1;>sp|O94813-3|SLIT2_HUMAN Isoform 3 of Slit homolog 2 protein OS=Homo sapiens GN=SLIT	RNIPRNTERIDINGNNITRITKTDFAGIRHI	IDIN(0.965)GN(0.201)N(0.834)ITR	IDIN(13.58)GN(-6.81)N(6.81)ITR	66	1.3456		3.60828		2.47694	1.59996
	O95857	Tetraspanin-13	TSPAN13	>sp|O95857|TSN13_HUMAN Tetraspanin-13 OS=Homo sapiens GN=TSPAN13 PE=2 SV=1	IQRNINCCGFRSVNPNDTCIASCVKSDHSCS	SVNPN(1)DTCIASCVK	SVN(-40.23)PN(40.23)DTCIASCVK	137	3.6864	3.5911	3.98708	4.0823	3.83672	0.235119
	H0YKJ9	Tetraspanin-3	TSPAN3	>tr|H0YKJ9|H0YKJ9_HUMAN Tetraspanin-3 OS=Homo sapiens GN=TSPAN3 PE=1 SV=1;>sp|O60637-3|TSN3_HUMAN Isoform 3 of Tetraspanin-3 OS=Homo sapiens GN=TSPAN3;>sp|O60637-2|TSN3_HUMAN Isoform 2 of Tetraspanin-3 OS=Homo sapiens GN=TSPAN3;>sp|O60637|TSN3_HUMAN Tetras	QSVPISCCRETASNCNGSIAHPSDIYAEGCE	ETASN(0.01)CN(0.99)GSIAHPSDIYAEGCEAIVVK	ETASN(-20.02)CN(20.02)GSIAHPSDIYAEGCEAIVVK	94	1.8133	1.8239	2.65435	2.49513	2.19667	0.441393
	H0YKJ9	Tetraspanin-3	TSPAN3	>tr|H0YKJ9|H0YKJ9_HUMAN Tetraspanin-3 OS=Homo sapiens GN=TSPAN3 PE=1 SV=1;>sp|O60637-3|TSN3_HUMAN Isoform 3 of Tetraspanin-3 OS=Homo sapiens GN=TSPAN3;>sp|O60637-2|TSN3_HUMAN Isoform 2 of Tetraspanin-3 OS=Homo sapiens GN=TSPAN3;>sp|O60637|TSN3_HUMAN Tetras	NYSDWENTDWFKETKNQSVPISCCRETASNC	N(1)QSVPISCCR	N(80.71)QSVPISCCR	78	1.7881	1.868	2.24532	2.23959	2.03525	0.241483
	H0YKJ9	Tetraspanin-3	TSPAN3	>tr|H0YKJ9|H0YKJ9_HUMAN Tetraspanin-3 OS=Homo sapiens GN=TSPAN3 PE=1 SV=1;>sp|O60637-3|TSN3_HUMAN Isoform 3 of Tetraspanin-3 OS=Homo sapiens GN=TSPAN3;>sp|O60637-2|TSN3_HUMAN Isoform 2 of Tetraspanin-3 OS=Homo sapiens GN=TSPAN3;>sp|O60637|TSN3_HUMAN Tetras	ENEVDRSIQKVYKTYNGTNPDAASRAIDYVQ	TYN(1)GTNPDAASR	TYN(65.77)GTN(-65.77)PDAASR	38	2.0109	2.0029	3.17894	3.01978	2.55313	0.634079
	P41221-2	Isoform 2 of Protein Wnt-5a	WNT5A	>sp|P41221-2|WNT5A_HUMAN Isoform 2 of Protein Wnt-5a OS=Homo sapiens GN=WNT5A;>sp|P41221|WNT5A_HUMAN Protein Wnt-5a OS=Homo sapiens GN=WNT5A PE=1 SV=2;>tr|C9J8I8|C9J8I8_HUMAN Protein Wnt (Fragment) OS=Homo sapiens GN=WNT5A PE=1 SV=1	TGIKECQYQFRHRRWNCSTVDNTSVFGRVMQ	WN(1)CSTVDN(1)TSVFGR	WN(101.3)CSTVDN(101.3)TSVFGR	99		2.5571	2.41768	2.34269	2.43916	0.108807
	P05186-2	Isoform 2 of Alkaline phosphatase, tissue-nonspecific isozyme	ALPL	>sp|P05186-2|PPBT_HUMAN Isoform 2 of Alkaline phosphatase, tissue-nonspecific isozyme OS=Homo sapiens GN=ALPL;>sp|P05186-3|PPBT_HUMAN Isoform 3 of Alkaline phosphatase, tissue-nonspecific isozyme OS=Homo sapiens GN=ALPL;>sp|P05186|PPBT_HUMAN Alkaline phosp	IDVIMGGGRKYMYPKNKTDVEYESDEKARGT	N(1)KTDVEYESDEK	N(82.07)KTDVEYESDEK	153	29.147	10.508		6.84322	15.4994	11.9604
	P05186-2	Isoform 2 of Alkaline phosphatase, tissue-nonspecific isozyme	ALPL	>sp|P05186-2|PPBT_HUMAN Isoform 2 of Alkaline phosphatase, tissue-nonspecific isozyme OS=Homo sapiens GN=ALPL;>sp|P05186-3|PPBT_HUMAN Isoform 3 of Alkaline phosphatase, tissue-nonspecific isozyme OS=Homo sapiens GN=ALPL;>sp|P05186|PPBT_HUMAN Alkaline phosp	EGTVGVSAATERSRCNTTQGNEVTSIIRWAK	SRCN(1)TTQGNEVTSIIR	SRCN(55.89)TTQGN(-55.89)EVTSIIR	63	14.427	11.252	3.30338	6.93722	8.9799	4.87267
	Q9Y4L1	Hypoxia up-regulated protein 1	HYOU1	>sp|Q9Y4L1|HYOU1_HUMAN Hypoxia up-regulated protein 1 OS=Homo sapiens GN=HYOU1 PE=1 SV=1;>tr|E9PJ21|E9PJ21_HUMAN Hypoxia up-regulated protein 1 (Fragment) OS=Homo sapiens GN=HYOU1 PE=1 SV=1;>tr|A0A087WWI4|A0A087WWI4_HUMAN Hypoxia up-regulated protein 1 OS=	ISSIFGGGTTPDAKENGTDTVQEEEESPAEG	EN(1)GTDTVQEEEESPAEGSKDEPGEQVEIK	EN(71.12)GTDTVQEEEESPAEGSKDEPGEQVEIK	596	1.7015	1.8877	2.83744	2.13265	2.13982	0.497466
	Q9Y4L1	Hypoxia up-regulated protein 1	HYOU1	>sp|Q9Y4L1|HYOU1_HUMAN Hypoxia up-regulated protein 1 OS=Homo sapiens GN=HYOU1 PE=1 SV=1;>tr|A0A087X054|A0A087X054_HUMAN Hypoxia up-regulated protein 1 OS=Homo sapiens GN=HYOU1 PE=1 SV=1	PRPKDKNGTRAEPPINASASDQGEKVIPPAG	N(1)GTRAEPPIN(1)ASASDQGEK	N(83.42)GTRAEPPIN(83.42)ASASDQGEK	931	1.7241	1.6151	2.92637	2.86377	2.28234	0.709385
	Q9Y4L1	Hypoxia up-regulated protein 1	HYOU1	>sp|Q9Y4L1|HYOU1_HUMAN Hypoxia up-regulated protein 1 OS=Homo sapiens GN=HYOU1 PE=1 SV=1;>tr|A0A087X054|A0A087X054_HUMAN Hypoxia up-regulated protein 1 OS=Homo sapiens GN=HYOU1 PE=1 SV=1	NKAKFTKPRPRPKDKNGTRAEPPINASASDQ	N(1)GTRAEPPIN(1)ASASDQGEK	N(83.42)GTRAEPPIN(83.42)ASASDQGEK	922	1.573	1.6464	2.49314	2.53184	2.0611	0.522326
	Q9Y4L1	Hypoxia up-regulated protein 1	HYOU1	>sp|Q9Y4L1|HYOU1_HUMAN Hypoxia up-regulated protein 1 OS=Homo sapiens GN=HYOU1 PE=1 SV=1;>tr|A0A087X054|A0A087X054_HUMAN Hypoxia up-regulated protein 1 OS=Homo sapiens GN=HYOU1 PE=1 SV=1	MTTIEKVINETWAWKNATIAEQAKIPATEKP	N(1)ATIAEQAK	N(74.17)ATIAEQAK	869	2.1501	1.9306			2.04035	0.15521
	P02751-13	Isoform 13 of Fibronectin	FN1	>sp|P02751-13|FINC_HUMAN Isoform 13 of Fibronectin OS=Homo sapiens GN=FN1;>sp|P02751-11|FINC_HUMAN Isoform 11 of Fibronectin OS=Homo sapiens GN=FN1;>sp|P02751-7|FINC_HUMAN Isoform 7 of Fibronectin OS=Homo sapiens GN=FN1;>sp|P02751-15|FINC_HUMAN Isoform 15	QQTTKIDAPTNIQFVNETDSTVIVRWTPPRA	IDAPTNIQFVN(1)ETDSTVIVR	IDAPTN(-100.34)IQFVN(100.34)ETDSTVIVR	1007	2.5328	2.6344	1.63058	1.58263	2.0951	0.565931
	P02751-13	Isoform 13 of Fibronectin	FN1	>sp|P02751-13|FINC_HUMAN Isoform 13 of Fibronectin OS=Homo sapiens GN=FN1;>sp|P02751-11|FINC_HUMAN Isoform 11 of Fibronectin OS=Homo sapiens GN=FN1;>sp|P02751-7|FINC_HUMAN Isoform 7 of Fibronectin OS=Homo sapiens GN=FN1;>sp|P02751-15|FINC_HUMAN Isoform 15	QIRDQCIVDDITYNVNDTFHKRHEEGHMINC	DQCIVDDITYNVN(1)DTFHK	DQCIVDDITYN(-34.04)VN(34.04)DTFHK	528	3.5691	3.28	1.23268	1.25489	2.33417	1.26462
Cell communication	O43852-2	Isoform 2 of Calumenin	CALU	>sp|O43852-2|CALU_HUMAN Isoform 2 of Calumenin OS=Homo sapiens GN=CALU;>sp|O43852-4|CALU_HUMAN Isoform 4 of Calumenin OS=Homo sapiens GN=CALU;>sp|O43852-7|CALU_HUMAN Isoform 7 of Calumenin OS=Homo sapiens GN=CALU;>sp|O43852-8|CALU_HUMAN Isoform 8 of Calume	FDMNQDGIISWDEYRNVTYGTYIDDPDPDDG	N(1)VTYGTYIDDPDPDDGFNYK	N(132.26)VTYGTYIDDPDPDDGFN(-132.26)YK	131	1.4611	1.4925	2.77162	2.30399	2.0073	0.641758
	O43852-5	Isoform 5 of Calumenin	CALU	>sp|O43852-5|CALU_HUMAN Isoform 5 of Calumenin OS=Homo sapiens GN=CALU;>sp|O43852|CALU_HUMAN Calumenin OS=Homo sapiens GN=CALU PE=1 SV=2;>sp|O43852-3|CALU_HUMAN Isoform 3 of Calumenin OS=Homo sapiens GN=CALU;>sp|O43852-11|CALU_HUMAN Isoform 11 of Calumenin	HDINEDGIVSWEEYKNATYGYVIDDPDPDDG	N(1)ATYGYVIDDPDPDDGFNYK	N(133.25)ATYGYVIDDPDPDDGFN(-133.25)YK	131	1.8107	1.811	3.2975	3.35267	2.56797	0.874533
	Q9UBY5	Lysophosphatidic acid receptor 3	LPAR3	>sp|Q9UBY5|LPAR3_HUMAN Lysophosphatidic acid receptor 3 OS=Homo sapiens GN=LPAR3 PE=2 SV=1	______________MNECHYDKHMDFFYNRS	MN(1)ECHYDK	MN(53.75)ECHYDK	2	0.55406	0.57274	0.40151	0.388893	0.479301	0.0975445
	Q9UBY5	Lysophosphatidic acid receptor 3	LPAR3	>sp|Q9UBY5|LPAR3_HUMAN Lysophosphatidic acid receptor 3 OS=Homo sapiens GN=LPAR3 PE=2 SV=1	_MNECHYDKHMDFFYNRSNTDTVDDWTGTKI	HMDFFYN(1)R	HMDFFYN(75.21)R	15	0.51531	0.48989	0.40008	0.420663	0.456486	0.0548969
	Q15293	Reticulocalbin-1	RCN1	>sp|Q15293|RCN1_HUMAN Reticulocalbin-1 OS=Homo sapiens GN=RCN1 PE=1 SV=1	VVRPDSEIGERPPEDNQSFQYDHEAFIGKED	VVRPDSEIGERPPEDN(1)QSFQYDHEAFIGK	VVRPDSEIGERPPEDN(40.07)QSFQYDHEAFIGK	53	0.8663	0.89835	3.92788	3.4904	2.29573	1.64186
	Q99500	Sphingosine 1-phosphate receptor 3	S1PR3	>sp|Q99500|S1PR3_HUMAN Sphingosine 1-phosphate receptor 3 OS=Homo sapiens GN=S1PR3 PE=1 SV=2	_MATAIPPRIQPVRGNETIREHYQYVGKIAG	IQPVRGN(1)ETIR	IQPVRGN(64.12)ETIR	15	0.29599	0.31931	0.21492	0.276213	0.276608	0.044739
	B4DS77-3	Isoform 3 of Protein shisa-9	SHISA9	>sp|B4DS77-3|SHSA9_HUMAN Isoform 3 of Protein shisa-9 OS=Homo sapiens GN=SHISA9;>sp|B4DS77|SHSA9_HUMAN Protein shisa-9 OS=Homo sapiens GN=SHISA9 PE=2 SV=3	GQIAQIGGVIIIAGGNRSGAASGEASEGAEA	AGHGQIAQIGGVIIIAGGN(1)R	AGHGQIAQIGGVIIIAGGN(106.28)R	45	4.2498	6.2202		2.73269	4.4009	1.74866
Other function	Q9H9S5	Fukutin-related protein	FKRP	>sp|Q9H9S5|FKRP_HUMAN Fukutin-related protein OS=Homo sapiens GN=FKRP PE=1 SV=1	IDGDAVVIIRARDIFNISAPIARPVGTSIFI	DIFN(1)ISAPIAR	DIFN(87.18)ISAPIAR	209	2.8243	2.728	4.19006	3.96181	3.42604	0.757216
	Q70UQ0-2	Isoform 2 of Inhibitor of nuclear factor kappa-B kinase-interacting protein	IKBIP	>sp|Q70UQ0-2|IKIP_HUMAN Isoform 2 of Inhibitor of nuclear factor kappa-B kinase-interacting protein OS=Homo sapiens GN=IKBIP;>sp|Q70UQ0|IKIP_HUMAN Inhibitor of nuclear factor kappa-B kinase-interacting protein OS=Homo sapiens GN=IKBIP PE=1 SV=1	IQREKEIAFISEKISNITIVQAEIKDIKDEI	ISN(1)ITIVQAEIK	ISN(66.99)ITIVQAEIK	222	2.003	2.4525			2.22775	0.317844
	Q5NDL2	EGF domain-specific O-linked N-acetylglucosamine transferase	EOGT	>sp|Q5NDL2|EOGT_HUMAN EGF domain-specific O-linked N-acetylglucosamine transferase OS=Homo sapiens GN=EOGT PE=1 SV=1	TGIFRAFAQHVIHRINITQEGPKDGKIRVTI	IN(1)ITQEGPK	IN(50.35)ITQEGPK	354	0.23555	0.27395	0.455373		0.321624	0.11741
	Q16610	Extracellular matrix protein 1	ECM1	>sp|Q16610|ECM1_HUMAN Extracellular matrix protein 1 OS=Homo sapiens GN=ECM1 PE=1 SV=2;>sp|Q16610-4|ECM1_HUMAN Isoform 4 of Extracellular matrix protein 1 OS=Homo sapiens GN=ECM1	IQIEREFQRCCRQGNNHTCTWKAWEDTIDKY	QGN(0.04)N(0.96)HTCTWK	QGN(-13.81)N(13.81)HTCTWK	354	0.32163	0.20101			0.26132	0.0852912
	Q16585-2	Isoform 2 of Beta-sarcoglycan	SGCB	>sp|Q16585-2|SGCB_HUMAN Isoform 2 of Beta-sarcoglycan OS=Homo sapiens GN=SGCB;>sp|Q16585|SGCB_HUMAN Beta-sarcoglycan OS=Homo sapiens GN=SGCB PE=1 SV=1	KSINVQKASTERITSNATSDINIKVDGRAIV	ITSN(1)ATSDINIK	ITSN(52.62)ATSDIN(-52.62)IK	141	0.42053	0.46103	0.367377	0.269114	0.379513	0.0829913
	Q13253	Noggin	NOG	>sp|Q13253|NOGG_HUMAN Noggin OS=Homo sapiens GN=NOG PE=1 SV=1	IEHPDPIFDPKEKDINETIIRSIIGGHYDPG	DIN(1)ETIIR	DIN(79.47)ETIIR	62	4.5239	5.5245	3.86294	4.55747	4.6172	0.684195
	Q07954	Prolow-density lipoprotein receptor-related protein 1	LRP1	>sp|Q07954|LRP1_HUMAN Prolow-density lipoprotein receptor-related protein 1 OS=Homo sapiens GN=LRP1 PE=1 SV=2	PTNFYIGSDGRTCVSNCTASQFVCKNDKCIP	TCVSN(1)CTASQFVCK	TCVSN(85.84)CTASQFVCK	3333	0.57481	0.52705	0.28045	0.27171	0.413505	0.159918
	Q07954	Prolow-density lipoprotein receptor-related protein 1	LRP1	>sp|Q07954|LRP1_HUMAN Prolow-density lipoprotein receptor-related protein 1 OS=Homo sapiens GN=LRP1 PE=1 SV=2	WRTNTIAKANKWTGHNVTVVQRTNTQPFDIQ	WTGHN(1)VTVVQR	WTGHN(62.34)VTVVQR	1511	0.54671	0.56851	0.349663	0.308775	0.443414	0.133212
	Q07954	Prolow-density lipoprotein receptor-related protein 1	LRP1	>sp|Q07954|LRP1_HUMAN Prolow-density lipoprotein receptor-related protein 1 OS=Homo sapiens GN=LRP1 PE=1 SV=2	DINECIRFGTCSQICNNTKGGHICSCARNFM	FGTCSQICN(0.996)N(0.004)TK	FGTCSQICN(24.19)N(-24.19)TK	3839	0.54983	0.54124	0.349113		0.480061	0.113485
	Q07954	Prolow-density lipoprotein receptor-related protein 1	LRP1	>sp|Q07954|LRP1_HUMAN Prolow-density lipoprotein receptor-related protein 1 OS=Homo sapiens GN=LRP1 PE=1 SV=2	SNRHRRQIDRGVTHINISGIKMPRGIAIDWV	GVTHIN(1)ISGIK	GVTHIN(79.49)ISGIK	3953	0.52062	0.53111	0.315736	0.354736	0.430551	0.111288
	Q07954	Prolow-density lipoprotein receptor-related protein 1	LRP1	>sp|Q07954|LRP1_HUMAN Prolow-density lipoprotein receptor-related protein 1 OS=Homo sapiens GN=LRP1 PE=1 SV=2	EEDCSIDPKITSCATNASICGDEARCVRTEK	ITSCATN(1)ASICGDEAR	ITSCATN(83.37)ASICGDEAR	3788	0.56986	0.58679	0.41978	0.382395	0.489706	0.103691
	Q07954	Prolow-density lipoprotein receptor-related protein 1	LRP1	>sp|Q07954|LRP1_HUMAN Prolow-density lipoprotein receptor-related protein 1 OS=Homo sapiens GN=LRP1 PE=1 SV=2	TDVTTQGSMIRRMHINGSNVQVIHRTGISNP	MHIN(1)GSNVQVIHR	MHIN(33.1)GSN(-33.1)VQVIHR	3089	0.572	0.42606	0.362253	0.378759	0.434768	0.0954006
	Q07954	Prolow-density lipoprotein receptor-related protein 1	LRP1	>sp|Q07954|LRP1_HUMAN Prolow-density lipoprotein receptor-related protein 1 OS=Homo sapiens GN=LRP1 PE=1 SV=2	WTDGDNISMANMDGSNRTIIFSGQKGPVGIA	IYWTDGDN(1)ISMAN(0.002)MDGSN(0.998)R	IYWTDGDN(48.3)ISMAN(-28.07)MDGSN(28.07)R	1733	0.49032	0.57328	0.453022	0.348238	0.466215	0.0933392
	Q07954	Prolow-density lipoprotein receptor-related protein 1	LRP1	>sp|Q07954|LRP1_HUMAN Prolow-density lipoprotein receptor-related protein 1 OS=Homo sapiens GN=LRP1 PE=1 SV=2	VVHPIRGKIYWTDGDNISMANMDGSNRTIIF	IYWTDGDN(1)ISMAN(0.002)MDGSN(0.998)R	IYWTDGDN(48.3)ISMAN(-28.07)MDGSN(28.07)R	1723	0.49032	0.57328	0.453022	0.348238	0.466215	0.0933392
	Q07954	Prolow-density lipoprotein receptor-related protein 1	LRP1	>sp|Q07954|LRP1_HUMAN Prolow-density lipoprotein receptor-related protein 1 OS=Homo sapiens GN=LRP1 PE=1 SV=2	ANAQQKTSVIRVNRFNSTEYQVVTRVDKGGA	FN(1)STEYQVVTR	FN(89.3)STEYQVVTR	446	0.54684	0.59561	0.387943	0.484919	0.503828	0.0895561
	Q07954	Prolow-density lipoprotein receptor-related protein 1	LRP1	>sp|Q07954|LRP1_HUMAN Prolow-density lipoprotein receptor-related protein 1 OS=Homo sapiens GN=LRP1 PE=1 SV=2	FANRYYIRKINIDGSNYTIIKQGINNAVAID	INIDGSN(1)YTIIK	IN(-77.47)IDGSN(77.47)YTIIK	3048	0.51372	0.49933	0.415956	0.416406	0.461353	0.0524901
	Q07954	Prolow-density lipoprotein receptor-related protein 1	LRP1	>sp|Q07954|LRP1_HUMAN Prolow-density lipoprotein receptor-related protein 1 OS=Homo sapiens GN=LRP1 PE=1 SV=2	TVSCACPHIMKIHKDNTTCYEFKKFIIYARQ	DN(1)TTCYEFKK	DN(70.94)TTCYEFKK	1575	0.40763	0.43894	0.318857	0.24965	0.353769	0.0860515
	Q07954	Prolow-density lipoprotein receptor-related protein 1	LRP1	>sp|Q07954|LRP1_HUMAN Prolow-density lipoprotein receptor-related protein 1 OS=Homo sapiens GN=LRP1 PE=1 SV=2	YWADAKISVIGSIRINGTDPIVAADSKRGIS	IN(1)GTDPIVAADSK	IN(45.61)GTDPIVAADSK	4075		0.39344	0.48452	0.468231	0.44873	0.0485703
	Q07954	Prolow-density lipoprotein receptor-related protein 1	LRP1	>sp|Q07954|LRP1_HUMAN Prolow-density lipoprotein receptor-related protein 1 OS=Homo sapiens GN=LRP1 PE=1 SV=2	EAPKNPHCTSQEHKCNASSQFICSSGRCVAE	CN(1)ASSQFICSSGR	CN(46.32)ASSQFICSSGR	2905	0.46321	0.48004	0.414216	0.406802	0.441067	0.0360754
	Q07954	Prolow-density lipoprotein receptor-related protein 1	LRP1	>sp|Q07954|LRP1_HUMAN Prolow-density lipoprotein receptor-related protein 1 OS=Homo sapiens GN=LRP1 PE=1 SV=2	YWVDAFYDRIETIIINGTDRKIVYEGPEINH	IETIIIN(1)GTDRK	IETIIIN(111.94)GTDRK	729	0.466	0.47701	0.422404	0.403796	0.442303	0.0348563
	P51654-2	Isoform 2 of Glypican-3	GPC3	>sp|P51654-2|GPC3_HUMAN Isoform 2 of Glypican-3 OS=Homo sapiens GN=GPC3;>sp|P51654|GPC3_HUMAN Glypican-3 OS=Homo sapiens GN=GPC3 PE=1 SV=1;>sp|P51654-3|GPC3_HUMAN Isoform 3 of Glypican-3 OS=Homo sapiens GN=GPC3	TPVPEAFEIVVRHAKNYTNAMFKNNYPSITP	N(1)YTNAMFK	N(45.24)YTN(-45.24)AMFK	70	2.4788	2.3894	1.21938		2.02919	0.702743
	P18465	HLA class I histocompatibility antigen, B-57 alpha chain	HLA-B	>sp|P18465|1B57_HUMAN HLA class I histocompatibility antigen, B-57 alpha chain OS=Homo sapiens GN=HLA-B PE=1 SV=1	AQTYRENIRIAIRYYNQSEAGSHIIQVMYGC	YYN(1)QSEAGSHIIQVMYGCDVGPDGR	YYN(52.97)QSEAGSHIIQVMYGCDVGPDGR	110	0.44513	0.46132	0.548125	0.523423	0.4945	0.0491615
Unknown	K7EPJ4	Cartilage intermediate layer protein 2	CILP2	>tr|K7EPJ4|K7EPJ4_HUMAN Cartilage intermediate layer protein 2 OS=Homo sapiens GN=CILP2 PE=1 SV=1;>sp|Q8IUL8|CILP2_HUMAN Cartilage intermediate layer protein 2 OS=Homo sapiens GN=CILP2 PE=2 SV=2	YIVKHPESRVREAGQNVTFCCKASGTPMPKK	EAGQN(1)VTFCCK	EAGQN(43.9)VTFCCK	314			0.424863	0.375094	0.399978	0.0351921
	H7C1I4	Pregnancy-specific beta-1-glycoprotein 9	PSG9	>tr|H7C1I4|H7C1I4_HUMAN Pregnancy-specific beta-1-glycoprotein 9 OS=Homo sapiens GN=PSG9 PE=1 SV=2;>tr|E7EW65|E7EW65_HUMAN Pregnancy-specific beta-1-glycoprotein 9 OS=Homo sapiens GN=PSG9 PE=1 SV=1;>tr|A0A087WYK1|A0A087WYK1_HUMAN Pregnancy-specific beta-1-	IIYGPAYSGRETVYSNASIIIQNVTRKDAGT	ETVYSN(1)ASIIIQN(1)VTR	ETVYSN(94.2)ASIIIQN(94.2)VTR	104	24.294	23.34	22.0804	11.6776	20.348	5.85093
	H7C1I4	Pregnancy-specific beta-1-glycoprotein 9	PSG9	>tr|H7C1I4|H7C1I4_HUMAN Pregnancy-specific beta-1-glycoprotein 9 OS=Homo sapiens GN=PSG9 PE=1 SV=2;>tr|E7EW65|E7EW65_HUMAN Pregnancy-specific beta-1-glycoprotein 9 OS=Homo sapiens GN=PSG9 PE=1 SV=1;>tr|A0A087WYK1|A0A087WYK1_HUMAN Pregnancy-specific beta-1-	SGRETVYSNASIIIQNVTRKDAGTYTIHIIK	ETVYSN(1)ASIIIQN(1)VTR	ETVYSN(94.2)ASIIIQN(94.2)VTR	111	24.294	23.34	22.0804	11.6776	20.348	5.85093
	H7C1I4	Pregnancy-specific beta-1-glycoprotein 9	PSG9	>tr|H7C1I4|H7C1I4_HUMAN Pregnancy-specific beta-1-glycoprotein 9 OS=Homo sapiens GN=PSG9 PE=1 SV=2;>tr|E7EW65|E7EW65_HUMAN Pregnancy-specific beta-1-glycoprotein 9 OS=Homo sapiens GN=PSG9 PE=1 SV=1;>tr|A0A087WYK1|A0A087WYK1_HUMAN Pregnancy-specific beta-1-	FQQSGQKIFIPQITRNHSGIYACSVHNSATG	N(1)HSGIYACSVHNSATGK	N(91.84)HSGIYACSVHN(-91.84)SATGK	294	33.872	34.735	27.9049	39.2788	33.9477	4.67483
	H7C1I4	Pregnancy-specific beta-1-glycoprotein 9	PSG9	>tr|H7C1I4|H7C1I4_HUMAN Pregnancy-specific beta-1-glycoprotein 9 OS=Homo sapiens GN=PSG9 PE=1 SV=2;>tr|E7EW65|E7EW65_HUMAN Pregnancy-specific beta-1-glycoprotein 9 OS=Homo sapiens GN=PSG9 PE=1 SV=1;>tr|A0A087WYK1|A0A087WYK1_HUMAN Pregnancy-specific beta-1-	RPIENRIIIIPSVTRNETGPYQCEIRDRYGG	N(1)ETGPYQCEIR	N(56.2)ETGPYQCEIR	210	31.653	36.337	35.6113	32.0072	33.9021	2.41517
	H3BM21	Integrin beta	N/A	>tr|H3BM21|H3BM21_HUMAN Integrin beta (Fragment) OS=Homo sapiens PE=3 SV=1;>sp|P05106-2|ITB3_HUMAN Isoform Beta-3B of Integrin beta-3 OS=Homo sapiens GN=ITGB3;>sp|P05106-3|ITB3_HUMAN Isoform Beta-3C of Integrin beta-3 OS=Homo sapiens GN=ITGB3;>sp|P05106|IT	CQAQAEPNSHRCNNGNGTFECGVCRCGPGWI	CNN(1)GN(1)GTFECGVCR	CN(-34.14)N(34.14)GN(55.73)GTFECGVCR	467	0.092296	0.13393			0.113113	0.0294397
	H0YJV3	Nidogen-2	NID2	>tr|H0YJV3|H0YJV3_HUMAN Nidogen-2 (Fragment) OS=Homo sapiens GN=NID2 PE=1 SV=1;>tr|A0A087WZP6|A0A087WZP6_HUMAN Nidogen-2 OS=Homo sapiens GN=NID2 PE=1 SV=1;>tr|A0A0A0MTL9|A0A0A0MTL9_HUMAN Nidogen-2 OS=Homo sapiens GN=NID2 PE=1 SV=1;>sp|Q14112-2|NID2_HUMAN I	TFGAINQTWSYRIHQNITYQVCRHAPRHPSF	IHQN(1)ITYQVCR	IHQN(43.3)ITYQVCR	20	1.2478	1.461	7.48279	6.27983	4.11785	3.22971
	H0Y5N9	Collagen alpha-1(XII) chain	COL12A1	>tr|H0Y5N9|H0Y5N9_HUMAN Collagen alpha-1(XII) chain (Fragment) OS=Homo sapiens GN=COL12A1 PE=1 SV=1;>tr|A0A087X0A8|A0A087X0A8_HUMAN Collagen alpha-1(XII) chain OS=Homo sapiens GN=COL12A1 PE=1 SV=1;>tr|D6RGG3|D6RGG3_HUMAN Collagen alpha-1(XII) chain OS=Homo	IDGYTSPGFKMIEAYNITEKNFASVQGVSIE	MIEAYN(1)ITEK	MIEAYN(46.8)ITEK	166		0.77619	0.381359	0.343985	0.500512	0.239475
	F5H8L4	SID1 transmembrane family member 2	SIDT2	>tr|F5H8L4|F5H8L4_HUMAN SID1 transmembrane family member 2 OS=Homo sapiens GN=SIDT2 PE=1 SV=1;>tr|C9JBG5|C9JBG5_HUMAN SID1 transmembrane family member 2 OS=Homo sapiens GN=SIDT2 PE=1 SV=2;>sp|Q8NBJ9|SIDT2_HUMAN SID1 transmembrane family member 2 OS=Homo sa	YVDEVNSEIVNIYTFNHTVTRNRTEGVRVSV	TYVDEVNSEIVNIYTFN(1)HTVTR	TYVDEVN(-92.2)SEIVN(-51.88)IYTFN(51.88)HTVTR	54	4.1555	4.3711	2.9215	3.11886	3.64174	0.727568
	F5H8L4	SID1 transmembrane family member 2	SIDT2	>tr|F5H8L4|F5H8L4_HUMAN SID1 transmembrane family member 2 OS=Homo sapiens GN=SIDT2 PE=1 SV=1;>tr|C9JBG5|C9JBG5_HUMAN SID1 transmembrane family member 2 OS=Homo sapiens GN=SIDT2 PE=1 SV=2;>sp|Q8NBJ9|SIDT2_HUMAN SID1 transmembrane family member 2 OS=Homo sa	RMDDFVIRTGEQFSFNTTAAQPQYFKYEFPE	TGEQFSFN(1)TTAAQPQYFK	TGEQFSFN(82.87)TTAAQPQYFK	165	3.2071	3.0993	3.54208	3.12217	3.24266	0.204928
	C9JP16	Cartilage-associated protein	CRTAP	>tr|C9JP16|C9JP16_HUMAN Cartilage-associated protein OS=Homo sapiens GN=CRTAP PE=1 SV=1;>sp|O75718|CRTAP_HUMAN Cartilage-associated protein OS=Homo sapiens GN=CRTAP PE=1 SV=1	RIHRIIRDSEAFCHRNCSAAPQPEPAAGIAS	N(1)CSAAPQPEPAAGIASYPEIR	N(71.43)CSAAPQPEPAAGIASYPEIR	87	0.84327	0.89063	3.0774	4.15904	2.24258	1.6488
	C9JL30	Sulfatase-modifying factor 2	SUMF2	>tr|C9JL30|C9JL30_HUMAN Sulfatase-modifying factor 2 (Fragment) OS=Homo sapiens GN=SUMF2 PE=1 SV=7;>tr|H7C3B2|H7C3B2_HUMAN Sulfatase-modifying factor 2 (Fragment) OS=Homo sapiens GN=SUMF2 PE=1 SV=1;>tr|A8MXB9|A8MXB9_HUMAN Sulfatase-modifying factor 2 OS=Ho	GIKGQVYPWGNWFQPNRTNIWQGKFPKGDKA	GQVYPWGN(0.001)WFQPN(0.999)R	GQVYPWGN(-32.7)WFQPN(32.7)R	213			4.00465	3.67904	3.84184	0.230237
	C9JE12	Transmembrane and ubiquitin-like domain-containing protein 1	TMUB1	>tr|C9JE12|C9JE12_HUMAN Transmembrane and ubiquitin-like domain-containing protein 1 (Fragment) OS=Homo sapiens GN=TMUB1 PE=1 SV=1;>tr|C9JCW7|C9JCW7_HUMAN Transmembrane and ubiquitin-like domain-containing protein 1 (Fragment) OS=Homo sapiens GN=TMUB1 PE=1	PDSPQEPIVIRIKFINDSEQVARAWPHDTIG	FIN(1)DSEQVAR	FIN(103.26)DSEQVAR	111	4.631	3.1457	0.686813		2.82117	1.99202
	C9JA68	Serpin B7	SERPINB7	>tr|C9JA68|C9JA68_HUMAN Serpin B7 (Fragment) OS=Homo sapiens GN=SERPINB7 PE=1 SV=6;>tr|A0A0K0K1F4|A0A0K0K1F4_HUMAN Serpin B7 (Fragment) OS=Homo sapiens GN=SERPINB7 PE=1 SV=1;>tr|C9JM00|C9JM00_HUMAN Serpin B7 (Fragment) OS=Homo sapiens GN=SERPINB7 PE=1 SV=6	QIDKIIHVNTASGYGNSSNSQSGIQSQIKRV	IIHVNTASGYGN(1)SSNSQSGIQSQIK	IIHVN(-71.16)TASGYGN(65.45)SSN(-65.45)SQSGIQSQIK	68	8.1682	7.3448	6.56556	6.37267	7.11281	0.819543
	A0A087X0W3	Glycosylated lysosomal membrane protein	GLMP	>tr|A0A087X0W3|A0A087X0W3_HUMAN Glycosylated lysosomal membrane protein OS=Homo sapiens GN=GLMP PE=1 SV=1;>sp|Q8WWB7-2|GLMP_HUMAN Isoform 2 of Glycosylated lysosomal membrane protein OS=Homo sapiens GN=GLMP;>sp|Q8WWB7|GLMP_HUMAN Glycosylated lysosomal memb	TFQGHPMNDPTRTFANGSIAFRVQAFSRSSR	TFAN(1)GSIAFR	TFAN(50.19)GSIAFR	187	2.1209	2.1627	1.84498	2.16464	2.07331	0.153547
	A0A087X0S5	Collagen alpha-1(VI) chain	COL6A1	>tr|A0A087X0S5|A0A087X0S5_HUMAN Collagen alpha-1(VI) chain OS=Homo sapiens GN=COL6A1 PE=1 SV=1;>sp|P12109|CO6A1_HUMAN Collagen alpha-1(VI) chain OS=Homo sapiens GN=COL6A1 PE=1 SV=3	EPRISIIATDHTYRRNFTAADWGQSRDAEEA	RN(1)FTAADWGQSR	RN(55.72)FTAADWGQSR	212	1.6534	1.7458	3.15507	3.33433	2.47215	0.895857
	A0A087X0S5	Collagen alpha-1(VI) chain	COL6A1	>tr|A0A087X0S5|A0A087X0S5_HUMAN Collagen alpha-1(VI) chain OS=Homo sapiens GN=COL6A1 PE=1 SV=1;>sp|P12109|CO6A1_HUMAN Collagen alpha-1(VI) chain OS=Homo sapiens GN=COL6A1 PE=1 SV=3	VKENYAEIIEDAFIKNVTAQICIDKKCPDYT	N(1)VTAQICIDK	N(60.26)VTAQICIDK	802	2.3791	2.4618	2.48663		2.44251	0.0563023
	A0A087WZ85	Roundabout homolog 1	ROBO1	>tr|A0A087WZ85|A0A087WZ85_HUMAN Roundabout homolog 1 OS=Homo sapiens GN=ROBO1 PE=1 SV=1;>tr|A0A0A0MSX4|A0A0A0MSX4_HUMAN Roundabout homolog 1 OS=Homo sapiens GN=ROBO1 PE=1 SV=1;>tr|A0A087WTM1|A0A087WTM1_HUMAN Roundabout homolog 1 OS=Homo sapiens GN=ROBO1 PE	YVCVARNYIGEAVSHNASIEVAIIRDDFRQN	NYIGEAVSHN(1)ASIEVAIIR	N(-71.64)YIGEAVSHN(71.64)ASIEVAIIR	41	2.4589	2.4965	1.96248	1.59714	2.12875	0.429921
	A0A087WXD1	Sodium/hydrogen exchanger	SLC9A7	>tr|A0A087WXD1|A0A087WXD1_HUMAN Sodium/hydrogen exchanger OS=Homo sapiens GN=SLC9A7 PE=1 SV=1;>sp|Q96T83|SL9A7_HUMAN Sodium/hydrogen exchanger 7 OS=Homo sapiens GN=SLC9A7 PE=1 SV=1	ISCTQEDRAFSTIIVNVSGKFFEYTIKGEIS	AFSTIIVN(1)VSGK	AFSTIIVN(51.73)VSGK	145	3.5368	3.5643	3.33322	2.75794	3.29806	0.374545
	A0A087WX61	CD83 antigen	CD83	>tr|A0A087WX61|A0A087WX61_HUMAN CD83 antigen OS=Homo sapiens GN=CD83 PE=1 SV=1;>sp|Q01151|CD83_HUMAN CD83 antigen OS=Homo sapiens GN=CD83 PE=1 SV=1	QEDHIRGQHYHQKGQNGSFDAPNERPYSIKI	GQN(1)GSFDAPNERPYSIK	GQN(46.42)GSFDAPN(-46.42)ERPYSIK	20	0.54447	0.44431			0.49439	0.0708238
	A0A087WVL4	Allergin-1	MILR1	>tr|A0A087WVL4|A0A087WVL4_HUMAN Allergin-1 (Fragment) OS=Homo sapiens GN=MILR1 PE=1 SV=1;>sp|Q7Z6M3|MILR1_HUMAN Allergin-1 OS=Homo sapiens GN=MILR1 PE=1 SV=2;>sp|Q7Z6M3-3|MILR1_HUMAN Isoform 3 of Allergin-1 OS=Homo sapiens GN=MILR1	ISPAISKYDREPAEFNITKK___________	YDREPAEFN(1)ITK	YDREPAEFN(70.44)ITK	182	3.2185		7.08617	5.12479	5.14315	1.9339
	A0A087WVL4	Allergin-1	MILR1	>tr|A0A087WVL4|A0A087WVL4_HUMAN Allergin-1 (Fragment) OS=Homo sapiens GN=MILR1 PE=1 SV=1;>sp|Q7Z6M3|MILR1_HUMAN Allergin-1 OS=Homo sapiens GN=MILR1 PE=1 SV=2;>sp|Q7Z6M3-2|MILR1_HUMAN Isoform 2 of Allergin-1 OS=Homo sapiens GN=MILR1	SPCIDSKTKVVMKGQNVSMFCSHKNKSIQIT	GQN(1)VSMFCSHK	GQN(84.48)VSMFCSHK	51	5.0112	3.2312	3.2113	2.4567	3.4776	1.0841
	A0A087WUT8	Chondroitin sulfate proteoglycan 5	CSPG5	>tr|A0A087WUT8|A0A087WUT8_HUMAN Chondroitin sulfate proteoglycan 5 OS=Homo sapiens GN=CSPG5 PE=1 SV=1;>sp|O95196-3|CSPG5_HUMAN Isoform 3 of Chondroitin sulfate proteoglycan 5 OS=Homo sapiens GN=CSPG5;>sp|O95196-2|CSPG5_HUMAN Isoform 2 of Chondroitin sulfat	RPRPGEPGRDIASSENGTECRSGFVRHNGSC	DIASSEN(1)GTECR	DIASSEN(66.99)GTECR	355		0.30815		0.077918	0.193034	0.162799
	Q9H9K5	Endogenous retrovirus group MER34 member 1 Env polyprotein	ERVMER34-1	>sp|Q9H9K5|MER34_HUMAN Endogenous retrovirus group MER34 member 1 Env polyprotein OS=Homo sapiens GN=ERVMER34-1 PE=2 SV=1	GIGYIVPSITRYITINASQITNIRSFIHKVT	YITIN(1)ASQITNIR	YITIN(39.15)ASQITN(-39.15)IR	333		2.6078	2.41121	1.98708	2.33536	0.317232
	Q9H6B4	CXADR-like membrane protein	CLMP	>sp|Q9H6B4|CLMP_HUMAN CXADR-like membrane protein OS=Homo sapiens GN=CLMP PE=1 SV=1	NQKVVITYSSRHVYNNITEEQKGRVAFASNF	HVYN(1)N(1)ITEEQK	HVYN(81.92)N(81.92)ITEEQK	74	2.6289	2.5315	2.0849	2.09723	2.33563	0.285234
	Q8NBN3-2	Isoform 2 of Transmembrane protein 87A	TMEM87A	>sp|Q8NBN3-2|TM87A_HUMAN Isoform 2 of Transmembrane protein 87A OS=Homo sapiens GN=TMEM87A;>sp|Q8NBN3|TM87A_HUMAN Transmembrane protein 87A OS=Homo sapiens GN=TMEM87A PE=1 SV=3;>sp|Q8NBN3-3|TM87A_HUMAN Isoform 3 of Transmembrane protein 87A OS=Homo sapiens	MHRIPIIGEKQEAKENGTNITFIGDKTIQMP	QEAKEN(1)GTN(1)ITFIGDK	QEAKEN(59.73)GTN(59.73)ITFIGDK	157	0.57769	0.60146	0.408247	0.42959	0.504247	0.0993881
	Q8NBN3-2	Isoform 2 of Transmembrane protein 87A	TMEM87A	>sp|Q8NBN3-2|TM87A_HUMAN Isoform 2 of Transmembrane protein 87A OS=Homo sapiens GN=TMEM87A;>sp|Q8NBN3|TM87A_HUMAN Transmembrane protein 87A OS=Homo sapiens GN=TMEM87A PE=1 SV=3;>sp|Q8NBN3-3|TM87A_HUMAN Isoform 3 of Transmembrane protein 87A OS=Homo sapiens	IPIIGEKQEAKENGTNITFIGDKTIQMPFIK	QEAKEN(1)GTN(1)ITFIGDK	QEAKEN(59.73)GTN(59.73)ITFIGDK	160	0.4583	0.42429	0.443656	0.469241	0.448872	0.0194532
	Q17RY6	Lymphocyte antigen 6K	LY6K	>sp|Q17RY6|LY6K_HUMAN Lymphocyte antigen 6K OS=Homo sapiens GN=LY6K PE=1 SV=2	KCCKIRYCNIEGPPINSSVFKEYAGSMGESC	YCN(1)IEGPPIN(1)SSVFK	YCN(43.59)IEGPPIN(43.59)SSVFK	129	1.8559	1.7748	3.34169	3.22674	2.54978	0.849992
