# Supplementary material for: Integrated proteomic and N-glycoproteomic analyses of doxorubicin sensitive and resistant ovarian cancer cells reveal glycoprotein alteration in protein abundance and glycosylation
Source: Oncotarget. 2017 Jan 6;8(8):13413–27. doi: 10.18632/oncotarget.14542 (PMC5355108; doi:10.18632/oncotarget.14542)
Supplement: Supplementary file 11 [file oncotarget-08-13413-s011.xlsx]

## Sheet: A-7101 protein groups
Protein	Protein names	Gene names	Fasta headers	Number of proteins	Peptides	Razor + unique peptides	Unique peptides	Sequence coverage [%]	Unique + razor sequence coverage [%]	Unique sequence coverage [%]	Mol. weight [kDa]	Sequence length	Sequence lengths	Fraction average	Q-value	Score	F1(ADR/OVC)	F2(ADR/OVC)	R1(ADR/OVC)	R2(ADR/OVC)
A0A024QZX5	Serpin B6	SERPINB6	>tr|A0A024QZX5|A0A024QZX5_HUMAN Serpin B6 OS=Homo sapiens GN=SERPINB6 PE=1 SV=1;>tr|A0A087X1N8|A0A087X1N8_HUMAN Serpin B6 OS=Homo sapiens GN=SERPINB6 PE=1 SV=1;>sp|P35237|SPB6_HUMAN Serpin B6 OS=Homo sapiens GN=SERPINB6 PE=1 SV=3	3	14	14	13	45.8	45.8	43.7	43.024	380	380;395;376	5.14	0	196.23	0.80979	0.77811	0.827404	0.734322
A0A024R216	Hepatoma-derived growth factor, related protein 3, isoform CRA_a	HDGFRP3	>tr|A0A024R216|A0A024R216_HUMAN Hepatoma-derived growth factor, related protein 3, isoform CRA_a OS=Homo sapiens GN=HDGFRP3 PE=1 SV=1;>sp|Q9Y3E1|HDGR3_HUMAN Hepatoma-derived growth factor-related protein 3 OS=Homo sapiens GN=HDGFRP3 PE=1 SV=1	4	5	3	3	31.5	19.2	19.2	22.619	203	203;203;44;141	9.2	0	34.864	1.1857	1.2337	1.8357	1.80946
A0A024R412	Neuropilin 2, isoform CRA_c	NRP2	>tr|A0A024R412|A0A024R412_HUMAN Neuropilin 2, isoform CRA_c OS=Homo sapiens GN=NRP2 PE=1 SV=1;>tr|A0A024R3W6|A0A024R3W6_HUMAN Neuropilin 2, isoform CRA_h OS=Homo sapiens GN=NRP2 PE=1 SV=1;>tr|Q7LBX6|Q7LBX6_HUMAN Neuropilin 2 OS=Homo sapiens GN=NRP2 PE=1 SV	10	2	2	2	1.8	1.8	1.8	101.38	901	901;909;926;931;901;906;909;926;931;555	5.13	0.0011958	2.6924	1.0795	1.1049	0.901795	0.822233
A0A024R4E5	High density lipoprotein binding protein (Vigilin), isoform CRA_a	HDLBP	>tr|A0A024R4E5|A0A024R4E5_HUMAN High density lipoprotein binding protein (Vigilin), isoform CRA_a OS=Homo sapiens GN=HDLBP PE=1 SV=1;>sp|Q00341|VIGLN_HUMAN Vigilin OS=Homo sapiens GN=HDLBP PE=1 SV=2;>sp|Q00341-2|VIGLN_HUMAN Isoform 2 of Vigilin OS=Homo sap	22	52	52	51	46.5	46.5	46	141.44	1268	1268;1268;1235;973;332;221;224;164;267;141;147;308;126;96;128;69;79;81;46;53;17;19	6.65	0	323.31	1.1679	1.1542	1.33392	1.45747
A0A024R4M0	40S ribosomal protein S9	RPS9	>tr|A0A024R4M0|A0A024R4M0_HUMAN 40S ribosomal protein S9 OS=Homo sapiens GN=RPS9 PE=1 SV=1;>sp|P46781|RS9_HUMAN 40S ribosomal protein S9 OS=Homo sapiens GN=RPS9 PE=1 SV=3;>tr|B5MCT8|B5MCT8_HUMAN 40S ribosomal protein S9 OS=Homo sapiens GN=RPS9 PE=1 SV=1;>t	6	16	16	16	50.5	50.5	50.5	22.591	194	194;194;139;156;77;79	6.68	0	42.559	1.0154	1.015	1.00378	1.00641
A0A024R4N9	tRNA-splicing endonuclease subunit Sen34	TSEN34	>tr|A0A024R4N9|A0A024R4N9_HUMAN tRNA-splicing endonuclease subunit Sen34 OS=Homo sapiens GN=TSEN34 PE=1 SV=1;>sp|Q9BSV6|SEN34_HUMAN tRNA-splicing endonuclease subunit Sen34 OS=Homo sapiens GN=TSEN34 PE=1 SV=1;>tr|E7EQB3|E7EQB3_HUMAN tRNA-splicing endonucle	6	7	7	7	29.7	29.7	29.7	33.652	310	310;310;315;242;251;252	5.37	0	37.936	0.66938	0.71878	1.36541	0.815062
A0A024RA52	Proteasome subunit alpha type	PSMA2	>tr|A0A024RA52|A0A024RA52_HUMAN Proteasome subunit alpha type OS=Homo sapiens GN=PSMA2 PE=1 SV=1;>sp|P25787|PSA2_HUMAN Proteasome subunit alpha type-2 OS=Homo sapiens GN=PSMA2 PE=1 SV=2;>tr|C9JCK5|C9JCK5_HUMAN Proteasome subunit alpha type-2 OS=Homo sapien	5	13	13	13	72.6	72.6	72.6	25.898	234	234;234;164;48;36	6.79	0	262.94	0.83192	0.83158	1.10893	1.07523
A0A024RAC6	Transcription elongation factor B polypeptide 3	TCEB3	>tr|A0A024RAC6|A0A024RAC6_HUMAN Transcription elongation factor B polypeptide 3 OS=Homo sapiens GN=TCEB3 PE=1 SV=1;>sp|Q14241|ELOA1_HUMAN Transcription elongation factor B polypeptide 3 OS=Homo sapiens GN=TCEB3 PE=1 SV=2	2	4	4	4	5.2	5.2	5.2	87.229	772	772;798	6.75	0	10.135	1.7768	1.336	2.80034	NaN
A0A024RCR6	HLA-B associated transcript 3, isoform CRA_a	BAT3	>tr|A0A024RCR6|A0A024RCR6_HUMAN HLA-B associated transcript 3, isoform CRA_a OS=Homo sapiens GN=BAT3 PE=1 SV=1;>tr|A0A0G2JK23|A0A0G2JK23_HUMAN Large proline-rich protein BAG6 OS=Homo sapiens GN=BAG6 PE=1 SV=1;>sp|P46379-2|BAG6_HUMAN Isoform 2 of Large prol	28	28	28	28	35.5	35.5	35.5	118.7	1126	1126;1132;1126;1132;1162;1077;903;1077;742;742;515;197;206;215;232;243;244;258;259;262;158;136;226;185;238;238;245;245	5.99	0	323.31	0.78449	0.95032	0.891107	0.865052
A0A067XG54	Phospholipid-transporting ATPase	ATP11C	>tr|A0A067XG54|A0A067XG54_HUMAN Phospholipid-transporting ATPase OS=Homo sapiens GN=ATP11C PE=1 SV=1;>sp|Q8NB49-2|AT11C_HUMAN Isoform 2 of Phospholipid-transporting ATPase IG OS=Homo sapiens GN=ATP11C;>sp|Q8NB49-3|AT11C_HUMAN Isoform 3 of Phospholipid-tran	6	4	4	3	4.3	4.3	3.7	127.68	1113	1113;1108;1119;1128;1132;195	9	0.00016345	5.0176	0.96185	NaN	NaN	NaN
A0A075B6E5	Protein enabled homolog	ENAH	>tr|A0A075B6E5|A0A075B6E5_HUMAN Protein enabled homolog (Fragment) OS=Homo sapiens GN=ENAH PE=1 SV=2	1	10	1	1	58.2	5.2	5.2	24.92	213	213	6	0.0019023	2.3565	NaN	NaN	NaN	NaN
A0A075B6F9	Nitric oxide synthase-interacting protein	NOSIP	>tr|A0A075B6F9|A0A075B6F9_HUMAN Nitric oxide synthase-interacting protein OS=Homo sapiens GN=NOSIP PE=1 SV=1	1	14	1	1	62.5	7.9	7.9	33.431	304	304	6	1	-2	NaN	NaN	NaN	NaN
A0A075B6P0	NADH dehydrogenase (ubiquinone) complex I, assembly factor 6	NDUFAF6	>tr|A0A075B6P0|A0A075B6P0_HUMAN NADH dehydrogenase (ubiquinone) complex I, assembly factor 6 OS=Homo sapiens GN=NDUFAF6 PE=1 SV=1;>sp|Q330K2-2|NDUF6_HUMAN Isoform 2 of NADH dehydrogenase (ubiquinone) complex I, assembly factor 6 OS=Homo sapiens GN=NDUFAF6;	5	4	4	4	20.7	20.7	20.7	28.495	241	241;281;333;133;102	6.89	0	13.081	NaN	2.0511	1.64815	2.37818
A0A075B6T1	Activating molecule in BECN1-regulated autophagy protein 1	AMBRA1	>tr|A0A075B6T1|A0A075B6T1_HUMAN Activating molecule in BECN1-regulated autophagy protein 1 OS=Homo sapiens GN=AMBRA1 PE=1 SV=1;>sp|Q9C0C7-4|AMRA1_HUMAN Isoform 4 of Activating molecule in BECN1-regulated autophagy protein 1 OS=Homo sapiens GN=AMBRA1;>sp|Q9	8	4	4	4	5.7	5.7	5.7	129.6	1179	1179;1208;1238;1269;1298;1301;761;256	5.62	0	13.33	1.3103	1.2178	NaN	1.91267
A0A075B6T4	Kelch repeat and BTB domain-containing protein 4	KBTBD4	>tr|A0A075B6T4|A0A075B6T4_HUMAN Kelch repeat and BTB domain-containing protein 4 OS=Homo sapiens GN=KBTBD4 PE=1 SV=1;>sp|Q9NVX7|KBTB4_HUMAN Kelch repeat and BTB domain-containing protein 4 OS=Homo sapiens GN=KBTBD4 PE=1 SV=3;>sp|Q9NVX7-2|KBTB4_HUMAN Isofor	3	1	1	1	2	2	2	61.009	543	543;518;534	5.5	0.0095559	1.751	NaN	NaN	NaN	NaN
A0A075B730	Epiplakin	EPPK1	>tr|A0A075B730|A0A075B730_HUMAN Epiplakin OS=Homo sapiens GN=EPPK1 PE=1 SV=2;>tr|A0A087X1U6|A0A087X1U6_HUMAN Epiplakin OS=Homo sapiens GN=EPPK1 PE=1 SV=1;>sp|P58107|EPIPL_HUMAN Epiplakin OS=Homo sapiens GN=EPPK1 PE=1 SV=2	3	17	11	11	20	14	14	553.12	5063	5063;5088;5090	6.41	0	93.266	0.98	2.0811	1.67059	2.2521
A0A075B746	28S ribosomal protein S21, mitochondrial	MRPS21	>tr|A0A075B746|A0A075B746_HUMAN 28S ribosomal protein S21, mitochondrial OS=Homo sapiens GN=MRPS21 PE=1 SV=1;>sp|P82921|RT21_HUMAN 28S ribosomal protein S21, mitochondrial OS=Homo sapiens GN=MRPS21 PE=1 SV=2	2	2	2	2	29.9	29.9	29.9	10.688	87	87;87	5.14	0	14.763	1.6843	NaN	1.23069	1.79856
A0A075B793	GRIP1-associated protein 1	GRIPAP1	>tr|A0A075B793|A0A075B793_HUMAN GRIP1-associated protein 1 OS=Homo sapiens GN=GRIPAP1 PE=1 SV=2;>sp|Q4V328-4|GRAP1_HUMAN Isoform 4 of GRIP1-associated protein 1 OS=Homo sapiens GN=GRIPAP1;>sp|Q4V328|GRAP1_HUMAN GRIP1-associated protein 1 OS=Homo sapiens GN	10	14	14	14	22.8	22.8	22.8	92.753	810	810;810;841;796;625;594;302;69;121;61	6.85	0	130.43	1.0482	0.93833	0.825491	0.795355
A0A075B7F8	Nuclear envelope pore membrane protein POM 121C	POM121C	>tr|A0A075B7F8|A0A075B7F8_HUMAN Nuclear envelope pore membrane protein POM 121C OS=Homo sapiens GN=POM121C PE=1 SV=2;>sp|A8CG34|P121C_HUMAN Nuclear envelope pore membrane protein POM 121C OS=Homo sapiens GN=POM121C PE=1 SV=2;>tr|A0A087WY75|A0A087WY75_HUMAN	6	11	11	3	12.8	12.8	5	125.09	1229	1229;1229;987;987;834;107	5.74	0	73.991	1.2311	1.2659	1.16893	0.893735
A0A087WSV0	Bcl-2-like protein 12	BCL2L12	>tr|A0A087WSV0|A0A087WSV0_HUMAN Bcl-2-like protein 12 OS=Homo sapiens GN=BCL2L12 PE=1 SV=1;>sp|Q9HB09|B2L12_HUMAN Bcl-2-like protein 12 OS=Homo sapiens GN=BCL2L12 PE=1 SV=1;>sp|Q9HB09-3|B2L12_HUMAN Isoform 3 of Bcl-2-like protein 12 OS=Homo sapiens GN=BCL2	10	10	10	10	43.6	43.6	43.6	26.907	250	250;334;333;269;138;92;92;193;130;176	6.24	0	68.756	2.0362	2.686	1.88225	1.83154
A0A087WSW9	Thioredoxin reductase 1, cytoplasmic	TXNRD1	>tr|A0A087WSW9|A0A087WSW9_HUMAN Thioredoxin reductase 1, cytoplasmic OS=Homo sapiens GN=TXNRD1 PE=1 SV=1;>tr|A0A087WSY9|A0A087WSY9_HUMAN Thioredoxin reductase 1, cytoplasmic OS=Homo sapiens GN=TXNRD1 PE=1 SV=2;>sp|Q16881-4|TRXR1_HUMAN Isoform 4 of Thioredo	16	24	24	2	68.6	68.6	5.5	60.078	548	548;648;551;598;649;498;499;543;482;175;103;139;70;72;53;44	6.13	0	323.31	0.88019	0.8498	1.1282	1.12486
A0A087WT20	DDB1- and CUL4-associated factor 13	DCAF13	>tr|A0A087WT20|A0A087WT20_HUMAN DDB1- and CUL4-associated factor 13 OS=Homo sapiens GN=DCAF13 PE=1 SV=1;>sp|Q9NV06|DCA13_HUMAN DDB1- and CUL4-associated factor 13 OS=Homo sapiens GN=DCAF13 PE=1 SV=2;>tr|B3KME9|B3KME9_HUMAN DDB1- and CUL4-associated factor	6	15	15	15	31	31	31	67.55	597	597;445;221;185;204;96	6.88	0	72.374	1.4096	1.1896	1.48117	1.31289
A0A087WT30	Uncharacterized protein C12orf45	C12orf45	>tr|A0A087WT30|A0A087WT30_HUMAN Uncharacterized protein C12orf45 OS=Homo sapiens GN=C12orf45 PE=1 SV=1;>sp|Q8N5I9|CL045_HUMAN Uncharacterized protein C12orf45 OS=Homo sapiens GN=C12orf45 PE=1 SV=2;>tr|J3KN91|J3KN91_HUMAN Uncharacterized protein C12orf45 OS	3	5	5	5	28.9	28.9	28.9	20.336	187	187;185;67	7.6	0	48.791	1.6216	1.8552	2.25769	2.30054
A0A087WT44	Heme oxygenase 2	HMOX2	>tr|A0A087WT44|A0A087WT44_HUMAN Heme oxygenase 2 OS=Homo sapiens GN=HMOX2 PE=1 SV=1;>sp|P30519-2|HMOX2_HUMAN Isoform 2 of Heme oxygenase 2 OS=Homo sapiens GN=HMOX2;>sp|P30519|HMOX2_HUMAN Heme oxygenase 2 OS=Homo sapiens GN=HMOX2 PE=1 SV=2;>tr|I3L159|I3L159	10	12	12	12	46.5	46.5	46.5	41.669	370	370;287;316;229;238;110;130;131;132;110	7.99	0	323.31	1.3041	1.3851	1.12478	1.15949
A0A087WT58	Maestro heat-like repeat-containing protein family member 2A	MROH2A	>tr|A0A087WT58|A0A087WT58_HUMAN Maestro heat-like repeat-containing protein family member 2A OS=Homo sapiens GN=MROH2A PE=4 SV=1	1	1	1	1	0.7	0.7	0.7	191.21	1688	1688	7.5	0.0098067	1.7176	NaN	NaN	NaN	NaN
A0A087WT67	Zinc finger protein 195	ZNF195	>tr|A0A087WT67|A0A087WT67_HUMAN Zinc finger protein 195 OS=Homo sapiens GN=ZNF195 PE=1 SV=1;>sp|O14628-7|ZN195_HUMAN Isoform 7 of Zinc finger protein 195 OS=Homo sapiens GN=ZNF195;>sp|O14628-6|ZN195_HUMAN Isoform 6 of Zinc finger protein 195 OS=Homo sapien	11	2	2	2	3.5	3.5	3.5	72.659	633	633;561;610;91;115;131;278;90;557;606;629	9	0.0017595	2.3928	NaN	NaN	NaN	NaN
A0A087WT84	JmjC domain-containing protein 4	JMJD4	>tr|A0A087WT84|A0A087WT84_HUMAN JmjC domain-containing protein 4 OS=Homo sapiens GN=JMJD4 PE=1 SV=1;>sp|Q9H9V9-2|JMJD4_HUMAN Isoform 2 of JmjC domain-containing protein 4 OS=Homo sapiens GN=JMJD4;>sp|Q9H9V9|JMJD4_HUMAN JmjC domain-containing protein 4 OS=H	3	2	2	2	5.8	5.8	5.8	47.425	417	417;447;463	11	0	11.111	NaN	NaN	NaN	NaN
A0A087WT99	Ester hydrolase C11orf54	C11orf54	>tr|A0A087WT99|A0A087WT99_HUMAN Ester hydrolase C11orf54 OS=Homo sapiens GN=C11orf54 PE=1 SV=1;>sp|Q9H0W9-2|CK054_HUMAN Isoform 2 of Ester hydrolase C11orf54 OS=Homo sapiens GN=C11orf54;>sp|Q9H0W9|CK054_HUMAN Ester hydrolase C11orf54 OS=Homo sapiens GN=C11	13	8	8	8	36.3	36.3	36.3	28.683	256	256;296;315;187;239;204;265;185;76;95;100;149;171	6.36	0	53.676	0.6025	0.68964	1.03536	0.931359
A0A087WTA5	Translation initiation factor eIF-2B subunit delta	EIF2B4	>tr|A0A087WTA5|A0A087WTA5_HUMAN Translation initiation factor eIF-2B subunit delta OS=Homo sapiens GN=EIF2B4 PE=1 SV=1;>sp|Q9UI10-3|EI2BD_HUMAN Isoform 3 of Translation initiation factor eIF-2B subunit delta OS=Homo sapiens GN=EIF2B4;>sp|Q9UI10-2|EI2BD_HUM	5	17	1	1	43.7	3.8	3.8	57.495	520	520;522;543;194;12	3	0	12.703	NaN	NaN	NaN	NaN
A0A087WTA8	Collagen alpha-2(I) chain	COL1A2	>tr|A0A087WTA8|A0A087WTA8_HUMAN Collagen alpha-2(I) chain OS=Homo sapiens GN=COL1A2 PE=1 SV=1;>sp|P08123|CO1A2_HUMAN Collagen alpha-2(I) chain OS=Homo sapiens GN=COL1A2 PE=1 SV=7	2	2	1	1	1.5	1	1	129.15	1364	1364;1366	10	0.0016236	2.475	NaN	NaN	NaN	NaN
P86397	Hydroxyacyl-thioester dehydratase type 2, mitochondrial	RPP14	>tr|A0A087WTC8|A0A087WTC8_HUMAN Uncharacterized protein (Fragment) OS=Homo sapiens PE=1 SV=1;>tr|L0R6P0|L0R6P0_HUMAN Alternative protein RPP14 OS=Homo sapiens GN=RPP14 PE=1 SV=1;>sp|P86397|HTD2_HUMAN Hydroxyacyl-thioester dehydratase type 2, mitochondrial	3	1	1	1	36.8	36.8	36.8	8.803	76	76;168;168	8	0.00016271	4.9174	NaN	NaN	NaN	NaN
A0A087WTM1	Roundabout homolog 1	ROBO1	>tr|A0A087WTM1|A0A087WTM1_HUMAN Roundabout homolog 1 OS=Homo sapiens GN=ROBO1 PE=1 SV=1;>sp|Q9Y6N7-6|ROBO1_HUMAN Isoform 6 of Roundabout homolog 1 OS=Homo sapiens GN=ROBO1;>sp|Q9Y6N7-5|ROBO1_HUMAN Isoform 5 of Roundabout homolog 1 OS=Homo sapiens GN=ROBO1;	16	11	11	11	10.8	10.8	10.8	175.85	1606	1606;1551;1606;1612;1615;1651;1655;1525;1531;192;564;1070;1439;1185;1378;1394	6.68	0	88.008	1.3966	1.2045	1.88886	1.31411
A0A087WTM7	Apolipoprotein B-100	APOB	>tr|A0A087WTM7|A0A087WTM7_HUMAN Apolipoprotein B-100 OS=Homo sapiens GN=APOB PE=1 SV=1;>sp|P04114|APOB_HUMAN Apolipoprotein B-100 OS=Homo sapiens GN=APOB PE=1 SV=2	3	17	12	12	3.5	2.5	2.5	489.83	4344	4344;4563;828	6.23	0	59.979	0.12115	0.10701	8.80669	6.0423
A0A087WU02	Endoplasmic reticulum-Golgi intermediate compartment protein 2	ERGIC2	>tr|A0A087WU02|A0A087WU02_HUMAN Endoplasmic reticulum-Golgi intermediate compartment protein 2 OS=Homo sapiens GN=ERGIC2 PE=1 SV=1;>sp|Q96RQ1|ERGI2_HUMAN Endoplasmic reticulum-Golgi intermediate compartment protein 2 OS=Homo sapiens GN=ERGIC2 PE=1 SV=2;>tr	9	5	5	5	16.8	16.8	16.8	43.432	386	386;377;172;209;220;163;175;203;57	7.15	0	29.988	1.1963	1.2422	1.64349	1.11949
A0A087WU31	Chloride channel protein	CLCN3	>tr|A0A087WU31|A0A087WU31_HUMAN Chloride channel protein OS=Homo sapiens GN=CLCN3 PE=1 SV=1;>tr|A0A0A0MTB7|A0A0A0MTB7_HUMAN Chloride channel protein OS=Homo sapiens GN=CLCN3 PE=1 SV=1;>sp|P51790-4|CLCN3_HUMAN Isoform 3 of H(+)/Cl(-) exchange transporter 3	13	5	5	5	5.9	5.9	5.9	87.947	791	791;801;791;801;818;725;866;245;729;666;746;760;816	4.11	0	9.4558	1.2795	NaN	0.939408	1.43029
A0A087WU53	Magnesium transporter protein 1	MAGT1	>tr|A0A087WU53|A0A087WU53_HUMAN Magnesium transporter protein 1 OS=Homo sapiens GN=MAGT1 PE=1 SV=1;>sp|Q9H0U3|MAGT1_HUMAN Magnesium transporter protein 1 OS=Homo sapiens GN=MAGT1 PE=1 SV=1	3	7	7	7	19.3	19.3	19.3	41.531	367	367;335;134	7.38	0	35.874	1.2323	1.2755	1.04872	0.880514
A0A087WU64	DNA polymerase	POLA1	>tr|A0A087WU64|A0A087WU64_HUMAN DNA polymerase OS=Homo sapiens GN=POLA1 PE=1 SV=1;>tr|A6NMQ1|A6NMQ1_HUMAN DNA polymerase OS=Homo sapiens GN=POLA1 PE=1 SV=1;>sp|P09884|DPOLA_HUMAN DNA polymerase alpha catalytic subunit OS=Homo sapiens GN=POLA1 PE=1 SV=2	3	10	10	10	8.6	8.6	8.6	165.77	1461	1461;1468;1462	7.25	0	21.84	0.71555	0.57808	NaN	0.839772
A0A087WUA4	UBX domain-containing protein 8	UBXN8	>tr|A0A087WUA4|A0A087WUA4_HUMAN UBX domain-containing protein 8 OS=Homo sapiens GN=UBXN8 PE=1 SV=1;>tr|A0A087WV67|A0A087WV67_HUMAN UBX domain-containing protein 8 OS=Homo sapiens GN=UBXN8 PE=1 SV=1;>tr|A0A087WT23|A0A087WT23_HUMAN UBX domain-containing prot	6	1	1	1	6.6	6.6	6.6	25.656	229	229;270;310;229;233;270	2	0.002333	2.2852	NaN	NaN	NaN	NaN
A0A087WUA5	EH domain-containing protein 4	EHD4	>tr|A0A087WUA5|A0A087WUA5_HUMAN EH domain-containing protein 4 OS=Homo sapiens GN=EHD4 PE=1 SV=1;>sp|Q9H223|EHD4_HUMAN EH domain-containing protein 4 OS=Homo sapiens GN=EHD4 PE=1 SV=1	2	21	18	16	45.2	39.6	36.1	61.113	540	540;541	6.94	0	87.739	0.96621	1.0208	1.09497	1.12203
A0A087WUB9	Beta-catenin-like protein 1	CTNNBL1	>tr|A0A087WUB9|A0A087WUB9_HUMAN Beta-catenin-like protein 1 OS=Homo sapiens GN=CTNNBL1 PE=1 SV=1;>sp|Q8WYA6|CTBL1_HUMAN Beta-catenin-like protein 1 OS=Homo sapiens GN=CTNNBL1 PE=1 SV=1;>sp|Q8WYA6-4|CTBL1_HUMAN Isoform 4 of Beta-catenin-like protein 1 OS=Ho	6	13	13	13	22.9	22.9	22.9	65.702	568	568;563;536;311;376;166	6.55	0	94.601	1.0084	1.0073	0.916926	1.01935
A0A087WUC6	Signal peptidase complex subunit 2	SPCS2	>tr|A0A087WUC6|A0A087WUC6_HUMAN Signal peptidase complex subunit 2 OS=Homo sapiens GN=SPCS2 PE=1 SV=1;>tr|E9PI68|E9PI68_HUMAN Signal peptidase complex subunit 2 OS=Homo sapiens GN=SPCS2 PE=1 SV=1;>sp|Q15005|SPCS2_HUMAN Signal peptidase complex subunit 2 OS	6	7	7	7	35.7	35.7	35.7	25.09	227	227;257;226;157;87;166	5.58	0	149.76	1.3174	1.1357	1.08619	1.02181
A0A087WUD1	Zinc finger protein 787	ZNF787	>tr|A0A087WUD1|A0A087WUD1_HUMAN Zinc finger protein 787 OS=Homo sapiens GN=ZNF787 PE=1 SV=1;>sp|Q6DD87|ZN787_HUMAN Zinc finger protein 787 OS=Homo sapiens GN=ZNF787 PE=1 SV=3	2	8	8	8	30.6	30.6	30.6	40.428	382	382;383	8.69	0	69.284	0.85442	0.82306	1.07874	0.973615
A0A087WUD3	Oligosaccharyltransferase complex subunit OSTC	OSTC	>tr|A0A087WUD3|A0A087WUD3_HUMAN Oligosaccharyltransferase complex subunit OSTC OS=Homo sapiens GN=OSTC PE=1 SV=1;>sp|Q9NRP0|OSTC_HUMAN Oligosaccharyltransferase complex subunit OSTC OS=Homo sapiens GN=OSTC PE=1 SV=1;>sp|Q9NRP0-2|OSTC_HUMAN Isoform 2 of Oli	3	2	2	2	24.1	24.1	24.1	9.369	83	83;149;171	9.86	0	11.592	NaN	1.2981	1.74456	1.81613
A0A087WUE6	GON-4-like protein	GON4L	>tr|A0A087WUE6|A0A087WUE6_HUMAN GON-4-like protein OS=Homo sapiens GN=GON4L PE=1 SV=1;>sp|Q9H869-7|YYAP1_HUMAN Isoform 7 of YY1-associated protein 1 OS=Homo sapiens GN=YY1AP1;>sp|Q9H869-5|YYAP1_HUMAN Isoform 5 of YY1-associated protein 1 OS=Homo sapiens GN	13	1	1	1	1.2	1.2	1.2	170.69	1542	1542;467;684;719;730;739;750;796;868;888;1529;2240;2241	5	0.0096829	1.7336	NaN	NaN	NaN	NaN
A0A087WUF6	Fibroblast growth factor	FGF2	>tr|A0A087WUF6|A0A087WUF6_HUMAN Fibroblast growth factor OS=Homo sapiens GN=FGF2 PE=1 SV=1;>sp|P09038-2|FGF2_HUMAN Isoform 3 of Fibroblast growth factor 2 OS=Homo sapiens GN=FGF2;>sp|P09038-3|FGF2_HUMAN Isoform 4 of Fibroblast growth factor 2 OS=Homo sapie	5	4	4	4	13.9	13.9	13.9	30.752	288	288;155;196;210;288	4	0	8.2671	1.1081	NaN	0.777726	0.74638
A0A087WUI1	RNA-binding motif protein, X-linked 2	RBMX2	>tr|A0A087WUI1|A0A087WUI1_HUMAN RNA-binding motif protein, X-linked 2 OS=Homo sapiens GN=RBMX2 PE=1 SV=1;>sp|Q9Y388|RBMX2_HUMAN RNA-binding motif protein, X-linked 2 OS=Homo sapiens GN=RBMX2 PE=1 SV=2;>tr|Q5JY83|Q5JY83_HUMAN RNA-binding motif protein, X-li	3	3	3	3	9.8	9.8	9.8	31.576	275	275;322;58	5.8	0.00016038	4.3897	1.3792	1.3768	NaN	NaN
A0A087WUI6	Progesterone-induced-blocking factor 1	PIBF1	>tr|A0A087WUI6|A0A087WUI6_HUMAN Progesterone-induced-blocking factor 1 OS=Homo sapiens GN=PIBF1 PE=1 SV=1;>sp|Q8WXW3|PIBF1_HUMAN Progesterone-induced-blocking factor 1 OS=Homo sapiens GN=PIBF1 PE=1 SV=2	5	6	6	6	8	8	8	83.137	698	698;757;103;216;298	4.7	0	31.718	0.42222	0.51428	0.591226	NaN
A0A087WUK2	Heterogeneous nuclear ribonucleoprotein D-like	HNRNPDL	>tr|A0A087WUK2|A0A087WUK2_HUMAN Heterogeneous nuclear ribonucleoprotein D-like OS=Homo sapiens GN=HNRNPDL PE=1 SV=1;>sp|O14979|HNRDL_HUMAN Heterogeneous nuclear ribonucleoprotein D-like OS=Homo sapiens GN=HNRNPDL PE=1 SV=3;>sp|O14979-3|HNRDL_HUMAN Isoform	4	14	12	12	43.5	38.6	38.6	40.04	363	363;420;244;301	6.48	0	186.73	0.95044	0.91323	1.02662	1.07532
A0A087WUL0	Triokinase/FMN cyclase	TKFC	>tr|A0A087WUL0|A0A087WUL0_HUMAN Triokinase/FMN cyclase OS=Homo sapiens GN=TKFC PE=1 SV=1;>sp|Q3LXA3|TKFC_HUMAN Triokinase/FMN cyclase OS=Homo sapiens GN=TKFC PE=1 SV=2;>tr|H0YCY6|H0YCY6_HUMAN Triokinase/FMN cyclase (Fragment) OS=Homo sapiens GN=TKFC PE=1 S	7	9	9	9	22.9	22.9	22.9	59.057	576	576;575;533;534;162;219;57	8.36	0	38.798	0.63106	1.4962	1.69423	1.40021
A0A087WUL4	Retrotransposon-derived protein PEG10	PEG10	>tr|A0A087WUL4|A0A087WUL4_HUMAN Retrotransposon-derived protein PEG10 OS=Homo sapiens GN=PEG10 PE=1 SV=1;>tr|A0A087WX23|A0A087WX23_HUMAN Retrotransposon-derived protein PEG10 OS=Homo sapiens GN=PEG10 PE=1 SV=1;>tr|A0A087WXK2|A0A087WXK2_HUMAN Retrotransposo	8	13	13	13	25	25	25	83.607	741	741;783;707;708;359;401;325;31	7.05	0	80.058	0.9449	0.97249	0.957396	1.2279
A0A087WUL7	Nuclear receptor-binding factor 2	NRBF2	>tr|A0A087WUL7|A0A087WUL7_HUMAN Nuclear receptor-binding factor 2 OS=Homo sapiens GN=NRBF2 PE=1 SV=1;>sp|Q96F24-3|NRBF2_HUMAN Isoform 3 of Nuclear receptor-binding factor 2 OS=Homo sapiens GN=NRBF2;>sp|Q96F24|NRBF2_HUMAN Nuclear receptor-binding factor 2 O	4	2	2	2	12.5	12.5	12.5	31.486	273	273;277;287;237	7	0	6.0806	NaN	NaN	NaN	NaN
A0A087WUM0	Protein SYNJ2BP-COX16	SYNJ2BP-COX16	>tr|A0A087WUM0|A0A087WUM0_HUMAN Protein SYNJ2BP-COX16 (Fragment) OS=Homo sapiens GN=SYNJ2BP-COX16 PE=4 SV=1;>tr|A0A087X1F5|A0A087X1F5_HUMAN Protein SYNJ2BP-COX16 (Fragment) OS=Homo sapiens GN=SYNJ2BP-COX16 PE=4 SV=4;>tr|A0A087WYV9|A0A087WYV9_HUMAN Protein	6	5	5	4	32.8	32.8	25.3	20.774	186	186;152;182;145;40;53	8.26	0	20.653	1.4543	1.2711	1.21558	0.961908
A0A087WUN5	Anaphase-promoting complex subunit 16	ANAPC16	>tr|A0A087WUN5|A0A087WUN5_HUMAN Anaphase-promoting complex subunit 16 OS=Homo sapiens GN=ANAPC16 PE=1 SV=1;>sp|Q96DE5|APC16_HUMAN Anaphase-promoting complex subunit 16 OS=Homo sapiens GN=ANAPC16 PE=1 SV=1	2	3	3	3	42.4	42.4	42.4	8.8257	85	85;110	3	0	18.931	0.51002	0.5766	NaN	0.271032
A0A087WUN7	SRA stem-loop-interacting RNA-binding protein, mitochondrial	SLIRP	>tr|A0A087WUN7|A0A087WUN7_HUMAN SRA stem-loop-interacting RNA-binding protein, mitochondrial OS=Homo sapiens GN=SLIRP PE=1 SV=1;>tr|H0YJ40|H0YJ40_HUMAN SRA stem-loop-interacting RNA-binding protein, mitochondrial (Fragment) OS=Homo sapiens GN=SLIRP PE=1 SV	10	8	8	8	73.9	73.9	73.9	10.353	92	92;96;98;124;107;109;76;56;72;40	5.77	0	56.192	1.5581	1.5013	1.34631	1.47868
A0A087WUQ6	Glutathione peroxidase	GPX1	>tr|A0A087WUQ6|A0A087WUQ6_HUMAN Glutathione peroxidase OS=Homo sapiens GN=GPX1 PE=1 SV=1;>sp|P07203|GPX1_HUMAN Glutathione peroxidase 1 OS=Homo sapiens GN=GPX1 PE=1 SV=4	2	13	13	11	76.7	76.7	64.9	21.938	202	202;203	5.93	0	96.75	0.36186	0.37819	0.499625	0.486594
A0A087WUT6	Eukaryotic translation initiation factor 5B	EIF5B	>tr|A0A087WUT6|A0A087WUT6_HUMAN Eukaryotic translation initiation factor 5B OS=Homo sapiens GN=EIF5B PE=1 SV=1;>sp|O60841|IF2P_HUMAN Eukaryotic translation initiation factor 5B OS=Homo sapiens GN=EIF5B PE=1 SV=4	2	40	40	40	36.7	36.7	36.7	138.68	1220	1220;1220	5.62	0	323.31	1.21	1.2042	1.53254	1.47785
A0A087WUU9	Zinc finger protein 36, C3H1 type-like 2	ZFP36L2	>tr|A0A087WUU9|A0A087WUU9_HUMAN Zinc finger protein 36, C3H1 type-like 2 OS=Homo sapiens GN=ZFP36L2 PE=1 SV=1;>sp|P47974|TISD_HUMAN Zinc finger protein 36, C3H1 type-like 2 OS=Homo sapiens GN=ZFP36L2 PE=1 SV=3	2	7	7	6	18.5	18.5	15.9	51.047	492	492;494	7.8	0	73.226	0.88619	0.7725	1.3402	1.00611
Q99417	C-Myc-binding protein	MYCBP	>tr|A0A087WV05|A0A087WV05_HUMAN Uncharacterized protein OS=Homo sapiens PE=4 SV=1;>sp|Q99417|MYCBP_HUMAN C-Myc-binding protein OS=Homo sapiens GN=MYCBP PE=1 SV=3	3	6	6	6	48.2	48.2	48.2	12.755	110	110;103;56	6.5	0	75.08	0.97208	0.89525	1.55463	1.50509
A0A087WV25	FGFR1 oncogene partner	FGFR1OP	>tr|A0A087WV25|A0A087WV25_HUMAN FGFR1 oncogene partner OS=Homo sapiens GN=FGFR1OP PE=1 SV=1;>sp|O95684-2|FR1OP_HUMAN Isoform 2 of FGFR1 oncogene partner OS=Homo sapiens GN=FGFR1OP;>sp|O95684|FR1OP_HUMAN FGFR1 oncogene partner OS=Homo sapiens GN=FGFR1OP PE=	4	4	4	4	16.2	16.2	16.2	38.099	351	351;379;399;149	4.29	0	6.1953	NaN	NaN	0.757346	NaN
A0A087WV46	Ragulator complex protein LAMTOR4	LAMTOR4	>tr|A0A087WV46|A0A087WV46_HUMAN Ragulator complex protein LAMTOR4 OS=Homo sapiens GN=LAMTOR4 PE=1 SV=1;>tr|C9JXA7|C9JXA7_HUMAN Ragulator complex protein LAMTOR4 OS=Homo sapiens GN=LAMTOR4 PE=1 SV=1;>sp|Q0VGL1|LTOR4_HUMAN Ragulator complex protein LAMTOR4 O	5	2	2	2	20.7	20.7	20.7	8.8779	82	82;137;99;30;72	7.67	0.00015627	3.7028	0.90759	NaN	NaN	NaN
A0A087WV66	Antigen KI-67	MKI67	>tr|A0A087WV66|A0A087WV66_HUMAN Antigen KI-67 OS=Homo sapiens GN=MKI67 PE=1 SV=1;>sp|P46013|KI67_HUMAN Antigen KI-67 OS=Homo sapiens GN=MKI67 PE=1 SV=2;>sp|P46013-2|KI67_HUMAN Isoform Short of Antigen KI-67 OS=Homo sapiens GN=MKI67	3	39	39	39	18.9	18.9	18.9	358.62	3255	3255;3256;2896	5.89	0	194.32	0.33135	0.32848	0.838715	0.707864
A0A087WV90	Dystrophin	DMD	>tr|A0A087WV90|A0A087WV90_HUMAN Dystrophin OS=Homo sapiens GN=DMD PE=1 SV=1;>tr|E9PDN5|E9PDN5_HUMAN Dystrophin OS=Homo sapiens GN=DMD PE=1 SV=1;>tr|A0A087WTU7|A0A087WTU7_HUMAN Dystrophin OS=Homo sapiens GN=DMD PE=1 SV=1;>tr|A0A075B6G3|A0A075B6G3_HUMAN Dyst	21	6	3	3	2.2	1.5	1.5	426.09	3680	3680;3681;3684;3685;3677;3685;2341;2344;956;1115;1225;1230;1243;1386;507;525;604;617;622;635;238	4	0	9.9317	0.76943	NaN	NaN	NaN
A0A087WVA8	Testis-expressed sequence 2 protein	TEX2	>tr|A0A087WVA8|A0A087WVA8_HUMAN Testis-expressed sequence 2 protein OS=Homo sapiens GN=TEX2 PE=1 SV=1;>sp|Q8IWB9|TEX2_HUMAN Testis-expressed sequence 2 protein OS=Homo sapiens GN=TEX2 PE=1 SV=2;>sp|Q8IWB9-2|TEX2_HUMAN Isoform 2 of Testis-expressed sequence	4	11	11	11	11.6	11.6	11.6	125.38	1127	1127;1127;1134;626	7.24	0	59.162	1.1825	0.93555	0.971062	0.744602
A0A087WVD1	Leukocyte receptor cluster member 9	LENG9	>tr|A0A087WVD1|A0A087WVD1_HUMAN Leukocyte receptor cluster member 9 OS=Homo sapiens GN=LENG9 PE=1 SV=1;>sp|Q96B70|LENG9_HUMAN Leukocyte receptor cluster member 9 OS=Homo sapiens GN=LENG9 PE=2 SV=2	2	6	6	6	27	27	27	50.766	478	478;501	6.55	0	40.552	2.8852	NaN	2.06237	2.2477
A0A087WVD4	Arsenite methyltransferase	AS3MT	>tr|A0A087WVD4|A0A087WVD4_HUMAN Arsenite methyltransferase OS=Homo sapiens GN=AS3MT PE=1 SV=1;>sp|Q9HBK9|AS3MT_HUMAN Arsenite methyltransferase OS=Homo sapiens GN=AS3MT PE=1 SV=3;>sp|Q9HBK9-2|AS3MT_HUMAN Isoform 2 of Arsenite methyltransferase OS=Homo sapi	3	5	5	5	16.9	16.9	16.9	37.969	338	338;375;279	6	0	8.2884	NaN	0.41437	0.341915	0.297539
A0A087WVE7	Scavenger receptor class F member 2	SCARF2	>tr|A0A087WVE7|A0A087WVE7_HUMAN Scavenger receptor class F member 2 OS=Homo sapiens GN=SCARF2 PE=1 SV=1;>tr|A0A096LNX8|A0A096LNX8_HUMAN Scavenger receptor class F member 2 OS=Homo sapiens GN=SCARF2 PE=1 SV=1;>sp|Q96GP6-2|SREC2_HUMAN Isoform 2 of Scavenger	4	2	2	2	3.6	3.6	3.6	92.506	870	870;871;865;870	2.33	0	9.6952	0.73826	NaN	NaN	NaN
A0A087WVF7	Intersectin-2	ITSN2	>tr|A0A087WVF7|A0A087WVF7_HUMAN Intersectin-2 OS=Homo sapiens GN=ITSN2 PE=1 SV=1;>sp|Q9NZM3-4|ITSN2_HUMAN Isoform 4 of Intersectin-2 OS=Homo sapiens GN=ITSN2;>sp|Q9NZM3-3|ITSN2_HUMAN Isoform 3 of Intersectin-2 OS=Homo sapiens GN=ITSN2;>sp|Q9NZM3-2|ITSN2_HU	8	6	6	6	3.9	3.9	3.9	191.6	1680	1680;1192;1249;1670;1697;609;120;183	6.67	0	8.8422	1.2701	NaN	1.20861	0.624142
A0A087WVK0	Dual-specificity protein kinase CLK1	CLK1	>tr|A0A087WVK0|A0A087WVK0_HUMAN Dual-specificity protein kinase CLK1 OS=Homo sapiens GN=CLK1 PE=1 SV=1;>tr|B8ZZR0|B8ZZR0_HUMAN Dual-specificity protein kinase CLK1 OS=Homo sapiens GN=CLK1 PE=1 SV=1;>sp|P49759|CLK1_HUMAN Dual specificity protein kinase CLK1	4	3	3	3	7	7	7	53.794	454	454;307;484;526	7	0.0021898	2.3089	0.67769	NaN	NaN	NaN
A0A087WVP1	Protocadherin Fat 1	FAT1	>tr|A0A087WVP1|A0A087WVP1_HUMAN Protocadherin Fat 1 OS=Homo sapiens GN=FAT1 PE=1 SV=1;>sp|Q14517|FAT1_HUMAN Protocadherin Fat 1 OS=Homo sapiens GN=FAT1 PE=1 SV=2	2	3	3	3	0.8	0.8	0.8	506.37	4590	4590;4588	5.67	0.00016279	4.923	0.87425	NaN	NaN	NaN
A0A087WVQ6	Clathrin heavy chain	CLTC	>tr|A0A087WVQ6|A0A087WVQ6_HUMAN Clathrin heavy chain OS=Homo sapiens GN=CLTC PE=1 SV=1;>sp|Q00610-2|CLH1_HUMAN Isoform 2 of Clathrin heavy chain 1 OS=Homo sapiens GN=CLTC;>sp|Q00610|CLH1_HUMAN Clathrin heavy chain 1 OS=Homo sapiens GN=CLTC PE=1 SV=5	14	85	85	85	61	61	61	192.06	1679	1679;1639;1675;612;1583;1640;1260;222;122;131;97;169;369;463	6.37	0	323.31	0.92299	0.95349	0.905305	0.935629
A0A087WVR3	E3 ubiquitin-protein ligase UHRF1	UHRF1	>tr|A0A087WVR3|A0A087WVR3_HUMAN E3 ubiquitin-protein ligase UHRF1 OS=Homo sapiens GN=UHRF1 PE=1 SV=1;>tr|A0A087WTW0|A0A087WTW0_HUMAN E3 ubiquitin-protein ligase UHRF1 OS=Homo sapiens GN=UHRF1 PE=1 SV=1;>sp|Q96T88|UHRF1_HUMAN E3 ubiquitin-protein ligase UHR	5	23	23	22	38.1	38.1	36.8	91.099	806	806;857;793;806;496	5.21	0	160.09	0.92041	0.86836	0.926698	0.798658
A0A087WVS8	MOB kinase activator 2	MOB2	>tr|A0A087WVS8|A0A087WVS8_HUMAN MOB kinase activator 2 OS=Homo sapiens GN=MOB2 PE=1 SV=1;>sp|Q70IA6-2|MOB2_HUMAN Isoform 2 of MOB kinase activator 2 OS=Homo sapiens GN=MOB2;>sp|Q70IA6|MOB2_HUMAN MOB kinase activator 2 OS=Homo sapiens GN=MOB2 PE=1 SV=1;>sp|	4	3	3	3	10.6	10.6	10.6	26.879	236	236;142;237;268	6.5	0.0098053	1.7167	NaN	NaN	NaN	1.66423
A0A087WVU5	B-cell CLL/lymphoma 9 protein	BCL9	>tr|A0A087WVU5|A0A087WVU5_HUMAN B-cell CLL/lymphoma 9 protein OS=Homo sapiens GN=BCL9 PE=1 SV=1;>sp|O00512|BCL9_HUMAN B-cell CLL/lymphoma 9 protein OS=Homo sapiens GN=BCL9 PE=1 SV=4	2	2	2	2	2.3	2.3	2.3	145.94	1394	1394;1426	3	0	6.5114	NaN	NaN	NaN	2.84616
A0A087WW06	Tetratricopeptide repeat protein 28	TTC28	>tr|A0A087WW06|A0A087WW06_HUMAN Tetratricopeptide repeat protein 28 OS=Homo sapiens GN=TTC28 PE=1 SV=1;>sp|Q96AY4|TTC28_HUMAN Tetratricopeptide repeat protein 28 OS=Homo sapiens GN=TTC28 PE=1 SV=4	4	8	8	8	3.8	3.8	3.8	256.86	2354	2354;2481;108;301	4.25	0	14.489	NaN	0.85366	NaN	0.590772
A0A087WW14	Secernin-3	SCRN3	>tr|A0A087WW14|A0A087WW14_HUMAN Secernin-3 OS=Homo sapiens GN=SCRN3 PE=1 SV=1;>sp|Q0VDG4-2|SCRN3_HUMAN Isoform 2 of Secernin-3 OS=Homo sapiens GN=SCRN3;>sp|Q0VDG4|SCRN3_HUMAN Secernin-3 OS=Homo sapiens GN=SCRN3 PE=1 SV=1;>tr|F8W0M9|F8W0M9_HUMAN Secernin-3	8	3	3	3	9.8	9.8	9.8	49.154	429	429;417;424;209;216;113;117;135	4.25	0	7.4845	NaN	2.3085	NaN	NaN
A0A087WW40	Endophilin-B1	SH3GLB1	>tr|A0A087WW40|A0A087WW40_HUMAN Endophilin-B1 OS=Homo sapiens GN=SH3GLB1 PE=1 SV=1;>sp|Q9Y371|SHLB1_HUMAN Endophilin-B1 OS=Homo sapiens GN=SH3GLB1 PE=1 SV=1;>sp|Q9Y371-2|SHLB1_HUMAN Isoform 2 of Endophilin-B1 OS=Homo sapiens GN=SH3GLB1	4	13	13	12	39.6	39.6	37.6	44.26	394	394;365;386;265	4.57	0	113	0.54109	0.54532	0.464274	0.551298
A0A087WW66	26S proteasome non-ATPase regulatory subunit 1	PSMD1	>tr|A0A087WW66|A0A087WW66_HUMAN 26S proteasome non-ATPase regulatory subunit 1 OS=Homo sapiens GN=PSMD1 PE=1 SV=1	1	41	1	1	53.5	2.1	2.1	105.85	953	953	5	1	-2	NaN	NaN	NaN	NaN
A0A087WW76	Rho GTPase-activating protein 21	ARHGAP21	>tr|A0A087WW76|A0A087WW76_HUMAN Rho GTPase-activating protein 21 OS=Homo sapiens GN=ARHGAP21 PE=1 SV=1;>sp|Q5T5U3|RHG21_HUMAN Rho GTPase-activating protein 21 OS=Homo sapiens GN=ARHGAP21 PE=1 SV=1	5	3	3	3	2.5	2.5	2.5	155.98	1406	1406;1957;1131;1165;1164	8	0.00015649	3.7227	NaN	NaN	NaN	NaN
A0A087WW88	Charged multivesicular body protein 2b	CHMP2B	>tr|A0A087WW88|A0A087WW88_HUMAN Charged multivesicular body protein 2b (Fragment) OS=Homo sapiens GN=CHMP2B PE=1 SV=1;>sp|Q9UQN3|CHM2B_HUMAN Charged multivesicular body protein 2b OS=Homo sapiens GN=CHMP2B PE=1 SV=1;>tr|C9J0A7|C9J0A7_HUMAN Charged multives	4	4	3	3	15.6	15.6	15.6	20.431	179	179;213;183;172	10.8	0	5.2869	NaN	NaN	NaN	NaN
A0A087WWB6	Transgelin	TAGLN3	>tr|A0A087WWB6|A0A087WWB6_HUMAN Transgelin OS=Homo sapiens GN=TAGLN3 PE=1 SV=1	1	2	1	1	13.1	6.8	6.8	25.01	221	221	4.62	0.0016248	2.4874	0.70461	0.68223	NaN	0.902772
A0A087WWH3	Glioma tumor suppressor candidate region gene 1 protein	GLTSCR1	>tr|A0A087WWH3|A0A087WWH3_HUMAN Glioma tumor suppressor candidate region gene 1 protein OS=Homo sapiens GN=GLTSCR1 PE=1 SV=1;>sp|Q9NZM4-2|GSCR1_HUMAN Isoform 2 of Glioma tumor suppressor candidate region gene 1 protein OS=Homo sapiens GN=GLTSCR1;>sp|Q9NZM4	3	2	2	2	1.8	1.8	1.8	152.82	1508	1508;1318;1560	5	0.002192	2.3275	NaN	NaN	NaN	NaN
A0A087WWP4	Putative RNA-binding protein 15	RBM15	>tr|A0A087WWP4|A0A087WWP4_HUMAN Putative RNA-binding protein 15 OS=Homo sapiens GN=RBM15 PE=1 SV=1;>sp|Q96T37-4|RBM15_HUMAN Isoform 4 of Putative RNA-binding protein 15 OS=Homo sapiens GN=RBM15;>sp|Q96T37-2|RBM15_HUMAN Isoform 2 of Putative RNA-binding pro	5	20	20	19	25.5	25.5	24.8	102.13	933	933;913;957;969;977	7.39	0	136.78	0.86909	0.85747	0.746491	0.932227
A0A087WWP8	Round spermatid basic protein 1	RSBN1	>tr|A0A087WWP8|A0A087WWP8_HUMAN Round spermatid basic protein 1 OS=Homo sapiens GN=RSBN1 PE=1 SV=1;>sp|Q5VWQ0|RSBN1_HUMAN Round spermatid basic protein 1 OS=Homo sapiens GN=RSBN1 PE=1 SV=2;>tr|A0A0C4DGT8|A0A0C4DGT8_HUMAN Round spermatid basic protein 1 OS=	5	7	7	7	13.4	13.4	13.4	84.975	754	754;802;685;411;459	6.56	0	20.158	0.61948	0.80841	0.565355	NaN
A0A087WWQ8	Modulator of retrovirus infection homolog	C7orf49	>tr|A0A087WWQ8|A0A087WWQ8_HUMAN Modulator of retrovirus infection homolog OS=Homo sapiens GN=C7orf49 PE=1 SV=1;>sp|Q9BWK5|MRI_HUMAN Modulator of retrovirus infection homolog OS=Homo sapiens GN=MRI PE=1 SV=2	2	1	1	1	18.8	18.8	18.8	7.4817	69	69;157	6	0.0096788	1.7301	NaN	NaN	NaN	NaN
A0A087WWS1	THO complex subunit 1	THOC1	>tr|A0A087WWS1|A0A087WWS1_HUMAN THO complex subunit 1 OS=Homo sapiens GN=THOC1 PE=1 SV=1;>sp|Q96FV9|THOC1_HUMAN THO complex subunit 1 OS=Homo sapiens GN=THOC1 PE=1 SV=1;>sp|Q96FV9-2|THOC1_HUMAN Isoform 2 of THO complex subunit 1 OS=Homo sapiens GN=THOC1	8	20	20	13	33.8	33.8	23.3	75.651	657	657;657;377;272;360;86;95;121	7.41	0	128.06	1.1589	1.1035	1.27709	0.944644
A0A087WWU8	Tropomyosin alpha-3 chain	TPM3	>tr|A0A087WWU8|A0A087WWU8_HUMAN Tropomyosin alpha-3 chain OS=Homo sapiens GN=TPM3 PE=1 SV=1;>tr|Q5HYB6|Q5HYB6_HUMAN Epididymis luminal protein 189 OS=Homo sapiens GN=DKFZp686J1372 PE=1 SV=1;>sp|P06753-2|TPM3_HUMAN Isoform 2 of Tropomyosin alpha-3 chain OS=	10	17	17	1	46.3	46.3	5.3	26.42	227	227;232;248;248;95;285;223;68;158;49	6.69	0	176.16	0.86898	0.95644	0.780884	0.742556
A0A087WWW9	B-cell lymphoma/leukemia 10	BCL10	>tr|A0A087WWW9|A0A087WWW9_HUMAN B-cell lymphoma/leukemia 10 OS=Homo sapiens GN=BCL10 PE=1 SV=1;>sp|O95999|BCL10_HUMAN B-cell lymphoma/leukemia 10 OS=Homo sapiens GN=BCL10 PE=1 SV=1	2	2	2	2	12.8	12.8	12.8	18.073	156	156;233	5.4	0	7.9486	NaN	0.48629	NaN	NaN
A0A087WXF0	Methyl-CpG-binding protein 2	MECP2	>tr|A0A087WXF0|A0A087WXF0_HUMAN Methyl-CpG-binding protein 2 OS=Homo sapiens GN=MECP2 PE=1 SV=1;>sp|P51608|MECP2_HUMAN Methyl-CpG-binding protein 2 OS=Homo sapiens GN=MECP2 PE=1 SV=1;>sp|P51608-2|MECP2_HUMAN Isoform B of Methyl-CpG-binding protein 2 OS=Hom	7	8	8	8	21.8	21.8	21.8	54.83	509	509;486;498;324;168;172;184	7.21	0	46.7	0.8291	1.1635	1.18335	1.92823
A0A087WXF7	Inhibitor of growth protein 1	ING1	>tr|A0A087WXF7|A0A087WXF7_HUMAN Inhibitor of growth protein 1 (Fragment) OS=Homo sapiens GN=ING1 PE=1 SV=1;>tr|A0A0C4DFW2|A0A0C4DFW2_HUMAN Inhibitor of growth protein OS=Homo sapiens GN=ING1 PE=1 SV=1;>sp|Q9UK53-3|ING1_HUMAN Isoform 3 of Inhibitor of growt	7	2	2	2	34.2	34.2	34.2	12.566	111	111;422;210;235;262;279;422	3.5	0	75.188	NaN	NaN	NaN	NaN
A0A087WXK8	Chromosome 20 open reading frame 129	FAM83D	>tr|A0A087WXK8|A0A087WXK8_HUMAN Chromosome 20 open reading frame 129 OS=Homo sapiens GN=FAM83D PE=1 SV=1;>sp|Q9H4H8|FA83D_HUMAN Protein FAM83D OS=Homo sapiens GN=FAM83D PE=1 SV=3;>sp|Q9H4H8-2|FA83D_HUMAN Isoform 2 of Protein FAM83D OS=Homo sapiens GN=FAM83	3	6	6	6	8.8	8.8	8.8	67.664	615	615;585;569	7.25	0	12.536	0.71608	0.68975	0.712657	0.762195
Q9H270	Vacuolar protein sorting-associated protein 11 homolog	VPS11	>tr|A0A087WXL6|A0A087WXL6_HUMAN Uncharacterized protein OS=Homo sapiens GN=VPS11 PE=1 SV=1;>tr|B7Z879|B7Z879_HUMAN Uncharacterized protein OS=Homo sapiens GN=VPS11 PE=1 SV=1;>sp|Q9H270|VPS11_HUMAN Vacuolar protein sorting-associated protein 11 homolog OS=H	5	12	12	12	13.9	13.9	13.9	107.81	941	941;931;941;484;181	6.5	0	29.958	0.74518	0.83393	1.07873	0.852442
A0A087WXM0	Forkhead box protein K2	FOXK2	>tr|A0A087WXM0|A0A087WXM0_HUMAN Forkhead box protein K2 OS=Homo sapiens GN=FOXK2 PE=1 SV=1;>sp|Q01167-2|FOXK2_HUMAN Isoform 2 of Forkhead box protein K2 OS=Homo sapiens GN=FOXK2;>sp|Q01167|FOXK2_HUMAN Forkhead box protein K2 OS=Homo sapiens GN=FOXK2 PE=1 S	7	7	5	5	12.6	10.3	10.3	64.317	610	610;614;660;253;172;129;328	4.36	0	13.516	0.87515	1.423	NaN	1.43143
A0A087WXM6	60S ribosomal protein L17	RPL17	>tr|A0A087WXM6|A0A087WXM6_HUMAN 60S ribosomal protein L17 (Fragment) OS=Homo sapiens GN=RPL17 PE=3 SV=1;>tr|J3QQT2|J3QQT2_HUMAN 60S ribosomal protein L17 (Fragment) OS=Homo sapiens GN=RPL17 PE=3 SV=1;>tr|J3KRX5|J3KRX5_HUMAN 60S ribosomal protein L17 (Fragm	14	8	8	8	49.7	49.7	49.7	19.586	169	169;171;174;228;184;228;174;190;146;129;131;138;97;56	6.35	0	102.96	1.0124	1.0045	1.09235	1.05821
A0A087WXM8	Basal cell adhesion molecule	BCAM	>tr|A0A087WXM8|A0A087WXM8_HUMAN Basal cell adhesion molecule OS=Homo sapiens GN=BCAM PE=1 SV=1;>sp|P50895|BCAM_HUMAN Basal cell adhesion molecule OS=Homo sapiens GN=BCAM PE=1 SV=2;>tr|K7ENU8|K7ENU8_HUMAN Basal cell adhesion molecule (Fragment) OS=Homo sapi	4	13	13	13	31.8	31.8	31.8	63.693	588	588;628;291;61	7.97	0	57.794	0.72266	0.74674	0.959693	0.91878
A0A087WXN4	Integrator complex subunit 12	INTS12	>tr|A0A087WXN4|A0A087WXN4_HUMAN Integrator complex subunit 12 OS=Homo sapiens GN=INTS12 PE=1 SV=1;>sp|Q96CB8|INT12_HUMAN Integrator complex subunit 12 OS=Homo sapiens GN=INTS12 PE=1 SV=1;>tr|E9PGI3|E9PGI3_HUMAN Integrator complex subunit 12 (Fragment) OS=H	7	7	7	7	16	16	16	46.666	444	444;462;159;87;88;131;57	8.47	0	47.462	1.1019	1.0882	1.65131	NaN
A0A087WXN9	MTSS1-like protein	MTSS1L	>tr|A0A087WXN9|A0A087WXN9_HUMAN MTSS1-like protein OS=Homo sapiens GN=MTSS1L PE=1 SV=1;>sp|Q765P7|MTSSL_HUMAN MTSS1-like protein OS=Homo sapiens GN=MTSS1L PE=1 SV=1	2	1	1	1	1.9	1.9	1.9	79.797	746	746;747	8	0	8.0714	NaN	NaN	NaN	NaN
A0A087WXR7	Ribonuclease H2 subunit B	RNASEH2B	>tr|A0A087WXR7|A0A087WXR7_HUMAN Ribonuclease H2 subunit B OS=Homo sapiens GN=RNASEH2B PE=1 SV=2;>sp|Q5TBB1|RNH2B_HUMAN Ribonuclease H2 subunit B OS=Homo sapiens GN=RNASEH2B PE=1 SV=1;>sp|Q5TBB1-2|RNH2B_HUMAN Isoform 2 of Ribonuclease H2 subunit B OS=Homo s	4	6	6	6	21.4	21.4	21.4	37.474	332	332;312;257;84	5	0	25.915	0.62693	0.75161	0.61237	0.614024
A0A087WXS7	ATPase ASNA1	ASNA1	>tr|A0A087WXS7|A0A087WXS7_HUMAN ATPase ASNA1 OS=Homo sapiens GN=ASNA1 PE=1 SV=1;>sp|O43681|ASNA_HUMAN ATPase ASNA1 OS=Homo sapiens GN=ASNA1 PE=1 SV=2	3	11	11	11	43.2	43.2	43.2	37.119	331	331;348;200	8.15	0	169.65	0.44604	0.49152	0.658501	0.665247
A0A087WXU0	Required for meiotic nuclear division protein 1 homolog	RMND1	>tr|A0A087WXU0|A0A087WXU0_HUMAN Required for meiotic nuclear division protein 1 homolog OS=Homo sapiens GN=RMND1 PE=1 SV=1;>sp|Q9NWS8|RMND1_HUMAN Required for meiotic nuclear division protein 1 homolog OS=Homo sapiens GN=RMND1 PE=1 SV=2;>tr|Q5SZ82|Q5SZ82_H	4	6	6	6	28	28	28	32.26	279	279;449;211;238	6.9	0	10.053	1.2702	NaN	NaN	0.91659
A0A087WXX9	5-AMP-activated protein kinase catalytic subunit alpha-2	PRKAA2	>tr|A0A087WXX9|A0A087WXX9_HUMAN 5-AMP-activated protein kinase catalytic subunit alpha-2 OS=Homo sapiens GN=PRKAA2 PE=1 SV=1;>sp|P54646|AAPK2_HUMAN 5-AMP-activated protein kinase catalytic subunit alpha-2 OS=Homo sapiens GN=PRKAA2 PE=1 SV=2	2	5	2	2	13.4	4.3	4.3	62.319	552	552;552	3.25	0.000162	4.7221	1.5302	NaN	NaN	NaN
A0A087WXZ3	YTH domain-containing family protein 2	YTHDF2	>tr|A0A087WXZ3|A0A087WXZ3_HUMAN YTH domain-containing family protein 2 OS=Homo sapiens GN=YTHDF2 PE=1 SV=1;>sp|Q9Y5A9|YTHD2_HUMAN YTH domain-containing family protein 2 OS=Homo sapiens GN=YTHDF2 PE=1 SV=2;>sp|Q9Y5A9-2|YTHD2_HUMAN Isoform 2 of YTH domain-co	5	13	11	10	26	23.6	21.6	61.163	569	569;579;529;200;241	7.5	0	76.282	1.0198	0.9005	1.04415	0.976276
A0A087WY00	Unconventional myosin-Va	MYO5A	>tr|A0A087WY00|A0A087WY00_HUMAN Unconventional myosin-Va OS=Homo sapiens GN=MYO5A PE=1 SV=1;>tr|F8W6H6|F8W6H6_HUMAN Unconventional myosin-Va OS=Homo sapiens GN=MYO5A PE=1 SV=2;>tr|G3V394|G3V394_HUMAN Unconventional myosin-Va OS=Homo sapiens GN=MYO5A PE=1 S	15	10	10	8	6.2	6.2	4.9	212.2	1828	1828;1855;1853;1855;1828;1855;1880;585;269;720;430;1848;47;106;153	4.52	0	27.519	0.58701	1.0975	0.745434	0.747161
A0A087WY12	Mitochondrial 2-oxodicarboxylate carrier	SLC25A21	>tr|A0A087WY12|A0A087WY12_HUMAN Mitochondrial 2-oxodicarboxylate carrier OS=Homo sapiens GN=SLC25A21 PE=1 SV=1;>sp|Q9BQT8-2|ODC_HUMAN Isoform 2 of Mitochondrial 2-oxodicarboxylate carrier OS=Homo sapiens GN=SLC25A21;>sp|Q9BQT8|ODC_HUMAN Mitochondrial 2-oxo	3	4	4	4	17.9	17.9	17.9	26.094	234	234;298;299	9.17	0	17.008	NaN	0.76455	1.13724	1.0552
A0A087WY19	Probable RNA polymerase II nuclear localization protein SLC7A6OS	SLC7A6OS	>tr|A0A087WY19|A0A087WY19_HUMAN Probable RNA polymerase II nuclear localization protein SLC7A6OS OS=Homo sapiens GN=SLC7A6OS PE=1 SV=1;>sp|Q96CW6|S7A6O_HUMAN Probable RNA polymerase II nuclear localization protein SLC7A6OS OS=Homo sapiens GN=SLC7A6OS PE=1	4	5	5	5	27.7	27.7	27.7	26.702	238	238;309;209;119	3.5	0	50.98	NaN	0.66879	NaN	0.921319
A0A087WY53	Amine oxidase	AOC1	>tr|A0A087WY53|A0A087WY53_HUMAN Amine oxidase OS=Homo sapiens GN=AOC1 PE=1 SV=1;>tr|A0A087WYD8|A0A087WYD8_HUMAN Amine oxidase OS=Homo sapiens GN=AOC1 PE=1 SV=1;>sp|P19801|AOC1_HUMAN Amiloride-sensitive amine oxidase [copper-containing] OS=Homo sapiens GN=A	4	1	1	1	4.6	4.6	4.6	23.038	194	194;710;751;770	1	0.0099412	1.7134	NaN	NaN	NaN	NaN
A0A087WY54	Zinc finger HIT domain-containing protein 3	ZNHIT3	>tr|A0A087WY54|A0A087WY54_HUMAN Zinc finger HIT domain-containing protein 3 (Fragment) OS=Homo sapiens GN=ZNHIT3 PE=1 SV=1;>sp|Q15649|ZNHI3_HUMAN Zinc finger HIT domain-containing protein 3 OS=Homo sapiens GN=ZNHIT3 PE=1 SV=2;>tr|A0A087X045|A0A087X045_HUMA	4	2	2	2	21.1	21.1	21.1	10.192	90	90;155;42;148	10.1	0.00015972	4.2486	NaN	1.0882	1.41975	0.948677
A0A087WY55	Chromosome 6 open reading frame 55, isoform CRA_b	VTA1	>tr|A0A087WY55|A0A087WY55_HUMAN Chromosome 6 open reading frame 55, isoform CRA_b OS=Homo sapiens GN=VTA1 PE=1 SV=1;>sp|Q9NP79|VTA1_HUMAN Vacuolar protein sorting-associated protein VTA1 homolog OS=Homo sapiens GN=VTA1 PE=1 SV=1	4	11	11	11	40.7	40.7	40.7	31.102	280	280;307;249;222	5.27	0	130.96	1.2377	1.0856	1.0392	1.09993
A0A087WY58	Serine/threonine-protein kinase Nek3	NEK3	>tr|A0A087WY58|A0A087WY58_HUMAN Serine/threonine-protein kinase Nek3 OS=Homo sapiens GN=NEK3 PE=1 SV=1;>sp|P51956-2|NEK3_HUMAN Isoform 2 of Serine/threonine-protein kinase Nek3 OS=Homo sapiens GN=NEK3;>sp|P51956|NEK3_HUMAN Serine/threonine-protein kinase N	4	2	2	2	6	6	6	56.684	497	497;489;506;181	9.67	0	7.0289	NaN	NaN	NaN	NaN
A0A087WY71	AP-2 complex subunit mu	AP2M1	>tr|A0A087WY71|A0A087WY71_HUMAN AP-2 complex subunit mu OS=Homo sapiens GN=AP2M1 PE=1 SV=1;>sp|Q96CW1-2|AP2M1_HUMAN Isoform 2 of AP-2 complex subunit mu OS=Homo sapiens GN=AP2M1;>sp|Q96CW1|AP2M1_HUMAN AP-2 complex subunit mu OS=Homo sapiens GN=AP2M1 PE=1 S	10	19	19	19	49.1	49.1	49.1	49.526	434	434;433;435;460;252;195;113;160;136;122	6.26	0	168.7	1.0869	1.1688	1.09725	1.24504
A0A087WY82	Junctional adhesion molecule A	F11R	>tr|A0A087WY82|A0A087WY82_HUMAN Junctional adhesion molecule A OS=Homo sapiens GN=F11R PE=1 SV=1;>sp|Q9Y624|JAM1_HUMAN Junctional adhesion molecule A OS=Homo sapiens GN=F11R PE=1 SV=1;>sp|Q9Y624-2|JAM1_HUMAN Isoform 2 of Junctional adhesion molecule A OS=H	3	6	6	6	29.7	29.7	29.7	30.197	279	279;299;250	6	0	18.598	0.73542	0.66896	1.04927	0.860807
A0A087WY88	Protein jagunal homolog 1	JAGN1	>tr|A0A087WY88|A0A087WY88_HUMAN Protein jagunal homolog 1 OS=Homo sapiens GN=JAGN1 PE=1 SV=1;>sp|Q8N5M9|JAGN1_HUMAN Protein jagunal homolog 1 OS=Homo sapiens GN=JAGN1 PE=1 SV=1	2	1	1	1	6.6	6.6	6.6	20.791	181	181;183	2	0	14.965	0.98231	NaN	NaN	NaN
A0A087WY96	Transporter	SLC6A6	>tr|A0A087WY96|A0A087WY96_HUMAN Transporter OS=Homo sapiens GN=SLC6A6 PE=1 SV=1;>sp|P31641|SC6A6_HUMAN Sodium- and chloride-dependent taurine transporter OS=Homo sapiens GN=SLC6A6 PE=1 SV=2;>tr|A0A087WYN0|A0A087WYN0_HUMAN Transporter OS=Homo sapiens GN=SLC	6	4	3	3	5.7	4.7	4.7	81.338	721	721;620;460;109;200;95	5.8	0.00015598	3.6777	NaN	NaN	NaN	1.13122
A0A087WYF7	MICOS complex subunit MIC27	APOOL	>tr|A0A087WYF7|A0A087WYF7_HUMAN MICOS complex subunit MIC27 OS=Homo sapiens GN=APOOL PE=1 SV=1;>sp|Q6UXV4|MIC27_HUMAN MICOS complex subunit MIC27 OS=Homo sapiens GN=APOOL PE=1 SV=1;>tr|A0A087WUX8|A0A087WUX8_HUMAN MICOS complex subunit MIC27 OS=Homo sapiens	3	9	9	9	50.4	50.4	50.4	29.205	268	268;268;263	8.25	0	42.293	1.0196	0.84743	1.37114	1.55036
A0A087WYH0	Spermatogenesis-associated protein 33	SPATA33	>tr|A0A087WYH0|A0A087WYH0_HUMAN Spermatogenesis-associated protein 33 OS=Homo sapiens GN=SPATA33 PE=1 SV=1;>tr|J3KRC8|J3KRC8_HUMAN Spermatogenesis-associated protein 33 (Fragment) OS=Homo sapiens GN=SPATA33 PE=1 SV=1;>sp|Q96N06|SPT33_HUMAN Spermatogenesis-	5	5	5	5	59.6	59.6	59.6	12.166	109	109;146;139;140;42	6.31	0	12.445	1.597	1.8443	2.41243	1.99029
A0A087WYK1	Pregnancy-specific beta-1-glycoprotein 9	PSG9	>tr|A0A087WYK1|A0A087WYK1_HUMAN Pregnancy-specific beta-1-glycoprotein 9 OS=Homo sapiens GN=PSG9 PE=1 SV=1;>sp|Q00887|PSG9_HUMAN Pregnancy-specific beta-1-glycoprotein 9 OS=Homo sapiens GN=PSG9 PE=2 SV=2;>tr|M0R0U8|M0R0U8_HUMAN Pregnancy specific beta-1-gl	35	5	5	5	13.6	13.6	13.6	47.684	419	419;426;333;402;326;333;240;309;424;435;81;157;297;320;324;326;326;331;333;419;419;426;426;428;475;297;335;417;419;419;419;426;426;428;428	3.75	0	6.1569	NaN	4.1209	NaN	5.52181
A0A087WYN9	ATP-dependent RNA helicase DHX29	DHX29	>tr|A0A087WYN9|A0A087WYN9_HUMAN ATP-dependent RNA helicase DHX29 OS=Homo sapiens GN=DHX29 PE=1 SV=1;>sp|Q7Z478|DHX29_HUMAN ATP-dependent RNA helicase DHX29 OS=Homo sapiens GN=DHX29 PE=1 SV=2	3	33	33	32	28.1	28.1	27.3	155.29	1370	1370;1369;160	5.98	0	183.34	0.80941	0.85561	0.791264	0.794092
A0A087WYP2	Selenoprotein H	C11orf31	>tr|A0A087WYP2|A0A087WYP2_HUMAN Selenoprotein H OS=Homo sapiens GN=C11orf31 PE=1 SV=1;>sp|Q8IZQ5|SELH_HUMAN Selenoprotein H OS=Homo sapiens GN=SELH PE=1 SV=2;>tr|H0YE28|H0YE28_HUMAN Selenoprotein H (Fragment) OS=Homo sapiens GN=C11orf31 PE=1 SV=1	3	3	3	3	24.8	24.8	24.8	13.303	121	121;122;94	9.4	0	5.5796	NaN	NaN	NaN	0.771903
A0A087WYS3	Protein kinase C-binding protein 1	ZMYND8	>tr|A0A087WYS3|A0A087WYS3_HUMAN Protein kinase C-binding protein 1 OS=Homo sapiens GN=ZMYND8 PE=1 SV=1;>sp|Q9ULU4-8|PKCB1_HUMAN Isoform 8 of Protein kinase C-binding protein 1 OS=Homo sapiens GN=ZMYND8;>sp|Q9ULU4-9|PKCB1_HUMAN Isoform 9 of Protein kinase C	27	11	11	6	14.7	14.7	7.1	121.25	1087	1087;1107;1168;1188;1214;1234;1241;1095;1160;1161;1163;1186;1206;1136;1054;1105;1115;1135;1181;1186;1134;1088;1134;767;1023;995;175	7.57	0	32.519	1.1553	0.88155	1.55142	1.52147
A0A087WYU1	Sorting nexin	SNX9	>tr|A0A087WYU1|A0A087WYU1_HUMAN Sorting nexin OS=Homo sapiens GN=SNX9 PE=1 SV=1;>sp|Q9Y5X1|SNX9_HUMAN Sorting nexin-9 OS=Homo sapiens GN=SNX9 PE=1 SV=1	4	14	14	14	31.3	31.3	31.3	66.476	594	594;595;63;84	7.1	0	141.85	1.3416	1.3194	1.48883	1.41086
A0A087WYU2	UPF0585 protein C16orf13	C16orf13	>tr|A0A087WYU2|A0A087WYU2_HUMAN UPF0585 protein C16orf13 OS=Homo sapiens GN=C16orf13 PE=1 SV=1;>sp|Q96S19|CP013_HUMAN UPF0585 protein C16orf13 OS=Homo sapiens GN=C16orf13 PE=1 SV=2;>sp|Q96S19-3|CP013_HUMAN Isoform 3 of UPF0585 protein C16orf13 OS=Homo sapi	13	9	9	9	52.2	52.2	52.2	20.428	184	184;204;107;127;174;185;205;103;147;133;161;162;176	4.96	0	80.915	1.3995	1.525	1.38452	1.22519
A0A087WYV8	Fibrillin-2	FBN2	>tr|A0A087WYV8|A0A087WYV8_HUMAN Fibrillin-2 OS=Homo sapiens GN=FBN2 PE=1 SV=1;>sp|P35556|FBN2_HUMAN Fibrillin-2 OS=Homo sapiens GN=FBN2 PE=1 SV=3;>tr|D6RJI3|D6RJI3_HUMAN Fibrillin-2 OS=Homo sapiens GN=FBN2 PE=1 SV=1;>sp|P35556-2|FBN2_HUMAN Isoform 2 of Fib	4	7	7	6	3	3	2.7	314.67	2911	2911;2912;1473;1473	7.38	0	7.2543	1.6736	NaN	1.39519	NaN
A0A087WZ13	Ribonucleoprotein PTB-binding 1	RAVER1	>tr|A0A087WZ13|A0A087WZ13_HUMAN Ribonucleoprotein PTB-binding 1 OS=Homo sapiens GN=RAVER1 PE=1 SV=1;>tr|E9PAU2|E9PAU2_HUMAN Ribonucleoprotein PTB-binding 1 OS=Homo sapiens GN=RAVER1 PE=1 SV=1;>sp|Q8IY67-2|RAVR1_HUMAN Isoform 2 of Ribonucleoprotein PTB-bind	7	22	22	22	55.2	55.2	55.2	77.843	739	739;756;739;606;157;96;75	6.21	0	323.31	0.74173	0.72135	1.06304	1.01852
A0A087WZ32	Pleckstrin homology domain-containing family A member 2	PLEKHA2	>tr|A0A087WZ32|A0A087WZ32_HUMAN Pleckstrin homology domain-containing family A member 2 OS=Homo sapiens GN=PLEKHA2 PE=1 SV=1;>tr|A8K727|A8K727_HUMAN Pleckstrin homology domain-containing family A member 2 OS=Homo sapiens GN=PLEKHA2 PE=1 SV=1;>sp|Q9HB19|PKH	6	7	7	7	20	20	20	41.21	375	375;425;425;376;249;115	7.23	0	19.679	0.65553	0.7154	0.588201	0.794597
Q9H6U8	Alpha-1,2-mannosyltransferase ALG9	ALG9	>tr|A0A087WZ62|A0A087WZ62_HUMAN Uncharacterized protein OS=Homo sapiens PE=4 SV=1;>sp|Q9H6U8|ALG9_HUMAN Alpha-1,2-mannosyltransferase ALG9 OS=Homo sapiens GN=ALG9 PE=1 SV=2;>sp|Q9H6U8-3|ALG9_HUMAN Isoform 3 of Alpha-1,2-mannosyltransferase ALG9 OS=Homo sap	10	3	3	3	4.7	4.7	4.7	95.921	844	844;611;618;207;440;447;134;144;168;198	4.2	0	12.644	NaN	NaN	NaN	2.02028
A0A087WZ68	RUN and SH3 domain containing 1, isoform CRA_b	RUSC1	>tr|A0A087WZ68|A0A087WZ68_HUMAN RUN and SH3 domain containing 1, isoform CRA_b OS=Homo sapiens GN=RUSC1 PE=1 SV=1;>tr|Q68CX2|Q68CX2_HUMAN Putative uncharacterized protein DKFZp761A1822 OS=Homo sapiens GN=DKFZp761A1822 PE=1 SV=2;>sp|Q9BVN2-2|RUSC1_HUMAN Iso	6	2	2	2	21.3	21.3	21.3	13.793	127	127;211;433;492;796;902	9.67	0	8.4824	NaN	NaN	NaN	NaN
A0A087WZE4	Spectrin alpha chain, erythrocytic 1	SPTA1	>tr|A0A087WZE4|A0A087WZE4_HUMAN Spectrin alpha chain, erythrocytic 1 OS=Homo sapiens GN=SPTA1 PE=1 SV=1;>sp|P02549-2|SPTA1_HUMAN Isoform 2 of Spectrin alpha chain, erythrocytic 1 OS=Homo sapiens GN=SPTA1;>sp|P02549|SPTA1_HUMAN Spectrin alpha chain, erythro	3	3	3	3	1.3	1.3	1.3	281.11	2430	2430;2416;2419	2.75	0.001902	2.3459	1.572	NaN	1.28064	1.24643
A0A087WZH7	Myristoylated alanine-rich C-kinase substrate	MARCKS	>tr|A0A087WZH7|A0A087WZH7_HUMAN Myristoylated alanine-rich C-kinase substrate OS=Homo sapiens GN=MARCKS PE=1 SV=1;>sp|P29966|MARCS_HUMAN Myristoylated alanine-rich C-kinase substrate OS=Homo sapiens GN=MARCKS PE=1 SV=4	2	9	9	9	43.3	43.3	43.3	31.595	330	330;332	7.74	0	149.8	0.6961	0.81673	1.7101	1.2583
A0A087WZN1	Isocitrate dehydrogenase [NAD] subunit, mitochondrial	IDH3B	>tr|A0A087WZN1|A0A087WZN1_HUMAN Isocitrate dehydrogenase [NAD] subunit, mitochondrial OS=Homo sapiens GN=IDH3B PE=1 SV=1;>sp|O43837|IDH3B_HUMAN Isocitrate dehydrogenase [NAD] subunit beta, mitochondrial OS=Homo sapiens GN=IDH3B PE=1 SV=2;>tr|A0A087X2E5|A0A	6	16	16	16	50.1	50.1	50.1	42.41	387	387;385;376;383;233;145	7.73	0	111.6	1.2293	1.2604	1.25122	1.11279
A0A087WZT2	Methyltransferase-like protein 7B	METTL7B	>tr|A0A087WZT2|A0A087WZT2_HUMAN Methyltransferase-like protein 7B OS=Homo sapiens GN=METTL7B PE=1 SV=1;>sp|Q6UX53|MET7B_HUMAN Methyltransferase-like protein 7B OS=Homo sapiens GN=METTL7B PE=1 SV=2	2	7	7	7	31.2	31.2	31.2	31.288	276	276;244	6.94	0	33.16	1.3108	1.6904	1.71827	1.32949
A0A087WZU2	Cyclin-dependent kinase 16	CDK16	>tr|A0A087WZU2|A0A087WZU2_HUMAN Cyclin-dependent kinase 16 OS=Homo sapiens GN=CDK16 PE=1 SV=1;>sp|Q00536|CDK16_HUMAN Cyclin-dependent kinase 16 OS=Homo sapiens GN=CDK16 PE=1 SV=1;>sp|Q00536-3|CDK16_HUMAN Isoform 3 of Cyclin-dependent kinase 16 OS=Homo sapi	17	9	8	7	22.3	20.5	18.1	51.159	448	448;496;502;570;260;393;84;166;340;423;451;469;472;474;504;152;189	6.62	0	16.851	1.0898	0.88528	0.752955	1.44561
A0A087WZU5	Tetraspanin-6	TSPAN6	>tr|A0A087WZU5|A0A087WZU5_HUMAN Tetraspanin-6 OS=Homo sapiens GN=TSPAN6 PE=1 SV=1;>sp|O43657|TSN6_HUMAN Tetraspanin-6 OS=Homo sapiens GN=TSPAN6 PE=1 SV=1;>tr|A0A087WYV6|A0A087WYV6_HUMAN Tetraspanin-6 OS=Homo sapiens GN=TSPAN6 PE=1 SV=1	3	3	3	3	24.8	24.8	24.8	15.609	137	137;245;129	4.33	0	24.573	1.4708	NaN	NaN	NaN
A0A087WZV0	Inositol hexakisphosphate and diphosphoinositol-pentakisphosphate kinase 2	PPIP5K2	>tr|A0A087WZV0|A0A087WZV0_HUMAN Inositol hexakisphosphate and diphosphoinositol-pentakisphosphate kinase 2 OS=Homo sapiens GN=PPIP5K2 PE=1 SV=1;>sp|O43314-2|VIP2_HUMAN Isoform 2 of Inositol hexakisphosphate and diphosphoinositol-pentakisphosphate kinase 2	6	8	8	4	7.6	7.6	3.1	144.36	1278	1278;1222;1243;357;452;58	6.19	0	37.582	0.29937	0.37059	NaN	NaN
A0A087WZX0	B-cell CLL/lymphoma 9-like protein	BCL9L	>tr|A0A087WZX0|A0A087WZX0_HUMAN B-cell CLL/lymphoma 9-like protein OS=Homo sapiens GN=BCL9L PE=1 SV=1;>sp|Q86UU0-4|BCL9L_HUMAN Isoform 4 of B-cell CLL/lymphoma 9-like protein OS=Homo sapiens GN=BCL9L;>sp|Q86UU0-2|BCL9L_HUMAN Isoform 2 of B-cell CLL/lymphom	5	5	5	5	3.9	3.9	3.9	153.09	1462	1462;1453;1494;1499;1395	6.4	0	14.803	0.78787	NaN	NaN	1.789
A0A087X020	Ribosome maturation protein SBDS	SBDS	>tr|A0A087X020|A0A087X020_HUMAN Ribosome maturation protein SBDS OS=Homo sapiens GN=SBDS PE=1 SV=1;>sp|Q9Y3A5|SBDS_HUMAN Ribosome maturation protein SBDS OS=Homo sapiens GN=SBDS PE=1 SV=4	3	18	18	18	62	62	62	28.864	250	250;250;86	6.2	0	281.14	1.2963	1.2339	1.19273	1.11494
A0A087X054	Hypoxia up-regulated protein 1	HYOU1	>tr|A0A087X054|A0A087X054_HUMAN Hypoxia up-regulated protein 1 OS=Homo sapiens GN=HYOU1 PE=1 SV=1;>sp|Q9Y4L1|HYOU1_HUMAN Hypoxia up-regulated protein 1 OS=Homo sapiens GN=HYOU1 PE=1 SV=1;>tr|E9PJ21|E9PJ21_HUMAN Hypoxia up-regulated protein 1 (Fragment) OS=	14	30	30	30	39.4	39.4	39.4	104.78	937	937;999;656;677;678;559;224;211;147;149;154;92;102;2789	5.34	0	323.31	1.8338	1.8973	1.69142	1.57699
A0A087X072	ATP-dependent DNA helicase Q4	RECQL4	>tr|A0A087X072|A0A087X072_HUMAN ATP-dependent DNA helicase Q4 OS=Homo sapiens GN=RECQL4 PE=1 SV=1;>tr|A0A087WZ30|A0A087WZ30_HUMAN ATP-dependent DNA helicase Q4 OS=Homo sapiens GN=RECQL4 PE=1 SV=1;>sp|O94761|RECQ4_HUMAN ATP-dependent DNA helicase Q4 OS=Homo	6	3	3	3	5.1	5.1	5.1	94.623	851	851;1208;1208;293;352;389	6	0	8.6406	0.55999	NaN	NaN	NaN
A0A087X0C8	Calpain-5	CAPN5	>tr|A0A087X0C8|A0A087X0C8_HUMAN Calpain-5 OS=Homo sapiens GN=CAPN5 PE=1 SV=1;>tr|E7EV01|E7EV01_HUMAN Calpain-5 OS=Homo sapiens GN=CAPN5 PE=1 SV=2;>sp|O15484|CAN5_HUMAN Calpain-5 OS=Homo sapiens GN=CAPN5 PE=1 SV=2	5	10	10	10	21.3	21.3	21.3	72.984	639	639;680;640;52;97	5.3	0	61.157	0.96151	1.2504	1.43546	1.3453
A0A087X0D5	Pro-cathepsin H	CTSH	>tr|A0A087X0D5|A0A087X0D5_HUMAN Pro-cathepsin H OS=Homo sapiens GN=CTSH PE=1 SV=1;>sp|P09668|CATH_HUMAN Pro-cathepsin H OS=Homo sapiens GN=CTSH PE=1 SV=4	3	3	3	3	11.5	11.5	11.5	36.269	323	323;335;134	5.67	0	6.6844	NaN	1.8019	NaN	NaN
A0A087X0D9	AN1-type zinc finger protein 2B	ZFAND2B	>tr|A0A087X0D9|A0A087X0D9_HUMAN AN1-type zinc finger protein 2B OS=Homo sapiens GN=ZFAND2B PE=1 SV=1;>tr|E7EV05|E7EV05_HUMAN AN1-type zinc finger protein 2B (Fragment) OS=Homo sapiens GN=ZFAND2B PE=1 SV=1;>tr|E9PFU9|E9PFU9_HUMAN AN1-type zinc finger protei	9	2	2	2	7	7	7	23.178	213	213;214;224;225;176;257;50;96;145	6.5	0.0081748	1.8035	NaN	NaN	NaN	0.964785
A0A087X0H7	Phospholipase DDHD1	DDHD1	>tr|A0A087X0H7|A0A087X0H7_HUMAN Phospholipase DDHD1 OS=Homo sapiens GN=DDHD1 PE=1 SV=1;>sp|Q8NEL9-3|DDHD1_HUMAN Isoform 3 of Phospholipase DDHD1 OS=Homo sapiens GN=DDHD1;>sp|Q8NEL9-2|DDHD1_HUMAN Isoform 2 of Phospholipase DDHD1 OS=Homo sapiens GN=DDHD1;>sp	5	4	4	4	4.7	4.7	4.7	86.357	771	771;454;872;879;900	3.57	0.00016158	4.6414	1.5456	NaN	NaN	1.02331
A0A087X0H9	RNA-binding protein 26	RBM26	>tr|A0A087X0H9|A0A087X0H9_HUMAN RNA-binding protein 26 OS=Homo sapiens GN=RBM26 PE=1 SV=1;>sp|Q5T8P6-3|RBM26_HUMAN Isoform 3 of RNA-binding protein 26 OS=Homo sapiens GN=RBM26;>sp|Q5T8P6-4|RBM26_HUMAN Isoform 4 of RNA-binding protein 26 OS=Homo sapiens GN=	6	25	25	1	25.8	25.8	1.2	113.79	1009	1009;980;558;534;120;171	6.06	0	90.33	0.78573	1.0125	0.831532	1.07043
A0A087X0M4	Kanadaptin	SLC4A1AP	>tr|A0A087X0M4|A0A087X0M4_HUMAN Kanadaptin OS=Homo sapiens GN=SLC4A1AP PE=1 SV=1;>sp|Q9BWU0|NADAP_HUMAN Kanadaptin OS=Homo sapiens GN=SLC4A1AP PE=1 SV=1;>tr|A0A087WWF4|A0A087WWF4_HUMAN Kanadaptin (Fragment) OS=Homo sapiens GN=SLC4A1AP PE=1 SV=1	4	11	11	11	15.6	15.6	15.6	82.89	742	742;796;273;157	8.03	0	59.251	0.94193	0.78879	1.02351	0.858885
A0A087X0N2	Leptin receptor gene-related protein	LEPROT	>tr|A0A087X0N2|A0A087X0N2_HUMAN Leptin receptor gene-related protein OS=Homo sapiens GN=LEPROT PE=1 SV=1;>sp|O15243|OBRG_HUMAN Leptin receptor gene-related protein OS=Homo sapiens GN=LEPROT PE=2 SV=1	2	1	1	1	10	10	10	15.428	140	140;131	3	0.0029074	2.2289	NaN	NaN	NaN	NaN
A0A087X0N3	Nucleolar protein 4-like	NOL4L	>tr|A0A087X0N3|A0A087X0N3_HUMAN Nucleolar protein 4-like OS=Homo sapiens GN=NOL4L PE=1 SV=1;>sp|Q96MY1|NOL4L_HUMAN Nucleolar protein 4-like OS=Homo sapiens GN=NOL4L PE=1 SV=2;>tr|A0A087WTU5|A0A087WTU5_HUMAN Nucleolar protein 4-like OS=Homo sapiens GN=NOL4L	4	10	10	6	21.2	21.2	15.7	74.224	680	680;436;400;398	4.13	0	34.19	2.0405	1.4718	NaN	0.320503
A0A087X0P0	Kinesin-like protein	CENPE	>tr|A0A087X0P0|A0A087X0P0_HUMAN Kinesin-like protein OS=Homo sapiens GN=CENPE PE=1 SV=1;>sp|Q02224-3|CENPE_HUMAN Isoform 3 of Centromere-associated protein E OS=Homo sapiens GN=CENPE;>sp|Q02224-2|CENPE_HUMAN Isoform 2 of Centromere-associated protein E OS=	5	5	5	5	2.1	2.1	2.1	312.1	2664	2664;2580;2665;2701;1126	6	0.00016239	4.8531	0.83871	0.896	NaN	NaN
A0A087X0Q1	YTH domain-containing family protein 3	YTHDF3	>tr|A0A087X0Q1|A0A087X0Q1_HUMAN YTH domain-containing family protein 3 OS=Homo sapiens GN=YTHDF3 PE=1 SV=1;>sp|Q7Z739|YTHD3_HUMAN YTH domain-containing family protein 3 OS=Homo sapiens GN=YTHDF3 PE=1 SV=1;>tr|A0A024R7W5|A0A024R7W5_HUMAN YTH domain family,	6	15	15	10	32.2	32.2	24	63.674	583	583;585;534;588;41;52	5.85	0	111.75	1.3874	1.298	1.28447	1.25395
A0A087X0Q9	Selenoprotein O	SELO	>tr|A0A087X0Q9|A0A087X0Q9_HUMAN Selenoprotein O OS=Homo sapiens GN=SELO PE=1 SV=1;>sp|Q9BVL4|SELO_HUMAN Selenoprotein O OS=Homo sapiens GN=SELO PE=2 SV=3	2	8	8	8	17.8	17.8	17.8	73.338	668	668;669	6.33	0	82.276	1.4998	1.2286	1.16637	1.31608
A0A087X0R6	Sorting nexin-12	SNX12	>tr|A0A087X0R6|A0A087X0R6_HUMAN Sorting nexin-12 OS=Homo sapiens GN=SNX12 PE=1 SV=1;>sp|Q9UMY4-2|SNX12_HUMAN Isoform 2 of Sorting nexin-12 OS=Homo sapiens GN=SNX12;>sp|Q9UMY4|SNX12_HUMAN Sorting nexin-12 OS=Homo sapiens GN=SNX12 PE=1 SV=3;>sp|Q9UMY4-3|SNX1	4	9	7	7	54.7	50.6	50.6	19.825	172	172;162;172;158	6.17	0	25.201	0.96644	0.97106	0.964785	0.988142
A0A087X0S5	Collagen alpha-1(VI) chain	COL6A1	>tr|A0A087X0S5|A0A087X0S5_HUMAN Collagen alpha-1(VI) chain OS=Homo sapiens GN=COL6A1 PE=1 SV=1;>sp|P12109|CO6A1_HUMAN Collagen alpha-1(VI) chain OS=Homo sapiens GN=COL6A1 PE=1 SV=3	2	12	12	12	17.5	17.5	17.5	108.34	1026	1026;1028	8.64	0	78.106	2.181	1.5304	3.13637	3.61624
A0A087X0S7	Leucine-rich repeat-containing protein 41	LRRC41	>tr|A0A087X0S7|A0A087X0S7_HUMAN Leucine-rich repeat-containing protein 41 OS=Homo sapiens GN=LRRC41 PE=1 SV=1;>tr|A0A087WTU1|A0A087WTU1_HUMAN Leucine-rich repeat-containing protein 41 OS=Homo sapiens GN=LRRC41 PE=1 SV=1;>tr|A0A0B4J2G4|A0A0B4J2G4_HUMAN Leuc	6	5	5	5	11.7	11.7	11.7	56.4	521	521;620;790;729;812;617	7.55	0	18.919	0.51877	0.45865	NaN	1.37642
A0A087X0T3	Myosin-7B	MYH7B	>tr|A0A087X0T3|A0A087X0T3_HUMAN Myosin-7B OS=Homo sapiens GN=MYH7B PE=1 SV=1;>sp|A7E2Y1|MYH7B_HUMAN Myosin-7B OS=Homo sapiens GN=MYH7B PE=1 SV=3	2	3	2	2	1.4	1	1	225.71	1982	1982;1941	2	0.0041589	2.0323	NaN	NaN	NaN	NaN
A0A087X0U3	Amino acid transporter	SLC1A3	>tr|A0A087X0U3|A0A087X0U3_HUMAN Amino acid transporter OS=Homo sapiens GN=SLC1A3 PE=1 SV=1;>tr|A0A087WT87|A0A087WT87_HUMAN Amino acid transporter OS=Homo sapiens GN=SLC1A3 PE=1 SV=1;>sp|P43003-2|EAA1_HUMAN Isoform 2 of Excitatory amino acid transporter 1 O	4	1	1	1	2.8	2.8	2.8	47.099	430	430;496;497;542	6	0.0078973	1.8089	NaN	NaN	NaN	NaN
A0A087X0V7	Amyloid beta A4 precursor protein-binding family B member 1	APBB1	>tr|A0A087X0V7|A0A087X0V7_HUMAN Amyloid beta A4 precursor protein-binding family B member 1 OS=Homo sapiens GN=APBB1 PE=1 SV=1;>tr|A0A087WYH9|A0A087WYH9_HUMAN Amyloid beta A4 precursor protein-binding family B member 1 OS=Homo sapiens GN=APBB1 PE=1 SV=1;>t	13	7	6	6	24.2	22	22	49.772	451	451;475;710;451;475;488;490;708;710;706;261;235;87	8.36	0	21.117	0.67436	0.66605	0.784252	1.27805
A0A087X0W7	Acyl-coenzyme A thioesterase 2, mitochondrial	ACOT2	>tr|A0A087X0W7|A0A087X0W7_HUMAN Acyl-coenzyme A thioesterase 2, mitochondrial OS=Homo sapiens GN=ACOT2 PE=1 SV=1;>tr|A0A087WT95|A0A087WT95_HUMAN Acyl-coenzyme A thioesterase 2, mitochondrial OS=Homo sapiens GN=ACOT2 PE=1 SV=1;>sp|Q86TX2|ACOT1_HUMAN Acyl-co	6	16	16	16	48.5	48.5	48.5	46.292	421	421;463;421;483;395;301	6.8	0	252.75	1.5884	1.5919	2.13698	2.14975
A0A087X0W9	OTU domain containing 6B, isoform CRA_b	OTUD6B	>tr|A0A087X0W9|A0A087X0W9_HUMAN OTU domain containing 6B, isoform CRA_b OS=Homo sapiens GN=OTUD6B PE=1 SV=1;>sp|Q8N6M0|OTU6B_HUMAN OTU domain-containing protein 6B OS=Homo sapiens GN=OTUD6B PE=1 SV=1;>sp|Q8N6M0-2|OTU6B_HUMAN Isoform 2 of OTU domain-contain	4	8	8	8	33.4	33.4	33.4	37.325	323	323;293;192;108	4.31	0	115.12	1.5738	1.6797	1.31626	1.428
A0A087X1B1	NF-kappa-B essential modulator	IKBKG	>tr|A0A087X1B1|A0A087X1B1_HUMAN NF-kappa-B essential modulator OS=Homo sapiens GN=IKBKG PE=1 SV=1;>sp|Q9Y6K9|NEMO_HUMAN NF-kappa-B essential modulator OS=Homo sapiens GN=IKBKG PE=1 SV=2;>sp|Q9Y6K9-2|NEMO_HUMAN Isoform 2 of NF-kappa-B essential modulator OS	8	12	12	7	36.4	36.4	21.3	48.069	418	418;419;487;411;412;250;320;115	7.38	0	139.99	0.67512	0.59238	0.737898	0.66107
A0A087X1E4	Arfaptin-2	ARFIP2	>tr|A0A087X1E4|A0A087X1E4_HUMAN Arfaptin-2 OS=Homo sapiens GN=ARFIP2 PE=1 SV=1;>sp|P53365-3|ARFP2_HUMAN Isoform 3 of Arfaptin-2 OS=Homo sapiens GN=ARFIP2;>sp|P53365|ARFP2_HUMAN Arfaptin-2 OS=Homo sapiens GN=ARFIP2 PE=1 SV=1;>sp|P53365-2|ARFP2_HUMAN Isoform	6	7	6	6	23.3	21.4	21.4	41.595	374	374;303;341;256;202;159	3.63	0	84.256	1.0028	0.80217	1.16945	2.52583
A0A087X1G7	15 kDa selenoprotein	SEP15	>tr|A0A087X1G7|A0A087X1G7_HUMAN 15 kDa selenoprotein OS=Homo sapiens GN=SEP15 PE=1 SV=1;>tr|A0A0B4J1S4|A0A0B4J1S4_HUMAN 15 kDa selenoprotein OS=Homo sapiens GN=SEP15 PE=1 SV=1;>sp|O60613|SEP15_HUMAN 15 kDa selenoprotein OS=Homo sapiens GN=SEP15 PE=1 SV=3	4	3	3	3	23.2	23.2	23.2	17.942	164	164;165;162;88	3.25	0	28.832	0.86332	0.90919	0.910249	0.78765
A0A087X1I8	LisH domain-containing protein ARMC9	ARMC9	>tr|A0A087X1I8|A0A087X1I8_HUMAN LisH domain-containing protein ARMC9 OS=Homo sapiens GN=ARMC9 PE=1 SV=1;>sp|Q7Z3E5-2|ARMC9_HUMAN Isoform 2 of LisH domain-containing protein ARMC9 OS=Homo sapiens GN=ARMC9;>sp|Q7Z3E5|ARMC9_HUMAN LisH domain-containing protei	8	8	8	8	11.5	11.5	11.5	91.818	818	818;665;817;194;208;158;172;166	7.69	0	41.083	0.79973	0.98483	NaN	0.985319
A0A087X1K6	Krueppel-like factor 13	KLF13	>tr|A0A087X1K6|A0A087X1K6_HUMAN Krueppel-like factor 13 OS=Homo sapiens GN=KLF13 PE=1 SV=1;>sp|Q9Y2Y9|KLF13_HUMAN Krueppel-like factor 13 OS=Homo sapiens GN=KLF13 PE=1 SV=1	2	1	1	1	5.9	5.9	5.9	31.225	286	286;288	4	0.0001621	4.7603	NaN	NaN	NaN	NaN
A0A087X1S2	Nuclease-sensitive element-binding protein 1	YBX1	>tr|A0A087X1S2|A0A087X1S2_HUMAN Nuclease-sensitive element-binding protein 1 OS=Homo sapiens GN=YBX1 PE=1 SV=2	1	11	1	1	43.8	5	5	34.656	320	320	1	1	-2	NaN	NaN	NaN	NaN
A0A087X1S3	E3 ubiquitin-protein ligase HUWE1	HUWE1	>tr|A0A087X1S3|A0A087X1S3_HUMAN E3 ubiquitin-protein ligase HUWE1 (Fragment) OS=Homo sapiens GN=HUWE1 PE=1 SV=1	1	6	1	1	27.4	3.9	3.9	23.944	230	230	6.33	0.0055492	1.9288	NaN	NaN	NaN	NaN
A0A087X1U1	Arf-GAP with GTPase, ANK repeat and PH domain-containing protein 1	AGAP1	>tr|A0A087X1U1|A0A087X1U1_HUMAN Arf-GAP with GTPase, ANK repeat and PH domain-containing protein 1 OS=Homo sapiens GN=AGAP1 PE=1 SV=1;>tr|F5GXM9|F5GXM9_HUMAN Arf-GAP with GTPase, ANK repeat and PH domain-containing protein 1 OS=Homo sapiens GN=AGAP1 PE=1 S	13	3	2	2	6.3	4.1	4.1	82.688	750	750;803;1069;804;857;253;658;663;685;686;550;671;686	8.5	0.0014872	2.6074	0.65422	NaN	NaN	NaN
A0A087X211	Protein CIP2A	KIAA1524	>tr|A0A087X211|A0A087X211_HUMAN Protein CIP2A OS=Homo sapiens GN=KIAA1524 PE=1 SV=1;>sp|Q8TCG1|CIP2A_HUMAN Protein CIP2A OS=Homo sapiens GN=KIAA1524 PE=1 SV=2;>sp|Q8TCG1-2|CIP2A_HUMAN Isoform 2 of Protein CIP2A OS=Homo sapiens GN=KIAA1524	5	29	29	29	30.7	30.7	30.7	102.28	906	906;905;746;121;48	7.01	0	119.92	0.89548	0.9481	0.800961	0.808081
A0A087X239	Round spermatid basic protein 1-like protein	RSBN1L	>tr|A0A087X239|A0A087X239_HUMAN Round spermatid basic protein 1-like protein OS=Homo sapiens GN=RSBN1L PE=1 SV=1;>sp|Q6PCB5-2|RSBNL_HUMAN Isoform 2 of Round spermatid basic protein 1-like protein OS=Homo sapiens GN=RSBN1L;>sp|Q6PCB5|RSBNL_HUMAN Round sperm	5	3	3	3	5.3	5.3	5.3	94.611	843	843;576;846;177;199	4.25	0	18.894	NaN	NaN	NaN	0.999201
A0A087X240	Ephrin-A5	EFNA5	>tr|A0A087X240|A0A087X240_HUMAN Ephrin-A5 OS=Homo sapiens GN=EFNA5 PE=1 SV=1;>sp|P52803|EFNA5_HUMAN Ephrin-A5 OS=Homo sapiens GN=EFNA5 PE=1 SV=1;>tr|D6RDV5|D6RDV5_HUMAN Ephrin-A5 OS=Homo sapiens GN=EFNA5 PE=1 SV=1	3	3	3	3	23.4	23.4	23.4	21.709	188	188;228;201	2.67	0.00015451	3.4431	NaN	NaN	NaN	NaN
A0A087X256	WASH complex subunit 7	KIAA1033	>tr|A0A087X256|A0A087X256_HUMAN WASH complex subunit 7 OS=Homo sapiens GN=KIAA1033 PE=1 SV=1;>sp|Q2M389|WASH7_HUMAN WASH complex subunit 7 OS=Homo sapiens GN=KIAA1033 PE=1 SV=2;>sp|Q2M389-2|WASH7_HUMAN Isoform 2 of WASH complex subunit 7 OS=Homo sapiens GN	6	29	29	29	28	28	28	136.5	1174	1174;1173;851;189;116;48	8.51	0	184.17	0.85636	0.84441	0.702297	0.674082
A0A087X2B2	Baculoviral IAP repeat-containing protein 2	BIRC2	>tr|A0A087X2B2|A0A087X2B2_HUMAN Baculoviral IAP repeat-containing protein 2 OS=Homo sapiens GN=BIRC2 PE=1 SV=1;>tr|E9PMH5|E9PMH5_HUMAN Baculoviral IAP repeat-containing protein 2 OS=Homo sapiens GN=BIRC2 PE=1 SV=1;>sp|Q13490|BIRC2_HUMAN Baculoviral IAP rep	10	5	5	5	11	11	11	60.423	534	534;597;618;569;262;149;182;604;79;139	6.64	0	23.014	NaN	1.2519	1.11447	1.09994
A0A087X2C5	Monoacylglycerol lipase ABHD6	ABHD6	>tr|A0A087X2C5|A0A087X2C5_HUMAN Monoacylglycerol lipase ABHD6 OS=Homo sapiens GN=ABHD6 PE=1 SV=1;>sp|Q9BV23|ABHD6_HUMAN Monoacylglycerol lipase ABHD6 OS=Homo sapiens GN=ABHD6 PE=1 SV=1	2	1	1	1	4.1	4.1	4.1	35.803	318	318;337	10	0	9.0633	NaN	NaN	NaN	NaN
A0A087X2D5	39S ribosomal protein L45, mitochondrial	MRPL45	>tr|A0A087X2D5|A0A087X2D5_HUMAN 39S ribosomal protein L45, mitochondrial OS=Homo sapiens GN=MRPL45 PE=1 SV=1;>sp|Q9BRJ2|RM45_HUMAN 39S ribosomal protein L45, mitochondrial OS=Homo sapiens GN=MRPL45 PE=1 SV=2;>tr|A0A0G2JMS5|A0A0G2JMS5_HUMAN 39S ribosomal pr	4	11	11	11	49	49	49	35.29	306	306;306;256;256	6.18	0	52.91	0.99418	0.94222	2.63505	1.70198
A0A087X2F9	LIM and senescent cell antigen-like-containing domain protein 2	LIMS2	>tr|A0A087X2F9|A0A087X2F9_HUMAN LIM and senescent cell antigen-like-containing domain protein 2 OS=Homo sapiens GN=LIMS2 PE=1 SV=1;>sp|Q7Z4I7-4|LIMS2_HUMAN Isoform 4 of LIM and senescent cell antigen-like-containing domain protein 2 OS=Homo sapiens GN=LIMS	7	6	1	1	23.7	6.4	6.4	28.372	249	249;189;336;341;363;365;169	4.5	0.0040172	2.0428	NaN	NaN	NaN	NaN
A0A087X2H1	E3 ubiquitin-protein ligase HECTD1	HECTD1	>tr|A0A087X2H1|A0A087X2H1_HUMAN E3 ubiquitin-protein ligase HECTD1 OS=Homo sapiens GN=HECTD1 PE=1 SV=1;>sp|Q9ULT8|HECD1_HUMAN E3 ubiquitin-protein ligase HECTD1 OS=Homo sapiens GN=HECTD1 PE=1 SV=3;>tr|H0YJP0|H0YJP0_HUMAN E3 ubiquitin-protein ligase HECTD1	6	53	53	53	27	27	27	289.63	2614	2614;2610;1465;926;976;212	6.93	0	285.11	1.3321	1.3591	1.53726	1.76274
A0A087X2I1	26S protease regulatory subunit 10B	PSMC6	>tr|A0A087X2I1|A0A087X2I1_HUMAN 26S protease regulatory subunit 10B OS=Homo sapiens GN=PSMC6 PE=1 SV=1;>sp|P62333|PRS10_HUMAN 26S protease regulatory subunit 10B OS=Homo sapiens GN=PSMC6 PE=1 SV=1;>tr|H0YJC0|H0YJC0_HUMAN 26S protease regulatory subunit 10B	7	19	19	19	62.8	62.8	62.8	45.796	403	403;389;262;194;67;70;97	7.1	0	293.5	1.1798	1.2398	1.12448	1.09845
A0A088AWN3	Dedicator of cytokinesis protein 9	DOCK9	>tr|A0A088AWN3|A0A088AWN3_HUMAN Dedicator of cytokinesis protein 9 OS=Homo sapiens GN=DOCK9 PE=1 SV=1;>tr|A0A0A0MSY4|A0A0A0MSY4_HUMAN Dedicator of cytokinesis protein 9 OS=Homo sapiens GN=DOCK9 PE=1 SV=1;>tr|A0A0A0MRA7|A0A0A0MRA7_HUMAN Dedicator of cytokin	14	5	5	5	3.3	3.3	3.3	237.75	2079	2079;2101;2102;2061;2068;2069;2093;1254;1253;705;250;1902;2077;2073	5.38	0	9.753	1.1177	0.58543	NaN	NaN
A0A096LNH1	Protocadherin-11 X-linked	PCDH11X	>tr|A0A096LNH1|A0A096LNH1_HUMAN Protocadherin-11 X-linked OS=Homo sapiens GN=PCDH11X PE=4 SV=1;>sp|Q9BZA7-7|PC11X_HUMAN Isoform 7 of Protocadherin-11 X-linked OS=Homo sapiens GN=PCDH11X;>sp|Q9BZA7-2|PC11X_HUMAN Isoform 2 of Protocadherin-11 X-linked OS=Hom	13	2	2	2	2.2	2.2	2.2	112.27	1016	1016;1021;1025;1065;1310;1329;1337;1339;1347;1037;1048;1053;1340	7	0.001196	2.693	NaN	0.82083	0.773694	0.750019
A0A096LNH6	Dedicator of cytokinesis protein 1	DOCK1	>tr|A0A096LNH6|A0A096LNH6_HUMAN Dedicator of cytokinesis protein 1 OS=Homo sapiens GN=DOCK1 PE=1 SV=1;>sp|Q14185|DOCK1_HUMAN Dedicator of cytokinesis protein 1 OS=Homo sapiens GN=DOCK1 PE=1 SV=2	2	10	9	9	5.1	4.6	4.6	217.75	1886	1886;1865	7.21	0	14.494	0.51208	2.1907	NaN	0.54095
A0A096LNJ4	Putative bifunctional UDP-N-acetylglucosamine transferase and deubiquitinase ALG13	ALG13	>tr|A0A096LNJ4|A0A096LNJ4_HUMAN Putative bifunctional UDP-N-acetylglucosamine transferase and deubiquitinase ALG13 OS=Homo sapiens GN=ALG13 PE=1 SV=1;>tr|A0A087WX43|A0A087WX43_HUMAN Putative bifunctional UDP-N-acetylglucosamine transferase and deubiquitina	8	2	2	2	19.7	19.7	19.7	14.767	132	132;133;159;171;165;1137;150;162	7.36	0	25.361	1.1613	1.2435	0.786596	0.719942
A0A096LP25	AP2-associated protein kinase 1	AAK1	>tr|A0A096LP25|A0A096LP25_HUMAN AP2-associated protein kinase 1 (Fragment) OS=Homo sapiens GN=AAK1 PE=1 SV=1;>sp|Q6ZSR9|YJ005_HUMAN Uncharacterized protein FLJ45252 OS=Homo sapiens PE=2 SV=2;>tr|A0A096LNZ0|A0A096LNZ0_HUMAN AP2-associated protein kinase 1 (	4	10	9	9	26.6	24.9	24.9	54.448	511	511;355;339;99	4.36	0	56.167	0.7322	0.6966	0.648004	1.43427
A0A096LP75	Protein LOC102723897	LOC102723897	>tr|A0A096LP75|A0A096LP75_HUMAN Protein LOC102723897 OS=Homo sapiens GN=LOC102723897 PE=4 SV=1;>sp|C4AMC7|WASH3_HUMAN Putative WAS protein family homolog 3 OS=Homo sapiens GN=WASH3P PE=1 SV=2;>sp|Q6VEQ5|WASH2_HUMAN WAS protein family homolog 2 OS=Homo sapi	7	7	7	4	17.7	17.7	9.7	50.073	464	464;463;465;359;455;465;477	7.37	0	21.168	0.77769	0.85856	0.430293	0.885661
P30042	ES1 protein homolog, mitochondrial	C21orf33	>tr|A0A096LPI6|A0A096LPI6_HUMAN Uncharacterized protein (Fragment) OS=Homo sapiens PE=4 SV=2;>tr|A0A0B4J2D5|A0A0B4J2D5_HUMAN Protein LOC102724023 OS=Homo sapiens GN=LOC102724023 PE=1 SV=1;>sp|P30042|ES1_HUMAN ES1 protein homolog, mitochondrial OS=Homo sapi	12	11	9	9	57	47.7	47.7	30.376	279	279;268;268;182;257;191;237;237;137;217;224;106	6.48	0	97.702	1.2472	1.5442	1.62059	1.44121
A0A096LPK2	N-acetylglucosaminyl-phosphatidylinositol de-N-acetylase	PIGL	>tr|A0A096LPK2|A0A096LPK2_HUMAN N-acetylglucosaminyl-phosphatidylinositol de-N-acetylase (Fragment) OS=Homo sapiens GN=PIGL PE=1 SV=1;>tr|B4DJK6|B4DJK6_HUMAN N-acetylglucosaminyl-phosphatidylinositol de-N-acetylase OS=Homo sapiens GN=PIGL PE=1 SV=1;>tr|J3Q	8	1	1	1	26.1	26.1	26.1	10.303	92	92;101;145;150;188;244;194;252	10	0	10.173	NaN	NaN	NaN	NaN
A0A0A0MQR1	Mitogen-activated protein kinase kinase kinase kinase	MAP4K5	>tr|A0A0A0MQR1|A0A0A0MQR1_HUMAN Mitogen-activated protein kinase kinase kinase kinase OS=Homo sapiens GN=MAP4K5 PE=1 SV=1;>sp|Q9Y4K4|M4K5_HUMAN Mitogen-activated protein kinase kinase kinase kinase 5 OS=Homo sapiens GN=MAP4K5 PE=1 SV=1	6	20	20	19	30	30	29.2	95.023	846	846;846;137;55;62;108	7.51	0	51.212	1.5148	1.5868	1.62288	1.57619
A0A0A0MQR2	Protein RTF2 homolog	RTFDC1	>tr|A0A0A0MQR2|A0A0A0MQR2_HUMAN Protein RTF2 homolog OS=Homo sapiens GN=RTFDC1 PE=1 SV=1;>sp|Q9BY42|RTF2_HUMAN Protein RTF2 homolog OS=Homo sapiens GN=RTFDC1 PE=1 SV=3;>tr|A2A2L5|A2A2L5_HUMAN Protein RTF2 homolog (Fragment) OS=Homo sapiens GN=RTFDC1 PE=1 S	4	8	8	8	28.9	28.9	28.9	37.531	336	336;306;277;230	8.78	0	22.058	0.98916	1.0059	0.945716	0.893975
A0A0A0MQR8	MAP/microtubule affinity-regulating kinase 3	MARK3	>tr|A0A0A0MQR8|A0A0A0MQR8_HUMAN MAP/microtubule affinity-regulating kinase 3 OS=Homo sapiens GN=MARK3 PE=1 SV=1;>sp|P27448-6|MARK3_HUMAN Isoform 5 of MAP/microtubule affinity-regulating kinase 3 OS=Homo sapiens GN=MARK3;>sp|P27448-7|MARK3_HUMAN Isoform 6 o	4	13	1	1	25	2.9	2.9	79.875	713	713;713;760;505	7	0	5.0627	NaN	NaN	NaN	3.83818
A0A0A0MQS1	Pyrroline-5-carboxylate reductase	PYCRL	>tr|A0A0A0MQS1|A0A0A0MQS1_HUMAN Pyrroline-5-carboxylate reductase OS=Homo sapiens GN=PYCRL PE=1 SV=1;>sp|Q53H96|P5CR3_HUMAN Pyrroline-5-carboxylate reductase 3 OS=Homo sapiens GN=PYCRL PE=1 SV=3;>sp|Q53H96-2|P5CR3_HUMAN Isoform 2 of Pyrroline-5-carboxylate	5	11	11	11	46.5	46.5	46.5	29.892	286	286;274;254;137;44	8.37	0	98.025	1.8142	1.9859	2.26214	1.77879
A0A0A0MQT4	DDB1- and CUL4-associated factor 10	DCAF10	>tr|A0A0A0MQT4|A0A0A0MQT4_HUMAN DDB1- and CUL4-associated factor 10 OS=Homo sapiens GN=DCAF10 PE=1 SV=1;>sp|Q5QP82-2|DCA10_HUMAN Isoform 2 of DDB1- and CUL4-associated factor 10 OS=Homo sapiens GN=DCAF10;>sp|Q5QP82|DCA10_HUMAN DDB1- and CUL4-associated fac	3	1	1	1	2.8	2.8	2.8	43.196	386	386;522;559	11	0.0047177	2.0016	NaN	NaN	NaN	NaN
A0A0A0MQU4	Selenocysteine lyase	SCLY	>tr|A0A0A0MQU4|A0A0A0MQU4_HUMAN Selenocysteine lyase OS=Homo sapiens GN=SCLY PE=1 SV=1;>sp|Q96I15|SCLY_HUMAN Selenocysteine lyase OS=Homo sapiens GN=SCLY PE=1 SV=4;>tr|C9JNL5|C9JNL5_HUMAN Selenocysteine lyase (Fragment) OS=Homo sapiens GN=SCLY PE=1 SV=7;>s	11	3	3	3	10.2	10.2	10.2	48.793	453	453;445;170;317;71;73;109;168;195;241;251	5.33	0	14.574	NaN	NaN	NaN	NaN
A0A0A0MQV2	Ribosomal protein S6 kinase	RPS6KA5	>tr|A0A0A0MQV2|A0A0A0MQV2_HUMAN Ribosomal protein S6 kinase OS=Homo sapiens GN=RPS6KA5 PE=1 SV=1;>sp|O75582|KS6A5_HUMAN Ribosomal protein S6 kinase alpha-5 OS=Homo sapiens GN=RPS6KA5 PE=1 SV=1;>sp|O75582-2|KS6A5_HUMAN Isoform 2 of Ribosomal protein S6 kina	5	3	2	2	4.2	3.2	3.2	90.507	807	807;802;549;723;219	7	0.002764	2.2543	NaN	NaN	NaN	NaN
A0A0A0MR02	Voltage-dependent anion-selective channel protein 2	VDAC2	>tr|A0A0A0MR02|A0A0A0MR02_HUMAN Voltage-dependent anion-selective channel protein 2 (Fragment) OS=Homo sapiens GN=VDAC2 PE=1 SV=1;>sp|P45880|VDAC2_HUMAN Voltage-dependent anion-selective channel protein 2 OS=Homo sapiens GN=VDAC2 PE=1 SV=2;>sp|P45880-2|VDA	6	15	15	6	67	67	30.5	30.348	282	282;294;283;309;204;109	3.43	0	323.31	1.0647	1.0653	0.873362	0.876424
A0A0A0MR09	Tyrosine-protein phosphatase non-receptor type 9	PTPN9	>tr|A0A0A0MR09|A0A0A0MR09_HUMAN Tyrosine-protein phosphatase non-receptor type 9 OS=Homo sapiens GN=PTPN9 PE=1 SV=1;>sp|P43378|PTN9_HUMAN Tyrosine-protein phosphatase non-receptor type 9 OS=Homo sapiens GN=PTPN9 PE=1 SV=1	3	13	13	13	26.2	26.2	26.2	66.953	583	583;593;174	5.29	0	30.545	0.96354	0.8583	1.24514	1.25666
A0A0A0MR39	Myelin expression factor 2	MYEF2	>tr|A0A0A0MR39|A0A0A0MR39_HUMAN Myelin expression factor 2 OS=Homo sapiens GN=MYEF2 PE=1 SV=1;>tr|A0A0A0MQW0|A0A0A0MQW0_HUMAN Myelin expression factor 2 OS=Homo sapiens GN=MYEF2 PE=1 SV=1;>sp|Q9P2K5|MYEF2_HUMAN Myelin expression factor 2 OS=Homo sapiens GN	11	12	12	12	24	24	24	64.149	600	600;576;600;547;576;290;211;126;188;126;128	6.37	0	27.473	0.68057	0.65377	0.731743	0.705268
A0A0A0MR42	Centrosomal protein of 192 kDa	CEP192	>tr|A0A0A0MR42|A0A0A0MR42_HUMAN Centrosomal protein of 192 kDa OS=Homo sapiens GN=CEP192 PE=1 SV=1;>tr|K7ENP4|K7ENP4_HUMAN Centrosomal protein of 192 kDa (Fragment) OS=Homo sapiens GN=CEP192 PE=1 SV=1;>sp|Q8TEP8|CE192_HUMAN Centrosomal protein of 192 kDa O	8	4	4	4	2.5	2.5	2.5	226.99	2062	2062;2076;1941;2537;1931;900;1237;1407	4.83	0	7.7633	NaN	NaN	0.828844	0.889284
A0A0A0MR51	Fatty acid desaturase 1	FADS1	>tr|A0A0A0MR51|A0A0A0MR51_HUMAN Fatty acid desaturase 1 OS=Homo sapiens GN=FADS1 PE=1 SV=1;>sp|O60427|FADS1_HUMAN Fatty acid desaturase 1 OS=Homo sapiens GN=FADS1 PE=1 SV=3;>sp|O60427-2|FADS1_HUMAN Isoform 2 of Fatty acid desaturase 1 OS=Homo sapiens GN=FA	8	7	7	7	18	18	18	57.885	501	501;444;360;146;192;228;175;124	6.77	0	62.628	1.1089	1.2522	1.11475	1.11566
A0A0A0MR66	RNA binding motif protein 10, isoform CRA_d	RBM10	>tr|A0A0A0MR66|A0A0A0MR66_HUMAN RNA binding motif protein 10, isoform CRA_d OS=Homo sapiens GN=RBM10 PE=1 SV=1;>sp|P98175-2|RBM10_HUMAN Isoform 2 of RNA-binding protein 10 OS=Homo sapiens GN=RBM10;>sp|P98175|RBM10_HUMAN RNA-binding protein 10 OS=Homo sapie	5	19	19	17	23.1	23.1	21.7	110.36	995	995;929;930;852;853	5.77	0	120.6	1.0907	1.1654	0.982608	0.951656
A0A0A0MR88	WASH complex subunit FAM21C	FAM21C	>tr|A0A0A0MR88|A0A0A0MR88_HUMAN WASH complex subunit FAM21C OS=Homo sapiens GN=FAM21C PE=1 SV=1;>tr|A0A096LPC5|A0A096LPC5_HUMAN WASH complex subunit FAM21C OS=Homo sapiens GN=FAM21C PE=1 SV=1;>tr|J3KP36|J3KP36_HUMAN WASH complex subunit FAM21C OS=Homo sapi	12	17	17	2	22.8	22.8	3.7	147.05	1341	1341;1341;1262;1245;1263;1279;1310;1318;1320;156;308;279	5.93	0	257.37	0.67481	0.58429	0.778452	0.866551
A0A0A0MRA3	Titin	TTN	>tr|A0A0A0MRA3|A0A0A0MRA3_HUMAN Titin OS=Homo sapiens GN=TTN PE=1 SV=1;>tr|A0A0A0MTS7|A0A0A0MTS7_HUMAN Titin OS=Homo sapiens GN=TTN PE=1 SV=1;>sp|Q8WZ42-3|TITIN_HUMAN Isoform 3 of Titin OS=Homo sapiens GN=TTN;>sp|Q8WZ42-10|TITIN_HUMAN Isoform 10 of Titin O	14	7	7	7	0.3	0.3	0.3	3014	27118	27118;35991;26926;27051;27118;32900;34258;34350;34475;34484;35991;33423;33445;33615	6.58	0.0001555	3.587	0.8674	1.1162	0.94038	0.407947
A0A0A0MRA8	Band 4.1-like protein 3	EPB41L3	>tr|A0A0A0MRA8|A0A0A0MRA8_HUMAN Band 4.1-like protein 3 OS=Homo sapiens GN=EPB41L3 PE=1 SV=1;>sp|Q9Y2J2-4|E41L3_HUMAN Isoform 4 of Band 4.1-like protein 3 OS=Homo sapiens GN=EPB41L3;>sp|Q9Y2J2|E41L3_HUMAN Band 4.1-like protein 3 OS=Homo sapiens GN=EPB41L3	16	37	1	1	46.8	1.6	1.6	102.29	918	918;883;1087;325;162;189;194;197;79;90;96;113;116;125;127;110	4	0.0014857	2.5767	NaN	NaN	NaN	NaN
A0A0A0MRB5	MAP kinase-activating death domain protein	MADD	>tr|A0A0A0MRB5|A0A0A0MRB5_HUMAN MAP kinase-activating death domain protein OS=Homo sapiens GN=MADD PE=1 SV=1;>sp|Q8WXG6-8|MADD_HUMAN Isoform 8 of MAP kinase-activating death domain protein OS=Homo sapiens GN=MADD;>sp|Q8WXG6-5|MADD_HUMAN Isoform 5 of MAP ki	14	7	7	7	5.1	5.1	5.1	176.55	1588	1588;1541;1545;1565;1587;1608;1479;1647;1581;75;135;136;154;439	6.33	0	22.997	0.82394	1.7532	NaN	1.38081
A0A0A0MRE5	Arf-GAP with SH3 domain, ANK repeat and PH domain-containing protein 1	ASAP1	>tr|A0A0A0MRE5|A0A0A0MRE5_HUMAN Arf-GAP with SH3 domain, ANK repeat and PH domain-containing protein 1 OS=Homo sapiens GN=ASAP1 PE=1 SV=1;>sp|Q9ULH1|ASAP1_HUMAN Arf-GAP with SH3 domain, ANK repeat and PH domain-containing protein 1 OS=Homo sapiens GN=ASAP1	9	25	25	25	27.5	27.5	27.5	124.77	1122	1122;1129;1132;950;483;98;961;1006;33	7	0	209.48	1.2065	1.1326	0.994728	1.07782
A0A0A0MRE6	WD repeat-containing protein 47	WDR47	>tr|A0A0A0MRE6|A0A0A0MRE6_HUMAN WD repeat-containing protein 47 OS=Homo sapiens GN=WDR47 PE=1 SV=1;>sp|O94967-2|WDR47_HUMAN Isoform 2 of WD repeat-containing protein 47 OS=Homo sapiens GN=WDR47;>sp|O94967|WDR47_HUMAN WD repeat-containing protein 47 OS=Homo	9	9	9	9	14.3	14.3	14.3	98.701	893	893;891;919;920;927;173;56;93;106	7.63	0	38.248	0.30673	0.34751	0.438596	0.214463
A0A0A0MRE9	A-kinase anchor protein 9	AKAP9	>tr|A0A0A0MRE9|A0A0A0MRE9_HUMAN A-kinase anchor protein 9 OS=Homo sapiens GN=AKAP9 PE=1 SV=1;>tr|A0A0A0MRF6|A0A0A0MRF6_HUMAN A-kinase anchor protein 9 OS=Homo sapiens GN=AKAP9 PE=1 SV=1;>sp|Q99996-5|AKAP9_HUMAN Isoform 5 of A-kinase anchor protein 9 OS=Hom	10	4	4	4	1.3	1.3	1.3	362.57	3126	3126;3910;3857;3899;3907;3911;3929;1637;1643;1769	4.2	0	5.0687	NaN	0.66797	NaN	NaN
A0A0A0MRF3	Transcriptional enhancer factor TEF-3	TEAD4	>tr|A0A0A0MRF3|A0A0A0MRF3_HUMAN Transcriptional enhancer factor TEF-3 OS=Homo sapiens GN=TEAD4 PE=1 SV=1;>tr|Q53GI4|Q53GI4_HUMAN TEA domain family member 4 isoform 1 variant (Fragment) OS=Homo sapiens GN=TEAD4 PE=1 SV=1;>sp|Q15561-3|TEAD4_HUMAN Isoform 3 o	12	4	2	2	10.7	5.9	5.9	44.039	391	391;434;391;434;175;305;447;450;451;110;159;189	10.7	0	10.93	NaN	NaN	1.45824	1.21225
A0A0A0MRF9	Phosphoinositide phospholipase C	PLCG2	>tr|A0A0A0MRF9|A0A0A0MRF9_HUMAN Phosphoinositide phospholipase C OS=Homo sapiens GN=PLCG2 PE=1 SV=1;>sp|P16885|PLCG2_HUMAN 1-phosphatidylinositol 4,5-bisphosphate phosphodiesterase gamma-2 OS=Homo sapiens GN=PLCG2 PE=1 SV=4	2	2	2	2	1.7	1.7	1.7	146.06	1252	1252;1265	4	0.00015347	3.2455	NaN	NaN	NaN	NaN
A0A0A0MRI1	GPALPP motifs-containing protein 1	GPALPP1	>tr|A0A0A0MRI1|A0A0A0MRI1_HUMAN GPALPP motifs-containing protein 1 OS=Homo sapiens GN=GPALPP1 PE=1 SV=1;>sp|Q8IXQ4|GPAM1_HUMAN GPALPP motifs-containing protein 1 OS=Homo sapiens GN=GPALPP1 PE=1 SV=1;>sp|Q8IXQ4-2|GPAM1_HUMAN Isoform 2 of GPALPP motifs-conta	6	7	7	7	17.5	17.5	17.5	37.971	338	338;340;191;170;100;175	5.93	0	24.922	0.60698	0.4068	NaN	0.501807
A0A0A0MRI2	Sorting nexin 6, isoform CRA_b	SNX6	>tr|A0A0A0MRI2|A0A0A0MRI2_HUMAN Sorting nexin 6, isoform CRA_b OS=Homo sapiens GN=SNX6 PE=1 SV=1;>sp|Q9UNH7|SNX6_HUMAN Sorting nexin-6 OS=Homo sapiens GN=SNX6 PE=1 SV=1;>sp|Q9UNH7-2|SNX6_HUMAN Isoform 2 of Sorting nexin-6 OS=Homo sapiens GN=SNX6;>tr|G3V5X9	10	14	14	14	37.8	37.8	37.8	47.804	418	418;406;290;239;132;150;169;132;277;403	6.47	0	127.03	0.97405	1.0594	0.826105	0.843739
A0A0A0MRJ3	Neuron navigator 1	NAV1	>tr|A0A0A0MRJ3|A0A0A0MRJ3_HUMAN Neuron navigator 1 OS=Homo sapiens GN=NAV1 PE=1 SV=1;>sp|Q8NEY1-5|NAV1_HUMAN Isoform 5 of Neuron navigator 1 OS=Homo sapiens GN=NAV1;>sp|Q8NEY1-7|NAV1_HUMAN Isoform 7 of Neuron navigator 1 OS=Homo sapiens GN=NAV1;>sp|Q8NEY1-	9	2	2	2	1.2	1.2	1.2	197.4	1830	1830;1483;1809;1817;1869;1874;1877;755;1190	8.5	0.00060359	2.8575	NaN	NaN	NaN	NaN
A0A0A0MRJ6	Protein-L-isoaspartate O-methyltransferase	PCMT1	>tr|A0A0A0MRJ6|A0A0A0MRJ6_HUMAN Protein-L-isoaspartate O-methyltransferase OS=Homo sapiens GN=PCMT1 PE=1 SV=1;>tr|H7BY58|H7BY58_HUMAN Protein-L-isoaspartate O-methyltransferase OS=Homo sapiens GN=PCMT1 PE=1 SV=1;>sp|P22061|PIMT_HUMAN Protein-L-isoaspartate	10	15	15	15	52.3	52.3	52.3	30.315	285	285;286;227;228;250;96;120;124;130;67	5.26	0	227.1	1.0277	1.0667	1.19964	1.09261
A0A0A0MRK1	G patch domain-containing protein 4	GPATCH4	>tr|A0A0A0MRK1|A0A0A0MRK1_HUMAN G patch domain-containing protein 4 OS=Homo sapiens GN=GPATCH4 PE=1 SV=1;>tr|E9PAV9|E9PAV9_HUMAN G patch domain-containing protein 4 OS=Homo sapiens GN=GPATCH4 PE=1 SV=1;>sp|Q5T3I0|GPTC4_HUMAN G patch domain-containing prote	8	4	4	4	16.2	16.2	16.2	42.054	370	370;375;446;451;264;119;143;139	6	0	34.812	0.80403	NaN	1.54147	1.30912
A0A0A0MRK6	Metaxin 1, isoform CRA_b	MTX1	>tr|A0A0A0MRK6|A0A0A0MRK6_HUMAN Metaxin 1, isoform CRA_b OS=Homo sapiens GN=MTX1 PE=1 SV=1;>sp|Q13505-3|MTX1_HUMAN Isoform 3 of Metaxin-1 OS=Homo sapiens GN=MTX1;>sp|Q13505|MTX1_HUMAN Metaxin-1 OS=Homo sapiens GN=MTX1 PE=1 SV=2;>tr|A0A0C4DFQ1|A0A0C4DFQ1_HU	6	7	7	7	17.8	17.8	17.8	51.462	466	466;317;466;435;435;120	6.94	0	34.808	1.3795	1.4324	1.65314	1.72043
A0A0A0MRL8	Myomegalin	PDE4DIP	>tr|A0A0A0MRL8|A0A0A0MRL8_HUMAN Myomegalin OS=Homo sapiens GN=PDE4DIP PE=1 SV=1;>tr|A0A0A0MRL9|A0A0A0MRL9_HUMAN Myomegalin OS=Homo sapiens GN=PDE4DIP PE=1 SV=1;>tr|A0A087WVF8|A0A087WVF8_HUMAN Myomegalin OS=Homo sapiens GN=PDE4DIP PE=1 SV=1;>tr|A0A0A0MRM0|A	23	9	9	9	11.9	11.9	11.9	112.28	969	969;988;2240;2346;2362;2431;2482;969;988;2240;2346;2362;740;1116;1132;1132;176;186;173;174;240;310;311	6.8	0	22.06	0.75542	0.75134	NaN	0.770238
A0A0A0MRM8	Unconventional myosin-VI	MYO6	>tr|A0A0A0MRM8|A0A0A0MRM8_HUMAN Unconventional myosin-VI OS=Homo sapiens GN=MYO6 PE=1 SV=1;>sp|Q9UM54-6|MYO6_HUMAN Isoform 6 of Unconventional myosin-VI OS=Homo sapiens GN=MYO6;>tr|A0A0D9SGC1|A0A0D9SGC1_HUMAN Unconventional myosin-VI OS=Homo sapiens GN=MYO	10	34	34	34	36.2	36.2	36.2	145.01	1253	1253;1285;1294;1295;1253;1262;1285;1285;1294;174	6.98	0	323.31	1.5011	1.5356	1.37912	1.49341
A0A0A0MRM9	Nucleolar and coiled-body phosphoprotein 1	NOLC1	>tr|A0A0A0MRM9|A0A0A0MRM9_HUMAN Nucleolar and coiled-body phosphoprotein 1 (Fragment) OS=Homo sapiens GN=NOLC1 PE=1 SV=1;>sp|Q14978-2|NOLC1_HUMAN Isoform Beta of Nucleolar and coiled-body phosphoprotein 1 OS=Homo sapiens GN=NOLC1;>sp|Q14978|NOLC1_HUMAN Nuc	8	11	11	11	15	15	15	74.543	708	708;709;699;700;258;46;73;281	8.19	0	28.964	0.75124	0.76181	0.964041	0.897424
A0A0A0MRP0	MAP7 domain-containing protein 3	MAP7D3	>tr|A0A0A0MRP0|A0A0A0MRP0_HUMAN MAP7 domain-containing protein 3 (Fragment) OS=Homo sapiens GN=MAP7D3 PE=1 SV=1;>sp|Q8IWC1-2|MA7D3_HUMAN Isoform 2 of MAP7 domain-containing protein 3 OS=Homo sapiens GN=MAP7D3;>sp|Q8IWC1|MA7D3_HUMAN MAP7 domain-containing p	5	8	8	8	12.1	12.1	12.1	90.131	802	802;835;876;841;858	6.23	0	11.687	1.1313	1.137	1.09249	NaN
A0A0A0MRR7	U1 small nuclear ribonucleoprotein C	SNRPC	>tr|A0A0A0MRR7|A0A0A0MRR7_HUMAN U1 small nuclear ribonucleoprotein C OS=Homo sapiens GN=SNRPC PE=1 SV=1;>sp|P09234|RU1C_HUMAN U1 small nuclear ribonucleoprotein C OS=Homo sapiens GN=SNRPC PE=1 SV=1	2	2	2	2	16.7	16.7	16.7	19.687	180	180;159	8.63	0	58.347	0.81139	0.82018	1.07088	1.14136
A0A0A0MRT8	Sperm-associated antigen 6	SPAG6	>tr|A0A0A0MRT8|A0A0A0MRT8_HUMAN Sperm-associated antigen 6 OS=Homo sapiens GN=SPAG6 PE=1 SV=1;>sp|O75602-2|SPAG6_HUMAN Isoform 2 of Sperm-associated antigen 6 OS=Homo sapiens GN=SPAG6;>sp|O75602-5|SPAG6_HUMAN Isoform 5 of Sperm-associated antigen 6 OS=Homo	6	2	2	2	3.7	3.7	3.7	52.447	484	484;458;484;509;585;246	10	0.0049843	1.9449	NaN	NaN	NaN	NaN
A0A0A0MRV0	Ribosome-binding protein 1	RRBP1	>tr|A0A0A0MRV0|A0A0A0MRV0_HUMAN Ribosome-binding protein 1 OS=Homo sapiens GN=RRBP1 PE=1 SV=1;>sp|Q9P2E9|RRBP1_HUMAN Ribosome-binding protein 1 OS=Homo sapiens GN=RRBP1 PE=1 SV=4;>sp|Q9P2E9-2|RRBP1_HUMAN Isoform 1 of Ribosome-binding protein 1 OS=Homo sapi	8	33	33	32	29.4	29.4	28.8	152.45	1410	1410;1410;1407;977;934;751;346;300	6.14	0	323.31	1.4133	1.4745	1.20979	1.21806
A0A0A0MRV3	WD repeat domain 8, isoform CRA_c	WRAP73	>tr|A0A0A0MRV3|A0A0A0MRV3_HUMAN WD repeat domain 8, isoform CRA_c OS=Homo sapiens GN=WRAP73 PE=1 SV=1;>sp|Q9P2S5|WRP73_HUMAN WD repeat-containing protein WRAP73 OS=Homo sapiens GN=WRAP73 PE=2 SV=1	2	1	1	1	2.8	2.8	2.8	48.874	435	435;460	5	0	7.9088	NaN	NaN	NaN	NaN
A0A0A0MRX1	ELAV-like protein	ELAVL2	>tr|A0A0A0MRX1|A0A0A0MRX1_HUMAN ELAV-like protein OS=Homo sapiens GN=ELAVL2 PE=1 SV=1;>sp|Q12926-2|ELAV2_HUMAN Isoform 2 of ELAV-like protein 2 OS=Homo sapiens GN=ELAVL2;>sp|Q12926|ELAV2_HUMAN ELAV-like protein 2 OS=Homo sapiens GN=ELAVL2 PE=1 SV=2;>tr|B1A	14	7	6	6	20.3	18	18	42.632	389	389;346;359;189;371;385;366;366;369;380;383;90;360;367	5.27	0	30.764	1.4902	1.1634	NaN	1.25676
A0A0A0MRX8	Nuclear factor 1	NFIB	>tr|A0A0A0MRX8|A0A0A0MRX8_HUMAN Nuclear factor 1 OS=Homo sapiens GN=NFIB PE=1 SV=1;>tr|Q5VW27|Q5VW27_HUMAN Nuclear factor 1 OS=Homo sapiens GN=NFIB PE=1 SV=1;>tr|Q5VW30|Q5VW30_HUMAN Nuclear factor 1 OS=Homo sapiens GN=NFIB PE=1 SV=1;>tr|Q5VW26|Q5VW26_HUMAN	11	2	2	2	5.2	5.2	5.2	50.29	446	446;487;561;570;420;471;494;166;188;200;188	6.5	0	15.841	NaN	NaN	NaN	NaN
A0A0A0MS41	Sideroflexin	SFXN3	>tr|A0A0A0MS41|A0A0A0MS41_HUMAN Sideroflexin OS=Homo sapiens GN=SFXN3 PE=1 SV=1;>sp|Q9BWM7|SFXN3_HUMAN Sideroflexin-3 OS=Homo sapiens GN=SFXN3 PE=1 SV=2;>tr|S4R3N9|S4R3N9_HUMAN Sideroflexin-3 OS=Homo sapiens GN=SFXN3 PE=1 SV=1	3	14	12	12	56.1	47.4	47.4	35.503	321	321;325;177	7.63	0	132.79	0.83013	0.82783	0.696088	0.907359
A0A0A0MS45	Conserved oligomeric Golgi complex subunit 4	COG4	>tr|A0A0A0MS45|A0A0A0MS45_HUMAN Conserved oligomeric Golgi complex subunit 4 OS=Homo sapiens GN=COG4 PE=1 SV=1;>tr|J3KNI1|J3KNI1_HUMAN Conserved oligomeric Golgi complex subunit 4 OS=Homo sapiens GN=COG4 PE=1 SV=1;>sp|Q9H9E3|COG4_HUMAN Conserved oligomeric	11	10	10	10	14.8	14.8	14.8	87.183	768	768;789;785;712;337;157;193;72;100;130;143	5.8	0	88.171	0.91421	0.8408	0.657549	0.898473
A0A0A0MS48	DENN domain-containing protein 1A	DENND1A	>tr|A0A0A0MS48|A0A0A0MS48_HUMAN DENN domain-containing protein 1A OS=Homo sapiens GN=DENND1A PE=1 SV=1;>tr|A0A0A0MS49|A0A0A0MS49_HUMAN DENN domain-containing protein 1A OS=Homo sapiens GN=DENND1A PE=1 SV=1;>sp|Q8TEH3-4|DEN1A_HUMAN Isoform 4 of DENN domain-	9	1	1	1	2.8	2.8	2.8	52.02	459	459;909;466;498;529;559;1009;1010;1020	3	0	6.5822	NaN	NaN	NaN	NaN
A0A0A0MS52	Calcium/calmodulin-dependent protein kinase (CaM kinase) II gamma, isoform CRA_a	CAMK2G	>tr|A0A0A0MS52|A0A0A0MS52_HUMAN Calcium/calmodulin-dependent protein kinase (CaM kinase) II gamma, isoform CRA_a OS=Homo sapiens GN=CAMK2G PE=1 SV=1;>sp|Q13555-6|KCC2G_HUMAN Isoform 6 of Calcium/calmodulin-dependent protein kinase type II subunit gamma OS=	14	18	18	2	48.4	48.4	9.8	60.201	539	539;588;516;558;527;529;547;556;558;495;524;533;453;335	8.03	0	208.17	0.77267	0.76832	0.784991	0.697399
A0A0A0MS54	cAMP-dependent protein kinase catalytic subunit beta	PRKACB	>tr|A0A0A0MS54|A0A0A0MS54_HUMAN cAMP-dependent protein kinase catalytic subunit beta OS=Homo sapiens GN=PRKACB PE=1 SV=1;>sp|P22694-4|KAPCB_HUMAN Isoform 4 of cAMP-dependent protein kinase catalytic subunit beta OS=Homo sapiens GN=PRKACB;>sp|P22694-3|KAPCB	19	13	4	4	41.7	17.4	17.4	41.308	357	357;338;339;351;354;355;357;358;398;338;321;209;214;245;264;257;197;206;186	6.29	0	13.797	0.89768	NaN	0.660066	NaN
A0A0A0MS59	Helicase SRCAP	SRCAP	>tr|A0A0A0MS59|A0A0A0MS59_HUMAN Helicase SRCAP OS=Homo sapiens GN=SRCAP PE=1 SV=1;>sp|Q6ZRS2-2|SRCAP_HUMAN Isoform 2 of Helicase SRCAP OS=Homo sapiens GN=SRCAP;>sp|Q6ZRS2|SRCAP_HUMAN Helicase SRCAP OS=Homo sapiens GN=SRCAP PE=1 SV=3;>tr|A0A0C4DFX4|A0A0C4DF	6	13	13	13	5.4	5.4	5.4	315.61	2971	2971;3168;3230;3053;3072;1610	7.47	0	21.99	1.089	1.1741	1.47743	1.45484
A0A0A0MS69	Calcium/calmodulin-dependent 3,5-cyclic nucleotide phosphodiesterase 1C	PDE1C	>tr|A0A0A0MS69|A0A0A0MS69_HUMAN Calcium/calmodulin-dependent 3,5-cyclic nucleotide phosphodiesterase 1C OS=Homo sapiens GN=PDE1C PE=1 SV=1;>sp|Q14123-2|PDE1C_HUMAN Isoform PDE1C1 of Calcium/calmodulin-dependent 3,5-cyclic nucleotide phosphodiesterase 1	16	6	6	6	10.8	10.8	10.8	86.924	769	769;634;709;769;501;511;518;519;529;535;536;545;552;495;516;536	4.46	0	30.016	2.2169	NaN	1.67659	2.31465
A0A0A0MS70	Myeloid differentiation primary response protein MyD88	MYD88	>tr|A0A0A0MS70|A0A0A0MS70_HUMAN Myeloid differentiation primary response protein MyD88 OS=Homo sapiens GN=MYD88 PE=1 SV=1;>tr|H0Y4G9|H0Y4G9_HUMAN Myeloid differentiation primary response protein MyD88 (Fragment) OS=Homo sapiens GN=MYD88 PE=1 SV=1;>tr|A0A0A	10	7	7	7	32	32	32	34.58	309	309;316;317;275;296;304;264;251;191;146	7.75	0	16.119	0.514	0.47522	1.02433	0.975039
A0A0A0MSA7	Eukaryotic translation initiation factor 4 gamma 3	EIF4G3	>tr|A0A0A0MSA7|A0A0A0MSA7_HUMAN Eukaryotic translation initiation factor 4 gamma 3 OS=Homo sapiens GN=EIF4G3 PE=1 SV=1;>sp|O43432|IF4G3_HUMAN Eukaryotic translation initiation factor 4 gamma 3 OS=Homo sapiens GN=EIF4G3 PE=1 SV=2;>sp|O43432-3|IF4G3_HUMAN Is	10	20	15	14	14.7	11.8	11.4	180.5	1621	1621;1585;1591;1305;515;152;575;595;604;614	5.5	0	53.553	0.91256	1.0113	1.41082	0.783392
A0A0A0MSA9	Poliovirus receptor	PVR	>tr|A0A0A0MSA9|A0A0A0MSA9_HUMAN Poliovirus receptor OS=Homo sapiens GN=PVR PE=1 SV=1;>tr|A0A0C4DG49|A0A0C4DG49_HUMAN Poliovirus receptor OS=Homo sapiens GN=PVR PE=1 SV=1;>sp|P15151-3|PVR_HUMAN Isoform Gamma of Poliovirus receptor OS=Homo sapiens GN=PVR;>sp	6	6	6	6	14.8	14.8	14.8	42.882	392	392;417;364;372;392;417	7.72	0	62.769	1.3941	1.2461	1.5439	1.71574
A0A0A0MSB4	Oxysterol-binding protein	OSBP2	>tr|A0A0A0MSB4|A0A0A0MSB4_HUMAN Oxysterol-binding protein OS=Homo sapiens GN=OSBP2 PE=1 SV=1;>tr|Q6ZN50|Q6ZN50_HUMAN Oxysterol-binding protein OS=Homo sapiens GN=OSBP2 PE=1 SV=1;>sp|Q969R2-6|OSBP2_HUMAN Isoform 6 of Oxysterol-binding protein 2 OS=Homo sapi	13	3	1	1	6	1.7	1.7	72.218	636	636;743;659;750;915;916;298;450;588;549;25;174;196	10	1	-2	NaN	NaN	NaN	NaN
A0A0A0MSB8	Exocyst complex component 7	EXOC7	>tr|A0A0A0MSB8|A0A0A0MSB8_HUMAN Exocyst complex component 7 OS=Homo sapiens GN=EXOC7 PE=1 SV=1;>sp|Q9UPT5-2|EXOC7_HUMAN Isoform 2 of Exocyst complex component 7 OS=Homo sapiens GN=EXOC7;>sp|Q9UPT5-5|EXOC7_HUMAN Isoform 5 of Exocyst complex component 7 OS=H	13	23	23	23	39.2	39.2	39.2	78.808	693	693;653;676;684;707;735;656;617;283;159;168;121;122	6.29	0	217.58	0.91266	0.8143	0.934667	1.00086
A0A0A0MSF9	G patch domain-containing protein 11	GPATCH11	>tr|A0A0A0MSF9|A0A0A0MSF9_HUMAN G patch domain-containing protein 11 OS=Homo sapiens GN=GPATCH11 PE=1 SV=1;>sp|Q8N954|GPT11_HUMAN G patch domain-containing protein 11 OS=Homo sapiens GN=GPATCH11 PE=1 SV=3;>sp|Q8N954-2|GPT11_HUMAN Isoform 2 of G patch domai	3	5	5	5	19.3	19.3	19.3	33.277	285	285;259;156	6.31	0	21.699	0.81057	0.79777	0.802311	0.793147
A0A0A0MSI6	F-box only protein 44	FBXO44	>tr|A0A0A0MSI6|A0A0A0MSI6_HUMAN F-box only protein 44 (Fragment) OS=Homo sapiens GN=FBXO44 PE=1 SV=1;>tr|B7Z1P2|B7Z1P2_HUMAN F-box only protein 44 OS=Homo sapiens GN=FBXO44 PE=1 SV=1;>sp|Q9H4M3-2|FBX44_HUMAN Isoform 2 of F-box only protein 44 OS=Homo sapie	4	1	1	1	9.7	9.7	9.7	19.214	165	165;256;224;255	6	0.0011947	2.6803	NaN	NaN	NaN	NaN
A0A0A0MSJ9	Ras GTPase-activating protein 2	RASA2	>tr|A0A0A0MSJ9|A0A0A0MSJ9_HUMAN Ras GTPase-activating protein 2 OS=Homo sapiens GN=RASA2 PE=1 SV=1;>sp|Q15283-2|RASA2_HUMAN Isoform 2 of Ras GTPase-activating protein 2 OS=Homo sapiens GN=RASA2;>sp|Q15283|RASA2_HUMAN Ras GTPase-activating protein 2 OS=Homo	3	3	3	3	2.7	2.7	2.7	96.999	853	853;849;850	7.67	0.0034667	2.1372	0.80945	NaN	NaN	NaN
A0A0A0MSK4	G-protein-signaling modulator 1	GPSM1	>tr|A0A0A0MSK4|A0A0A0MSK4_HUMAN G-protein-signaling modulator 1 OS=Homo sapiens GN=GPSM1 PE=1 SV=1;>tr|A0A0A0MRC4|A0A0A0MRC4_HUMAN G-protein-signaling modulator 1 (Fragment) OS=Homo sapiens GN=GPSM1 PE=1 SV=1;>sp|Q86YR5-4|GPSM1_HUMAN Isoform 4 of G-protein	8	16	16	15	33	33	31.6	74.481	675	675;653;652;675;457;457;166;213	6	0	102.81	1.1531	1.4252	1.08396	1.11077
A0A0A0MSK6	Rho GTPase-activating protein 5	ARHGAP5	>tr|A0A0A0MSK6|A0A0A0MSK6_HUMAN Rho GTPase-activating protein 5 OS=Homo sapiens GN=ARHGAP5 PE=1 SV=1;>sp|Q13017-2|RHG05_HUMAN Isoform 2 of Rho GTPase-activating protein 5 OS=Homo sapiens GN=ARHGAP5;>sp|Q13017|RHG05_HUMAN Rho GTPase-activating protein 5 OS=	7	18	18	18	14.4	14.4	14.4	171.68	1498	1498;1501;1502;137;140;241;237	4.85	0	51.757	1.7094	1.665	1.71025	2.60885
A0A0A0MSU2	ELM2 and SANT domain-containing protein 1	ELMSAN1	>tr|A0A0A0MSU2|A0A0A0MSU2_HUMAN ELM2 and SANT domain-containing protein 1 (Fragment) OS=Homo sapiens GN=ELMSAN1 PE=1 SV=4;>sp|Q6PJG2|EMSA1_HUMAN ELM2 and SANT domain-containing protein 1 OS=Homo sapiens GN=ELMSAN1 PE=1 SV=2;>tr|H7C1L3|H7C1L3_HUMAN ELM2 and	3	2	2	2	2.8	2.8	2.8	111.83	1018	1018;1045;445	7	0.00015579	3.6474	NaN	NaN	NaN	NaN
A0A0A0MT23	MAP/microtubule affinity-regulating kinase 3	MARK3	>tr|A0A0A0MT23|A0A0A0MT23_HUMAN MAP/microtubule affinity-regulating kinase 3 OS=Homo sapiens GN=MARK3 PE=1 SV=1;>sp|P27448-3|MARK3_HUMAN Isoform 3 of MAP/microtubule affinity-regulating kinase 3 OS=Homo sapiens GN=MARK3;>sp|P27448-4|MARK3_HUMAN Isoform 4 o	17	14	9	2	25.8	17.4	4.9	84.428	753	753;729;744;753;659;752;776;659;752;780;796;795;129;178;758;331;222	9	0	39.088	1.3927	1.2088	1.79218	2.53505
A0A0A0MT32	Lysosomal acid lipase/cholesteryl ester hydrolase	LIPA	>tr|A0A0A0MT32|A0A0A0MT32_HUMAN Lysosomal acid lipase/cholesteryl ester hydrolase OS=Homo sapiens GN=LIPA PE=1 SV=1;>sp|P38571-2|LICH_HUMAN Isoform 2 of Lysosomal acid lipase/cholesteryl ester hydrolase OS=Homo sapiens GN=LIPA;>sp|P38571|LICH_HUMAN Lysosom	4	4	4	4	18.7	18.7	18.7	32.57	283	283;343;399;290	4.38	0	16.95	NaN	NaN	0.662208	0.700967
A0A0A0MT33	Protein SCAF8	SCAF8	>tr|A0A0A0MT33|A0A0A0MT33_HUMAN Protein SCAF8 OS=Homo sapiens GN=SCAF8 PE=1 SV=1;>sp|Q9UPN6|SCAF8_HUMAN Protein SCAF8 OS=Homo sapiens GN=SCAF8 PE=1 SV=1;>sp|Q9UPN6-2|SCAF8_HUMAN Isoform 2 of Protein SCAF8 OS=Homo sapiens GN=SCAF8	3	18	18	15	17.9	17.9	16	148.86	1349	1349;1271;1337	6.37	0	83.695	0.87356	0.84666	1.12543	1.24903
A0A0A0MT35	Prostamide/prostaglandin F synthase	FAM213B	>tr|A0A0A0MT35|A0A0A0MT35_HUMAN Prostamide/prostaglandin F synthase OS=Homo sapiens GN=FAM213B PE=1 SV=1;>sp|Q8TBF2|PGFS_HUMAN Prostamide/prostaglandin F synthase OS=Homo sapiens GN=FAM213B PE=2 SV=1;>sp|Q8TBF2-3|PGFS_HUMAN Isoform 3 of Prostamide/prostagl	14	4	4	4	19.5	19.5	19.5	26.41	246	246;198;216;228;154;192;196;213;231;162;183;191;201;224	7.77	0	25.874	1.1247	1.2137	0.632511	0.790326
A0A0A0MT60	Peptidyl-prolyl cis-trans isomerase	FKBP15	>tr|A0A0A0MT60|A0A0A0MT60_HUMAN Peptidyl-prolyl cis-trans isomerase (Fragment) OS=Homo sapiens GN=FKBP15 PE=1 SV=1;>sp|Q5T1M5|FKB15_HUMAN FK506-binding protein 15 OS=Homo sapiens GN=FKBP15 PE=1 SV=2;>sp|Q5T1M5-2|FKB15_HUMAN Isoform 2 of FK506-binding prote	5	19	19	19	21.9	21.9	21.9	136.27	1244	1244;1219;1209;497;472	7.02	0	246.11	0.81604	0.75011	0.825014	0.735132
A0A0A0MT61	Cysteine protease ATG4A	ATG4A	>tr|A0A0A0MT61|A0A0A0MT61_HUMAN Cysteine protease ATG4A (Fragment) OS=Homo sapiens GN=ATG4A PE=1 SV=1;>tr|G5E979|G5E979_HUMAN ATG4 autophagy related 4 homolog A (S. cerevisiae), isoform CRA_e OS=Homo sapiens GN=ATG4A PE=1 SV=1;>tr|H7BYM2|H7BYM2_HUMAN Cyste	6	2	2	2	11.9	11.9	11.9	22.765	202	202;231;312;321;374;398	7.75	0.0001561	3.6948	NaN	NaN	NaN	NaN
A0A0A0MT83	Isovaleryl-CoA dehydrogenase, mitochondrial	IVD	>tr|A0A0A0MT83|A0A0A0MT83_HUMAN Isovaleryl-CoA dehydrogenase, mitochondrial OS=Homo sapiens GN=IVD PE=1 SV=1;>sp|P26440|IVD_HUMAN Isovaleryl-CoA dehydrogenase, mitochondrial OS=Homo sapiens GN=IVD PE=1 SV=1;>sp|P26440-2|IVD_HUMAN Isoform 2 of Isovaleryl-Co	8	11	11	11	26.5	26.5	26.5	46.65	426	426;423;393;243;307;145;212;214	8.83	0	51.805	1.6725	1.7927	1.62933	1.47872
A0A0A0MTB8	WD repeat-containing protein 36	WDR36	>tr|A0A0A0MTB8|A0A0A0MTB8_HUMAN WD repeat-containing protein 36 OS=Homo sapiens GN=WDR36 PE=1 SV=1;>sp|Q8NI36|WDR36_HUMAN WD repeat-containing protein 36 OS=Homo sapiens GN=WDR36 PE=1 SV=1	2	28	28	28	40.9	40.9	40.9	99.365	895	895;951	5.63	0	197.89	1.0519	1.1403	1.38714	1.22302
A0A0A0MTG4	TATA element modulatory factor	TMF1	>tr|A0A0A0MTG4|A0A0A0MTG4_HUMAN TATA element modulatory factor OS=Homo sapiens GN=TMF1 PE=1 SV=1;>sp|P82094|TMF1_HUMAN TATA element modulatory factor OS=Homo sapiens GN=TMF1 PE=1 SV=2;>sp|P82094-2|TMF1_HUMAN Isoform 2 of TATA element modulatory factor OS=H	4	6	6	6	7	7	7	122.96	1092	1092;1093;1096;775	6.18	0	24.998	0.50577	0.57911	0.684603	0.538387
A0A0A0MTG9	Protein sprouty homolog 2	SPRY2	>tr|A0A0A0MTG9|A0A0A0MTG9_HUMAN Protein sprouty homolog 2 OS=Homo sapiens GN=SPRY2 PE=1 SV=1;>sp|O43597|SPY2_HUMAN Protein sprouty homolog 2 OS=Homo sapiens GN=SPRY2 PE=1 SV=1	2	2	2	2	6.8	6.8	6.8	39.19	353	353;315	11	0	26.649	NaN	1.373	0.355948	NaN
A0A0A0MTH3	Integrin-linked protein kinase	ILK	>tr|A0A0A0MTH3|A0A0A0MTH3_HUMAN Integrin-linked protein kinase OS=Homo sapiens GN=ILK PE=1 SV=1;>sp|Q13418|ILK_HUMAN Integrin-linked protein kinase OS=Homo sapiens GN=ILK PE=1 SV=2;>sp|Q13418-2|ILK_HUMAN Isoform 2 of Integrin-linked protein kinase OS=Homo	7	15	15	15	37.7	37.7	37.7	54.611	483	483;452;391;318;111;36;40	6.49	0	115.18	0.77332	0.79244	1.19439	1.1542
A0A0A0MTH9	TATA-binding protein-associated factor 172	BTAF1	>tr|A0A0A0MTH9|A0A0A0MTH9_HUMAN TATA-binding protein-associated factor 172 OS=Homo sapiens GN=BTAF1 PE=1 SV=1;>sp|O14981|BTAF1_HUMAN TATA-binding protein-associated factor 172 OS=Homo sapiens GN=BTAF1 PE=1 SV=2	3	33	33	33	22.3	22.3	22.3	206.93	1849	1849;1849;677	5.94	0	162.24	0.69804	0.77437	0.796876	0.781922
A0A0A0MTI6	Elongation of very long chain fatty acids protein	ELOVL5	>tr|A0A0A0MTI6|A0A0A0MTI6_HUMAN Elongation of very long chain fatty acids protein OS=Homo sapiens GN=ELOVL5 PE=1 SV=1;>sp|Q9NYP7|ELOV5_HUMAN Elongation of very long chain fatty acids protein 5 OS=Homo sapiens GN=ELOVL5 PE=1 SV=1;>sp|Q9NYP7-2|ELOV5_HUMAN Is	4	2	2	2	8.4	8.4	8.4	30.742	262	262;299;326;88	8.69	0	17.83	1.082	1.1338	0.814001	0.763475
A0A0A0MTJ9	Neutral cholesterol ester hydrolase 1	NCEH1	>tr|A0A0A0MTJ9|A0A0A0MTJ9_HUMAN Neutral cholesterol ester hydrolase 1 OS=Homo sapiens GN=NCEH1 PE=1 SV=1;>sp|Q6PIU2|NCEH1_HUMAN Neutral cholesterol ester hydrolase 1 OS=Homo sapiens GN=NCEH1 PE=1 SV=3;>sp|Q6PIU2-2|NCEH1_HUMAN Isoform 2 of Neutral cholester	6	13	13	13	31.2	31.2	31.2	49.881	448	448;408;416;275;307;93	6.53	0	114.1	1.2097	1.1719	1.15711	1.37588
A0A0A0MTL5	S-phase kinase-associated protein 2	SKP2	>tr|A0A0A0MTL5|A0A0A0MTL5_HUMAN S-phase kinase-associated protein 2 OS=Homo sapiens GN=SKP2 PE=1 SV=1;>sp|Q13309|SKP2_HUMAN S-phase kinase-associated protein 2 OS=Homo sapiens GN=SKP2 PE=1 SV=2;>sp|Q13309-2|SKP2_HUMAN Isoform 2 of S-phase kinase-associated	6	8	8	8	22.1	22.1	22.1	48.885	435	435;424;410;255;217;210	4.42	0	24.517	0.38413	0.60208	0.611621	0.791202
A0A0A0MTL6	Protein FAM65A	FAM65A	>tr|A0A0A0MTL6|A0A0A0MTL6_HUMAN Protein FAM65A OS=Homo sapiens GN=FAM65A PE=1 SV=1;>sp|Q6ZS17-2|FA65A_HUMAN Isoform 2 of Protein FAM65A OS=Homo sapiens GN=FAM65A;>sp|Q6ZS17|FA65A_HUMAN Protein FAM65A OS=Homo sapiens GN=FAM65A PE=1 SV=1;>sp|Q6ZS17-3|FA65A_H	14	30	30	30	27.6	27.6	27.6	134.07	1238	1238;1219;1223;1233;1239;627;589;156;152;202;88;96;140;52	6.85	0	97.635	0.69811	0.78464	0.807298	0.812678
A0A0A0MTN0	Cullin-2	CUL2	>tr|A0A0A0MTN0|A0A0A0MTN0_HUMAN Cullin-2 OS=Homo sapiens GN=CUL2 PE=1 SV=1;>sp|Q13617|CUL2_HUMAN Cullin-2 OS=Homo sapiens GN=CUL2 PE=1 SV=2;>sp|Q13617-2|CUL2_HUMAN Isoform 2 of Cullin-2 OS=Homo sapiens GN=CUL2;>tr|Q5T2B5|Q5T2B5_HUMAN Cullin-2 OS=Homo sapie	5	23	23	23	39.7	39.7	39.7	88.505	758	758;745;764;706;90	5.52	0	289.49	1.0071	1.113	0.922679	0.950299
A0A0A0MTR1	Cadherin-13	CDH13	>tr|A0A0A0MTR1|A0A0A0MTR1_HUMAN Cadherin-13 OS=Homo sapiens GN=CDH13 PE=1 SV=2;>sp|P55290|CAD13_HUMAN Cadherin-13 OS=Homo sapiens GN=CDH13 PE=1 SV=1;>sp|P55290-4|CAD13_HUMAN Isoform 4 of Cadherin-13 OS=Homo sapiens GN=CDH13;>tr|A0A087X0X6|A0A087X0X6_HUMAN	8	3	3	3	4.7	4.7	4.7	76.968	701	701;713;760;661;674;353;175;190	7.67	0	40.148	NaN	NaN	NaN	NaN
A0A0A0MTR7	E3 ubiquitin-protein ligase RNF213	RNF213	>tr|A0A0A0MTR7|A0A0A0MTR7_HUMAN E3 ubiquitin-protein ligase RNF213 OS=Homo sapiens GN=RNF213 PE=1 SV=1;>tr|A0A0A0MTC1|A0A0A0MTC1_HUMAN E3 ubiquitin-protein ligase RNF213 OS=Homo sapiens GN=RNF213 PE=1 SV=1;>sp|Q63HN8|RN213_HUMAN E3 ubiquitin-protein ligase	6	23	21	21	5.2	4.9	4.9	591.4	5207	5207;5256;5207;5256;1063;557	5.98	0	42.907	0.94446	0.95469	0.882846	1.04675
A0A0A0MTS2	Glucose-6-phosphate isomerase	GPI	>tr|A0A0A0MTS2|A0A0A0MTS2_HUMAN Glucose-6-phosphate isomerase (Fragment) OS=Homo sapiens GN=GPI PE=1 SV=1;>sp|P06744|G6PI_HUMAN Glucose-6-phosphate isomerase OS=Homo sapiens GN=GPI PE=1 SV=4;>sp|P06744-2|G6PI_HUMAN Isoform 2 of Glucose-6-phosphate isomeras	14	22	22	14	49.2	49.2	29	64.824	573	573;558;569;474;268;283;279;166;159;162;146;161;133;110	5.54	0	323.31	1.0647	1.0667	1.04298	1.02451
A0A0A6YYA0	Protein TMED7-TICAM2	TMED7-TICAM2	>tr|A0A0A6YYA0|A0A0A6YYA0_HUMAN Protein TMED7-TICAM2 OS=Homo sapiens GN=TMED7-TICAM2 PE=3 SV=1;>sp|Q86XR7-2|TCAM2_HUMAN Isoform 2 of TIR domain-containing adapter molecule 2 OS=Homo sapiens GN=TICAM2;>sp|Q9Y3B3-2|TMED7_HUMAN Isoform 2 of Transmembrane emp2	5	4	4	4	28.7	28.7	28.7	21.233	188	188;404;188;224;81	5.12	0	80.782	0.87163	0.84605	0.6141	0.661463
A0A0A6YYB0	Dolichyldiphosphatase 1	DOLPP1	>tr|A0A0A6YYB0|A0A0A6YYB0_HUMAN Dolichyldiphosphatase 1 OS=Homo sapiens GN=DOLPP1 PE=1 SV=1;>sp|Q86YN1-2|DOPP1_HUMAN Isoform 2 of Dolichyldiphosphatase 1 OS=Homo sapiens GN=DOLPP1;>sp|Q86YN1|DOPP1_HUMAN Dolichyldiphosphatase 1 OS=Homo sapiens GN=DOLPP1 PE=	3	1	1	1	9.7	9.7	9.7	22.134	195	195;195;238	6.5	0.0078996	1.8102	NaN	NaN	NaN	NaN
A0A0A6YYG7	Condensin-2 complex subunit H2	NCAPH2	>tr|A0A0A6YYG7|A0A0A6YYG7_HUMAN Condensin-2 complex subunit H2 OS=Homo sapiens GN=NCAPH2 PE=1 SV=1;>sp|Q6IBW4|CNDH2_HUMAN Condensin-2 complex subunit H2 OS=Homo sapiens GN=NCAPH2 PE=1 SV=1;>sp|Q6IBW4-4|CNDH2_HUMAN Isoform 4 of Condensin-2 complex subunit H	9	6	6	6	11	11	11	66.257	589	589;605;606;292;583;299;141;38;62	7.67	0	17.23	NaN	0.37391	0.615726	NaN
A0A0A6YYH1	Protein C15orf38-AP3S2	C15orf38-AP3S2	>tr|A0A0A6YYH1|A0A0A6YYH1_HUMAN Protein C15orf38-AP3S2 OS=Homo sapiens GN=C15orf38-AP3S2 PE=4 SV=1;>sp|Q7Z6K5|ARPIN_HUMAN Arpin OS=Homo sapiens GN=ARPIN PE=1 SV=1;>sp|Q7Z6K5-2|ARPIN_HUMAN Isoform C15orf38-AP3S2 of Arpin OS=Homo sapiens GN=ARPIN	7	7	7	7	19.8	19.8	19.8	43.881	394	394;226;394;130;185;136;184	6.23	0	15.124	0.94362	0.91488	0.726058	1.13732
A0A0A6YYI3	Protein PPAN-P2RY11	PPAN-P2RY11	>tr|A0A0A6YYI3|A0A0A6YYI3_HUMAN Protein PPAN-P2RY11 OS=Homo sapiens GN=PPAN-P2RY11 PE=4 SV=1;>tr|A0A0B4J1V8|A0A0B4J1V8_HUMAN HCG2039996 OS=Homo sapiens GN=PPAN-P2RY11 PE=3 SV=1;>sp|Q9NQ55-2|SSF1_HUMAN Isoform 2 of Suppressor of SWI4 1 homolog OS=Homo sapie	9	13	13	13	29.8	29.8	29.8	58.199	520	520;794;460;473;520;420;210;97;208	6.74	0	103.36	0.86866	0.91561	1.33349	1.44419
A0A0A6YYJ5	Microtubule-actin cross-linking factor 1, isoforms 1/2/3/5	MACF1	>tr|A0A0A6YYJ5|A0A0A6YYJ5_HUMAN Microtubule-actin cross-linking factor 1, isoforms 1/2/3/5 OS=Homo sapiens GN=MACF1 PE=1 SV=1;>sp|O94854-2|K0754_HUMAN Isoform 2 of Uncharacterized protein KIAA0754 OS=Homo sapiens GN=KIAA0754;>sp|O94854|K0754_HUMAN Uncharac	3	3	3	3	2.7	2.7	2.7	150.45	1427	1427;980;1291	7	0	6.9173	0.78853	NaN	NaN	NaN
A0A0A6YYL1	5-formyltetrahydrofolate cyclo-ligase	ST20-MTHFS	>tr|A0A0A6YYL1|A0A0A6YYL1_HUMAN 5-formyltetrahydrofolate cyclo-ligase OS=Homo sapiens GN=ST20-MTHFS PE=3 SV=1;>sp|P49914-2|MTHFS_HUMAN Isoform 2 of 5-formyltetrahydrofolate cyclo-ligase OS=Homo sapiens GN=MTHFS;>sp|P49914|MTHFS_HUMAN 5-formyltetrahydrofola	4	4	4	4	25.7	25.7	25.7	20.519	179	179;179;203;39	5.38	0	17.794	1.565	1.0933	0.777786	1.62829
A0A0A6YYL2	Sulfotransferase	SULT1A4	>tr|A0A0A6YYL2|A0A0A6YYL2_HUMAN Sulfotransferase OS=Homo sapiens GN=SULT1A4 PE=1 SV=1;>sp|P0DMN0|ST1A4_HUMAN Sulfotransferase 1A4 OS=Homo sapiens GN=SULT1A4 PE=1 SV=1;>sp|P0DMM9|ST1A3_HUMAN Sulfotransferase 1A3 OS=Homo sapiens GN=SULT1A3 PE=1 SV=1;>sp|P0DM	14	5	5	5	23.9	23.9	23.9	34.779	301	301;295;295;301;197;135;281;295;50;87;169;262;217;295	7.89	0	39.052	0.91939	0.96791	2.0167	NaN
A0A0A6YYL4	Coronin	CORO7-PAM16	>tr|A0A0A6YYL4|A0A0A6YYL4_HUMAN Coronin OS=Homo sapiens GN=CORO7-PAM16 PE=3 SV=1;>sp|P57737-3|CORO7_HUMAN Isoform 3 of Coronin-7 OS=Homo sapiens GN=CORO7;>sp|P57737-4|CORO7_HUMAN Isoform 4 of Coronin-7 OS=Homo sapiens GN=CORO7;>sp|P57737|CORO7_HUMAN Coroni	21	26	26	26	40.6	40.6	40.6	114.16	1048	1048;1048;907;925;840;535;367;129;137;145;125;156;190;114;119;161;201;205;206;219;161	6.6	0	305.34	0.59294	0.4778	0.604084	0.643583
A0A0B4J1R6	Transketolase	TKT	>tr|A0A0B4J1R6|A0A0B4J1R6_HUMAN Transketolase OS=Homo sapiens GN=TKT PE=1 SV=1	1	31	2	2	82.3	1.8	1.8	49.91	457	457	8.43	1	-2	NaN	1.1862	0.985707	0.839208
A0A0B4J1S3	Baculoviral IAP repeat-containing protein 5	BIRC5	>tr|A0A0B4J1S3|A0A0B4J1S3_HUMAN Baculoviral IAP repeat-containing protein 5 OS=Homo sapiens GN=BIRC5 PE=1 SV=1;>tr|H3BLT4|H3BLT4_HUMAN Baculoviral IAP repeat-containing protein 5 OS=Homo sapiens GN=BIRC5 PE=1 SV=1;>sp|O15392-5|BIRC5_HUMAN Isoform 5 of Bacu	10	4	4	4	35.9	35.9	35.9	16.389	142	142;165;117;120;142;165;121;74;78;137	5.6	0	16.263	NaN	0.73495	NaN	NaN
A0A0B4J1S8	Phosphatidylinositol 4-kinase beta	PI4KB	>tr|A0A0B4J1S8|A0A0B4J1S8_HUMAN Phosphatidylinositol 4-kinase beta OS=Homo sapiens GN=PI4KB PE=1 SV=1;>sp|Q9UBF8-2|PI4KB_HUMAN Isoform 2 of Phosphatidylinositol 4-kinase beta OS=Homo sapiens GN=PI4KB;>sp|Q9UBF8|PI4KB_HUMAN Phosphatidylinositol 4-kinase bet	7	4	4	4	5.8	5.8	5.8	92.723	828	828;801;816;95;191;484;280	10.2	0	22.09	NaN	NaN	1.66287	1.78228
A0A0B4J1T3	RPA interacting protein, isoform CRA_a	RPAIN	>tr|A0A0B4J1T3|A0A0B4J1T3_HUMAN RPA interacting protein, isoform CRA_a OS=Homo sapiens GN=RPAIN PE=1 SV=1;>tr|A0A0A0MSE7|A0A0A0MSE7_HUMAN RPA-interacting protein OS=Homo sapiens GN=RPAIN PE=1 SV=1;>sp|Q86UA6|RIP_HUMAN RPA-interacting protein OS=Homo sapien	15	2	2	2	15.1	15.1	15.1	24.77	219	219;231;219;231;106;107;148;172;106;106;107;142;145;148;172	11.2	0	6.7635	NaN	NaN	NaN	NaN
A0A0B4J1V9	Helicase, lymphoid-specific, isoform CRA_b	HELLS	>tr|A0A0B4J1V9|A0A0B4J1V9_HUMAN Helicase, lymphoid-specific, isoform CRA_b OS=Homo sapiens GN=HELLS PE=1 SV=1;>sp|Q9NRZ9-3|HELLS_HUMAN Isoform 3 of Lymphoid-specific helicase OS=Homo sapiens GN=HELLS;>sp|Q9NRZ9-2|HELLS_HUMAN Isoform 2 of Lymphoid-specific	16	11	11	11	10.9	10.9	10.9	102.71	884	884;806;822;838;714;708;740;782;700;192;315;345;310;97;129;4624	7.31	0	32.768	0.75877	0.6302	0.78796	0.83654
A0A0B4J1W0	Mediator of RNA polymerase II transcription subunit 24	MED24	>tr|A0A0B4J1W0|A0A0B4J1W0_HUMAN Mediator of RNA polymerase II transcription subunit 24 OS=Homo sapiens GN=MED24 PE=1 SV=1;>sp|O75448-2|MED24_HUMAN Isoform 2 of Mediator of RNA polymerase II transcription subunit 24 OS=Homo sapiens GN=MED24;>sp|O75448|MED24	19	21	21	21	28.1	28.1	28.1	113.01	1014	1014;976;989;1008;791;638;301;159;189;54;100;137;138;138;143;163;176;292;84	4.03	0	107.88	0.95623	0.91904	0.968898	1.24171
A0A0B4J1W3	N-alpha-acetyltransferase 15, NatA auxiliary subunit	NAA15	>tr|A0A0B4J1W3|A0A0B4J1W3_HUMAN N-alpha-acetyltransferase 15, NatA auxiliary subunit OS=Homo sapiens GN=NAA15 PE=1 SV=1;>sp|Q9BXJ9-4|NAA15_HUMAN Isoform 2 of N-alpha-acetyltransferase 15, NatA auxiliary subunit OS=Homo sapiens GN=NAA15	9	42	1	1	50.8	1	1	101.2	865	865;526;311;949;1087;1148;1150;1218;1219	4	1	-2	NaN	NaN	NaN	NaN
A0A0B4J1Z1	Serine/arginine-rich-splicing factor 7	SRSF7	>tr|A0A0B4J1Z1|A0A0B4J1Z1_HUMAN Serine/arginine-rich-splicing factor 7 OS=Homo sapiens GN=SRSF7 PE=1 SV=1;>tr|C9JAB2|C9JAB2_HUMAN Serine/arginine-rich-splicing factor 7 OS=Homo sapiens GN=SRSF7 PE=1 SV=1;>sp|Q16629-3|SRSF7_HUMAN Isoform 3 of Serine/arginin	7	10	10	9	57.7	57.7	57.7	15.763	137	137;235;132;135;226;238;51	5.65	0	69.277	0.80533	0.8717	1.22012	1.24945
A0A0B4J220	Chromosome 11 open reading frame 48, isoform CRA_c	C11orf98	>tr|A0A0B4J220|A0A0B4J220_HUMAN Chromosome 11 open reading frame 48, isoform CRA_c OS=Homo sapiens GN=C11orf98 PE=1 SV=1;>tr|E9PLD3|E9PLD3_HUMAN Uncharacterized protein OS=Homo sapiens PE=4 SV=1;>sp|E9PRG8|CK098_HUMAN Uncharacterized protein C11orf98 OS=Ho	3	3	3	3	25.2	25.2	25.2	14.234	123	123;99;122	6	0	11.907	NaN	1.0863	NaN	0.814863
A0A0B4J2A0	Transient receptor potential cation channel subfamily V member 1	TRPV1	>tr|A0A0B4J2A0|A0A0B4J2A0_HUMAN Transient receptor potential cation channel subfamily V member 1 OS=Homo sapiens GN=TRPV1 PE=1 SV=1;>sp|Q9UHJ6|SHPK_HUMAN Sedoheptulokinase OS=Homo sapiens GN=SHPK PE=1 SV=3	2	19	19	19	53.3	53.3	53.3	51.504	478	478;478	6.6	0	227.7	1.4779	1.325	1.63026	1.56436
A0A0B4J2A4	3-ketoacyl-CoA thiolase, mitochondrial	ACAA2	>tr|A0A0B4J2A4|A0A0B4J2A4_HUMAN 3-ketoacyl-CoA thiolase, mitochondrial OS=Homo sapiens GN=ACAA2 PE=1 SV=1;>sp|P42765|THIM_HUMAN 3-ketoacyl-CoA thiolase, mitochondrial OS=Homo sapiens GN=ACAA2 PE=1 SV=2;>tr|K7EME0|K7EME0_HUMAN 3-ketoacyl-CoA thiolase, mitoc	3	3	3	3	10.4	10.4	10.4	41.601	394	394;397;342	7	0	6.6119	0.70675	NaN	NaN	NaN
A0A0B4J2B4	40S ribosomal protein S15	RPS15	>tr|A0A0B4J2B4|A0A0B4J2B4_HUMAN 40S ribosomal protein S15 OS=Homo sapiens GN=RPS15 PE=1 SV=1;>tr|K7EM56|K7EM56_HUMAN 40S ribosomal protein S15 OS=Homo sapiens GN=RPS15 PE=1 SV=2;>tr|S4R417|S4R417_HUMAN 40S ribosomal protein S15 OS=Homo sapiens GN=RPS15 PE=	8	5	5	5	70.3	70.3	70.3	13.742	118	118;112;135;152;145;141;68;129	3.96	0	59.73	0.80473	1.016	1.2101	1.15116
A0A0B4J2F8	DNA-directed RNA polymerase II subunit RPB11-b2	POLR2J3	>tr|A0A0B4J2F8|A0A0B4J2F8_HUMAN DNA-directed RNA polymerase II subunit RPB11-b2 OS=Homo sapiens GN=POLR2J3 PE=4 SV=1;>tr|F6S314|F6S314_HUMAN DNA-directed RNA polymerase II subunit RPB11-a OS=Homo sapiens GN=POLR2J PE=4 SV=1;>tr|E2QRJ6|E2QRJ6_HUMAN DNA-dire	14	3	3	3	27	27	27	13.074	115	115;158;158;117;73;76;116;158;274;276;115;115;128;116	8	0	8.9078	0.97124	0.99084	1.22323	1.23381
A0A0C4DFL7	Lanosterol 14-alpha demethylase	CYP51A1	>tr|A0A0C4DFL7|A0A0C4DFL7_HUMAN Lanosterol 14-alpha demethylase OS=Homo sapiens GN=CYP51A1 PE=1 SV=1;>sp|Q16850|CP51A_HUMAN Lanosterol 14-alpha demethylase OS=Homo sapiens GN=CYP51A1 PE=1 SV=3;>sp|Q16850-2|CP51A_HUMAN Isoform 2 of Lanosterol 14-alpha demet	4	15	15	15	36.7	36.7	36.7	57.278	509	509;503;404;222	5.72	0	91.592	0.39123	0.37757	0.662734	0.450471
A0A0C4DFM1	Transmembrane 9 superfamily member 4	TM9SF4	>tr|A0A0C4DFM1|A0A0C4DFM1_HUMAN Transmembrane 9 superfamily member 4 OS=Homo sapiens GN=TM9SF4 PE=1 SV=1;>sp|Q92544|TM9S4_HUMAN Transmembrane 9 superfamily member 4 OS=Homo sapiens GN=TM9SF4 PE=1 SV=2	4	13	13	13	22.7	22.7	22.7	72.54	625	625;642;68;85	6.51	0	107.06	1.1522	1.2659	1.20191	1.64633
A0A0C4DFM2	HCG1643764, isoform CRA_b	ZNF574	>tr|A0A0C4DFM2|A0A0C4DFM2_HUMAN HCG1643764, isoform CRA_b OS=Homo sapiens GN=ZNF574 PE=1 SV=1;>sp|Q6ZN55-2|ZN574_HUMAN Isoform 2 of Zinc finger protein 574 OS=Homo sapiens GN=ZNF574;>sp|Q6ZN55|ZN574_HUMAN Zinc finger protein 574 OS=Homo sapiens GN=ZNF574 P	4	12	12	12	17.3	17.3	17.3	108.7	986	986;985;896;544	7.74	0	45.069	0.84852	1.1019	1.18201	1.54497
A0A0C4DFN1	Mitofusin-1	MFN1	>tr|A0A0C4DFN1|A0A0C4DFN1_HUMAN Mitofusin-1 OS=Homo sapiens GN=MFN1 PE=1 SV=1;>sp|Q8IWA4|MFN1_HUMAN Mitofusin-1 OS=Homo sapiens GN=MFN1 PE=1 SV=2;>sp|Q8IWA4-3|MFN1_HUMAN Isoform 3 of Mitofusin-1 OS=Homo sapiens GN=MFN1;>sp|Q8IWA4-2|MFN1_HUMAN Isoform 2 of	6	13	12	12	22	21.1	21.1	84.159	741	741;741;630;370;493;154	7.4	0	42.578	1.6381	1.6006	1.327	1.24295
A0A0C4DFN3	Monoglyceride lipase	MGLL	>tr|A0A0C4DFN3|A0A0C4DFN3_HUMAN Monoglyceride lipase OS=Homo sapiens GN=MGLL PE=1 SV=1;>sp|Q99685|MGLL_HUMAN Monoglyceride lipase OS=Homo sapiens GN=MGLL PE=1 SV=2;>sp|Q99685-2|MGLL_HUMAN Isoform 2 of Monoglyceride lipase OS=Homo sapiens GN=MGLL;>tr|E7EWX8	9	11	11	11	51.1	51.1	51.1	34.292	313	313;303;283;277;197;209;155;77;89	6.14	0	79.912	0.66978	0.61185	0.827815	0.782963
A0A0C4DFN6	SLAIN motif-containing protein 1	SLAIN1	>tr|A0A0C4DFN6|A0A0C4DFN6_HUMAN SLAIN motif-containing protein 1 OS=Homo sapiens GN=SLAIN1 PE=1 SV=1;>tr|A0A0A0MSS3|A0A0A0MSS3_HUMAN SLAIN motif-containing protein 1 OS=Homo sapiens GN=SLAIN1 PE=1 SV=1;>sp|Q8ND83-2|SLAI1_HUMAN Isoform 2 of SLAIN motif-cont	14	3	2	2	8	6	6	38.341	349	349;590;305;426;568;99;111;135;147;205;228;240;304;191	6	0.00015564	3.6176	NaN	NaN	NaN	NaN
A0A0C4DFP4	Peptide-N(4)-(N-acetyl-beta-glucosaminyl)asparagine amidase	NGLY1	>tr|A0A0C4DFP4|A0A0C4DFP4_HUMAN Peptide-N(4)-(N-acetyl-beta-glucosaminyl)asparagine amidase (Fragment) OS=Homo sapiens GN=NGLY1 PE=1 SV=1;>sp|Q96IV0-2|NGLY1_HUMAN Isoform 2 of Peptide-N(4)-(N-acetyl-beta-glucosaminyl)asparagine amidase OS=Homo sapiens GN=N	7	6	6	6	11.2	11.2	11.2	72.011	633	633;636;654;612;558;240;131	6.56	0	30.372	0.8832	0.80626	0.922424	NaN
A0A0C4DFR8	Protein UXT	UXT	>tr|A0A0C4DFR8|A0A0C4DFR8_HUMAN Protein UXT OS=Homo sapiens GN=UXT PE=1 SV=1;>sp|Q9UBK9|UXT_HUMAN Protein UXT OS=Homo sapiens GN=UXT PE=1 SV=1	3	5	5	5	31.4	31.4	31.4	19.596	169	169;157;99	8.9	0	26.391	1.995	2.1933	1.20925	1.73205
A0A0C4DFS6	Protein sprouty homolog 4	SPRY4	>tr|A0A0C4DFS6|A0A0C4DFS6_HUMAN Protein sprouty homolog 4 OS=Homo sapiens GN=SPRY4 PE=1 SV=1;>sp|Q9C004-2|SPY4_HUMAN Isoform C of Protein sprouty homolog 4 OS=Homo sapiens GN=SPRY4;>sp|Q9C004|SPY4_HUMAN Protein sprouty homolog 4 OS=Homo sapiens GN=SPRY4 PE	4	2	2	2	8.1	8.1	8.1	34.929	322	322;106;299;50	10.2	0	8.6907	NaN	0.58954	0.787278	NaN
A0A0C4DFT3	Disks large homolog 1	DLG1	>tr|A0A0C4DFT3|A0A0C4DFT3_HUMAN Disks large homolog 1 OS=Homo sapiens GN=DLG1 PE=1 SV=1;>sp|Q12959-5|DLG1_HUMAN Isoform 5 of Disks large homolog 1 OS=Homo sapiens GN=DLG1;>sp|Q12959-3|DLG1_HUMAN Isoform 3 of Disks large homolog 1 OS=Homo sapiens GN=DLG1;>s	36	17	17	15	30.6	30.6	29.3	99.813	892	892;853;871;891;893;904;917;926;788;800;658;370;154;165;179;208;286;348;791;811;852;866;334;749;870;909;975;122;123;221;35;85;106;721;724;767	6.16	0	68.917	0.99854	1.013	0.867002	0.824742
A0A0C4DFU2	Superoxide dismutase	SOD2	>tr|A0A0C4DFU2|A0A0C4DFU2_HUMAN Superoxide dismutase OS=Homo sapiens GN=SOD2 PE=1 SV=1;>sp|P04179-4|SODM_HUMAN Isoform 4 of Superoxide dismutase [Mn], mitochondrial OS=Homo sapiens GN=SOD2;>sp|P04179|SODM_HUMAN Superoxide dismutase [Mn], mitochondrial OS=H	13	4	4	4	19.8	19.8	19.8	24.75	222	222;176;222;111;183;183;190;183;61;162;162;665;665	7.62	0	22.848	1.3954	1.2432	1.2173	0.919371
A0A0C4DFX7	WD repeat-containing protein 76	WDR76	>tr|A0A0C4DFX7|A0A0C4DFX7_HUMAN WD repeat-containing protein 76 OS=Homo sapiens GN=WDR76 PE=1 SV=1;>sp|Q9H967|WDR76_HUMAN WD repeat-containing protein 76 OS=Homo sapiens GN=WDR76 PE=1 SV=2	3	8	8	8	16	16	16	62.553	562	562;626;228	7.17	0	25.551	0.50597	0.71438	0.48631	0.541917
A0A0C4DFX9	Negative elongation factor A	NELFA	>tr|A0A0C4DFX9|A0A0C4DFX9_HUMAN Negative elongation factor A OS=Homo sapiens GN=NELFA PE=1 SV=1;>sp|Q9H3P2|NELFA_HUMAN Negative elongation factor A OS=Homo sapiens GN=NELFA PE=1 SV=3;>tr|C9JHL4|C9JHL4_HUMAN Negative elongation factor A (Fragment) OS=Homo s	12	11	11	11	29.5	29.5	29.5	58.499	539	539;528;294;532;208;246;187;86;102;265;65;125	5.97	0	86.685	1.1609	1.3105	1.87224	1.66803
A0A0C4DFZ2	Arylsulfatase A	ARSA	>tr|A0A0C4DFZ2|A0A0C4DFZ2_HUMAN Arylsulfatase A OS=Homo sapiens GN=ARSA PE=1 SV=1;>sp|P15289-2|ARSA_HUMAN Isoform 2 of Arylsulfatase A OS=Homo sapiens GN=ARSA;>sp|P15289|ARSA_HUMAN Arylsulfatase A OS=Homo sapiens GN=ARSA PE=1 SV=3	3	2	2	2	6.7	6.7	6.7	53.806	509	509;423;507	7.57	0	13.803	1.3081	NaN	2.29158	3.09195
A0A0C4DG02	DNA (cytosine-5)-methyltransferase 3A	DNMT3A	>tr|A0A0C4DG02|A0A0C4DG02_HUMAN DNA (cytosine-5)-methyltransferase 3A OS=Homo sapiens GN=DNMT3A PE=1 SV=1;>sp|Q9Y6K1-2|DNM3A_HUMAN Isoform 2 of DNA (cytosine-5)-methyltransferase 3A OS=Homo sapiens GN=DNMT3A;>sp|Q9Y6K1|DNM3A_HUMAN DNA (cytosine-5)-methyltr	10	7	7	7	9.6	9.6	9.6	77.816	689	689;723;912;781;694;728;770;833;845;853	7.5	0	6.4453	1.3767	1.3479	NaN	1.43918
A0A0C4DG34	Arf-GAP domain and FG repeat-containing protein 2	AGFG2	>tr|A0A0C4DG34|A0A0C4DG34_HUMAN Arf-GAP domain and FG repeat-containing protein 2 OS=Homo sapiens GN=AGFG2 PE=1 SV=1;>sp|O95081-2|AGFG2_HUMAN Isoform 2 of Arf-GAP domain and FG repeat-containing protein 2 OS=Homo sapiens GN=AGFG2;>sp|O95081|AGFG2_HUMAN Arf	3	3	2	2	15.5	11	11	17.181	155	155;156;481	3	0.0021917	2.3238	NaN	NaN	NaN	NaN
A0A0C4DG88	POU domain protein	POU2F1	>tr|A0A0C4DG88|A0A0C4DG88_HUMAN POU domain protein (Fragment) OS=Homo sapiens GN=POU2F1 PE=1 SV=1;>sp|P14859-4|PO2F1_HUMAN Isoform 4 of POU domain, class 2, transcription factor 1 OS=Homo sapiens GN=POU2F1;>sp|P14859-5|PO2F1_HUMAN Isoform 5 of POU domain,	23	3	3	3	7.1	7.1	7.1	58.683	561	561;653;703;741;743;755;766;160;220;262;424;485;586;594;618;400;432;436;438;463;467;479;602	4.86	0	15.297	0.82542	NaN	NaN	1.77794
A0A0C4DG89	Probable ATP-dependent RNA helicase DDX46	DDX46	>tr|A0A0C4DG89|A0A0C4DG89_HUMAN Probable ATP-dependent RNA helicase DDX46 OS=Homo sapiens GN=DDX46 PE=1 SV=1	3	36	36	1	36.6	36.6	1.9	117.46	1032	1032;471;70	6.88	0	199.77	0.85481	0.89827	0.839208	0.907029
A0A0C4DGA2	Enoyl-CoA delta isomerase 2, mitochondrial	ECI2	>tr|A0A0C4DGA2|A0A0C4DGA2_HUMAN Enoyl-CoA delta isomerase 2, mitochondrial OS=Homo sapiens GN=ECI2 PE=1 SV=1;>sp|O75521-2|ECI2_HUMAN Isoform 2 of Enoyl-CoA delta isomerase 2, mitochondrial OS=Homo sapiens GN=ECI2;>sp|O75521|ECI2_HUMAN Enoyl-CoA delta isome	7	15	15	15	56.3	56.3	56.3	40.183	364	364;359;394;197;140;220;152	8.1	0	223.52	0.66725	0.58165	0.607533	0.577334
A0A0C4DGA6	Helicase-like transcription factor	HLTF	>tr|A0A0C4DGA6|A0A0C4DGA6_HUMAN Helicase-like transcription factor OS=Homo sapiens GN=HLTF PE=1 SV=1;>sp|Q14527|HLTF_HUMAN Helicase-like transcription factor OS=Homo sapiens GN=HLTF PE=1 SV=2;>sp|Q14527-2|HLTF_HUMAN Isoform 2 of Helicase-like transcription	4	33	33	33	39.9	39.9	39.9	113.86	1008	1008;1009;887;425	5.91	0	244.12	0.9978	1.0672	1.03335	0.941176
A0A0C4DGB0	Short coiled-coil protein	SCOC	>tr|A0A0C4DGB0|A0A0C4DGB0_HUMAN Short coiled-coil protein OS=Homo sapiens GN=SCOC PE=1 SV=1;>sp|Q9UIL1-3|SCOC_HUMAN Isoform 3 of Short coiled-coil protein OS=Homo sapiens GN=SCOC;>sp|Q9UIL1-2|SCOC_HUMAN Isoform 2 of Short coiled-coil protein OS=Homo sapien	4	1	1	1	22	22	22	9.3544	82	82;121;122;159	6.33	0	78.853	0.95639	0.96193	0.770475	0.795608
A0A0C4DGE2	E3 ubiquitin-protein ligase RNF130	RNF130	>tr|A0A0C4DGE2|A0A0C4DGE2_HUMAN E3 ubiquitin-protein ligase RNF130 OS=Homo sapiens GN=RNF130 PE=1 SV=1;>tr|E5RI87|E5RI87_HUMAN E3 ubiquitin-protein ligase RNF130 OS=Homo sapiens GN=RNF130 PE=1 SV=1;>sp|Q86XS8-2|GOLI_HUMAN Isoform 2 of E3 ubiquitin-protein	4	1	1	1	16.3	16.3	16.3	15.43	141	141;419;384;419	3.5	0.00030506	3.1123	NaN	NaN	NaN	NaN
A0A0C4DGE4	Syntaxin-3	STX3	>tr|A0A0C4DGE4|A0A0C4DGE4_HUMAN Syntaxin-3 (Fragment) OS=Homo sapiens GN=STX3 PE=1 SV=1;>tr|F8W9Y0|F8W9Y0_HUMAN Syntaxin-3 OS=Homo sapiens GN=STX3 PE=1 SV=1;>tr|A0A0J9YW33|A0A0J9YW33_HUMAN Syntaxin-3 OS=Homo sapiens GN=STX3 PE=1 SV=1;>sp|Q13277-2|STX3_HUMA	6	4	4	4	18.1	18.1	18.1	23.243	204	204;258;287;252;277;289	8	0	14.568	NaN	1.2294	2.29416	1.57953
A0A0C4DGG1	Protein kinase C and casein kinase substrate in neurons protein 3	PACSIN3	>tr|A0A0C4DGG1|A0A0C4DGG1_HUMAN Protein kinase C and casein kinase substrate in neurons protein 3 (Fragment) OS=Homo sapiens GN=PACSIN3 PE=1 SV=1;>sp|Q9UKS6|PACN3_HUMAN Protein kinase C and casein kinase substrate in neurons protein 3 OS=Homo sapiens GN=PA	7	7	7	7	21.2	21.2	21.2	46.494	405	405;424;320;142;148;69;76	8.64	0	63.281	0.94253	0.76061	0.642963	0.601431
A0A0C4DGH0	CD276 antigen	CD276	>tr|A0A0C4DGH0|A0A0C4DGH0_HUMAN CD276 antigen OS=Homo sapiens GN=CD276 PE=1 SV=1;>sp|Q5ZPR3-3|CD276_HUMAN Isoform 3 of CD276 antigen OS=Homo sapiens GN=CD276;>sp|Q5ZPR3-4|CD276_HUMAN Isoform 4 of CD276 antigen OS=Homo sapiens GN=CD276;>sp|Q5ZPR3|CD276_HUMA	10	4	4	4	13.1	13.1	13.1	41.767	388	388;493;533;534;156;165;199;316;132;136	6	0	15.02	0.65324	NaN	1.0384	NaN
A0A0C4DGH2	Ras-related protein R-Ras2	RRAS2	>tr|A0A0C4DGH2|A0A0C4DGH2_HUMAN Ras-related protein R-Ras2 OS=Homo sapiens GN=RRAS2 PE=1 SV=1;>sp|P62070|RRAS2_HUMAN Ras-related protein R-Ras2 OS=Homo sapiens GN=RRAS2 PE=1 SV=1;>sp|P62070-4|RRAS2_HUMAN Isoform 4 of Ras-related protein R-Ras2 OS=Homo sapi	9	9	9	7	47.8	47.8	34.5	23.294	203	203;204;210;169;127;166;69;47;52	5.68	0	58.269	1.3747	1.4035	1.34445	1.23851
A0A0C4DGH3	Numb-like protein	NUMBL	>tr|A0A0C4DGH3|A0A0C4DGH3_HUMAN Numb-like protein OS=Homo sapiens GN=NUMBL PE=1 SV=1;>sp|Q9Y6R0|NUMBL_HUMAN Numb-like protein OS=Homo sapiens GN=NUMBL PE=1 SV=1;>tr|M0QYC2|M0QYC2_HUMAN Numb-like protein (Fragment) OS=Homo sapiens GN=NUMBL PE=1 SV=1	5	15	10	4	28.3	19.9	9.2	60.812	568	568;609;235;110;115	3.83	0	31.76	0.86635	0.82109	0.906701	1.18057
A0A0C4DGJ7	Protein Churchill	CHURC1	>tr|A0A0C4DGJ7|A0A0C4DGJ7_HUMAN Protein Churchill OS=Homo sapiens GN=CHURC1 PE=4 SV=1;>sp|Q8WUH1|CHUR_HUMAN Protein Churchill OS=Homo sapiens GN=CHURC1 PE=1 SV=2;>sp|Q8WUH1-2|CHUR_HUMAN Isoform 2 of Protein Churchill OS=Homo sapiens GN=CHURC1;>tr|H0YIM9|H0	4	3	1	1	39.3	11.6	11.6	12.887	112	112;139;140;85	1	0.00075222	2.8111	NaN	NaN	NaN	NaN
A0A0C4DGP2	Kinesin-like protein	KIF18B	>tr|A0A0C4DGP2|A0A0C4DGP2_HUMAN Kinesin-like protein OS=Homo sapiens GN=KIF18B PE=1 SV=1;>tr|A0A0C4DGP5|A0A0C4DGP5_HUMAN Kinesin-like protein OS=Homo sapiens GN=KIF18B PE=1 SV=1;>sp|Q86Y91-2|KI18B_HUMAN Isoform 2 of Kinesin-like protein KIF18B OS=Homo sapi	6	4	4	4	6.4	6.4	6.4	91.054	833	833;852;842;861;864;873	9.83	0	7.0382	NaN	0.46761	NaN	NaN
A0A0C4DGQ5	Calpain small subunit 1	CAPNS1	>tr|A0A0C4DGQ5|A0A0C4DGQ5_HUMAN Calpain small subunit 1 OS=Homo sapiens GN=CAPNS1 PE=1 SV=1;>sp|P04632|CPNS1_HUMAN Calpain small subunit 1 OS=Homo sapiens GN=CAPNS1 PE=1 SV=1;>tr|K7ELJ7|K7ELJ7_HUMAN Calpain small subunit 1 OS=Homo sapiens GN=CAPNS1 PE=1 SV	12	11	11	11	62.1	62.1	62.1	33.786	322	322;268;278;238;197;161;196;163;100;72;94;248	5.81	0	250.09	0.92424	0.92348	0.755744	0.818197
A0A0C4DGQ8	Dehydrogenase/reductase SDR family member 7B	DHRS7B	>tr|A0A0C4DGQ8|A0A0C4DGQ8_HUMAN Dehydrogenase/reductase SDR family member 7B OS=Homo sapiens GN=DHRS7B PE=1 SV=1;>sp|Q6IAN0|DRS7B_HUMAN Dehydrogenase/reductase SDR family member 7B OS=Homo sapiens GN=DHRS7B PE=1 SV=2;>tr|J3KRS1|J3KRS1_HUMAN Dehydrogenase/r	6	5	5	5	20.3	20.3	20.3	33.524	310	310;325;125;90;107;126	5.33	0	48.995	0.74914	0.65047	NaN	NaN
A0A0C4DGS0	NADH dehydrogenase [ubiquinone] 1 alpha subcomplex subunit 6	NDUFA6	>tr|A0A0C4DGS0|A0A0C4DGS0_HUMAN NADH dehydrogenase [ubiquinone] 1 alpha subcomplex subunit 6 OS=Homo sapiens GN=NDUFA6 PE=1 SV=1;>sp|P56556|NDUA6_HUMAN NADH dehydrogenase [ubiquinone] 1 alpha subcomplex subunit 6 OS=Homo sapiens GN=NDUFA6 PE=1 SV=3;>tr|R4G	3	5	5	5	35.2	35.2	35.2	15.136	128	128;154;71	6.83	0	87.353	0.83081	0.80868	1.05324	1.30268
A0A0C4DGS1	Dolichyl-diphosphooligosaccharide--protein glycosyltransferase 48 kDa subunit	DDOST	>tr|A0A0C4DGS1|A0A0C4DGS1_HUMAN Dolichyl-diphosphooligosaccharide--protein glycosyltransferase 48 kDa subunit OS=Homo sapiens GN=DDOST PE=1 SV=1;>sp|P39656-3|OST48_HUMAN Isoform 3 of Dolichyl-diphosphooligosaccharide--protein glycosyltransferase 48 kDa sub	5	16	16	16	45.8	45.8	45.8	48.799	439	439;438;456;419;154	7.93	0	242.77	1.2733	1.2389	0.990786	1.00048
A0A0C4DGS5	Golgi autoantigen, golgin subfamily a, 2, isoform CRA_a	GOLGA2	>tr|A0A0C4DGS5|A0A0C4DGS5_HUMAN Golgi autoantigen, golgin subfamily a, 2, isoform CRA_a OS=Homo sapiens GN=GOLGA2 PE=1 SV=1;>sp|Q08379|GOGA2_HUMAN Golgin subfamily A member 2 OS=Homo sapiens GN=GOLGA2 PE=1 SV=3;>sp|Q08379-2|GOGA2_HUMAN Isoform 2 of Golgin	6	17	17	16	25.3	25.3	24.2	111.66	990	990;1002;620;473;286;234	7.35	0	226.22	1.0767	1.1456	0.975991	0.876271
A0A0C4DGT3	IQ motif and SEC7 domain-containing protein 1	IQSEC1	>tr|A0A0C4DGT3|A0A0C4DGT3_HUMAN IQ motif and SEC7 domain-containing protein 1 OS=Homo sapiens GN=IQSEC1 PE=1 SV=1;>tr|A0A087WWK8|A0A087WWK8_HUMAN IQ motif and SEC7 domain-containing protein 1 OS=Homo sapiens GN=IQSEC1 PE=1 SV=1;>sp|Q6DN90-2|IQEC1_HUMAN Iso	7	4	3	3	5.4	4.4	4.4	91.997	814	814;1114;841;963;949;1478;1488	6	0	6.5944	NaN	0.54828	NaN	NaN
A0A0C4DGT6	Adrenocortical dysplasia protein homolog	ACD	>tr|A0A0C4DGT6|A0A0C4DGT6_HUMAN Adrenocortical dysplasia protein homolog OS=Homo sapiens GN=ACD PE=1 SV=1;>sp|Q96AP0|ACD_HUMAN Adrenocortical dysplasia protein homolog OS=Homo sapiens GN=ACD PE=1 SV=3;>tr|R4GNJ5|R4GNJ5_HUMAN Adrenocortical dysplasia protei	4	4	4	4	19.4	19.4	19.4	48.967	458	458;544;442;541	4.83	0	24.284	0.73721	NaN	NaN	2.51623
A0A0C4DGU2	Methylmalonic aciduria and homocystinuria type C protein	MMACHC	>tr|A0A0C4DGU2|A0A0C4DGU2_HUMAN Methylmalonic aciduria and homocystinuria type C protein OS=Homo sapiens GN=MMACHC PE=1 SV=1;>sp|Q9Y4U1|MMAC_HUMAN Methylmalonic aciduria and homocystinuria type C protein OS=Homo sapiens GN=MMACHC PE=1 SV=3	2	5	5	5	21.3	21.3	21.3	25.331	225	225;282	5.45	0	9.9221	1.4357	1.295	1.27872	1.22561
A0A0C4DGV5	Zinc finger Ran-binding domain-containing protein 2	ZRANB2	>tr|A0A0C4DGV5|A0A0C4DGV5_HUMAN Zinc finger Ran-binding domain-containing protein 2 OS=Homo sapiens GN=ZRANB2 PE=1 SV=1;>sp|O95218-2|ZRAB2_HUMAN Isoform 2 of Zinc finger Ran-binding domain-containing protein 2 OS=Homo sapiens GN=ZRANB2;>sp|O95218|ZRAB2_HUM	3	9	9	9	20.8	20.8	20.8	38.223	337	337;320;330	4.57	0	30.467	0.79954	0.88373	0.762544	0.811293
A0A0C4DGW2	Sorting nexin-16	SNX16	>tr|A0A0C4DGW2|A0A0C4DGW2_HUMAN Sorting nexin-16 OS=Homo sapiens GN=SNX16 PE=1 SV=1;>sp|P57768|SNX16_HUMAN Sorting nexin-16 OS=Homo sapiens GN=SNX16 PE=1 SV=2;>sp|P57768-2|SNX16_HUMAN Isoform 2 of Sorting nexin-16 OS=Homo sapiens GN=SNX16;>tr|E5RGQ6|E5RGQ6	9	9	9	9	27.4	27.4	27.4	39.153	343	343;344;315;203;174;92;162;73;84	6.26	0	50.129	1.4542	1.5575	1.16473	0.935716
A0A0C4DGZ0	DNA-directed RNA polymerase	POLR2A	>tr|A0A0C4DGZ0|A0A0C4DGZ0_HUMAN DNA-directed RNA polymerase OS=Homo sapiens GN=POLR2A PE=1 SV=1;>sp|P24928|RPB1_HUMAN DNA-directed RNA polymerase II subunit RPB1 OS=Homo sapiens GN=POLR2A PE=1 SV=2;>tr|A0A087WWE2|A0A087WWE2_HUMAN DNA-directed RNA polymeras	5	44	44	43	26.5	26.5	26.1	217.2	1970	1970;1970;1980;566;1126	5.98	0	323.31	0.90139	0.87616	0.935366	1.19834
A0A0C4DGZ1	Zinc finger CCCH domain-containing protein 8	ZC3H8	>tr|A0A0C4DGZ1|A0A0C4DGZ1_HUMAN Zinc finger CCCH domain-containing protein 8 OS=Homo sapiens GN=ZC3H8 PE=1 SV=1;>sp|Q8N5P1|ZC3H8_HUMAN Zinc finger CCCH domain-containing protein 8 OS=Homo sapiens GN=ZC3H8 PE=1 SV=2	2	3	3	3	11.8	11.8	11.8	34.315	297	297;291	7.67	0	10.79	NaN	NaN	NaN	1.36034
A0A0C4DGZ9	Tripeptidyl-peptidase 1	TPP1	>tr|A0A0C4DGZ9|A0A0C4DGZ9_HUMAN Tripeptidyl-peptidase 1 OS=Homo sapiens GN=TPP1 PE=1 SV=1;>sp|O14773-2|TPP1_HUMAN Isoform 2 of Tripeptidyl-peptidase 1 OS=Homo sapiens GN=TPP1;>sp|O14773|TPP1_HUMAN Tripeptidyl-peptidase 1 OS=Homo sapiens GN=TPP1 PE=1 SV=2	3	3	3	3	8.3	8.3	8.3	60.457	556	556;320;563	2.95	0	61.265	1.2957	1.1761	1.09784	1.15541
A0A0C4DH01	DNA-directed RNA polymerase III subunit RPC5	POLR3E	>tr|A0A0C4DH01|A0A0C4DH01_HUMAN DNA-directed RNA polymerase III subunit RPC5 OS=Homo sapiens GN=POLR3E PE=1 SV=1;>sp|Q9NVU0-3|RPC5_HUMAN Isoform 3 of DNA-directed RNA polymerase III subunit RPC5 OS=Homo sapiens GN=POLR3E;>sp|Q9NVU0-2|RPC5_HUMAN Isoform 2 o	9	6	6	6	12.6	12.6	12.6	75.773	672	672;654;666;672;687;708;63;99;139	7	0	11.096	1.0787	1.1848	0.827609	1.00808
A0A0C4DH07	Latent-transforming growth factor beta-binding protein 4	LTBP4	>tr|A0A0C4DH07|A0A0C4DH07_HUMAN Latent-transforming growth factor beta-binding protein 4 OS=Homo sapiens GN=LTBP4 PE=1 SV=1;>sp|Q8N2S1-2|LTBP4_HUMAN Isoform 2 of Latent-transforming growth factor beta-binding protein 4 OS=Homo sapiens GN=LTBP4;>sp|Q8N2S1-3	7	5	5	5	4	4	4	169.46	1587	1587;1557;1587;1624;957;673;636	8.2	0	7.6762	NaN	1.1642	NaN	NaN
A0A0C4DH83	EH domain-containing protein 3	EHD3	>tr|A0A0C4DH83|A0A0C4DH83_HUMAN EH domain-containing protein 3 OS=Homo sapiens GN=EHD3 PE=1 SV=1;>sp|Q9NZN3|EHD3_HUMAN EH domain-containing protein 3 OS=Homo sapiens GN=EHD3 PE=1 SV=2	3	15	1	1	28.9	2	2	61.895	546	546;535;175	5	0.00015931	4.1893	NaN	NaN	NaN	NaN
A0A0D9SEI0	Uncharacterized protein C6orf203	C6orf203	>tr|A0A0D9SEI0|A0A0D9SEI0_HUMAN Uncharacterized protein C6orf203 OS=Homo sapiens GN=C6orf203 PE=1 SV=1;>sp|Q9P0P8|CF203_HUMAN Uncharacterized protein C6orf203 OS=Homo sapiens GN=C6orf203 PE=1 SV=1	2	2	2	2	8.2	8.2	8.2	28.457	245	245;240	4.33	0.00015654	3.7354	NaN	NaN	NaN	NaN
A0A0D9SEI3	Cyclin-dependent kinase 11B	CDK11B	>tr|A0A0D9SEI3|A0A0D9SEI3_HUMAN Cyclin-dependent kinase 11B OS=Homo sapiens GN=CDK11B PE=1 SV=1;>tr|J3QKR5|J3QKR5_HUMAN Cyclin-dependent kinase 11B OS=Homo sapiens GN=CDK11B PE=1 SV=2;>tr|B7ZVY7|B7ZVY7_HUMAN Cell division cycle 2-like 1 (PITSLRE proteins)	33	19	19	18	26.6	26.6	25.5	89.437	772	772;780;782;783;785;795;772;781;782;795;748;779;439;461;526;565;738;748;770;779;780;783;746;397;439;531;167;37;151;203;244;407;420	5.62	0	48.292	1.0428	1.1526	0.907276	0.973236
A0A0D9SEJ5	Constitutive coactivator of peroxisome proliferator-activated receptor gamma	FAM120B	>tr|A0A0D9SEJ5|A0A0D9SEJ5_HUMAN Constitutive coactivator of peroxisome proliferator-activated receptor gamma OS=Homo sapiens GN=FAM120B PE=1 SV=1;>tr|F5GY05|F5GY05_HUMAN Constitutive coactivator of peroxisome proliferator-activated receptor gamma OS=Homo s	5	3	3	3	3.6	3.6	3.6	105.19	922	922;933;910;242;764	4.2	0.00015319	3.208	0.76133	NaN	1.01708	NaN
A0A0D9SES6	Metastasis-suppressor KiSS-1	KISS1	>tr|A0A0D9SES6|A0A0D9SES6_HUMAN Metastasis-suppressor KiSS-1 OS=Homo sapiens GN=KISS1 PE=1 SV=1;>sp|Q15726|KISS1_HUMAN Metastasis-suppressor KiSS-1 OS=Homo sapiens GN=KISS1 PE=1 SV=4	2	2	2	2	31.2	31.2	31.2	15.146	144	144;138	3.25	0	10.603	NaN	NaN	NaN	11.7686
A0A0D9SEU5	Ran-binding protein 10	RANBP10	>tr|A0A0D9SEU5|A0A0D9SEU5_HUMAN Ran-binding protein 10 OS=Homo sapiens GN=RANBP10 PE=1 SV=1;>tr|R4GMX8|R4GMX8_HUMAN Ran-binding protein 10 OS=Homo sapiens GN=RANBP10 PE=1 SV=1;>sp|Q6VN20-3|RBP10_HUMAN Isoform 3 of Ran-binding protein 10 OS=Homo sapiens GN=	8	9	7	7	22.4	16.9	16.9	67.255	620	620;650;594;620;533;149;126;82	7.29	0	47.763	1.2839	1.2502	1.53311	1.80235
A0A0D9SEW3	Nucleolar protein of 40 kDa	ZCCHC17	>tr|A0A0D9SEW3|A0A0D9SEW3_HUMAN Nucleolar protein of 40 kDa OS=Homo sapiens GN=ZCCHC17 PE=1 SV=1;>sp|Q9NP64-2|NO40_HUMAN Isoform 2 of Nucleolar protein of 40 kDa OS=Homo sapiens GN=ZCCHC17;>tr|A0A087WXU5|A0A087WXU5_HUMAN Nucleolar protein of 40 kDa OS=Homo	8	2	2	2	7.4	7.4	7.4	27.994	243	243;217;146;179;212;263;233;241	5	0.0059423	1.8631	NaN	NaN	NaN	NaN
A0A0D9SF60	Plakophilin-4	PKP4	>tr|A0A0D9SF60|A0A0D9SF60_HUMAN Plakophilin-4 OS=Homo sapiens GN=PKP4 PE=1 SV=1;>sp|Q99569-2|PKP4_HUMAN Isoform 2 of Plakophilin-4 OS=Homo sapiens GN=PKP4;>sp|Q99569|PKP4_HUMAN Plakophilin-4 OS=Homo sapiens GN=PKP4 PE=1 SV=2	10	13	13	13	14.4	14.4	14.4	133.97	1208	1208;1149;1192;166;216;888;912;1134;1167;1225	7.7	0	46.48	1.157	0.87911	0.743826	1.24791
A0A0D9SFB3	ATP-dependent RNA helicase DDX3X	DDX3X	>tr|A0A0D9SFB3|A0A0D9SFB3_HUMAN ATP-dependent RNA helicase DDX3X OS=Homo sapiens GN=DDX3X PE=1 SV=1;>tr|A0A0D9SG12|A0A0D9SG12_HUMAN ATP-dependent RNA helicase DDX3X OS=Homo sapiens GN=DDX3X PE=1 SV=1;>tr|A0A0D9SF53|A0A0D9SF53_HUMAN ATP-dependent RNA helica	21	42	42	41	64.7	64.7	63	70.839	640	640;647;733;662;646;657;660;291;164;250;139;164;224;138;98;518;575;690;704;724;305	5.83	0	323.31	1.1624	1.1351	1.10925	1.12027
A0A0D9SFE4	Dynamin-1	DNM1	>tr|A0A0D9SFE4|A0A0D9SFE4_HUMAN Dynamin-1 OS=Homo sapiens GN=DNM1 PE=1 SV=1;>sp|Q05193-3|DYN1_HUMAN Isoform 3 of Dynamin-1 OS=Homo sapiens GN=DNM1;>sp|Q05193|DYN1_HUMAN Dynamin-1 OS=Homo sapiens GN=DNM1 PE=1 SV=2;>tr|A0A0D9SFB1|A0A0D9SFB1_HUMAN Dynamin-1 O	6	16	6	5	20.3	10.2	8.9	97.237	864	864;851;864;835;851;864	5.18	0	37.482	0.63127	0.62259	0.578771	0.52521
A0A0D9SFK2	Unconventional myosin-XVIIIa	MYO18A	>tr|A0A0D9SFK2|A0A0D9SFK2_HUMAN Unconventional myosin-XVIIIa OS=Homo sapiens GN=MYO18A PE=1 SV=1;>sp|Q92614-3|MY18A_HUMAN Isoform 3 of Unconventional myosin-XVIIIa OS=Homo sapiens GN=MYO18A;>sp|Q92614-4|MY18A_HUMAN Isoform 4 of Unconventional myosin-XVIIIa	7	22	22	22	13.6	13.6	13.6	231.1	2038	2038;2002;2039;2054;1723;1581;197	5.68	0	79.307	1.0295	1.1853	1.03729	0.838785
A0A0D9SG07	Band 4.1-like protein 1	EPB41L1	>tr|A0A0D9SG07|A0A0D9SG07_HUMAN Band 4.1-like protein 1 OS=Homo sapiens GN=EPB41L1 PE=1 SV=2;>sp|Q9H4G0-4|E41L1_HUMAN Isoform 4 of Band 4.1-like protein 1 OS=Homo sapiens GN=EPB41L1;>sp|Q9H4G0-2|E41L1_HUMAN Isoform 2 of Band 4.1-like protein 1 OS=Homo sapi	12	6	4	4	9.1	6.3	6.3	78.83	701	701;701;779;880;772;881;257;199;268;168;188;197	7.8	0	6.7053	1.1871	1.1678	NaN	NaN
A0A0D9SG39	R3H and coiled-coil domain-containing protein 1	R3HCC1	>tr|A0A0D9SG39|A0A0D9SG39_HUMAN R3H and coiled-coil domain-containing protein 1 OS=Homo sapiens GN=R3HCC1 PE=1 SV=1;>tr|E5RHX3|E5RHX3_HUMAN R3H and coiled-coil domain-containing protein 1 (Fragment) OS=Homo sapiens GN=R3HCC1 PE=1 SV=2;>tr|E5RIQ4|E5RIQ4_HUM	6	1	1	1	4.5	4.5	4.5	22.194	201	201;223;283;311;398;480	8.5	0.0001586	4.0848	NaN	NaN	NaN	NaN
A0A0D9SG71	Ubiquitin-conjugating enzyme E2 A	UBE2A	>tr|A0A0D9SG71|A0A0D9SG71_HUMAN Ubiquitin-conjugating enzyme E2 A OS=Homo sapiens GN=UBE2A PE=1 SV=1;>sp|P49459|UBE2A_HUMAN Ubiquitin-conjugating enzyme E2 A OS=Homo sapiens GN=UBE2A PE=1 SV=2;>sp|P49459-3|UBE2A_HUMAN Isoform 3 of Ubiquitin-conjugating enz	5	3	3	3	23.5	23.5	23.5	13.635	119	119;152;77;122;123	5.74	0	47.54	1.2234	0.67795	NaN	1.66914
A0A0G2JH58	MHC class I polypeptide-related sequence B	MICB	>tr|A0A0G2JH58|A0A0G2JH58_HUMAN MHC class I polypeptide-related sequence B OS=Homo sapiens GN=MICB PE=1 SV=1;>tr|A0A0G2JNW8|A0A0G2JNW8_HUMAN MHC class I polypeptide-related sequence B OS=Homo sapiens GN=MICB PE=1 SV=1;>tr|A0A0G2JH91|A0A0G2JH91_HUMAN MHC cl	13	9	9	9	30.8	30.8	30.8	42.588	383	383;383;340;351;383;383;340;340;194;223;235;289;332	5.91	0	54.678	1.2716	1.2442	1.67583	1.1966
A0A0G2JH68	Protein diaphanous homolog 1	DIAPH1	>tr|A0A0G2JH68|A0A0G2JH68_HUMAN Protein diaphanous homolog 1 OS=Homo sapiens GN=DIAPH1 PE=1 SV=1;>sp|O60610|DIAP1_HUMAN Protein diaphanous homolog 1 OS=Homo sapiens GN=DIAPH1 PE=1 SV=2;>sp|O60610-2|DIAP1_HUMAN Isoform 2 of Protein diaphanous homolog 1 OS=H	7	35	35	34	30.3	30.3	29.7	141.36	1272	1272;1272;1248;1263;1228;201;112	5.66	0	275.85	0.55841	0.56566	0.508802	0.479249
A0A0G2JH76	Lysosomal thioesterase PPT2	PPT2	>tr|A0A0G2JH76|A0A0G2JH76_HUMAN Lysosomal thioesterase PPT2 OS=Homo sapiens GN=PPT2 PE=1 SV=1;>tr|A0A024RCQ8|A0A024RCQ8_HUMAN Lysosomal thioesterase PPT2 OS=Homo sapiens GN=PPT2 PE=1 SV=1;>sp|Q9UMR5|PPT2_HUMAN Lysosomal thioesterase PPT2 OS=Homo sapiens GN	17	5	5	5	20.2	20.2	20.2	34.366	302	302;302;302;308;180;180;180;200;236;301;301;301;132;39;158;158;158	7.78	0	48.138	1.141	1.0736	1.24668	1.45968
A0A0G2JHC2	Phostensin	PPP1R18	>tr|A0A0G2JHC2|A0A0G2JHC2_HUMAN Phostensin OS=Homo sapiens GN=PPP1R18 PE=1 SV=1;>sp|Q6NYC8|PPR18_HUMAN Phostensin OS=Homo sapiens GN=PPP1R18 PE=1 SV=1;>sp|Q6NYC8-3|PPR18_HUMAN Isoform 3 of Phostensin OS=Homo sapiens GN=PPP1R18;>sp|Q6NYC8-4|PPR18_HUMAN Isof	6	14	14	14	23.7	23.7	23.7	68.041	613	613;613;362;165;377;76	7.64	0	72.067	0.67685	0.65609	0.728704	0.763126
A0A0G2JI36	HLA class I histocompatibility antigen, A-3 alpha chain	HLA-A	>tr|A0A0G2JI36|A0A0G2JI36_HUMAN HLA class I histocompatibility antigen, A-3 alpha chain OS=Homo sapiens GN=HLA-A PE=1 SV=1;>tr|A0A0G2JIF2|A0A0G2JIF2_HUMAN HLA class I histocompatibility antigen, A-3 alpha chain OS=Homo sapiens GN=HLA-A PE=1 SV=1;>tr|A0A0G2	21	10	3	2	41.8	9	3.7	34.216	299	299;371;394;365;365;299;371;365;365;371;365;338;343;343;338;246;246;339;346;346;442	5.38	0	18.216	1.0085	NaN	1.31851	1.33232
A0A0G2JIS2	Histone-lysine N-methyltransferase EHMT2	EHMT2	>tr|A0A0G2JIS2|A0A0G2JIS2_HUMAN Histone-lysine N-methyltransferase EHMT2 OS=Homo sapiens GN=EHMT2 PE=1 SV=1;>tr|A2ABF8|A2ABF8_HUMAN Histone-lysine N-methyltransferase EHMT2 OS=Homo sapiens GN=EHMT2 PE=1 SV=1;>tr|A0A0G2JIR1|A0A0G2JIR1_HUMAN Histone-lysine N	10	11	11	11	10.6	10.6	10.6	129.03	1176	1176;1233;1233;1267;1267;1176;1210;888;922;202	8.13	0	26.578	0.68	0.74894	0.805412	1.02006
A0A0G2JIT5	Ribonuclease P protein subunit p21	RPP21	>tr|A0A0G2JIT5|A0A0G2JIT5_HUMAN Ribonuclease P protein subunit p21 OS=Homo sapiens GN=RPP21 PE=1 SV=1;>tr|A0A0G2JHI3|A0A0G2JHI3_HUMAN Ribonuclease P protein subunit p21 OS=Homo sapiens GN=RPP21 PE=1 SV=1;>tr|A0A0G2JKY0|A0A0G2JKY0_HUMAN E3 ubiquitin-protein	4	4	4	1	38.3	38.3	9.3	18.375	162	162;177;503;144	8.14	0	24.548	1.1217	NaN	1.85405	NaN
A0A0G2JJD3	Abhydrolase domain-containing protein 16A	ABHD16A	>tr|A0A0G2JJD3|A0A0G2JJD3_HUMAN Abhydrolase domain-containing protein 16A OS=Homo sapiens GN=ABHD16A PE=1 SV=1;>sp|O95870|ABHGA_HUMAN Abhydrolase domain-containing protein 16A OS=Homo sapiens GN=ABHD16A PE=1 SV=3;>sp|O95870-2|ABHGA_HUMAN Isoform 2 of Abhyd	6	12	12	12	24.1	24.1	24.1	67.518	601	601;558;525;263;65;46	6.3	0	45.891	0.82589	0.81206	1.04089	0.557196
A0A0G2JJL1	WD repeat-containing protein 46	WDR46	>tr|A0A0G2JJL1|A0A0G2JJL1_HUMAN WD repeat-containing protein 46 (Fragment) OS=Homo sapiens GN=WDR46 PE=1 SV=1;>tr|H0Y6G3|H0Y6G3_HUMAN WD repeat-containing protein 46 (Fragment) OS=Homo sapiens GN=WDR46 PE=1 SV=1	2	5	1	1	25.2	6.8	6.8	35.787	322	322;322	8.6	0	5.2983	0.62737	NaN	NaN	NaN
A0A0G2JK44	Bromodomain-containing protein 2	BRD2	>tr|A0A0G2JK44|A0A0G2JK44_HUMAN Bromodomain-containing protein 2 OS=Homo sapiens GN=BRD2 PE=1 SV=1;>sp|P25440|BRD2_HUMAN Bromodomain-containing protein 2 OS=Homo sapiens GN=BRD2 PE=1 SV=2;>sp|P25440-2|BRD2_HUMAN Isoform 2 of Bromodomain-containing protein	14	21	21	17	30.6	30.6	26.3	92.065	836	836;801;836;807;754;681;552;613;401;328;296;147;137;159	7.9	0	227.7	0.99681	1.0278	0.990197	1.01277
A0A0G2JKZ1	Tapasin	TAPBP	>tr|A0A0G2JKZ1|A0A0G2JKZ1_HUMAN Tapasin OS=Homo sapiens GN=TAPBP PE=1 SV=1;>tr|A2AB90|A2AB90_HUMAN Tapasin OS=Homo sapiens GN=TAPBP PE=1 SV=1;>tr|A0A0G2JH37|A0A0G2JH37_HUMAN Tapasin OS=Homo sapiens GN=TAPBP PE=1 SV=1;>tr|A0A0A0MSV9|A0A0A0MSV9_HUMAN Tapasin	11	5	5	5	12.1	12.1	12.1	47.606	448	448;466;466;504;412;448;504;156;192;361;361	6.45	0	7.3741	1.3074	0.66597	NaN	1.25244
A0A0G2JLG2	IQ motif and SEC7 domain-containing protein 3	IQSEC3	>tr|A0A0G2JLG2|A0A0G2JLG2_HUMAN IQ motif and SEC7 domain-containing protein 3 (Fragment) OS=Homo sapiens GN=IQSEC3 PE=1 SV=1;>sp|Q9UPP2-2|IQEC3_HUMAN Isoform 2 of IQ motif and SEC7 domain-containing protein 3 OS=Homo sapiens GN=IQSEC3;>sp|Q9UPP2|IQEC3_HUMA	3	4	4	3	3.9	3.9	3.2	112.48	1038	1038;759;1182	6	0	14.494	NaN	0.62826	NaN	0.76365
A0A0G2JMZ8	Occludin	OCLN	>tr|A0A0G2JMZ8|A0A0G2JMZ8_HUMAN Occludin OS=Homo sapiens GN=OCLN PE=1 SV=1;>sp|Q16625-4|OCLN_HUMAN Isoform 4 of Occludin OS=Homo sapiens GN=OCLN;>sp|Q16625-2|OCLN_HUMAN Isoform 2 of Occludin OS=Homo sapiens GN=OCLN;>sp|Q16625-3|OCLN_HUMAN Isoform 3 of Occl	6	7	7	7	15.9	15.9	15.9	59.129	522	522;271;468;479;522;200	5.36	0	26.756	0.70999	0.74205	NaN	1.03117
A0A0G2JNZ2	Protein scribble homolog	SCRIB	>tr|A0A0G2JNZ2|A0A0G2JNZ2_HUMAN Protein scribble homolog OS=Homo sapiens GN=SCRIB PE=1 SV=1;>tr|A0A0G2JPP5|A0A0G2JPP5_HUMAN Protein scribble homolog OS=Homo sapiens GN=SCRIB PE=1 SV=1;>sp|Q14160|SCRIB_HUMAN Protein scribble homolog OS=Homo sapiens GN=SCRIB	7	48	48	39	40.1	40.1	32.9	174.91	1630	1630;1655;1630;1655;1549;1549;650	7.28	0	323.31	0.82066	0.84912	1.06972	1.01676
A0A0G2JPR0	Complement C4-A	C4A	>tr|A0A0G2JPR0|A0A0G2JPR0_HUMAN Complement C4-A OS=Homo sapiens GN=C4A PE=1 SV=1;>sp|P0C0L4-2|CO4A_HUMAN Isoform 2 of Complement C4-A OS=Homo sapiens GN=C4A;>sp|P0C0L4|CO4A_HUMAN Complement C4-A OS=Homo sapiens GN=C4A PE=1 SV=2;>tr|F5GXS0|F5GXS0_HUMAN Comp	6	9	1	1	5.3	1.3	1.3	192.87	1744	1744;1698;1744;1698;1698;1744	2.5	0	10.409	NaN	NaN	NaN	NaN
A0A0G2JQ41	Active breakpoint cluster region-related protein	ABR	>tr|A0A0G2JQ41|A0A0G2JQ41_HUMAN Active breakpoint cluster region-related protein (Fragment) OS=Homo sapiens GN=ABR PE=1 SV=1;>sp|Q12979-4|ABR_HUMAN Isoform 4 of Active breakpoint cluster region-related protein OS=Homo sapiens GN=ABR;>sp|Q12979-2|ABR_HUMAN	9	13	13	5	19.3	19.3	7.1	88.857	777	777;813;822;859;168;97;133;93;129	6.9	0	36.513	1.0092	1.072	0.859107	0.861846
A0A0G2JQX1	Gamma-tubulin complex component 5	TUBGCP5	>tr|A0A0G2JQX1|A0A0G2JQX1_HUMAN Gamma-tubulin complex component 5 OS=Homo sapiens GN=TUBGCP5 PE=1 SV=1;>tr|A0A0G2JPW5|A0A0G2JPW5_HUMAN Gamma-tubulin complex component 5 OS=Homo sapiens GN=TUBGCP5 PE=1 SV=1;>tr|A0A0G2JSA7|A0A0G2JSA7_HUMAN Gamma-tubulin comp	12	6	6	6	7.4	7.4	7.4	118.65	1024	1024;1024;1026;1026;1024;1024;23;103;145;194;194;226	4.62	0	41.632	1.1475	NaN	NaN	0.980584
A0A0G2JR96	Cytoplasmic FMR1-interacting protein 1	CYFIP1	>tr|A0A0G2JR96|A0A0G2JR96_HUMAN Cytoplasmic FMR1-interacting protein 1 (Fragment) OS=Homo sapiens GN=CYFIP1 PE=1 SV=2;>tr|A0A0G2JQT1|A0A0G2JQT1_HUMAN Cytoplasmic FMR1-interacting protein 1 (Fragment) OS=Homo sapiens GN=CYFIP1 PE=1 SV=2	16	24	1	1	33.6	1.4	1.4	100.3	862	862;862;185;185;295;151;151;161;161;188;222;234;71;77;77;101	8	0	14.851	NaN	NaN	NaN	NaN
A0A0J9YVP6	Poly(U)-binding-splicing factor PUF60	PUF60	>tr|A0A0J9YVP6|A0A0J9YVP6_HUMAN Poly(U)-binding-splicing factor PUF60 (Fragment) OS=Homo sapiens GN=PUF60 PE=1 SV=1;>sp|Q9UHX1-2|PUF60_HUMAN Isoform 2 of Poly(U)-binding-splicing factor PUF60 OS=Homo sapiens GN=PUF60;>tr|A0A0J9YYL3|A0A0J9YYL3_HUMAN Poly(U)	16	24	1	1	53.7	2.1	2.1	57.398	534	534;542;505;551;499;559;522;516;314;322;329;336;263;247;228;273	4	0.0056842	1.9095	0.8888	0.79366	NaN	NaN
A0A0J9YWB6	RNA polymerase II subunit A C-terminal domain phosphatase	CTDP1	>tr|A0A0J9YWB6|A0A0J9YWB6_HUMAN RNA polymerase II subunit A C-terminal domain phosphatase (Fragment) OS=Homo sapiens GN=CTDP1 PE=1 SV=1;>sp|Q9Y5B0-4|CTDP1_HUMAN Isoform 4 of RNA polymerase II subunit A C-terminal domain phosphatase OS=Homo sapiens GN=CTDP1	7	4	4	4	7.8	7.8	7.8	87.191	805	805;867;961;737;799;78;842	7.57	0	15.924	NaN	1.025	1.70111	NaN
A0A0J9YWY6	Supervillin	SVIL	>tr|A0A0J9YWY6|A0A0J9YWY6_HUMAN Supervillin (Fragment) OS=Homo sapiens GN=SVIL PE=1 SV=1;>sp|O95425-2|SVIL_HUMAN Isoform 2 of Supervillin OS=Homo sapiens GN=SVIL;>sp|O95425-4|SVIL_HUMAN Isoform SV4 of Supervillin OS=Homo sapiens GN=SVIL;>sp|O95425-3|SVIL_H	5	2	2	2	4.4	4.4	4.4	108.25	963	963;1788;2182;2187;2214	7.5	0.00030567	3.1406	NaN	NaN	NaN	NaN
A0A0J9YX88	PHD and RING finger domain-containing protein 1	PHRF1	>tr|A0A0J9YX88|A0A0J9YX88_HUMAN PHD and RING finger domain-containing protein 1 OS=Homo sapiens GN=PHRF1 PE=1 SV=1;>tr|E9PJ24|E9PJ24_HUMAN PHD and RING finger domain-containing protein 1 OS=Homo sapiens GN=PHRF1 PE=1 SV=1;>tr|B7ZM65|B7ZM65_HUMAN PHD and RI	9	6	6	6	5.1	5.1	5.1	161.91	1494	1494;1645;1645;1647;1647;1648;1494;1648;1649	4.89	0	16.718	0.89133	1.1354	2.41873	1.11292
A0A0J9YXF2	Paraoxonase 2, isoform CRA_a	PON2	>tr|A0A0J9YXF2|A0A0J9YXF2_HUMAN Paraoxonase 2, isoform CRA_a OS=Homo sapiens GN=PON2 PE=1 SV=1;>tr|J3QT77|J3QT77_HUMAN Serum paraoxonase/arylesterase 2 OS=Homo sapiens GN=PON2 PE=1 SV=1;>tr|A0A0J9YYG4|A0A0J9YYG4_HUMAN Serum paraoxonase/arylesterase 2 OS=Ho	10	6	6	6	21.9	21.9	21.9	41.527	375	375;342;354;342;354;354;219;84;113;122	7.73	0	27.567	0.57124	0.42314	0.502892	NaN
A0A0J9YXM6	WD repeat-containing protein 81	WDR81	>tr|A0A0J9YXM6|A0A0J9YXM6_HUMAN WD repeat-containing protein 81 OS=Homo sapiens GN=WDR81 PE=1 SV=1;>sp|Q562E7|WDR81_HUMAN WD repeat-containing protein 81 OS=Homo sapiens GN=WDR81 PE=1 SV=2;>sp|Q562E7-4|WDR81_HUMAN Isoform 4 of WD repeat-containing protein	8	4	4	4	2.7	2.7	2.7	211.57	1940	1940;1941;1811;580;692;714;738;890	8	0	8.3007	NaN	NaN	NaN	1.34575
A0A0J9YY71	GRAM domain-containing protein 1B	GRAMD1B	>tr|A0A0J9YY71|A0A0J9YY71_HUMAN GRAM domain-containing protein 1B (Fragment) OS=Homo sapiens GN=GRAMD1B PE=1 SV=1;>tr|A0A0J9YXF6|A0A0J9YXF6_HUMAN GRAM domain-containing protein 1B (Fragment) OS=Homo sapiens GN=GRAMD1B PE=1 SV=1;>tr|A0A0J9YXZ1|A0A0J9YXZ1_HU	8	1	1	1	10.2	10.2	10.2	12.562	108	108;166;171;441;738;698;738;745	1	0.00015586	3.6607	NaN	NaN	NaN	NaN
A0AVF1-2	Isoform 2 of Intraflagellar transport protein 56	TTC26	>sp|A0AVF1-2|IFT56_HUMAN Isoform 2 of Intraflagellar transport protein 56 OS=Homo sapiens GN=TTC26;>sp|A0AVF1-3|IFT56_HUMAN Isoform 3 of Intraflagellar transport protein 56 OS=Homo sapiens GN=TTC26;>sp|A0AVF1|IFT56_HUMAN Intraflagellar transport protein 56	7	4	4	4	9.4	9.4	9.4	56.352	487	487;523;554;447;271;423;135	6	0.00015913	4.1563	NaN	0.98322	1.19857	NaN
A0AVT1	Ubiquitin-like modifier-activating enzyme 6	UBA6	>sp|A0AVT1|UBA6_HUMAN Ubiquitin-like modifier-activating enzyme 6 OS=Homo sapiens GN=UBA6 PE=1 SV=1;>sp|A0AVT1-2|UBA6_HUMAN Isoform 2 of Ubiquitin-like modifier-activating enzyme 6 OS=Homo sapiens GN=UBA6	6	41	41	41	55.7	55.7	55.7	117.97	1052	1052;578;389;271;340;88	6.61	0	323.31	0.77872	0.80981	0.847386	0.854044
A0JNW5	UHRF1-binding protein 1-like	UHRF1BP1L	>sp|A0JNW5|UH1BL_HUMAN UHRF1-binding protein 1-like OS=Homo sapiens GN=UHRF1BP1L PE=1 SV=2;>tr|A0A0C4DGH6|A0A0C4DGH6_HUMAN UHRF1-binding protein 1-like OS=Homo sapiens GN=UHRF1BP1L PE=1 SV=1	7	6	5	5	5.6	5.1	5.1	164.2	1464	1464;1114;522;67;103;130;204	4.5	0	38.084	NaN	1.0951	NaN	1.11643
A0MZ66	Shootin-1	SHTN1	>sp|A0MZ66|SHOT1_HUMAN Shootin-1 OS=Homo sapiens GN=SHTN1 PE=1 SV=4;>sp|A0MZ66-3|SHOT1_HUMAN Isoform 3 of Shootin-1 OS=Homo sapiens GN=SHTN1;>sp|A0MZ66-4|SHOT1_HUMAN Isoform 4 of Shootin-1 OS=Homo sapiens GN=SHTN1;>sp|A0MZ66-5|SHOT1_HUMAN Isoform 5 of Shoo	8	7	7	7	14.4	14.4	14.4	71.639	631	631;649;558;571;601;456;498;219	9.5	0	17.196	0.44148	0.45266	8.41043	0.425713
A0PJW6	Transmembrane protein 223	TMEM223	>sp|A0PJW6|TM223_HUMAN Transmembrane protein 223 OS=Homo sapiens GN=TMEM223 PE=1 SV=1	1	2	2	2	8.4	8.4	8.4	22.049	202	202	8.67	0.0017686	2.4484	NaN	NaN	NaN	NaN
A0PK00	Transmembrane protein 120B	TMEM120B	>sp|A0PK00|T120B_HUMAN Transmembrane protein 120B OS=Homo sapiens GN=TMEM120B PE=1 SV=1;>tr|H0YG77|H0YG77_HUMAN Transmembrane protein 120B (Fragment) OS=Homo sapiens GN=TMEM120B PE=1 SV=1	2	2	2	2	10	10	10	40.245	339	339;247	4.67	0	27.577	NaN	NaN	NaN	NaN
A1A4S6	Rho GTPase-activating protein 10	ARHGAP10	>sp|A1A4S6|RHG10_HUMAN Rho GTPase-activating protein 10 OS=Homo sapiens GN=ARHGAP10 PE=1 SV=1;>tr|H0Y8W5|H0Y8W5_HUMAN Rho GTPase-activating protein 10 (Fragment) OS=Homo sapiens GN=ARHGAP10 PE=1 SV=1	2	8	8	8	11.1	11.1	11.1	89.374	786	786;413	6	0	15.667	1.648	1.5597	1.2262	1.27907
A1KZ92-2	Isoform 2 of Peroxidasin-like protein	PXDNL	>sp|A1KZ92-2|PXDNL_HUMAN Isoform 2 of Peroxidasin-like protein OS=Homo sapiens GN=PXDNL;>sp|A1KZ92|PXDNL_HUMAN Peroxidasin-like protein OS=Homo sapiens GN=PXDNL PE=1 SV=3;>tr|K4DIA6|K4DIA6_HUMAN Peroxidasin-like protein (Fragment) OS=Homo sapiens GN=PXDNL	3	2	2	2	1.4	1.4	1.4	146.93	1316	1316;1463;582	9.5	0.00075041	2.7639	NaN	1.2002	NaN	NaN
A1L0T0	Acetolactate synthase-like protein	ILVBL	>sp|A1L0T0|ILVBL_HUMAN Acetolactate synthase-like protein OS=Homo sapiens GN=ILVBL PE=1 SV=2;>tr|M0R026|M0R026_HUMAN Acetolactate synthase-like protein OS=Homo sapiens GN=ILVBL PE=1 SV=1	7	15	15	15	34.5	34.5	34.5	67.867	632	632;525;262;165;166;229;52	6.45	0	208.53	0.59439	0.59825	0.567408	0.616523
A1L188	Uncharacterized protein C17orf89	C17orf89	>sp|A1L188|CQ089_HUMAN Uncharacterized protein C17orf89 OS=Homo sapiens GN=C17orf89 PE=4 SV=1	1	1	1	1	17.6	17.6	17.6	7.7558	74	74	9.67	0	5.6764	NaN	NaN	NaN	NaN
A1L390-3	Isoform 3 of Pleckstrin homology domain-containing family G member 3	PLEKHG3	>sp|A1L390-3|PKHG3_HUMAN Isoform 3 of Pleckstrin homology domain-containing family G member 3 OS=Homo sapiens GN=PLEKHG3;>sp|A1L390|PKHG3_HUMAN Pleckstrin homology domain-containing family G member 3 OS=Homo sapiens GN=PLEKHG3 PE=1 SV=1;>tr|G3V311|G3V311_H	4	3	3	3	3.4	3.4	3.4	128.25	1163	1163;1219;724;752	6.33	0.00060615	2.9401	NaN	NaN	NaN	0.680596
A1X283	SH3 and PX domain-containing protein 2B	SH3PXD2B	>sp|A1X283|SPD2B_HUMAN SH3 and PX domain-containing protein 2B OS=Homo sapiens GN=SH3PXD2B PE=1 SV=3	2	28	28	26	40.6	40.6	38.6	101.58	911	911;430	5.94	0	119.6	0.72264	0.5973	0.953925	0.988142
A2A274	Aconitate hydratase, mitochondrial	ACO2	>tr|A2A274|A2A274_HUMAN Aconitate hydratase, mitochondrial OS=Homo sapiens GN=ACO2 PE=1 SV=1;>sp|Q99798|ACON_HUMAN Aconitate hydratase, mitochondrial OS=Homo sapiens GN=ACO2 PE=1 SV=2	2	34	34	34	56.6	56.6	56.6	87.819	805	805;780	6.48	0	323.31	1.1613	1.1181	1.17854	1.32182
A2A2Q9	Protein AAR2 homolog	AAR2	>tr|A2A2Q9|A2A2Q9_HUMAN Protein AAR2 homolog OS=Homo sapiens GN=AAR2 PE=1 SV=1;>sp|Q9Y312|AAR2_HUMAN Protein AAR2 homolog OS=Homo sapiens GN=AAR2 PE=1 SV=2	2	11	11	11	35.9	35.9	35.9	45.034	398	398;384	5.79	0	115.19	1.0209	0.85166	1.06648	0.968804
A2A2V1	Major prion protein	PRNP	>tr|A2A2V1|A2A2V1_HUMAN Major prion protein (Fragment) OS=Homo sapiens GN=PRNP PE=1 SV=1;>sp|P04156-2|PRIO_HUMAN Isoform 2 of Major prion protein OS=Homo sapiens GN=PRNP;>sp|P04156|PRIO_HUMAN Major prion protein OS=Homo sapiens GN=PRNP PE=1 SV=1;>tr|X6RKS3	4	4	4	4	18.1	18.1	18.1	27.278	249	249;246;253;217	6.39	0	31.412	1.2444	1.2759	1.87624	1.6239
A2A2V2	RNA-binding protein 34	RBM34	>tr|A2A2V2|A2A2V2_HUMAN RNA-binding protein 34 (Fragment) OS=Homo sapiens GN=RBM34 PE=1 SV=1;>sp|P42696|RBM34_HUMAN RNA-binding protein 34 OS=Homo sapiens GN=RBM34 PE=1 SV=2	5	4	4	4	12.5	12.5	12.5	45.917	408	408;430;86;211;225	4.07	0	23.897	0.99835	0.62389	3.174	1.99764
A2A305	Ubiquitin-associated protein 2	UBAP2	>tr|A2A305|A2A305_HUMAN Ubiquitin-associated protein 2 (Fragment) OS=Homo sapiens GN=UBAP2 PE=1 SV=1	2	9	1	1	30.1	3.9	3.9	44.794	412	412;176	10	0	25.525	NaN	NaN	NaN	NaN
A2AAZ0	HLA class II histocompatibility antigen, DQ beta 1 chain	HLA-DQB1	>tr|A2AAZ0|A2AAZ0_HUMAN HLA class II histocompatibility antigen, DQ beta 1 chain OS=Homo sapiens GN=HLA-DQB1 PE=1 SV=1;>tr|Q5Y7D6|Q5Y7D6_HUMAN HLA class II histocompatibility antigen, DQ beta 1 chain OS=Homo sapiens GN=HLA-DQB1 PE=1 SV=1;>tr|Q5SU54|Q5SU54_	8	4	4	4	20.1	20.1	20.1	25.961	224	224;261;269;136;224;134;269;261	6.25	0	6.7974	1.1364	NaN	NaN	NaN
A2AB23	PHD finger protein 1	PHF1	>tr|A2AB23|A2AB23_HUMAN PHD finger protein 1 (Fragment) OS=Homo sapiens GN=PHF1 PE=1 SV=1;>tr|E9PQZ5|E9PQZ5_HUMAN PHD finger protein 1 OS=Homo sapiens GN=PHF1 PE=1 SV=1;>tr|E9PQT8|E9PQT8_HUMAN PHD finger protein 1 OS=Homo sapiens GN=PHF1 PE=1 SV=1;>sp|O431	7	5	5	5	28.6	28.6	28.6	25.088	227	227;393;419;457;567;145;54	4.56	0	8.444	NaN	0.67628	0.662778	NaN
A2ACR0	Proteasome subunit beta type-9	PSMB9	>tr|A2ACR0|A2ACR0_HUMAN Proteasome subunit beta type-9 (Fragment) OS=Homo sapiens GN=PSMB9 PE=1 SV=1;>tr|A0A0G2JJQ0|A0A0G2JJQ0_HUMAN Proteasome subunit beta type-9 (Fragment) OS=Homo sapiens GN=PSMB9 PE=1 SV=1;>tr|A2ACR1|A2ACR1_HUMAN Proteasome subunit bet	6	1	1	1	7.6	7.6	7.6	13.919	131	131;131;196;196;209;219	6	0.00015645	3.7163	NaN	NaN	NaN	NaN
A2RQR6	Transcription elongation factor A (SII)-like 4 variant 1	TCEAL4	>tr|A2RQR6|A2RQR6_HUMAN Transcription elongation factor A (SII)-like 4 variant 1 OS=Homo sapiens GN=TCEAL4 PE=1 SV=1;>sp|Q96EI5|TCAL4_HUMAN Transcription elongation factor A protein-like 4 OS=Homo sapiens GN=TCEAL4 PE=1 SV=2;>sp|Q96EI5-2|TCAL4_HUMAN Isofor	8	3	3	2	16.1	16.1	11.3	21.54	186	186;215;358;50;58;76;91;129	6.25	0.00015891	4.1335	NaN	0.95189	NaN	NaN
A2RTX5-2	Isoform 2 of Probable threonine--tRNA ligase 2, cytoplasmic	TARSL2	>sp|A2RTX5-2|SYTC2_HUMAN Isoform 2 of Probable threonine--tRNA ligase 2, cytoplasmic OS=Homo sapiens GN=TARSL2;>sp|A2RTX5|SYTC2_HUMAN Probable threonine--tRNA ligase 2, cytoplasmic OS=Homo sapiens GN=TARSL2 PE=1 SV=1;>tr|B7ZLP8|B7ZLP8_HUMAN Probable threon	4	8	4	4	12	5.2	5.2	81.56	707	707;802;766;148	7	0	8.8248	NaN	1.1747	NaN	NaN
A2RUB1	Uncharacterized protein C17orf104	C17orf104	>sp|A2RUB1|CQ104_HUMAN Uncharacterized protein C17orf104 OS=Homo sapiens GN=C17orf104 PE=2 SV=3;>sp|A2RUB1-2|CQ104_HUMAN Isoform 2 of Uncharacterized protein C17orf104 OS=Homo sapiens GN=C17orf104;>sp|A2RUB1-5|CQ104_HUMAN Isoform 4 of Uncharacterized prote	7	8	8	8	10.5	10.5	10.5	107.56	952	952;786;825;659;163;129;150	7.13	0	37.911	0.53923	0.41178	0.499176	0.615801
A3KMH1-3	Isoform 3 of von Willebrand factor A domain-containing protein 8	VWA8	>sp|A3KMH1-3|VWA8_HUMAN Isoform 3 of von Willebrand factor A domain-containing protein 8 OS=Homo sapiens GN=VWA8;>sp|A3KMH1|VWA8_HUMAN von Willebrand factor A domain-containing protein 8 OS=Homo sapiens GN=VWA8 PE=1 SV=2;>sp|A3KMH1-2|VWA8_HUMAN Isoform 2 o	3	6	6	6	3.6	3.6	3.6	210.92	1872	1872;1905;1039	9.17	0	8.974	NaN	0.47449	NaN	0.951203
A3KN83-2	Isoform 2 of Protein strawberry notch homolog 1	SBNO1	>sp|A3KN83-2|SBNO1_HUMAN Isoform 2 of Protein strawberry notch homolog 1 OS=Homo sapiens GN=SBNO1;>sp|A3KN83|SBNO1_HUMAN Protein strawberry notch homolog 1 OS=Homo sapiens GN=SBNO1 PE=1 SV=1;>sp|A3KN83-3|SBNO1_HUMAN Isoform 3 of Protein strawberry notch ho	7	25	25	25	22	22	22	154.18	1392	1392;1393;1391;732;1356;1309;1366	7.78	0	165.68	1.1922	1.0583	1.05712	1.18649
A4D161-3	Isoform 3 of Protein FAM221A	FAM221A	>sp|A4D161-3|F221A_HUMAN Isoform 3 of Protein FAM221A OS=Homo sapiens GN=FAM221A;>sp|A4D161-2|F221A_HUMAN Isoform 2 of Protein FAM221A OS=Homo sapiens GN=FAM221A;>tr|B8ZZQ8|B8ZZQ8_HUMAN Protein FAM221A OS=Homo sapiens GN=FAM221A PE=1 SV=1;>sp|A4D161|F221A_	6	3	3	3	26.5	26.5	26.5	22.617	204	204;262;240;298;98;114	4	0	26.645	0.66869	NaN	NaN	NaN
A4D1E9	GTP-binding protein 10	GTPBP10	>sp|A4D1E9|GTPBA_HUMAN GTP-binding protein 10 OS=Homo sapiens GN=GTPBP10 PE=1 SV=1;>tr|C9J8R7|C9J8R7_HUMAN GTP-binding protein 10 (Fragment) OS=Homo sapiens GN=GTPBP10 PE=1 SV=1;>tr|C9JNI1|C9JNI1_HUMAN GTP-binding protein 10 (Fragment) OS=Homo sapiens GN=G	5	12	12	12	35.7	35.7	35.7	42.932	387	387;210;236;308;242	7.77	0	90.234	0.84116	0.72156	0.877116	0.768108
A5PLN9-2	Isoform 2 of Trafficking protein particle complex subunit 13	TRAPPC13	>sp|A5PLN9-2|TPC13_HUMAN Isoform 2 of Trafficking protein particle complex subunit 13 OS=Homo sapiens GN=TRAPPC13;>sp|A5PLN9-4|TPC13_HUMAN Isoform 3 of Trafficking protein particle complex subunit 13 OS=Homo sapiens GN=TRAPPC13;>sp|A5PLN9|TPC13_HUMAN Traff	5	4	4	4	18.5	18.5	18.5	45.934	411	411;412;417;418;309	7.4	0	7.8809	3.604	0.61593	NaN	NaN
A5YKK6	CCR4-NOT transcription complex subunit 1	CNOT1	>sp|A5YKK6|CNOT1_HUMAN CCR4-NOT transcription complex subunit 1 OS=Homo sapiens GN=CNOT1 PE=1 SV=2;>sp|A5YKK6-2|CNOT1_HUMAN Isoform 2 of CCR4-NOT transcription complex subunit 1 OS=Homo sapiens GN=CNOT1;>sp|A5YKK6-3|CNOT1_HUMAN Isoform 3 of CCR4-NOT transc	13	72	72	72	36.4	36.4	36.4	266.94	2376	2376;2371;2150;1551;439;316;241;185;68;277;62;96;193	6.97	0	323.31	0.90932	0.88277	0.958865	0.886525
A6NC98-4	Isoform 4 of Coiled-coil domain-containing protein 88B	CCDC88B	>sp|A6NC98-4|CC88B_HUMAN Isoform 4 of Coiled-coil domain-containing protein 88B OS=Homo sapiens GN=CCDC88B;>sp|A6NC98|CC88B_HUMAN Coiled-coil domain-containing protein 88B OS=Homo sapiens GN=CCDC88B PE=1 SV=1;>sp|A6NC98-2|CC88B_HUMAN Isoform 2 of Coiled-co	5	3	3	3	2.1	2.1	2.1	151.12	1358	1358;1476;1034;712;696	4.75	0.00016103	4.5086	NaN	1.0176	NaN	NaN
A6NCS6	Uncharacterized protein C2orf72	C2orf72	>sp|A6NCS6|CB072_HUMAN Uncharacterized protein C2orf72 OS=Homo sapiens GN=C2orf72 PE=1 SV=2	1	2	1	1	7.5	5.1	5.1	30.48	295	295	3	0.00015672	3.7734	NaN	NaN	NaN	NaN
A6ND36	Protein FAM83G	FAM83G	>sp|A6ND36|FA83G_HUMAN Protein FAM83G OS=Homo sapiens GN=FAM83G PE=1 SV=2	2	9	9	9	13.7	13.7	13.7	90.834	823	823;477	7.32	0	74.255	0.8806	0.7896	0.762311	0.986485
A6NDG6	Phosphoglycolate phosphatase	PGP	>sp|A6NDG6|PGP_HUMAN Phosphoglycolate phosphatase OS=Homo sapiens GN=PGP PE=1 SV=1	2	12	12	12	44.5	44.5	44.5	34.006	321	321;57	6.48	0	159.42	1.4232	1.3982	1.74758	1.39053
A6NDU8	UPF0600 protein C5orf51	C5orf51	>sp|A6NDU8|CE051_HUMAN UPF0600 protein C5orf51 OS=Homo sapiens GN=C5orf51 PE=1 SV=1;>tr|A0A0C4DGW6|A0A0C4DGW6_HUMAN UPF0600 protein C5orf51 OS=Homo sapiens GN=C5orf51 PE=1 SV=1	2	5	5	5	26.9	26.9	26.9	33.62	294	294;152	6.71	0	58.71	0.48044	NaN	NaN	0.424899
A6NEM2	Host cell factor 1	HCFC1	>tr|A6NEM2|A6NEM2_HUMAN Host cell factor 1 OS=Homo sapiens GN=HCFC1 PE=1 SV=2;>sp|P51610-4|HCFC1_HUMAN Isoform 4 of Host cell factor 1 OS=Homo sapiens GN=HCFC1	16	52	52	3	33	33	1.9	213.47	2080	2080;2079;428;324;356;509;560;582;611;622;626;662;681;732;745;764	6.5	0	323.31	0.87082	0.91719	1.05442	1.19738
A6NFI3	Zinc finger protein 316	ZNF316	>sp|A6NFI3|ZN316_HUMAN Zinc finger protein 316 OS=Homo sapiens GN=ZNF316 PE=1 SV=1	1	2	2	2	3.8	3.8	3.8	108.44	1004	1004	8.2	0.00060214	2.8359	0.60225	NaN	NaN	NaN
A6NFX8	ADP-sugar pyrophosphatase	NUDT5	>tr|A6NFX8|A6NFX8_HUMAN ADP-sugar pyrophosphatase OS=Homo sapiens GN=NUDT5 PE=1 SV=1;>sp|Q9UKK9|NUDT5_HUMAN ADP-sugar pyrophosphatase OS=Homo sapiens GN=NUDT5 PE=1 SV=1;>tr|A6NJU6|A6NJU6_HUMAN ADP-sugar pyrophosphatase OS=Homo sapiens GN=NUDT5 PE=1 SV=2;>t	6	11	11	11	71.1	71.1	71.1	25.895	232	232;219;186;180;137;97	7.15	0	145.6	1.0608	1.4154	1.22948	1.45809
A6NGJ0	Dynein light chain Tctex-type 3	DYNLT3	>tr|A6NGJ0|A6NGJ0_HUMAN Dynein light chain Tctex-type 3 OS=Homo sapiens GN=DYNLT3 PE=1 SV=1;>sp|P51808|DYLT3_HUMAN Dynein light chain Tctex-type 3 OS=Homo sapiens GN=DYNLT3 PE=1 SV=1;>tr|F2Z328|F2Z328_HUMAN Dynein light chain Tctex-type 3 OS=Homo sapiens G	3	3	3	3	33.6	33.6	33.6	16.979	152	152;116;122	4.4	0	23.436	1.0628	NaN	0.878117	0.889284
A6NGW1	Protein YIF1A	YIF1A	>tr|A6NGW1|A6NGW1_HUMAN Protein YIF1A OS=Homo sapiens GN=YIF1A PE=1 SV=1;>sp|O95070|YIF1A_HUMAN Protein YIF1A OS=Homo sapiens GN=YIF1A PE=1 SV=2;>tr|E9PIZ0|E9PIZ0_HUMAN Protein YIF1A (Fragment) OS=Homo sapiens GN=YIF1A PE=1 SV=1;>tr|C9JST7|C9JST7_HUMAN Pro	5	4	4	4	24.1	24.1	24.1	26.377	241	241;293;160;199;79	4.29	0	38.561	0.96821	1.0678	0.834376	0.833472
A6NHL2-2	Isoform 2 of Tubulin alpha chain-like 3	TUBAL3	>sp|A6NHL2-2|TBAL3_HUMAN Isoform 2 of Tubulin alpha chain-like 3 OS=Homo sapiens GN=TUBAL3;>sp|A6NHL2|TBAL3_HUMAN Tubulin alpha chain-like 3 OS=Homo sapiens GN=TUBAL3 PE=1 SV=2	2	4	1	1	9.1	4.2	4.2	45.517	406	406;446	7.17	0	18.508	0.81151	NaN	0.606244	NaN
A6NHN7	Zinc finger MYM-type protein 3	ZMYM3	>tr|A6NHN7|A6NHN7_HUMAN Zinc finger MYM-type protein 3 OS=Homo sapiens GN=ZMYM3 PE=1 SV=1;>tr|A6NHB5|A6NHB5_HUMAN Zinc finger MYM-type protein 3 OS=Homo sapiens GN=ZMYM3 PE=1 SV=1;>sp|Q14202-2|ZMYM3_HUMAN Isoform 2 of Zinc finger MYM-type protein 3 OS=Homo	7	13	13	12	14.1	14.1	13.3	141.79	1280	1280;1372;1358;1370;497;495;349	6.14	0	42.007	0.77231	1.0425	0.93791	0.991179
A6NHR9	Structural maintenance of chromosomes flexible hinge domain-containing protein 1	SMCHD1	>sp|A6NHR9|SMHD1_HUMAN Structural maintenance of chromosomes flexible hinge domain-containing protein 1 OS=Homo sapiens GN=SMCHD1 PE=1 SV=2;>sp|A6NHR9-2|SMHD1_HUMAN Isoform 2 of Structural maintenance of chromosomes flexible hinge domain-containing protein	7	47	47	47	24.9	24.9	24.9	226.37	2005	2005;1917;1388;762;49;150;48	7.75	0	182.34	1.1297	1.0366	1.27962	1.18548
A6NHX0	GATS-like protein 2	GATSL2	>sp|A6NHX0|GATL2_HUMAN GATS-like protein 2 OS=Homo sapiens GN=GATSL2 PE=2 SV=3	1	2	2	2	8.5	8.5	8.5	36.056	329	329	5.5	0	5.3427	NaN	NaN	NaN	NaN
A6NIH7	Protein unc-119 homolog B	UNC119B	>sp|A6NIH7|U119B_HUMAN Protein unc-119 homolog B OS=Homo sapiens GN=UNC119B PE=1 SV=1	1	7	7	6	39.4	39.4	35.9	28.136	251	251	7.05	0	44.502	0.62798	0.87098	1.07417	1.03433
A6NIT2	Phosphorylase b kinase regulatory subunit alpha, skeletal muscle isoform	PHKA1	>tr|A6NIT2|A6NIT2_HUMAN Phosphorylase b kinase regulatory subunit alpha, skeletal muscle isoform OS=Homo sapiens GN=PHKA1 PE=1 SV=1;>tr|A6NMN0|A6NMN0_HUMAN Phosphorylase b kinase regulatory subunit alpha, skeletal muscle isoform OS=Homo sapiens GN=PHKA1 PE	5	1	1	1	1.3	1.3	1.3	132.63	1181	1181;1240;1151;1210;1223	3	0.00015618	3.6962	NaN	NaN	NaN	NaN
A6NIZ0	Nuclear distribution protein nudE-like 1	NDEL1	>tr|A6NIZ0|A6NIZ0_HUMAN Nuclear distribution protein nudE-like 1 OS=Homo sapiens GN=NDEL1 PE=1 SV=4;>sp|Q9GZM8-3|NDEL1_HUMAN Isoform 3 of Nuclear distribution protein nudE-like 1 OS=Homo sapiens GN=NDEL1;>sp|Q9GZM8|NDEL1_HUMAN Nuclear distribution protein	8	3	1	1	10.8	3.7	3.7	30.638	269	269;328;345;367;158;145;194;196	6	0.0011967	2.7029	NaN	NaN	NaN	NaN
A6NKD9	Coiled-coil domain-containing protein 85C	CCDC85C	>sp|A6NKD9|CC85C_HUMAN Coiled-coil domain-containing protein 85C OS=Homo sapiens GN=CCDC85C PE=1 SV=1	6	11	11	11	36.5	36.5	36.5	45.209	419	419;190;64;123;47;116	4.64	0	147.95	1.1585	0.7245	1.12857	1.08541
A6NLH6	Protein cornichon homolog 4	CNIH4	>tr|A6NLH6|A6NLH6_HUMAN Protein cornichon homolog 4 OS=Homo sapiens GN=CNIH4 PE=1 SV=1;>sp|Q9P003|CNIH4_HUMAN Protein cornichon homolog 4 OS=Homo sapiens GN=CNIH4 PE=1 SV=1	2	1	1	1	14.6	14.6	14.6	15.771	137	137;139	5.22	0	24.448	0.7186	0.66464	1.26279	1.19786
A6NMH6	Septin-8	SEPT8	>tr|A6NMH6|A6NMH6_HUMAN Septin-8 OS=Homo sapiens GN=SEPT8 PE=1 SV=1;>tr|A6NFQ9|A6NFQ9_HUMAN Septin-8 OS=Homo sapiens GN=SEPT8 PE=1 SV=1;>tr|F8W8I8|F8W8I8_HUMAN Septin-8 OS=Homo sapiens GN=SEPT8 PE=1 SV=1;>sp|Q92599-2|SEPT8_HUMAN Isoform 2 of Septin-8 OS=Ho	12	13	9	9	42.3	32.3	32.3	49.915	430	430;440;460;429;442;483;426;369;130;97;78;432	6.06	0	187.23	0.88676	0.81677	0.98561	0.957029
A6NMK8	Protein FAM196B	FAM196B	>sp|A6NMK8|F196B_HUMAN Protein FAM196B OS=Homo sapiens GN=FAM196B PE=2 SV=1	1	1	1	1	2.1	2.1	2.1	59.203	535	535	11.7	0.00015906	4.1523	NaN	NaN	NaN	NaN
A6NML8	Diaphanous homolog 2 (Drosophila), isoform CRA_c	DIAPH2	>tr|A6NML8|A6NML8_HUMAN Diaphanous homolog 2 (Drosophila), isoform CRA_c OS=Homo sapiens GN=DIAPH2 PE=1 SV=3;>tr|C9J6U3|C9J6U3_HUMAN Protein diaphanous homolog 2 OS=Homo sapiens GN=DIAPH2 PE=1 SV=3;>sp|O60879-2|DIAP2_HUMAN Isoform 2 of Protein diaphanous h	8	15	15	15	15.9	15.9	15.9	124.85	1096	1096;1103;1096;1101;1097;1101;585;674	5.09	0	78.987	1.2495	1.2658	1.08658	1.48414
A6NMQ3	Alpha-endosulfine	ENSA	>tr|A6NMQ3|A6NMQ3_HUMAN Alpha-endosulfine OS=Homo sapiens GN=ENSA PE=1 SV=2;>tr|Q5T5H1|Q5T5H1_HUMAN Alpha-endosulfine OS=Homo sapiens GN=ENSA PE=1 SV=1;>sp|O43768-6|ENSA_HUMAN Isoform 6 of Alpha-endosulfine OS=Homo sapiens GN=ENSA;>sp|O43768-5|ENSA_HUMAN I	11	7	7	6	38.6	38.6	30.7	15.634	140	140;187;113;117;117;121;133;133;137;140;105	7.29	0	22.899	0.85058	1.1011	2.39034	1.72497
A6NNI4	Tetraspanin	CD9	>tr|A6NNI4|A6NNI4_HUMAN Tetraspanin OS=Homo sapiens GN=CD9 PE=1 SV=1;>tr|G8JLH6|G8JLH6_HUMAN Tetraspanin (Fragment) OS=Homo sapiens GN=CD9 PE=1 SV=1;>sp|P21926|CD9_HUMAN CD9 antigen OS=Homo sapiens GN=CD9 PE=1 SV=4	6	4	4	4	26.4	26.4	26.4	17.764	159	159;228;228;141;181;182	8.95	0	86.717	0.79765	0.65697	0.797257	0.661288
A6PVJ6	RanBP-type and C3HC4-type zinc finger-containing protein 1	RBCK1	>tr|A6PVJ6|A6PVJ6_HUMAN RanBP-type and C3HC4-type zinc finger-containing protein 1 OS=Homo sapiens GN=RBCK1 PE=1 SV=1;>tr|A6PVJ7|A6PVJ7_HUMAN RanBP-type and C3HC4-type zinc finger-containing protein 1 (Fragment) OS=Homo sapiens GN=RBCK1 PE=1 SV=6;>tr|Q5JWR	7	1	1	1	11.4	11.4	11.4	11.781	105	105;116;117;255;272;336;510	2	0.0014786	2.5073	NaN	NaN	NaN	NaN
A6PVM9	Allograft inflammatory factor 1-like	AIF1L	>tr|A6PVM9|A6PVM9_HUMAN Allograft inflammatory factor 1-like OS=Homo sapiens GN=AIF1L PE=1 SV=1;>sp|Q9BQI0-3|AIF1L_HUMAN Isoform 3 of Allograft inflammatory factor 1-like OS=Homo sapiens GN=AIF1L;>sp|Q9BQI0|AIF1L_HUMAN Allograft inflammatory factor 1-like	4	2	2	2	18.1	18.1	18.1	10.501	94	94;142;150;176	4.71	0.0092892	1.7668	NaN	NaN	0.646663	0.562303
A6PVN5	Serine/threonine-protein phosphatase 2A activator	PPP2R4	>tr|A6PVN5|A6PVN5_HUMAN Serine/threonine-protein phosphatase 2A activator OS=Homo sapiens GN=PPP2R4 PE=1 SV=1;>sp|Q15257-2|PTPA_HUMAN Isoform 1 of Serine/threonine-protein phosphatase 2A activator OS=Homo sapiens GN=PPP2R4;>sp|Q15257|PTPA_HUMAN Serine/thre	16	13	13	7	52	52	25.2	37.375	329	329;323;358;294;288;281;250;253;263;104;176;61;132;64;41;77	8	0	125.55	1.0141	0.93275	1.19864	1.54887
A6PVN8	Serine/threonine-protein phosphatase 2A activator	PPP2R4	>tr|A6PVN8|A6PVN8_HUMAN Serine/threonine-protein phosphatase 2A activator (Fragment) OS=Homo sapiens GN=PPP2R4 PE=1 SV=1	1	5	1	1	58.1	12.4	12.4	14.43	129	129	8	0.0023327	2.2806	NaN	NaN	NaN	NaN
A6PW57	Phosphatidylinositol 4-phosphate 5-kinase type-1 alpha	PIP5K1A	>tr|A6PW57|A6PW57_HUMAN Phosphatidylinositol 4-phosphate 5-kinase type-1 alpha OS=Homo sapiens GN=PIP5K1A PE=1 SV=2;>sp|Q99755-3|PI51A_HUMAN Isoform 3 of Phosphatidylinositol 4-phosphate 5-kinase type-1 alpha OS=Homo sapiens GN=PIP5K1A;>sp|Q99755-4|PI51A_H	11	12	12	6	26.2	26.2	14	61.257	550	550;549;522;562;500;101;640;668;700;707;86	7.08	0	89.656	0.83818	0.81881	0.94304	0.967118
A6PWM2	Cysteine-rich with EGF-like domain protein 2	CRELD2	>tr|A6PWM2|A6PWM2_HUMAN Cysteine-rich with EGF-like domain protein 2 (Fragment) OS=Homo sapiens GN=CRELD2 PE=1 SV=1;>sp|Q6UXH1-3|CREL2_HUMAN Isoform 3 of Cysteine-rich with EGF-like domain protein 2 OS=Homo sapiens GN=CRELD2;>sp|Q6UXH1-2|CREL2_HUMAN Isofor	7	2	2	2	10	10	10	25.129	229	229;284;321;325;353;373;402	6.67	0.00075109	2.7774	NaN	NaN	NaN	1.4625
A6QRH7	Protein FAM3A	FAM3A	>tr|A6QRH7|A6QRH7_HUMAN Protein FAM3A (Fragment) OS=Homo sapiens GN=FAM3A PE=1 SV=1;>tr|Q5HY75|Q5HY75_HUMAN Protein FAM3A OS=Homo sapiens GN=FAM3A PE=1 SV=1;>tr|D3DWX8|D3DWX8_HUMAN Family with sequence similarity 3, member A, isoform CRA_c OS=Homo sapiens	6	1	1	1	7.4	7.4	7.4	17.362	163	163;237;244;192;213;230	2	0.0036039	2.1151	NaN	NaN	NaN	NaN
A6XND1	Insulin-like growth factor binding protein 3 isoform b	IGFBP3	>tr|A6XND1|A6XND1_HUMAN Insulin-like growth factor binding protein 3 isoform b OS=Homo sapiens GN=IGFBP3 PE=1 SV=1;>tr|A6XND0|A6XND0_HUMAN Insulin-like growth factor binding protein 3 OS=Homo sapiens GN=IGFBP3 PE=1 SV=1;>sp|P17936|IBP3_HUMAN Insulin-like g	8	9	9	9	39.2	39.2	39.2	28.98	263	263;270;291;297;153;194;143;132	6.22	0	17.072	0.73943	0.78385	1.65793	1.66917
A6ZKI3	Protein FAM127A	FAM127A	>sp|A6ZKI3|F127A_HUMAN Protein FAM127A OS=Homo sapiens GN=FAM127A PE=1 SV=1;>sp|Q9BWD3|F127B_HUMAN Protein FAM127B OS=Homo sapiens GN=FAM127B PE=1 SV=3;>sp|Q17RB0|F127C_HUMAN Protein FAM127C OS=Homo sapiens GN=FAM127C PE=1 SV=1	3	2	2	2	16.8	16.8	16.8	13.171	113	113;113;113	7.75	0.00060259	2.8447	NaN	NaN	0.530166	NaN
A8K7Q2	Heat shock cognate 71 kDa protein	HSPA8	>tr|A8K7Q2|A8K7Q2_HUMAN Heat shock cognate 71 kDa protein OS=Homo sapiens GN=HSPA8 PE=1 SV=1;>tr|E9PS65|E9PS65_HUMAN Heat shock cognate 71 kDa protein (Fragment) OS=Homo sapiens GN=HSPA8 PE=1 SV=1	3	18	1	1	54.4	2.2	2.2	45.338	410	410;223;150	11	1	-2	NaN	NaN	NaN	NaN
A8K878	Mesencephalic astrocyte-derived neurotrophic factor	MANF	>tr|A8K878|A8K878_HUMAN Mesencephalic astrocyte-derived neurotrophic factor OS=Homo sapiens GN=MANF PE=1 SV=1;>sp|P55145|MANF_HUMAN Mesencephalic astrocyte-derived neurotrophic factor OS=Homo sapiens GN=MANF PE=1 SV=3	3	9	9	9	41.1	41.1	41.1	21.143	185	185;182;71	7.38	0	60.466	0.9576	0.96188	1.1367	1.1262
A8KAH6	Heat shock 27kDa protein 2, isoform CRA_a	HSPB2	>tr|A8KAH6|A8KAH6_HUMAN Heat shock 27kDa protein 2, isoform CRA_a OS=Homo sapiens GN=HSPB2 PE=1 SV=1;>sp|Q16082|HSPB2_HUMAN Heat shock protein beta-2 OS=Homo sapiens GN=HSPB2 PE=1 SV=2	3	5	5	5	41.2	41.2	41.2	20.232	182	182;182;52	7.2	0	12.786	0.58752	0.45059	0.873439	0.569671
A8MQT7	CD99 antigen	CD99	>tr|A8MQT7|A8MQT7_HUMAN CD99 antigen OS=Homo sapiens GN=CD99 PE=1 SV=1;>tr|A0A096LP69|A0A096LP69_HUMAN CD99 antigen OS=Homo sapiens GN=CD99 PE=1 SV=1;>tr|H7C2F2|H7C2F2_HUMAN CD99 antigen (Fragment) OS=Homo sapiens GN=CD99 PE=1 SV=1;>sp|P14209-2|CD99_HUMAN	6	2	2	2	33.9	33.9	33.9	17.694	177	177;184;201;160;185;169	7.33	0	25.096	0.31809	NaN	NaN	1.36286
A8MST6	Centrosomal protein of 78 kDa	CEP78	>tr|A8MST6|A8MST6_HUMAN Centrosomal protein of 78 kDa OS=Homo sapiens GN=CEP78 PE=1 SV=2;>sp|Q5JTW2|CEP78_HUMAN Centrosomal protein of 78 kDa OS=Homo sapiens GN=CEP78 PE=1 SV=1;>sp|Q5JTW2-3|CEP78_HUMAN Isoform 3 of Centrosomal protein of 78 kDa OS=Homo sap	5	8	8	8	14.9	14.9	14.9	78.217	705	705;689;705;706;722	6	0	32.33	1.2976	1.1268	0.803406	2.41546
A8MTY9	Down syndrome critical region protein 3	DSCR3	>tr|A8MTY9|A8MTY9_HUMAN Down syndrome critical region protein 3 OS=Homo sapiens GN=DSCR3 PE=1 SV=1;>sp|O14972-2|DSCR3_HUMAN Isoform 2 of Down syndrome critical region protein 3 OS=Homo sapiens GN=DSCR3;>sp|O14972|DSCR3_HUMAN Down syndrome critical region p	3	1	1	1	4.8	4.8	4.8	27.958	249	249;270;297	4	0.0035992	2.0996	NaN	NaN	NaN	NaN
A8MU21	Transmembrane protein 147	TMEM147	>tr|A8MU21|A8MU21_HUMAN Transmembrane protein 147 OS=Homo sapiens GN=TMEM147 PE=1 SV=1;>sp|Q9BVK8|TM147_HUMAN Transmembrane protein 147 OS=Homo sapiens GN=TMEM147 PE=1 SV=1;>sp|Q9BVK8-2|TM147_HUMAN Isoform 2 of Transmembrane protein 147 OS=Homo sapiens GN=	3	3	3	3	15.2	15.2	15.2	21.141	184	184;224;175	9.44	0.00016305	4.9556	1.8629	NaN	1.27476	1.32903
A8MUM1	Protein TSSC1	TSSC1	>tr|A8MUM1|A8MUM1_HUMAN Protein TSSC1 OS=Homo sapiens GN=TSSC1 PE=1 SV=2;>sp|Q53HC9|TSSC1_HUMAN Protein TSSC1 OS=Homo sapiens GN=TSSC1 PE=1 SV=2;>tr|C9J0U9|C9J0U9_HUMAN Protein TSSC1 (Fragment) OS=Homo sapiens GN=TSSC1 PE=1 SV=1;>tr|C9JVR6|C9JVR6_HUMAN Pro	8	10	10	10	34.5	34.5	34.5	46.319	414	414;387;155;178;314;132;58;87	4.68	0	71.447	0.65499	0.66334	0.568473	0.893495
A8MVW0	Protein FAM171A2	FAM171A2	>sp|A8MVW0|F1712_HUMAN Protein FAM171A2 OS=Homo sapiens GN=FAM171A2 PE=1 SV=1	1	2	2	2	2.8	2.8	2.8	87.434	826	826	4.67	0	5.2651	NaN	NaN	NaN	1.23971
A8MVZ6	BICD1 protein	BICD1	>tr|A8MVZ6|A8MVZ6_HUMAN BICD1 protein OS=Homo sapiens GN=BICD1 PE=1 SV=3;>sp|Q96G01-4|BICD1_HUMAN Isoform 4 of Protein bicaudal D homolog 1 OS=Homo sapiens GN=BICD1;>sp|Q96G01-3|BICD1_HUMAN Isoform 3 of Protein bicaudal D homolog 1 OS=Homo sapiens GN=BICD1	7	5	3	3	6.5	4.1	4.1	94.885	827	827;835;873;975;79;93;93	6.67	0.0049865	1.9531	NaN	NaN	NaN	NaN
A8MXB7	Sorting nexin-24	SNX24	>tr|A8MXB7|A8MXB7_HUMAN Sorting nexin-24 OS=Homo sapiens GN=SNX24 PE=1 SV=1;>sp|Q9Y343-2|SNX24_HUMAN Isoform 2 of Sorting nexin-24 OS=Homo sapiens GN=SNX24;>sp|Q9Y343|SNX24_HUMAN Sorting nexin-24 OS=Homo sapiens GN=SNX24 PE=1 SV=1	6	7	7	7	29.2	29.2	29.2	23.728	202	202;159;169;68;120;193	6.62	0	15.826	0.73335	0.56257	0.534217	0.554293
A8MXP9	Matrin-3	MATR3	>tr|A8MXP9|A8MXP9_HUMAN Matrin-3 OS=Homo sapiens GN=MATR3 PE=1 SV=1;>sp|P43243|MATR3_HUMAN Matrin-3 OS=Homo sapiens GN=MATR3 PE=1 SV=2;>tr|D6REM6|D6REM6_HUMAN Matrin-3 OS=Homo sapiens GN=MATR3 PE=1 SV=1;>tr|D6R991|D6R991_HUMAN Matrin-3 (Fragment) OS=Homo s	21	33	33	33	44.4	44.4	44.4	99.966	895	895;847;794;433;334;509;559;283;107;109;121;124;172;81;86;99;100;47;77;78;87	5.96	0	323.31	0.79911	0.83368	0.959601	0.976849
A8MXV4	Nucleoside diphosphate-linked moiety X motif 19	NUDT19	>sp|A8MXV4|NUD19_HUMAN Nucleoside diphosphate-linked moiety X motif 19 OS=Homo sapiens GN=NUDT19 PE=1 SV=1	1	13	13	13	51.2	51.2	51.2	42.233	375	375	6.31	0	127.59	1.306	1.309	1.70605	2.22148
A8MYQ9	Ras-related protein Rab-34, isoform NARR	RAB34	>tr|A8MYQ9|A8MYQ9_HUMAN Ras-related protein Rab-34, isoform NARR OS=Homo sapiens GN=RAB34 PE=1 SV=2;>sp|Q9BZG1|RAB34_HUMAN Ras-related protein Rab-34 OS=Homo sapiens GN=RAB34 PE=1 SV=1;>sp|Q9BZG1-4|RAB34_HUMAN Isoform 4 of Ras-related protein Rab-34 OS=Hom	13	11	11	11	49.2	49.2	49.2	29.2	260	260;259;237;210;258;251;211;268;156;149;171;48;51	5.89	0	62.045	0.89497	0.93472	0.974184	0.960061
A8MZH8	Pituitary tumor-transforming gene 1 protein-interacting protein	PTTG1IP	>tr|A8MZH8|A8MZH8_HUMAN Pituitary tumor-transforming gene 1 protein-interacting protein OS=Homo sapiens GN=PTTG1IP PE=1 SV=1;>tr|A8MXQ1|A8MXQ1_HUMAN Pituitary tumor-transforming gene 1 protein-interacting protein OS=Homo sapiens GN=PTTG1IP PE=1 SV=1;>sp|P5	3	1	1	1	16.8	16.8	16.8	11.598	107	107;159;180	7.14	0	10.728	0.42368	NaN	NaN	1.48003
A9X3U0	BSK65-TEST2	RNF185	>tr|A9X3U0|A9X3U0_HUMAN BSK65-TEST2 OS=Homo sapiens GN=RNF185 PE=1 SV=1;>sp|Q96GF1|RN185_HUMAN E3 ubiquitin-protein ligase RNF185 OS=Homo sapiens GN=RNF185 PE=1 SV=1	2	2	2	2	14	14	14	16.786	157	157;192	8.14	0	16.743	NaN	0.59502	NaN	4.60214
A9Z1X7	Serine/arginine repetitive matrix protein 1	SRRM1	>tr|A9Z1X7|A9Z1X7_HUMAN Serine/arginine repetitive matrix protein 1 OS=Homo sapiens GN=SRRM1 PE=1 SV=1;>sp|Q8IYB3-2|SRRM1_HUMAN Isoform 2 of Serine/arginine repetitive matrix protein 1 OS=Homo sapiens GN=SRRM1;>sp|Q8IYB3|SRRM1_HUMAN Serine/arginine repetit	7	9	9	9	10.7	10.7	10.7	103.39	913	913;902;904;820;681;79;101	4.66	0	51.979	0.80402	0.87257	0.83682	0.99691
B0AZT5	N-alpha-acetyltransferase 50	NAA50	>tr|B0AZT5|B0AZT5_HUMAN N-alpha-acetyltransferase 50 OS=Homo sapiens GN=NAA50 PE=1 SV=1	1	7	1	1	55.8	9.5	9.5	10.904	95	95	2	0.0098039	1.7157	NaN	NaN	NaN	NaN
B0QY28	Protein FAM118A	FAM118A	>tr|B0QY28|B0QY28_HUMAN Protein FAM118A (Fragment) OS=Homo sapiens GN=FAM118A PE=1 SV=1;>tr|B0QY29|B0QY29_HUMAN Protein FAM118A OS=Homo sapiens GN=FAM118A PE=1 SV=1;>sp|Q9NWS6|F118A_HUMAN Protein FAM118A OS=Homo sapiens GN=FAM118A PE=1 SV=2	3	1	1	1	9.4	9.4	9.4	15.585	139	139;202;357	11.5	0.00045572	2.9755	NaN	NaN	NaN	NaN
B0QY89	Eukaryotic translation initiation factor 3 subunit L	EIF3L	>tr|B0QY89|B0QY89_HUMAN Eukaryotic translation initiation factor 3 subunit L OS=Homo sapiens GN=EIF3L PE=1 SV=1;>sp|Q9Y262|EIF3L_HUMAN Eukaryotic translation initiation factor 3 subunit L OS=Homo sapiens GN=EIF3L PE=1 SV=1;>sp|Q9Y262-2|EIF3L_HUMAN Isoform	7	24	24	20	40.9	40.9	34.3	70.901	607	607;564;516;466;150;183;109	6.28	0	272.72	0.7979	0.81626	0.7494	0.75706
B0QY95	Mitochondrial dynamics protein MID51	MIEF1	>tr|B0QY95|B0QY95_HUMAN Mitochondrial dynamics protein MID51 OS=Homo sapiens GN=MIEF1 PE=1 SV=1;>sp|Q9NQG6|MID51_HUMAN Mitochondrial dynamics protein MID51 OS=Homo sapiens GN=MIEF1 PE=1 SV=1	2	1	1	1	1.9	1.9	1.9	53.331	478	478;463	10	0.0019031	2.373	NaN	NaN	NaN	NaN
B0QYD3	DNA dC->dU-editing enzyme APOBEC-3B	APOBEC3B	>tr|B0QYD3|B0QYD3_HUMAN DNA dC->dU-editing enzyme APOBEC-3B OS=Homo sapiens GN=APOBEC3B PE=1 SV=1;>sp|Q9UH17|ABC3B_HUMAN DNA dC->dU-editing enzyme APOBEC-3B OS=Homo sapiens GN=APOBEC3B PE=1 SV=1;>sp|Q9UH17-3|ABC3B_HUMAN Isoform 3 of DNA dC->dU-editing enzy	6	10	10	7	26.9	26.9	19.4	57.208	490	490;382;357;187;199;251	6.48	0	30.142	0.55235	0.56943	0.756315	NaN
B0QYH2	Iron-sulfur cluster co-chaperone protein HscB, mitochondrial	HSCB	>tr|B0QYH2|B0QYH2_HUMAN Iron-sulfur cluster co-chaperone protein HscB, mitochondrial OS=Homo sapiens GN=HSCB PE=1 SV=1;>sp|Q8IWL3|HSC20_HUMAN Iron-sulfur cluster co-chaperone protein HscB, mitochondrial OS=Homo sapiens GN=HSCB PE=1 SV=3;>tr|F8WBY7|F8WBY7_H	3	3	3	3	18.2	18.2	18.2	16.529	143	143;235;105	9	0.00030576	3.1513	NaN	NaN	NaN	NaN
B0QYI1	TBC1 domain family member 22A	TBC1D22A	>tr|B0QYI1|B0QYI1_HUMAN TBC1 domain family member 22A OS=Homo sapiens GN=TBC1D22A PE=1 SV=1;>tr|A0A0A0MRY0|A0A0A0MRY0_HUMAN TBC1 domain family member 22A OS=Homo sapiens GN=TBC1D22A PE=1 SV=1;>sp|Q8WUA7-2|TB22A_HUMAN Isoform 2 of TBC1 domain family member	6	5	5	4	13.8	13.8	12	53.04	458	458;487;439;470;517;324	4.4	0	8.919	1.1346	0.80646	NaN	NaN
B0QYK0	RNA-binding protein EWS	EWSR1	>tr|B0QYK0|B0QYK0_HUMAN RNA-binding protein EWS OS=Homo sapiens GN=EWSR1 PE=1 SV=1;>sp|Q01844-6|EWS_HUMAN Isoform 6 of RNA-binding protein EWS OS=Homo sapiens GN=EWSR1;>sp|Q01844-3|EWS_HUMAN Isoform 3 of RNA-binding protein EWS OS=Homo sapiens GN=EWSR1;>sp	9	7	7	2	15.2	15.2	7	64.929	618	618;600;655;656;661;584;620;583;354	7.25	0	123.03	0.84039	0.85173	1.07973	1.2243
B0S7V6	Coiled-coil alpha-helical rod protein 1	CCHCR1	>tr|B0S7V6|B0S7V6_HUMAN Coiled-coil alpha-helical rod protein 1 OS=Homo sapiens GN=CCHCR1 PE=1 SV=1;>tr|A0A0G2JPU2|A0A0G2JPU2_HUMAN Coiled-coil alpha-helical rod protein 1 OS=Homo sapiens GN=CCHCR1 PE=1 SV=1;>tr|A0A0G2JP87|A0A0G2JP87_HUMAN Coiled-coil alph	23	4	3	3	5.4	4.5	4.5	88.725	782	782;870;870;782;835;871;729;729;729;256;256;126;140;158;159;188;188;188;191;302;316;316;435	8.8	0.0072014	1.8321	NaN	NaN	NaN	0.557445
B0YIW2	Apolipoprotein C-III	APOC3	>tr|B0YIW2|B0YIW2_HUMAN Apolipoprotein C-III OS=Homo sapiens GN=APOC3 PE=1 SV=1;>sp|P02656|APOC3_HUMAN Apolipoprotein C-III OS=Homo sapiens GN=APOC3 PE=1 SV=1	2	1	1	1	13.7	13.7	13.7	12.815	117	117;99	7.14	0	25.381	0.037602	0.072815	NaN	NaN
B0YJ81	Very-long-chain (3R)-3-hydroxyacyl-CoA dehydratase 1	HACD1	>sp|B0YJ81|HACD1_HUMAN Very-long-chain (3R)-3-hydroxyacyl-CoA dehydratase 1 OS=Homo sapiens GN=HACD1 PE=1 SV=1;>tr|A6NP58|A6NP58_HUMAN Very-long-chain (3R)-3-hydroxyacyl-CoA dehydratase 1 OS=Homo sapiens GN=HACD1 PE=1 SV=2;>sp|B0YJ81-2|HACD1_HUMAN Isoform	3	3	3	3	14.6	14.6	14.6	32.387	288	288;158;140	6.57	0	15.367	0.95122	1.124	NaN	NaN
B1AH87	Putative peripheral benzodiazepine receptor-related protein	TSPO	>tr|B1AH87|B1AH87_HUMAN Putative peripheral benzodiazepine receptor-related protein (Fragment) OS=Homo sapiens GN=TSPO PE=1 SV=1;>sp|P30536|TSPOA_HUMAN Translocator protein OS=Homo sapiens GN=TSPO PE=1 SV=3	2	4	4	4	43	43	43	11.896	107	107;169	3.67	0.00016329	4.9911	2.0921	1.942	2.50169	1.46679
B1AHD1	NHP2-like protein 1	SNU13	>tr|B1AHD1|B1AHD1_HUMAN NHP2-like protein 1 OS=Homo sapiens GN=SNU13 PE=1 SV=1;>sp|P55769|NH2L1_HUMAN NHP2-like protein 1 OS=Homo sapiens GN=SNU13 PE=1 SV=3	2	6	6	6	44.7	44.7	44.7	14.627	132	132;128	6.6	0	66.029	1.1245	1.0972	1.18259	1.15516
B1AHR1	Neuronal-specific septin-3	SEPT3	>tr|B1AHR1|B1AHR1_HUMAN Neuronal-specific septin-3 OS=Homo sapiens GN=SEPT3 PE=1 SV=1;>sp|Q9UH03-2|SEPT3_HUMAN Isoform 2 of Neuronal-specific septin-3 OS=Homo sapiens GN=SEPT3;>sp|Q9UH03|SEPT3_HUMAN Neuronal-specific septin-3 OS=Homo sapiens GN=SEPT3 PE=1	4	5	4	4	17.3	14.6	14.6	33.601	294	294;350;358;178	6.67	0	18.657	0.72342	0.76565	NaN	0.653381
B1AKJ5	Nardilysin	NRD1	>tr|B1AKJ5|B1AKJ5_HUMAN Nardilysin OS=Homo sapiens GN=NRD1 PE=1 SV=1;>sp|O43847|NRDC_HUMAN Nardilysin OS=Homo sapiens GN=NRD1 PE=1 SV=2;>sp|O43847-2|NRDC_HUMAN Isoform 2 of Nardilysin OS=Homo sapiens GN=NRD1;>tr|A0A087WYK8|A0A087WYK8_HUMAN Nardilysin OS=Ho	19	35	35	35	32.4	32.4	32.4	139.41	1219	1219;1150;1218;1148;1087;949;538;1528;1540;1592;1801;1803;1832;1835;1837;1872;1893;1895;1906	5.87	0	323.31	0.8852	0.92342	0.957671	0.902201
B1AKV3	Ubiquinol-cytochrome-c reductase complex assembly factor 1	UQCC1	>tr|B1AKV3|B1AKV3_HUMAN Ubiquinol-cytochrome-c reductase complex assembly factor 1 (Fragment) OS=Homo sapiens GN=UQCC1 PE=1 SV=1;>sp|Q9NVA1-2|UQCC1_HUMAN Isoform 2 of Ubiquinol-cytochrome-c reductase complex assembly factor 1 OS=Homo sapiens GN=UQCC1;>sp|Q	11	3	3	3	12.4	12.4	12.4	28.939	249	249;273;299;219;221;226;243;231;272;124;184	10.9	0	10.85	0.64194	0.67852	0.664364	0.697496
B1AKY9	Sodium/potassium-transporting ATPase subunit alpha	ATP1A2	>tr|B1AKY9|B1AKY9_HUMAN Sodium/potassium-transporting ATPase subunit alpha OS=Homo sapiens GN=ATP1A2 PE=1 SV=1;>sp|P50993|AT1A2_HUMAN Sodium/potassium-transporting ATPase subunit alpha-2 OS=Homo sapiens GN=ATP1A2 PE=1 SV=1;>tr|H0Y7C1|H0Y7C1_HUMAN Sodium/po	4	16	2	2	18.1	2.6	2.6	110.86	1009	1009;1020;714;517	8.88	0	6.395	0.8778	0.88581	0.616257	0.686672
B1AL69	Hsp90 co-chaperone Cdc37-like 1	CDC37L1	>tr|B1AL69|B1AL69_HUMAN Hsp90 co-chaperone Cdc37-like 1 OS=Homo sapiens GN=CDC37L1 PE=1 SV=1;>sp|Q7L3B6|CD37L_HUMAN Hsp90 co-chaperone Cdc37-like 1 OS=Homo sapiens GN=CDC37L1 PE=1 SV=1	2	3	3	3	13.6	13.6	13.6	35.58	308	308;337	8.5	0	22.266	NaN	5.5547	NaN	1.12396
B1ALK7	Rho guanine nucleotide exchange factor 7	ARHGEF7	>tr|B1ALK7|B1ALK7_HUMAN Rho guanine nucleotide exchange factor 7 OS=Homo sapiens GN=ARHGEF7 PE=1 SV=1;>sp|Q14155-1|ARHG7_HUMAN Isoform 1 of Rho guanine nucleotide exchange factor 7 OS=Homo sapiens GN=ARHGEF7;>sp|Q14155-6|ARHG7_HUMAN Isoform 6 of Rho guanin	17	17	17	17	31.6	31.6	31.6	79.831	705	705;646;625;731;447;753;782;803;547;151;61;66;130;39;143;622;776	5.66	0	182.9	0.37403	0.40862	0.382497	0.431499
B1ALU1	Adhesion G protein-coupled receptor L2	ADGRL2	>tr|B1ALU1|B1ALU1_HUMAN Adhesion G protein-coupled receptor L2 OS=Homo sapiens GN=ADGRL2 PE=1 SV=1;>tr|B1ALU3|B1ALU3_HUMAN Adhesion G protein-coupled receptor L2 OS=Homo sapiens GN=ADGRL2 PE=1 SV=1;>sp|O95490-3|AGRL2_HUMAN Isoform 3 of Adhesion G protein-c	11	14	14	14	14.2	14.2	14.2	155.55	1384	1384;1431;1123;1177;1403;1416;1459;1461;1474;1351;471	5.59	0	66.997	4.0494	4.3756	4.84707	4.07365
B1AMB1	Target of rapamycin complex 2 subunit MAPKAP1	MAPKAP1	>tr|B1AMB1|B1AMB1_HUMAN Target of rapamycin complex 2 subunit MAPKAP1 (Fragment) OS=Homo sapiens GN=MAPKAP1 PE=1 SV=1;>tr|B1AMB2|B1AMB2_HUMAN Target of rapamycin complex 2 subunit MAPKAP1 (Fragment) OS=Homo sapiens GN=MAPKAP1 PE=1 SV=1;>sp|Q9BPZ7-5|SIN1_HU	7	1	1	1	15.1	15.1	15.1	10.36	93	93;132;323;372;475;486;522	2	0	11.355	NaN	NaN	NaN	NaN
B1AMW1	CD58 antigen, (Lymphocyte function-associated antigen 3), isoform CRA_c	CD58	>tr|B1AMW1|B1AMW1_HUMAN CD58 antigen, (Lymphocyte function-associated antigen 3), isoform CRA_c OS=Homo sapiens GN=CD58 PE=1 SV=1;>sp|P19256-2|LFA3_HUMAN Isoform 2 of Lymphocyte function-associated antigen 3 OS=Homo sapiens GN=CD58;>sp|P19256-3|LFA3_HUMAN	4	1	1	1	6.2	6.2	6.2	27.018	240	240;237;248;250	7	0.0029066	2.2257	NaN	NaN	NaN	NaN
B1AQP1	Upstream stimulatory factor 1	USF1	>tr|B1AQP1|B1AQP1_HUMAN Upstream stimulatory factor 1 OS=Homo sapiens GN=USF1 PE=1 SV=1;>sp|P22415-2|USF1_HUMAN Isoform 2 of Upstream stimulatory factor 1 OS=Homo sapiens GN=USF1;>sp|P22415|USF1_HUMAN Upstream stimulatory factor 1 OS=Homo sapiens GN=USF1 P	6	2	1	1	6.7	3.2	3.2	30.995	282	282;251;310;143;165;217	2.5	0.0041583	2.0317	NaN	NaN	NaN	NaN
B2R4S9	Histone H2B	HIST1H2BE	>tr|B2R4S9|B2R4S9_HUMAN Histone H2B OS=Homo sapiens GN=HIST1H2BE PE=2 SV=1;>tr|U3KQK0|U3KQK0_HUMAN Histone H2B OS=Homo sapiens GN=HIST1H2BN PE=1 SV=1;>sp|Q99880|H2B1L_HUMAN Histone H2B type 1-L OS=Homo sapiens GN=HIST1H2BL PE=1 SV=3;>sp|Q99879|H2B1M_HUMAN	13	8	8	2	49.2	49.2	7.9	13.906	126	126;166;126;126;126;126;126;126;126;126;126;134;127	6.2	0	85.189	0.71913	0.78794	0.703087	0.706364
B2RA97	HemK methyltransferase family member 2	N6AMT1	>tr|B2RA97|B2RA97_HUMAN HemK methyltransferase family member 2 OS=Homo sapiens GN=N6AMT1 PE=1 SV=1;>sp|Q9Y5N5|HEMK2_HUMAN HemK methyltransferase family member 2 OS=Homo sapiens GN=N6AMT1 PE=1 SV=3	3	3	3	3	15.9	15.9	15.9	22.957	214	214;214;186	6.38	0	6.5262	NaN	0.68559	1.28324	1.28357
B2RBV5	Putative MORF4 family-associated protein 1-like protein UPP	LOC93622	>sp|B2RBV5|MRUPP_HUMAN Putative MORF4 family-associated protein 1-like protein UPP OS=Homo sapiens PE=1 SV=1	1	1	1	1	10.1	10.1	10.1	13.369	119	119	12	0.00015657	3.7428	NaN	NaN	NaN	NaN
B2WTI3	Bifunctional arginine demethylase and lysyl-hydroxylase JMJD6	JMJD6	>tr|B2WTI3|B2WTI3_HUMAN Bifunctional arginine demethylase and lysyl-hydroxylase JMJD6 OS=Homo sapiens GN=JMJD6 PE=1 SV=1;>tr|B2WTI4|B2WTI4_HUMAN Bifunctional arginine demethylase and lysyl-hydroxylase JMJD6 OS=Homo sapiens GN=JMJD6 PE=1 SV=1;>tr|K7EJU9|K7E	6	11	11	11	49	49	49	39.241	335	335;361;395;372;403;414	6.68	0	193.06	0.83393	0.91398	1.47769	1.21797
B3EWF7	Laforin, isoform 9	EPM2A	>sp|B3EWF7|EP2A2_HUMAN Laforin, isoform 9 OS=Homo sapiens GN=EPM2A PE=1 SV=1	1	1	1	1	3.5	3.5	3.5	35.169	344	344	8	0.0014832	2.5553	NaN	NaN	NaN	NaN
B3KPJ4	Polyhomeotic-like protein 2	PHC2	>tr|B3KPJ4|B3KPJ4_HUMAN Polyhomeotic-like protein 2 OS=Homo sapiens GN=PHC2 PE=1 SV=1;>tr|A0A0A0MSI2|A0A0A0MSI2_HUMAN Polyhomeotic-like protein 2 OS=Homo sapiens GN=PHC2 PE=1 SV=1;>sp|Q8IXK0-2|PHC2_HUMAN Isoform 2 of Polyhomeotic-like protein 2 OS=Homo sap	7	8	8	6	19.6	19.6	14.4	50.403	464	464;830;323;829;858;859;267	5.67	0	29.185	1.1141	1.1586	1.11888	1.03597
B3KPU0	PDZ and LIM domain protein 2	PDLIM2	>tr|B3KPU0|B3KPU0_HUMAN PDZ and LIM domain protein 2 OS=Homo sapiens GN=PDLIM2 PE=1 SV=1;>tr|A0A087WVI1|A0A087WVI1_HUMAN PDZ and LIM domain protein 2 OS=Homo sapiens GN=PDLIM2 PE=1 SV=1;>sp|Q96JY6|PDLI2_HUMAN PDZ and LIM domain protein 2 OS=Homo sapiens GN	7	4	4	4	41.8	41.8	41.8	16.103	146	146;325;352;602;132;366;141	5	0	17.976	1.0743	1.148	1.57783	1.48761
B3KRD8	SEC14-like 2 (S. cerevisiae), isoform CRA_c	SEC14L2	>tr|B3KRD8|B3KRD8_HUMAN SEC14-like 2 (S. cerevisiae), isoform CRA_c OS=Homo sapiens GN=SEC14L2 PE=1 SV=1;>sp|O76054-5|S14L2_HUMAN Isoform 3 of SEC14-like protein 2 OS=Homo sapiens GN=SEC14L2;>sp|O76054|S14L2_HUMAN SEC14-like protein 2 OS=Homo sapiens GN=SE	3	6	2	2	21.9	10.3	10.3	37.455	329	329;320;403	8	0.00016173	4.6776	NaN	5.3302	NaN	NaN
B3KS98	Eukaryotic translation initiation factor 3 subunit H	EIF3H	>tr|B3KS98|B3KS98_HUMAN Eukaryotic translation initiation factor 3 subunit H OS=Homo sapiens GN=EIF3H PE=1 SV=1;>sp|O15372|EIF3H_HUMAN Eukaryotic translation initiation factor 3 subunit H OS=Homo sapiens GN=EIF3H PE=1 SV=1;>tr|A0A087WZK9|A0A087WZK9_HUMAN E	7	14	14	14	42.1	42.1	42.1	41.581	366	366;352;349;244;235;97;170	5.88	0	117.31	0.76901	0.84498	0.761441	0.83022
B3KTM8	Mortality factor 4-like protein 1	MORF4L1	>tr|B3KTM8|B3KTM8_HUMAN Mortality factor 4-like protein 1 OS=Homo sapiens GN=MORF4L1 PE=1 SV=1;>sp|Q9UBU8-2|MO4L1_HUMAN Isoform 2 of Mortality factor 4-like protein 1 OS=Homo sapiens GN=MORF4L1;>tr|H0YLJ3|H0YLJ3_HUMAN Mortality factor 4-like protein 1 OS=H	10	13	13	11	44.5	44.5	37.4	40.028	348	348;323;269;362;245;235;156;118;213;113	8.04	0	77.308	1.0144	0.99085	1.59668	1.54832
B3KVK2	Guanine nucleotide-binding protein G(I)/G(S)/G(T) subunit beta-1	GNB1	>tr|B3KVK2|B3KVK2_HUMAN Guanine nucleotide-binding protein G(I)/G(S)/G(T) subunit beta-1 OS=Homo sapiens GN=GNB1 PE=1 SV=1	1	8	1	1	65.8	10.8	10.8	25.935	240	240	5.17	0	11.037	NaN	1.0034	1.12951	NaN
B3KVZ3	Centromere protein H	CENPH	>tr|B3KVZ3|B3KVZ3_HUMAN Centromere protein H OS=Homo sapiens GN=CENPH PE=1 SV=1;>sp|Q9H3R5|CENPH_HUMAN Centromere protein H OS=Homo sapiens GN=CENPH PE=1 SV=1;>tr|D6RBJ6|D6RBJ6_HUMAN Centromere protein H OS=Homo sapiens GN=CENPH PE=1 SV=1;>tr|H0Y9E6|H0Y9E6	4	2	2	2	11	11	11	26.239	228	228;247;98;187	2	0	14.493	NaN	NaN	0.767578	0.641643
B3KWA2	Transcription factor IIIB 90 kDa subunit	BRF1	>tr|B3KWA2|B3KWA2_HUMAN Transcription factor IIIB 90 kDa subunit OS=Homo sapiens GN=BRF1 PE=1 SV=1;>sp|Q92994-9|TF3B_HUMAN Isoform 9 of Transcription factor IIIB 90 kDa subunit OS=Homo sapiens GN=BRF1;>sp|Q92994-3|TF3B_HUMAN Isoform 3 of Transcription fact	7	1	1	1	11.8	11.8	11.8	22.23	203	203;439;473;562;584;650;677	1.5	0.00015825	4.0167	NaN	NaN	NaN	NaN
B3KXD6	Pescadillo homolog	PES1	>tr|B3KXD6|B3KXD6_HUMAN Pescadillo homolog OS=Homo sapiens GN=PES1 PE=1 SV=1	3	9	1	1	22.5	2	2	51.464	449	449;135;194	6	0.0048481	1.964	NaN	NaN	NaN	NaN
B3KXX3	Solute carrier family 12 member 6	SLC12A6	>tr|B3KXX3|B3KXX3_HUMAN Solute carrier family 12 member 6 OS=Homo sapiens GN=SLC12A6 PE=1 SV=1;>sp|Q9UHW9-6|S12A6_HUMAN Isoform 6 of Solute carrier family 12 member 6 OS=Homo sapiens GN=SLC12A6;>sp|Q9UHW9-5|S12A6_HUMAN Isoform 5 of Solute carrier family 12	10	7	2	2	6.5	2.1	2.1	106.94	962	962;1084;1091;1099;1135;1141;1150;906;942;107	7.5	0.0006025	2.8409	0.99351	NaN	NaN	NaN
B3KY94	CDP-diacylglycerol--inositol 3-phosphatidyltransferase	CDIPT	>tr|B3KY94|B3KY94_HUMAN CDP-diacylglycerol--inositol 3-phosphatidyltransferase OS=Homo sapiens GN=CDIPT PE=1 SV=1;>sp|O14735-3|CDIPT_HUMAN Isoform 3 of CDP-diacylglycerol--inositol 3-phosphatidyltransferase OS=Homo sapiens GN=CDIPT;>sp|O14735|CDIPT_HUMAN C	5	5	5	5	24.5	24.5	24.5	25.946	237	237;168;213;157;182	5.64	0	23.799	0.83322	1.526	0.858295	1.21079
B4DDF4	Calponin	CNN2	>tr|B4DDF4|B4DDF4_HUMAN Calponin OS=Homo sapiens GN=CNN2 PE=1 SV=1;>tr|B4DUT8|B4DUT8_HUMAN Calponin OS=Homo sapiens GN=CNN2 PE=1 SV=1;>sp|Q99439|CNN2_HUMAN Calponin-2 OS=Homo sapiens GN=CNN2 PE=1 SV=4;>sp|Q99439-2|CNN2_HUMAN Isoform 2 of Calponin-2 OS=Homo	11	13	11	11	52	46	46	32.616	298	298;330;309;270;179;191;218;148;154;103;66	6.12	0	166.03	1.4807	1.378	1.57873	1.67796
B4DE60	Receptor expression-enhancing protein	REEP2	>tr|B4DE60|B4DE60_HUMAN Receptor expression-enhancing protein OS=Homo sapiens GN=REEP2 PE=1 SV=1;>sp|Q9BRK0|REEP2_HUMAN Receptor expression-enhancing protein 2 OS=Homo sapiens GN=REEP2 PE=1 SV=2;>sp|Q9BRK0-2|REEP2_HUMAN Isoform 2 of Receptor expression-enh	5	2	2	2	15.4	15.4	15.4	23.796	214	214;252;254;151;191	5.5	0	10.394	NaN	NaN	NaN	NaN
B4DGI9	Transcription factor 12	TCF12	>tr|B4DGI9|B4DGI9_HUMAN Transcription factor 12 (Fragment) OS=Homo sapiens GN=TCF12 PE=1 SV=1;>sp|Q99081|HTF4_HUMAN Transcription factor 12 OS=Homo sapiens GN=TCF12 PE=1 SV=1;>sp|Q99081-3|HTF4_HUMAN Isoform 3 of Transcription factor 12 OS=Homo sapiens GN=T	29	3	3	3	5.7	5.7	5.7	71.855	666	666;682;706;157;315;316;339;536;642;677;773;446;451;507;507;511;512;537;583;596;600;607;611;625;643;647;664;667;671	7.75	0.00016348	5.0177	NaN	NaN	NaN	NaN
B4DGY6	NEDD4 family-interacting protein 2	NDFIP2	>tr|B4DGY6|B4DGY6_HUMAN NEDD4 family-interacting protein 2 OS=Homo sapiens GN=NDFIP2 PE=1 SV=1;>tr|A0A0C4DGW0|A0A0C4DGW0_HUMAN NEDD4 family-interacting protein 2 OS=Homo sapiens GN=NDFIP2 PE=1 SV=1;>sp|Q9NV92|NFIP2_HUMAN NEDD4 family-interacting protein 2	4	3	3	3	15.8	15.8	15.8	24.786	222	222;242;336;146	4	0	22.313	NaN	0.82382	NaN	1.27631
B4DHE8	RNA-binding protein Musashi homolog 2	MSI2	>tr|B4DHE8|B4DHE8_HUMAN RNA-binding protein Musashi homolog 2 OS=Homo sapiens GN=MSI2 PE=1 SV=1;>sp|Q96DH6-2|MSI2H_HUMAN Isoform 2 of RNA-binding protein Musashi homolog 2 OS=Homo sapiens GN=MSI2;>sp|Q96DH6|MSI2H_HUMAN RNA-binding protein Musashi homolog 2	8	8	8	6	32.1	32.1	25.9	34.812	324	324;251;328;140;267;151;99;233	9.1	0	94.552	1.364	1.263	1.22974	1.14776
B4DI03	Signal peptidase complex catalytic subunit SEC11	SEC11C	>tr|B4DI03|B4DI03_HUMAN Signal peptidase complex catalytic subunit SEC11 OS=Homo sapiens GN=SEC11C PE=1 SV=1;>tr|K7EJQ7|K7EJQ7_HUMAN Signal peptidase complex catalytic subunit SEC11 OS=Homo sapiens GN=SEC11C PE=1 SV=1;>sp|Q9BY50|SC11C_HUMAN Signal peptidas	4	3	3	3	24.4	24.4	24.4	17.404	156	156;161;192;99	4.83	0	22.204	0.83908	0.8884	1.22528	1.05868
B4DJI7	Sorting nexin-11	SNX11	>tr|B4DJI7|B4DJI7_HUMAN Sorting nexin-11 OS=Homo sapiens GN=SNX11 PE=1 SV=1;>sp|Q9Y5W9-2|SNX11_HUMAN Isoform 2 of Sorting nexin-11 OS=Homo sapiens GN=SNX11;>sp|Q9Y5W9|SNX11_HUMAN Sorting nexin-11 OS=Homo sapiens GN=SNX11 PE=1 SV=2;>tr|J3QLV8|J3QLV8_HUMAN S	4	2	2	2	24.6	24.6	24.6	13.626	126	126;262;270;254	2	0.00045627	3.0248	NaN	NaN	NaN	NaN
B4DJL6	cDNA FLJ55475	VWA9	>tr|B4DJL6|B4DJL6_HUMAN cDNA FLJ55475 OS=Homo sapiens GN=VWA9 PE=1 SV=1;>sp|Q96SY0|VWA9_HUMAN von Willebrand factor A domain-containing protein 9 OS=Homo sapiens GN=VWA9 PE=1 SV=2;>tr|H3BRY6|H3BRY6_HUMAN von Willebrand factor A domain-containing protein 9	8	7	7	7	18.4	18.4	18.4	61.345	554	554;518;468;482;439;461;154;169	5.12	0	38.491	1.1828	0.95907	1.44772	1.44427
B4DJV2	Citrate synthase	CS	>tr|B4DJV2|B4DJV2_HUMAN Citrate synthase OS=Homo sapiens GN=CS PE=1 SV=1;>sp|O75390|CISY_HUMAN Citrate synthase, mitochondrial OS=Homo sapiens GN=CS PE=1 SV=2;>tr|A0A0C4DGI3|A0A0C4DGI3_HUMAN Citrate synthase OS=Homo sapiens GN=CS PE=1 SV=1	20	18	18	17	48.6	48.6	46.6	50.431	453	453;466;400;123;190;140;140;144;149;157;178;117;120;146;66;80;114;132;142;75	6.67	0	209.86	1.0136	1.0794	1.11214	1.12472
B4DR12	E3 ubiquitin-protein ligase MGRN1	MGRN1	>tr|B4DR12|B4DR12_HUMAN E3 ubiquitin-protein ligase MGRN1 OS=Homo sapiens GN=MGRN1 PE=1 SV=1;>tr|K7EIM7|K7EIM7_HUMAN E3 ubiquitin-protein ligase MGRN1 (Fragment) OS=Homo sapiens GN=MGRN1 PE=1 SV=1;>tr|K7EPJ5|K7EPJ5_HUMAN E3 ubiquitin-protein ligase MGRN1 (	11	3	3	3	11.9	11.9	11.9	36.181	320	320;332;594;530;552;554;576;149;166;657;679	9.33	0	6.3164	0.88781	0.77094	NaN	NaN
B4DR61	Protein transport protein Sec61 subunit alpha isoform 1	SEC61A1	>tr|B4DR61|B4DR61_HUMAN Protein transport protein Sec61 subunit alpha isoform 1 OS=Homo sapiens GN=SEC61A1 PE=1 SV=1;>sp|P61619|S61A1_HUMAN Protein transport protein Sec61 subunit alpha isoform 1 OS=Homo sapiens GN=SEC61A1 PE=1 SV=2;>sp|P61619-3|S61A1_HUMA	16	11	11	11	19.5	19.5	19.5	52.949	482	482;476;356;410;418;437;454;476;94;101;145;159;162;168;189;228	6.08	0	39.785	1.2227	1.2864	1.30757	1.06151
B4DR80	Serine/threonine-protein kinase 24	STK24	>tr|B4DR80|B4DR80_HUMAN Serine/threonine-protein kinase 24 OS=Homo sapiens GN=STK24 PE=1 SV=1;>sp|Q9Y6E0-2|STK24_HUMAN Isoform A of Serine/threonine-protein kinase 24 OS=Homo sapiens GN=STK24;>sp|Q9Y6E0|STK24_HUMAN Serine/threonine-protein kinase 24 OS=Hom	15	5	5	3	14.8	14.8	9.2	45.835	412	412;431;443;209;369;148;161;163;177;247;332;349;426;79;142	6.58	0	27.727	0.80934	1.0028	NaN	0.827609
B4DRN8	Palmitoyltransferase	ZDHHC20	>tr|B4DRN8|B4DRN8_HUMAN Palmitoyltransferase OS=Homo sapiens GN=ZDHHC20 PE=1 SV=1;>sp|Q5W0Z9-4|ZDH20_HUMAN Isoform 4 of Probable palmitoyltransferase ZDHHC20 OS=Homo sapiens GN=ZDHHC20;>sp|Q5W0Z9-3|ZDH20_HUMAN Isoform 3 of Probable palmitoyltransferase ZDH	4	2	2	2	14.4	14.4	14.4	33.743	292	292;320;354;365	8.5	0.0014828	2.5396	NaN	NaN	NaN	NaN
B4DTS2	Serine/threonine-protein kinase	PRKD2	>tr|B4DTS2|B4DTS2_HUMAN Serine/threonine-protein kinase OS=Homo sapiens GN=PRKD2 PE=1 SV=1;>sp|Q9BZL6|KPCD2_HUMAN Serine/threonine-protein kinase D2 OS=Homo sapiens GN=PRKD2 PE=1 SV=2;>sp|Q9BZL6-2|KPCD2_HUMAN Isoform 2 of Serine/threonine-protein kinase D2	4	10	8	8	18	14.4	14.4	97.742	888	888;878;721;73	5	0	20.635	NaN	NaN	1.7307	1.74547
B4DTY2	Apoptosis regulatory protein Siva	SIVA1	>tr|B4DTY2|B4DTY2_HUMAN Apoptosis regulatory protein Siva OS=Homo sapiens GN=SIVA1 PE=1 SV=1;>tr|G3V439|G3V439_HUMAN Apoptosis regulatory protein Siva (Fragment) OS=Homo sapiens GN=SIVA1 PE=1 SV=1;>tr|G3V3U1|G3V3U1_HUMAN Apoptosis regulatory protein Siva O	6	2	2	2	22.9	22.9	22.9	16.665	157	157;169;169;175;90;110	3.33	0	19.88	0.68725	NaN	NaN	NaN
B4DUA7	Intersex-like (Drosophila)	IXL	>tr|B4DUA7|B4DUA7_HUMAN Intersex-like (Drosophila) OS=Homo sapiens GN=IXL PE=1 SV=1;>sp|Q9NX70|MED29_HUMAN Mediator of RNA polymerase II transcription subunit 29 OS=Homo sapiens GN=MED29 PE=1 SV=1;>tr|M0R3F3|M0R3F3_HUMAN Mediator of RNA polymerase II trans	6	6	6	6	31.7	31.7	31.7	23.472	221	221;200;208;196;114;96	6.21	0	58.42	1.5391	1.4096	1.17934	1.09665
B4DVN3	Macrophage erythroblast attacher	MAEA	>tr|B4DVN3|B4DVN3_HUMAN Macrophage erythroblast attacher OS=Homo sapiens GN=MAEA PE=1 SV=1;>tr|E7ESC7|E7ESC7_HUMAN Macrophage erythroblast attacher OS=Homo sapiens GN=MAEA PE=1 SV=1;>sp|Q7L5Y9|MAEA_HUMAN Macrophage erythroblast attacher OS=Homo sapiens GN=	9	9	9	3	24.8	24.8	7.6	45.073	395	395;434;396;348;355;360;183;115;107	6.09	0	51.734	1.423	1.4506	1.25488	1.28682
B4DXC8	Nucleoside diphosphate kinase 7	NME7	>tr|B4DXC8|B4DXC8_HUMAN Nucleoside diphosphate kinase 7 OS=Homo sapiens GN=NME7 PE=1 SV=1;>sp|Q9Y5B8-2|NDK7_HUMAN Isoform 2 of Nucleoside diphosphate kinase 7 OS=Homo sapiens GN=NME7;>sp|Q9Y5B8|NDK7_HUMAN Nucleoside diphosphate kinase 7 OS=Homo sapiens GN=	4	7	7	7	26.8	26.8	26.8	38.203	339	339;340;376;256	7.43	0	31.418	0.86577	0.73083	0.897989	NaN
B4DZ84	MAGUK p55 subfamily member 2	MPP2	>tr|B4DZ84|B4DZ84_HUMAN MAGUK p55 subfamily member 2 OS=Homo sapiens GN=MPP2 PE=1 SV=1;>tr|D3DX48|D3DX48_HUMAN MAGUK p55 subfamily member 2 OS=Homo sapiens GN=MPP2 PE=1 SV=1;>tr|A0A0A0MRU0|A0A0A0MRU0_HUMAN MAGUK p55 subfamily member 2 OS=Homo sapiens GN=MP	20	2	1	1	4.4	2.2	2.2	60.516	541	541;552;569;573;576;597;541;552;569;576;597;112;126;140;143;148;151;186;189;413	1	0.0001563	3.7043	NaN	NaN	NaN	NaN
B4DZ85	Nuclear receptor coactivator 4	NCOA4	>tr|B4DZ85|B4DZ85_HUMAN Nuclear receptor coactivator 4 OS=Homo sapiens GN=NCOA4 PE=1 SV=1;>tr|B4DF87|B4DF87_HUMAN Nuclear receptor coactivator 4 OS=Homo sapiens GN=NCOA4 PE=1 SV=1;>sp|Q13772|NCOA4_HUMAN Nuclear receptor coactivator 4 OS=Homo sapiens GN=NCO	5	2	2	2	4.5	4.5	4.5	50.712	448	448;514;614;630;650	10	0.00015593	3.6727	NaN	0.72794	NaN	NaN
B4DZG1	Metal response element binding transcription factor 2, isoform CRA_c	MTF2	>tr|B4DZG1|B4DZG1_HUMAN Metal response element binding transcription factor 2, isoform CRA_c OS=Homo sapiens GN=MTF2 PE=1 SV=1;>tr|Q96G26|Q96G26_HUMAN MTF2 protein OS=Homo sapiens GN=MTF2 PE=1 SV=1;>sp|Q9Y483-3|MTF2_HUMAN Isoform 3 of Metal-response elemen	6	3	3	3	7.3	7.3	7.3	55.724	491	491;536;491;536;593;262	7.75	0	27.204	NaN	0.66747	NaN	NaN
B4E0T2	Peroxisomal targeting signal 1 receptor	PEX5	>tr|B4E0T2|B4E0T2_HUMAN Peroxisomal targeting signal 1 receptor OS=Homo sapiens GN=PEX5 PE=1 SV=1;>sp|P50542-2|PEX5_HUMAN Isoform 2 of Peroxisomal targeting signal 1 receptor OS=Homo sapiens GN=PEX5;>sp|P50542-3|PEX5_HUMAN Isoform 3 of Peroxisomal targetin	15	11	11	11	26.8	26.8	26.8	73.182	660	660;602;631;639;654;410;248;272;102;104;114;168;128;115;118	7	0	86.099	0.88022	0.90266	1.09158	0.671772
B4E1G1	Derlin-1	DERL1	>tr|B4E1G1|B4E1G1_HUMAN Derlin-1 OS=Homo sapiens GN=DERL1 PE=1 SV=1;>sp|Q9BUN8-2|DERL1_HUMAN Isoform 2 of Derlin-1 OS=Homo sapiens GN=DERL1;>sp|Q9BUN8|DERL1_HUMAN Derlin-1 OS=Homo sapiens GN=DERL1 PE=1 SV=1;>tr|E5RGY0|E5RGY0_HUMAN Derlin-1 OS=Homo sapiens	4	6	6	6	41.1	41.1	41.1	17.033	151	151;231;251;151	6.38	0	15.913	1.3966	1.4067	1.13062	1.08777
B5MBW9	Coiled-coil-helix-coiled-coil-helix domain-containing protein 10, mitochondrial	CHCHD10	>tr|B5MBW9|B5MBW9_HUMAN Coiled-coil-helix-coiled-coil-helix domain-containing protein 10, mitochondrial OS=Homo sapiens GN=CHCHD10 PE=1 SV=1;>sp|Q8WYQ3|CHC10_HUMAN Coiled-coil-helix-coiled-coil-helix domain-containing protein 10, mitochondrial OS=Homo sapi	2	2	2	2	21.5	21.5	21.5	14.932	149	149;142	3.67	0	38.555	NaN	NaN	NaN	NaN
B5MBX0	Sororin	CDCA5	>tr|B5MBX0|B5MBX0_HUMAN Sororin OS=Homo sapiens GN=CDCA5 PE=1 SV=1;>sp|Q96FF9|CDCA5_HUMAN Sororin OS=Homo sapiens GN=CDCA5 PE=1 SV=1	3	6	6	6	25.1	25.1	25.1	33.734	307	307;252;70	6.92	0	21.584	0.73717	0.94002	1.68345	3.07967
B5MC22	Mitochondrial fission process protein 1	MTFP1	>tr|B5MC22|B5MC22_HUMAN Mitochondrial fission process protein 1 OS=Homo sapiens GN=MTFP1 PE=1 SV=1;>sp|Q9UDX5|MTFP1_HUMAN Mitochondrial fission process protein 1 OS=Homo sapiens GN=MTFP1 PE=1 SV=1	4	3	1	1	17.5	9.1	9.1	15.556	143	143;166;74;135	4	0.00015394	3.3128	2.0055	NaN	NaN	NaN
B5MC35	Cilia- and flagella-associated protein 36	CFAP36	>tr|B5MC35|B5MC35_HUMAN Cilia- and flagella-associated protein 36 OS=Homo sapiens GN=CFAP36 PE=1 SV=1;>tr|B5MD16|B5MD16_HUMAN Cilia- and flagella-associated protein 36 OS=Homo sapiens GN=CFAP36 PE=1 SV=1;>tr|B5MCA1|B5MCA1_HUMAN Cilia- and flagella-associat	5	3	3	3	17	17	17	24.971	218	218;223;313;342;367	8.29	0	19.857	0.62095	0.72962	NaN	0.438174
B5MCA4	Epithelial cell adhesion molecule	EPCAM	>tr|B5MCA4|B5MCA4_HUMAN Epithelial cell adhesion molecule OS=Homo sapiens GN=EPCAM PE=1 SV=1;>sp|P16422|EPCAM_HUMAN Epithelial cell adhesion molecule OS=Homo sapiens GN=EPCAM PE=1 SV=2;>tr|C9JKY3|C9JKY3_HUMAN Epithelial cell adhesion molecule (Fragment) OS	3	6	6	6	25.4	25.4	25.4	37.893	342	342;314;199	4.81	0	42.87	2.2295	2.2776	2.1901	2.06847
B5MCF9	Pescadillo homolog	PES1	>tr|B5MCF9|B5MCF9_HUMAN Pescadillo homolog OS=Homo sapiens GN=PES1 PE=1 SV=1;>sp|O00541-2|PESC_HUMAN Isoform 2 of Pescadillo homolog OS=Homo sapiens GN=PES1;>sp|O00541|PESC_HUMAN Pescadillo homolog OS=Homo sapiens GN=PES1 PE=1 SV=1	3	15	15	7	24.5	24.5	8.4	66.077	571	571;583;588	5.6	0	53.067	1.3646	1.3773	1.31387	1.34223
B5MCY1	Tudor domain-containing protein 15	TDRD15	>sp|B5MCY1|TDR15_HUMAN Tudor domain-containing protein 15 OS=Homo sapiens GN=TDRD15 PE=2 SV=1	1	3	3	3	1.8	1.8	1.8	221.72	1934	1934	8.67	0.0049893	1.9604	NaN	NaN	1.0635	NaN
B5MDE0	Protein RFT1 homolog	RFT1	>tr|B5MDE0|B5MDE0_HUMAN Protein RFT1 homolog OS=Homo sapiens GN=RFT1 PE=1 SV=1;>sp|Q96AA3|RFT1_HUMAN Protein RFT1 homolog OS=Homo sapiens GN=RFT1 PE=1 SV=1	3	6	6	6	10.2	10.2	10.2	55.835	502	502;541;291	7.07	0	8.9377	1.1597	1.2815	NaN	1.34755
B6VEX4	Abl interactor 1	ABI1	>tr|B6VEX4|B6VEX4_HUMAN Abl interactor 1 OS=Homo sapiens GN=ABI1 PE=1 SV=1;>tr|A0A0A0MRT6|A0A0A0MRT6_HUMAN Abl interactor 1 OS=Homo sapiens GN=ABI1 PE=1 SV=1;>sp|Q8IZP0-10|ABI1_HUMAN Isoform 10 of Abl interactor 1 OS=Homo sapiens GN=ABI1;>sp|Q8IZP0-8|ABI1_	14	12	12	8	39.4	39.4	30.5	43.294	393	393;475;388;393;422;446;451;452;476;480;481;508;496;329	5.77	0	73.398	0.91408	1.0541	0.938879	0.904977
B7WP74	Pre-mRNA-splicing factor CWC22 homolog	CWC22	>tr|B7WP74|B7WP74_HUMAN Pre-mRNA-splicing factor CWC22 homolog (Fragment) OS=Homo sapiens GN=CWC22 PE=1 SV=1;>sp|Q9HCG8|CWC22_HUMAN Pre-mRNA-splicing factor CWC22 homolog OS=Homo sapiens GN=CWC22 PE=1 SV=3	2	11	11	11	15.2	15.2	15.2	85.576	745	745;908	7.14	0	60.684	1.3845	1.2614	1.33356	1.36521
B7WPE2	Echinoderm microtubule associated protein like 3, isoform CRA_e	EML3	>tr|B7WPE2|B7WPE2_HUMAN Echinoderm microtubule associated protein like 3, isoform CRA_e OS=Homo sapiens GN=EML3 PE=1 SV=1;>sp|Q32P44|EMAL3_HUMAN Echinoderm microtubule-associated protein-like 3 OS=Homo sapiens GN=EML3 PE=1 SV=1;>tr|G3V195|G3V195_HUMAN Echi	11	10	10	10	15.2	15.2	15.2	95.283	897	897;896;679;889;911;917;137;113;127;128;194	7.38	0	32.656	1.7554	1.2066	1.23128	2.3839
B7WPL0	Synembryn-B	RIC8B	>tr|B7WPL0|B7WPL0_HUMAN Synembryn-B OS=Homo sapiens GN=RIC8B PE=1 SV=1;>sp|Q9NVN3-3|RIC8B_HUMAN Isoform 3 of Synembryn-B OS=Homo sapiens GN=RIC8B;>sp|Q9NVN3|RIC8B_HUMAN Synembryn-B OS=Homo sapiens GN=RIC8B PE=1 SV=2;>sp|Q9NVN3-1|RIC8B_HUMAN Isoform 1 of Sy	7	5	4	4	10.4	7.9	7.9	63.493	560	560;496;520;536;258;118;276	6.43	0	28.901	0.65565	1.2189	NaN	0.732332
B7Z2R7	Acyl-CoA-binding domain-containing protein 5	ACBD5	>tr|B7Z2R7|B7Z2R7_HUMAN Acyl-CoA-binding domain-containing protein 5 OS=Homo sapiens GN=ACBD5 PE=1 SV=1;>sp|Q5T8D3-2|ACBD5_HUMAN Isoform 2 of Acyl-CoA-binding domain-containing protein 5 OS=Homo sapiens GN=ACBD5;>sp|Q5T8D3-3|ACBD5_HUMAN Isoform 3 of Acyl-C	11	6	6	6	12.2	12.2	12.2	58.792	523	523;490;525;534;251;252;416;269;268;305;341	5.75	0	19.996	0.59196	NaN	0.557911	NaN
B7Z3B9	GRB2-associated-binding protein 1	GAB1	>tr|B7Z3B9|B7Z3B9_HUMAN GRB2-associated-binding protein 1 OS=Homo sapiens GN=GAB1 PE=1 SV=1;>sp|Q13480|GAB1_HUMAN GRB2-associated-binding protein 1 OS=Homo sapiens GN=GAB1 PE=1 SV=2;>sp|Q13480-2|GAB1_HUMAN Isoform 2 of GRB2-associated-binding protein 1 OS=	3	1	1	1	2.5	2.5	2.5	64.473	591	591;694;724	7	0	14.38	NaN	NaN	NaN	NaN
B7Z4K4	Putative tRNA (cytidine(32)/guanosine(34)-2-O)-methyltransferase	FTSJ1	>tr|B7Z4K4|B7Z4K4_HUMAN Putative tRNA (cytidine(32)/guanosine(34)-2-O)-methyltransferase OS=Homo sapiens GN=FTSJ1 PE=1 SV=1	1	6	1	1	47.4	5.2	5.2	21.231	192	192	10	0.0059456	1.8661	NaN	NaN	NaN	NaN
B7Z4W5	Cysteine conjugate-beta lyase cytoplasmic (Glutamine transaminase K, kyneurenine aminotransferase), isoform CRA_b	CCBL1	>tr|B7Z4W5|B7Z4W5_HUMAN Cysteine conjugate-beta lyase cytoplasmic (Glutamine transaminase K, kyneurenine aminotransferase), isoform CRA_b OS=Homo sapiens GN=CCBL1 PE=1 SV=1;>sp|Q16773-2|KAT1_HUMAN Isoform 2 of Kynurenine--oxoglutarate transaminase 1 OS=Hom	3	1	1	1	4.7	4.7	4.7	57.668	516	516;372;422	4	0.0072024	1.833	NaN	NaN	NaN	NaN
B7Z6D5	Probable ATP-dependent RNA helicase DDX27	DDX27	>tr|B7Z6D5|B7Z6D5_HUMAN Probable ATP-dependent RNA helicase DDX27 OS=Homo sapiens GN=DDX27 PE=1 SV=1;>sp|Q96GQ7|DDX27_HUMAN Probable ATP-dependent RNA helicase DDX27 OS=Homo sapiens GN=DDX27 PE=1 SV=2	4	19	19	19	29	29	29	86.604	765	765;796;275;169	6.33	0	87.978	1.1853	1.1	1.0135	1.0431
B7Z7F3	Ran-binding protein 3	RANBP3	>tr|B7Z7F3|B7Z7F3_HUMAN Ran-binding protein 3 OS=Homo sapiens GN=RANBP3 PE=1 SV=1;>sp|Q9H6Z4-3|RANB3_HUMAN Isoform 3 of Ran-binding protein 3 OS=Homo sapiens GN=RANBP3;>sp|Q9H6Z4-2|RANB3_HUMAN Isoform 2 of Ran-binding protein 3 OS=Homo sapiens GN=RANBP3;>s	13	12	12	12	31.6	31.6	31.6	52.894	494	494;499;562;567;155;171;122;51;62;73;74;108;139	3.78	0	87.674	0.72905	0.74261	0.750863	0.730834
B7Z896	Kinesin-like protein	KIFC3	>tr|B7Z896|B7Z896_HUMAN Kinesin-like protein OS=Homo sapiens GN=KIFC3 PE=1 SV=1;>tr|F5H3M2|F5H3M2_HUMAN Kinesin-like protein OS=Homo sapiens GN=KIFC3 PE=1 SV=1;>sp|Q9BVG8-5|KIFC3_HUMAN Isoform 4 of Kinesin-like protein KIFC3 OS=Homo sapiens GN=KIFC3;>sp|Q9	17	7	6	6	12.6	11	11	76.714	684	684;724;687;826;833;848;280;498;637;196;333;929;292;725;790;1028;1029	4.4	0	12.027	0.316	0.34783	0.325129	NaN
B7Z8R2	Pentatricopeptide repeat-containing protein 2, mitochondrial	PTCD2	>tr|B7Z8R2|B7Z8R2_HUMAN Pentatricopeptide repeat-containing protein 2, mitochondrial OS=Homo sapiens GN=PTCD2 PE=1 SV=1;>sp|Q8WV60|PTCD2_HUMAN Pentatricopeptide repeat-containing protein 2, mitochondrial OS=Homo sapiens GN=PTCD2 PE=2 SV=3;>tr|E5RHU2|E5RHU2	5	2	2	2	11.2	11.2	11.2	18.349	161	161;388;93;143;279	6.67	0.0014824	2.5377	NaN	NaN	NaN	0.663218
B7Z9I1	Medium-chain-specific acyl-CoA dehydrogenase, mitochondrial	ACADM	>tr|B7Z9I1|B7Z9I1_HUMAN Medium-chain-specific acyl-CoA dehydrogenase, mitochondrial OS=Homo sapiens GN=ACADM PE=1 SV=1;>tr|Q5T4U5|Q5T4U5_HUMAN Acyl-Coenzyme A dehydrogenase, C-4 to C-12 straight chain, isoform CRA_a OS=Homo sapiens GN=ACADM PE=1 SV=1;>sp|P	6	14	14	14	40.3	40.3	40.3	42.426	385	385;454;421;425;67;104	6.33	0	121.88	0.75481	0.76587	0.6888	0.710732
B7ZAQ6-2	Isoform 2 of Golgi pH regulator A	GPR89A	>sp|B7ZAQ6-2|GPHRA_HUMAN Isoform 2 of Golgi pH regulator A OS=Homo sapiens GN=GPR89A;>sp|B7ZAQ6-3|GPHRA_HUMAN Isoform 3 of Golgi pH regulator A OS=Homo sapiens GN=GPR89A;>sp|P0CG08|GPHRB_HUMAN Golgi pH regulator B OS=Homo sapiens GN=GPR89B PE=1 SV=1;>sp|B7	8	5	5	5	17	17	17	38.484	335	335;430;455;455;128;216;229;93	6.09	0	12.577	1.2471	1.2257	1.04839	NaN
B7ZAX5	N-acetylgalactosamine kinase	GALK2	>tr|B7ZAX5|B7ZAX5_HUMAN N-acetylgalactosamine kinase OS=Homo sapiens GN=GALK2 PE=1 SV=1;>sp|Q01415-2|GALK2_HUMAN Isoform 2 of N-acetylgalactosamine kinase OS=Homo sapiens GN=GALK2;>sp|Q01415|GALK2_HUMAN N-acetylgalactosamine kinase OS=Homo sapiens GN=GALK2	7	5	5	5	13.8	13.8	13.8	47.635	434	434;447;458;162;157;209;110	6.17	0	13.779	0.85599	NaN	NaN	NaN
B7ZBC8	Katanin p60 ATPase-containing subunit A1	KATNA1	>tr|B7ZBC8|B7ZBC8_HUMAN Katanin p60 ATPase-containing subunit A1 (Fragment) OS=Homo sapiens GN=KATNA1 PE=1 SV=1;>sp|O75449|KTNA1_HUMAN Katanin p60 ATPase-containing subunit A1 OS=Homo sapiens GN=KATNA1 PE=1 SV=1;>sp|O75449-2|KTNA1_HUMAN Isoform 2 of Katani	4	3	2	2	11.8	7.5	7.5	31.829	280	280;491;311;211	7.86	0.00015768	3.9353	NaN	0.98922	0.707864	0.691037
B7ZBQ3	Mediator of RNA polymerase II transcription subunit 20	MED20	>tr|B7ZBQ3|B7ZBQ3_HUMAN Mediator of RNA polymerase II transcription subunit 20 OS=Homo sapiens GN=MED20 PE=1 SV=1;>sp|Q9H944|MED20_HUMAN Mediator of RNA polymerase II transcription subunit 20 OS=Homo sapiens GN=MED20 PE=1 SV=1;>tr|A6PVP4|A6PVP4_HUMAN Media	6	6	6	6	55.2	55.2	55.2	15.923	145	145;212;140;211;123;60	5.3	0	28.289	1.3685	NaN	NaN	1.24073
B7ZC38	Endophilin-B2	SH3GLB2	>tr|B7ZC38|B7ZC38_HUMAN Endophilin-B2 OS=Homo sapiens GN=SH3GLB2 PE=1 SV=1;>sp|Q9NR46|SHLB2_HUMAN Endophilin-B2 OS=Homo sapiens GN=SH3GLB2 PE=1 SV=1;>tr|B7ZC39|B7ZC39_HUMAN Endophilin-B2 OS=Homo sapiens GN=SH3GLB2 PE=1 SV=1;>sp|Q9NR46-2|SHLB2_HUMAN Isoform	6	11	10	10	31	29	29	44.361	400	400;395;374;404;127;24	6.14	0	77.441	0.55929	0.59538	0.543626	0.676682
B7ZKQ9	SCARB1 protein	SCARB1	>tr|B7ZKQ9|B7ZKQ9_HUMAN SCARB1 protein OS=Homo sapiens GN=SCARB1 PE=1 SV=1;>sp|Q8WTV0-4|SCRB1_HUMAN Isoform 4 of Scavenger receptor class B member 1 OS=Homo sapiens GN=SCARB1;>sp|Q8WTV0-2|SCRB1_HUMAN Isoform 1 of Scavenger receptor class B member 1 OS=Homo	8	10	10	10	20.8	20.8	20.8	53.847	481	481;474;509;506;552;499;409;146	8.89	0	15.58	1.3211	1.1991	1.48728	1.49309
B7ZL25	VARS2 protein	VARS2	>tr|B7ZL25|B7ZL25_HUMAN VARS2 protein OS=Homo sapiens GN=VARS2 PE=1 SV=1;>tr|A0A0A0MTG1|A0A0A0MTG1_HUMAN Valine--tRNA ligase, mitochondrial OS=Homo sapiens GN=VARS2 PE=1 SV=1;>tr|B4E0K6|B4E0K6_HUMAN Valine--tRNA ligase, mitochondrial OS=Homo sapiens GN=VAR	10	7	7	7	10.3	10.3	10.3	118.37	1061	1061;1061;1063;1063;1093;923;1063;1093;501;326	5.36	0	39.911	1.5637	1.294	1.10368	NaN
B7ZL88	COX18 protein	COX18	>tr|B7ZL88|B7ZL88_HUMAN COX18 protein OS=Homo sapiens GN=COX18 PE=1 SV=1;>sp|Q8N8Q8|COX18_HUMAN Mitochondrial inner membrane protein COX18 OS=Homo sapiens GN=COX18 PE=2 SV=1	2	1	1	1	2.7	2.7	2.7	37.133	334	334;333	2	0.0037372	2.0661	NaN	NaN	NaN	NaN
B7ZLI8	Serine/threonine kinase 19	STK19	>tr|B7ZLI8|B7ZLI8_HUMAN Serine/threonine kinase 19 OS=Homo sapiens GN=STK19 PE=1 SV=1;>sp|P49842-4|STK19_HUMAN Isoform 4 of Serine/threonine-protein kinase 19 OS=Homo sapiens GN=STK19;>sp|P49842-3|STK19_HUMAN Isoform 3 of Serine/threonine-protein kinase 19	5	1	1	1	3.1	3.1	3.1	35.54	321	321;254;258;364;368	1	0.0067816	1.8359	NaN	NaN	NaN	NaN
B7ZLQ5	Probable global transcription activator SNF2L1	SMARCA1	>tr|B7ZLQ5|B7ZLQ5_HUMAN Probable global transcription activator SNF2L1 OS=Homo sapiens GN=SMARCA1 PE=1 SV=1;>sp|P28370|SMCA1_HUMAN Probable global transcription activator SNF2L1 OS=Homo sapiens GN=SMARCA1 PE=1 SV=2;>tr|A0A0A0MRP6|A0A0A0MRP6_HUMAN Probable	4	25	11	11	21.1	10.3	10.3	124.33	1070	1070;1054;1058;1042	5.74	0	40.192	0.94761	0.81942	0.710985	0.665956
B7ZM87	SLIT-ROBO Rho GTPase-activating protein 2	SRGAP2	>tr|B7ZM87|B7ZM87_HUMAN SLIT-ROBO Rho GTPase-activating protein 2 OS=Homo sapiens GN=SRGAP2 PE=1 SV=1;>tr|A2RUF3|A2RUF3_HUMAN SLIT-ROBO Rho GTPase activating protein 2 OS=Homo sapiens GN=SRGAP2 PE=1 SV=1;>sp|O75044|SRGP2_HUMAN SLIT-ROBO Rho GTPase-activati	10	8	8	4	8.8	8.8	4.3	120.74	1070	1070;1071;1071;789;450;458;118;305;305;305	4.22	0	33.86	0.83507	0.54805	NaN	0.605437
B7ZM99	MTHFD1L protein	MTHFD1L	>tr|B7ZM99|B7ZM99_HUMAN MTHFD1L protein OS=Homo sapiens GN=MTHFD1L PE=1 SV=1;>sp|Q6UB35|C1TM_HUMAN Monofunctional C1-tetrahydrofolate synthase, mitochondrial OS=Homo sapiens GN=MTHFD1L PE=1 SV=1;>tr|A0A087WVM4|A0A087WVM4_HUMAN Monofunctional C1-tetrahydrof	10	27	27	27	35.1	35.1	35.1	105.89	979	979;978;913;332;275;108;114;92;57;96	7	0	145.48	0.79952	0.87352	0.919456	0.870322
B8ZZ06	Chromosome 16 open reading frame 33	C16orf33	>tr|B8ZZ06|B8ZZ06_HUMAN Chromosome 16 open reading frame 33 (Fragment) OS=Homo sapiens GN=C16orf33 PE=1 SV=1;>tr|Q4TT61|Q4TT61_HUMAN Chromosome 16 open reading frame 33 OS=Homo sapiens GN=C16orf33 PE=1 SV=2;>sp|Q9BV90|SNR25_HUMAN U11/U12 small nuclear ribo	3	1	1	1	10.4	10.4	10.4	11.079	96	96;123;132	4	0.00015326	3.2183	NaN	NaN	NaN	NaN
B8ZZB8	CB1 cannabinoid receptor-interacting protein 1	CNRIP1	>tr|B8ZZB8|B8ZZB8_HUMAN CB1 cannabinoid receptor-interacting protein 1 OS=Homo sapiens GN=CNRIP1 PE=1 SV=1;>sp|Q96F85-2|CNRP1_HUMAN Isoform 2 of CB1 cannabinoid receptor-interacting protein 1 OS=Homo sapiens GN=CNRIP1;>sp|Q96F85|CNRP1_HUMAN CB1 cannabinoid	3	2	2	2	19.7	19.7	19.7	15.167	137	137;128;164	7.75	0	7.1504	NaN	0.84936	NaN	NaN
B8ZZD4	Tax1-binding protein 1	TAX1BP1	>tr|B8ZZD4|B8ZZD4_HUMAN Tax1-binding protein 1 OS=Homo sapiens GN=TAX1BP1 PE=1 SV=1;>sp|Q86VP1-3|TAXB1_HUMAN Isoform 3 of Tax1-binding protein 1 OS=Homo sapiens GN=TAX1BP1;>sp|Q86VP1-4|TAXB1_HUMAN Isoform 4 of Tax1-binding protein 1 OS=Homo sapiens GN=TAX1	7	3	3	3	4.4	4.4	4.4	93.609	813	813;563;590;747;789;326;142	3.75	0	23.98	NaN	NaN	NaN	1.39067
B8ZZF2	WD repeat, SAM and U-box domain-containing protein 1	WDSUB1	>tr|B8ZZF2|B8ZZF2_HUMAN WD repeat, SAM and U-box domain-containing protein 1 OS=Homo sapiens GN=WDSUB1 PE=1 SV=2;>sp|Q8N9V3-2|WSDU1_HUMAN Isoform 2 of WD repeat, SAM and U-box domain-containing protein 1 OS=Homo sapiens GN=WDSUB1;>sp|Q8N9V3|WSDU1_HUMAN WD	3	1	1	1	2.6	2.6	2.6	47.567	429	429;384;476	3	0.00015815	4.006	NaN	NaN	NaN	NaN
B8ZZF8	U6 snRNA-associated Sm-like protein LSm5	LSM5	>tr|B8ZZF8|B8ZZF8_HUMAN U6 snRNA-associated Sm-like protein LSm5 OS=Homo sapiens GN=LSM5 PE=1 SV=1;>sp|Q9Y4Y9|LSM5_HUMAN U6 snRNA-associated Sm-like protein LSm5 OS=Homo sapiens GN=LSM5 PE=1 SV=3	2	1	1	1	29.7	29.7	29.7	7.0202	64	64;91	10.7	0	39.141	0.72606	0.74568	NaN	NaN
B8ZZL8	10 kDa heat shock protein, mitochondrial	HSPE1	>tr|B8ZZL8|B8ZZL8_HUMAN 10 kDa heat shock protein, mitochondrial OS=Homo sapiens GN=HSPE1 PE=1 SV=1;>sp|P61604|CH10_HUMAN 10 kDa heat shock protein, mitochondrial OS=Homo sapiens GN=HSPE1 PE=1 SV=2	3	6	2	2	55.4	19.8	19.8	10.689	101	101;102;47	5.83	0.00015868	4.0944	1.1255	1.043	1.58988	1.38123
B8ZZN6	Small ubiquitin-related modifier 1	SUMO1	>tr|B8ZZN6|B8ZZN6_HUMAN Small ubiquitin-related modifier 1 OS=Homo sapiens GN=SUMO1 PE=1 SV=1;>sp|P63165|SUMO1_HUMAN Small ubiquitin-related modifier 1 OS=Homo sapiens GN=SUMO1 PE=1 SV=1;>tr|B8ZZ67|B8ZZ67_HUMAN SMT3 suppressor of mif two 3 homolog 1 (Yeast	6	3	3	3	19.2	19.2	19.2	16.645	146	146;101;62;76;58;77	9.61	0	6.3613	1.2182	1.2231	1.01051	1.07496
B8ZZQ6	Prothymosin alpha	PTMA	>tr|B8ZZQ6|B8ZZQ6_HUMAN Prothymosin alpha OS=Homo sapiens GN=PTMA PE=1 SV=1;>sp|P06454-2|PTMA_HUMAN Isoform 2 of Prothymosin alpha OS=Homo sapiens GN=PTMA;>sp|P06454|PTMA_HUMAN Prothymosin alpha OS=Homo sapiens GN=PTMA PE=1 SV=2;>tr|B8ZZA1|B8ZZA1_HUMAN Pro	7	4	4	4	29	29	29	11.758	107	107;110;111;131;135;136;148	7.47	0	64.03	NaN	1.1416	0.654236	1.08764
B8ZZS4	Ankyrin repeat and zinc finger domain-containing protein 1	ANKZF1	>tr|B8ZZS4|B8ZZS4_HUMAN Ankyrin repeat and zinc finger domain-containing protein 1 OS=Homo sapiens GN=ANKZF1 PE=1 SV=1;>sp|Q9H8Y5|ANKZ1_HUMAN Ankyrin repeat and zinc finger domain-containing protein 1 OS=Homo sapiens GN=ANKZF1 PE=1 SV=1	2	8	8	8	19.4	19.4	19.4	57.572	516	516;726	7.73	0	19.231	0.97731	1.0654	1.72589	NaN
B8ZZT4	Vesicle-associated membrane protein 8	VAMP8	>tr|B8ZZT4|B8ZZT4_HUMAN Vesicle-associated membrane protein 8 OS=Homo sapiens GN=VAMP8 PE=1 SV=1;>sp|Q9BV40|VAMP8_HUMAN Vesicle-associated membrane protein 8 OS=Homo sapiens GN=VAMP8 PE=1 SV=1	2	2	2	2	19.2	19.2	19.2	11.191	99	99;100	9	0.00016085	4.4731	NaN	NaN	NaN	1.18509
B8ZZX2	Coenzyme Q-binding protein COQ10 homolog B, mitochondrial	COQ10B	>tr|B8ZZX2|B8ZZX2_HUMAN Coenzyme Q-binding protein COQ10 homolog B, mitochondrial OS=Homo sapiens GN=COQ10B PE=1 SV=1;>tr|B8ZZV9|B8ZZV9_HUMAN Coenzyme Q-binding protein COQ10 homolog B, mitochondrial OS=Homo sapiens GN=COQ10B PE=1 SV=1;>sp|Q9H8M1-2|CQ10B_H	4	2	2	2	10.6	10.6	10.6	21.337	188	188;210;195;238	2.33	0	10.789	NaN	NaN	NaN	NaN
B8ZZY8	Methyltransferase-like protein 5	METTL5	>tr|B8ZZY8|B8ZZY8_HUMAN Methyltransferase-like protein 5 OS=Homo sapiens GN=METTL5 PE=1 SV=1;>tr|B8ZZE3|B8ZZE3_HUMAN Methyltransferase like 5, isoform CRA_b OS=Homo sapiens GN=METTL5 PE=1 SV=1;>tr|B8ZZC8|B8ZZC8_HUMAN Methyltransferase-like protein 5 OS=Hom	8	3	3	3	22.7	22.7	22.7	12.918	110	110;198;244;209;48;164;126;132	3.5	0.00015401	3.3257	NaN	1.1932	NaN	NaN
B9A057	Cytochrome c oxidase assembly factor 5	COA5	>tr|B9A057|B9A057_HUMAN Cytochrome c oxidase assembly factor 5 OS=Homo sapiens GN=COA5 PE=1 SV=1;>sp|Q86WW8|COA5_HUMAN Cytochrome c oxidase assembly factor 5 OS=Homo sapiens GN=COA5 PE=1 SV=1	2	3	3	3	54.8	54.8	54.8	8.0572	73	73;74	4	0	23.787	0.5749	NaN	NaN	NaN
B9EGE7	ZNF507 protein	ZNF507	>tr|B9EGE7|B9EGE7_HUMAN ZNF507 protein OS=Homo sapiens GN=ZNF507 PE=1 SV=1;>sp|Q8TCN5-2|ZN507_HUMAN Isoform 2 of Zinc finger protein 507 OS=Homo sapiens GN=ZNF507;>sp|Q8TCN5|ZN507_HUMAN Zinc finger protein 507 OS=Homo sapiens GN=ZNF507 PE=1 SV=2	3	4	4	4	4.7	4.7	4.7	106.33	957	957;764;953	5.25	0.0001548	3.4777	1.1254	NaN	NaN	NaN
B9ZVN9	DNA-directed RNA polymerase	POLR1A	>tr|B9ZVN9|B9ZVN9_HUMAN DNA-directed RNA polymerase OS=Homo sapiens GN=POLR1A PE=1 SV=1;>sp|O95602|RPA1_HUMAN DNA-directed RNA polymerase I subunit RPA1 OS=Homo sapiens GN=POLR1A PE=1 SV=2	2	45	45	45	32	32	32	187.81	1659	1659;1720	6.4	0	163.43	1.2694	1.2457	1.27453	1.45703
C4B7M2	Spatacsin	SPG11	>tr|C4B7M2|C4B7M2_HUMAN Spatacsin OS=Homo sapiens GN=SPG11 PE=1 SV=1;>sp|Q96JI7|SPTCS_HUMAN Spatacsin OS=Homo sapiens GN=SPG11 PE=1 SV=3;>sp|Q96JI7-2|SPTCS_HUMAN Isoform 2 of Spatacsin OS=Homo sapiens GN=SPG11;>sp|Q96JI7-3|SPTCS_HUMAN Isoform 3 of Spatacsi	4	2	2	2	1.1	1.1	1.1	258.07	2265	2265;2443;2079;2330	4	0.0031884	2.1906	NaN	0.81481	NaN	NaN
C9IYN3	Heterogeneous nuclear ribonucleoprotein L-like	HNRNPLL	>tr|C9IYN3|C9IYN3_HUMAN Heterogeneous nuclear ribonucleoprotein L-like OS=Homo sapiens GN=HNRNPLL PE=1 SV=2;>tr|D6W592|D6W592_HUMAN Heterogeneous nuclear ribonucleoprotein L-like OS=Homo sapiens GN=HNRPLL PE=1 SV=1;>sp|Q8WVV9-4|HNRLL_HUMAN Isoform 4 of Het	11	19	18	18	45.1	45.1	45.1	59.663	537	537;542;537;542;508;508;133;217;275;282;149	6.24	0	152.56	0.73843	0.62266	0.703482	0.900495
C9IYN7	Elongator complex protein 6	ELP6	>tr|C9IYN7|C9IYN7_HUMAN Elongator complex protein 6 OS=Homo sapiens GN=ELP6 PE=1 SV=1;>sp|Q0PNE2|ELP6_HUMAN Elongator complex protein 6 OS=Homo sapiens GN=ELP6 PE=1 SV=1;>tr|C9JLH5|C9JLH5_HUMAN Elongator complex protein 6 (Fragment) OS=Homo sapiens GN=ELP6	9	4	4	4	19.2	19.2	19.2	21.674	193	193;266;80;99;113;151;157;250;68	7.1	0	6.9664	0.86429	0.79538	NaN	0.805997
C9IYS7	Cleavage and polyadenylation specific factor 3-like, isoform CRA_i	CPSF3L	>tr|C9IYS7|C9IYS7_HUMAN Cleavage and polyadenylation specific factor 3-like, isoform CRA_i OS=Homo sapiens GN=CPSF3L PE=1 SV=1;>tr|A0A087WYI0|A0A087WYI0_HUMAN Integrator complex subunit 11 OS=Homo sapiens GN=CPSF3L PE=1 SV=1;>sp|Q5TA45-2|INT11_HUMAN Isofor	14	5	5	5	12	12	12	56.342	502	502;502;499;571;578;600;606;342;344;389;109;209;249;278	7	0	13.136	0.8109	0.81895	0.739153	0.896138
C9J031	E3 ubiquitin-protein ligase makorin-1	MKRN1	>tr|C9J031|C9J031_HUMAN E3 ubiquitin-protein ligase makorin-1 (Fragment) OS=Homo sapiens GN=MKRN1 PE=1 SV=1;>tr|C9IY57|C9IY57_HUMAN E3 ubiquitin-protein ligase makorin-1 (Fragment) OS=Homo sapiens GN=MKRN1 PE=1 SV=1;>sp|Q9UHC7-4|MKRN1_HUMAN Isoform 4 of E3	7	2	2	2	17	17	17	17.976	165	165;193;329;412;418;482;136	10	0.001483	2.5407	NaN	NaN	NaN	NaN
C9J038	WW domain-containing transcription regulator protein 1	WWTR1	>tr|C9J038|C9J038_HUMAN WW domain-containing transcription regulator protein 1 (Fragment) OS=Homo sapiens GN=WWTR1 PE=1 SV=1;>sp|Q9GZV5|WWTR1_HUMAN WW domain-containing transcription regulator protein 1 OS=Homo sapiens GN=WWTR1 PE=1 SV=1;>tr|C9JR84|C9JR84_	3	2	2	2	19	19	19	20.456	189	189;400;138	5	0.0036007	2.1053	NaN	NaN	NaN	NaN
C9J050	Choline-phosphate cytidylyltransferase A	PCYT1A	>tr|C9J050|C9J050_HUMAN Choline-phosphate cytidylyltransferase A (Fragment) OS=Homo sapiens GN=PCYT1A PE=1 SV=1;>tr|C9JEJ2|C9JEJ2_HUMAN Choline-phosphate cytidylyltransferase A OS=Homo sapiens GN=PCYT1A PE=1 SV=1;>sp|P49585|PCY1A_HUMAN Choline-phosphate cy	14	9	9	9	42	42	42	33.711	293	293;380;367;201;137;212;330;351;351;369;133;115;134;177	6.9	0	115.36	1.6237	1.5819	2.01552	1.62335
C9J069	Uncharacterized protein C9orf172	C9orf172	>sp|C9J069|CI172_HUMAN Uncharacterized protein C9orf172 OS=Homo sapiens GN=C9orf172 PE=3 SV=1	1	1	1	1	1.6	1.6	1.6	106.65	976	976	11	0.0023334	2.286	NaN	NaN	NaN	NaN
C9J0A4	Poly(rC)-binding protein 4	PCBP4	>tr|C9J0A4|C9J0A4_HUMAN Poly(rC)-binding protein 4 OS=Homo sapiens GN=PCBP4 PE=1 SV=1;>tr|F6TJN8|F6TJN8_HUMAN Poly(rC)-binding protein 4 OS=Homo sapiens GN=PCBP4 PE=1 SV=1;>sp|P57723|PCBP4_HUMAN Poly(rC)-binding protein 4 OS=Homo sapiens GN=PCBP4 PE=2 SV=1	10	5	4	4	18.9	16.4	16.4	33.406	323	323;378;403;168;124;360;74;86;91;106	8.6	0	8.2567	NaN	NaN	NaN	1.52144
C9J0I9	Nuclear-interacting partner of ALK	ZC3HC1	>tr|C9J0I9|C9J0I9_HUMAN Nuclear-interacting partner of ALK OS=Homo sapiens GN=ZC3HC1 PE=1 SV=1;>sp|Q86WB0-3|NIPA_HUMAN Isoform 3 of Nuclear-interacting partner of ALK OS=Homo sapiens GN=ZC3HC1;>sp|Q86WB0|NIPA_HUMAN Nuclear-interacting partner of ALK OS=Hom	8	11	11	11	27.5	27.5	27.5	50.562	459	459;431;502;481;49;50;53;95	8.28	0	47.557	0.86438	0.86631	1.29868	0.991473
C9J0J0	Coiled-coil domain-containing protein 126	CCDC126	>tr|C9J0J0|C9J0J0_HUMAN Coiled-coil domain-containing protein 126 (Fragment) OS=Homo sapiens GN=CCDC126 PE=1 SV=6;>sp|Q96EE4|CC126_HUMAN Coiled-coil domain-containing protein 126 OS=Homo sapiens GN=CCDC126 PE=2 SV=2	2	1	1	1	10.9	10.9	10.9	12.711	110	110;140	5.33	0	7.7451	NaN	NaN	NaN	NaN
C9J0J7	Profilin-2	PFN2	>tr|C9J0J7|C9J0J7_HUMAN Profilin-2 OS=Homo sapiens GN=PFN2 PE=1 SV=1;>tr|G5E9Q6|G5E9Q6_HUMAN Profilin OS=Homo sapiens GN=PFN2 PE=1 SV=1;>sp|P35080-2|PROF2_HUMAN Isoform IIb of Profilin-2 OS=Homo sapiens GN=PFN2;>tr|C9JQ45|C9JQ45_HUMAN Profilin OS=Homo sapi	5	5	5	2	50.5	50.5	18.7	9.8402	91	91;188;140;110;125	4.82	0	33.478	1.2209	1.3138	1.01156	1.11452
C9J0K6	Sorcin	SRI	>tr|C9J0K6|C9J0K6_HUMAN Sorcin OS=Homo sapiens GN=SRI PE=1 SV=1;>sp|P30626-3|SORCN_HUMAN Isoform 3 of Sorcin OS=Homo sapiens GN=SRI;>sp|P30626-2|SORCN_HUMAN Isoform 2 of Sorcin OS=Homo sapiens GN=SRI;>sp|P30626|SORCN_HUMAN Sorcin OS=Homo sapiens GN=SRI PE=	6	12	12	12	70.3	70.3	70.3	17.605	155	155;180;183;198;158;72	8.2	0	91.885	1.0221	0.9735	0.798212	0.81248
C9J148	Cyclin-L2	CCNL2	>tr|C9J148|C9J148_HUMAN Cyclin-L2 OS=Homo sapiens GN=CCNL2 PE=1 SV=2;>tr|A0A0C4DGC4|A0A0C4DGC4_HUMAN Cyclin-L2 OS=Homo sapiens GN=CCNL2 PE=1 SV=1;>tr|F2Z3J5|F2Z3J5_HUMAN Cyclin-L2 OS=Homo sapiens GN=CCNL2 PE=1 SV=1;>sp|Q96S94-2|CCNL2_HUMAN Isoform 2 of Cyc	5	1	1	1	8.3	8.3	8.3	18.22	180	180;227;236;226;520	4	0.0096761	1.7293	NaN	NaN	NaN	NaN
C9J1X0	WD repeat-containing protein 91	WDR91	>tr|C9J1X0|C9J1X0_HUMAN WD repeat-containing protein 91 OS=Homo sapiens GN=WDR91 PE=1 SV=1;>sp|A4D1P6-2|WDR91_HUMAN Isoform 2 of WD repeat-containing protein 91 OS=Homo sapiens GN=WDR91;>sp|A4D1P6|WDR91_HUMAN WD repeat-containing protein 91 OS=Homo sapiens	4	6	6	6	9.4	9.4	9.4	79.239	712	712;636;747;365	6.5	0	7.9714	0.58404	NaN	0.905223	NaN
C9J2C0	Tubulin alpha-8 chain	TUBA8	>tr|C9J2C0|C9J2C0_HUMAN Tubulin alpha-8 chain (Fragment) OS=Homo sapiens GN=TUBA8 PE=1 SV=1;>sp|Q9NY65-2|TBA8_HUMAN Isoform 2 of Tubulin alpha-8 chain OS=Homo sapiens GN=TUBA8;>sp|Q9NY65|TBA8_HUMAN Tubulin alpha-8 chain OS=Homo sapiens GN=TUBA8 PE=1 SV=1	3	14	1	1	31.9	1.5	1.5	51.984	467	467;383;449	4.75	1	-2	NaN	NaN	NaN	NaN
C9J2C3	Polypeptide N-acetylgalactosaminyltransferase 3	GALNT3	>tr|C9J2C3|C9J2C3_HUMAN Polypeptide N-acetylgalactosaminyltransferase 3 (Fragment) OS=Homo sapiens GN=GALNT3 PE=1 SV=1;>sp|Q14435|GALT3_HUMAN Polypeptide N-acetylgalactosaminyltransferase 3 OS=Homo sapiens GN=GALNT3 PE=1 SV=2;>sp|Q14435-2|GALT3_HUMAN Isofo	3	2	2	2	6.7	6.7	6.7	53.375	464	464;633;192	6.67	0.00030618	3.1893	NaN	NaN	NaN	0.245664
C9J2P0	Ubiquitin-conjugating enzyme E2 E1	UBE2E1	>tr|C9J2P0|C9J2P0_HUMAN Ubiquitin-conjugating enzyme E2 E1 (Fragment) OS=Homo sapiens GN=UBE2E1 PE=1 SV=1;>tr|H7C061|H7C061_HUMAN Ubiquitin-conjugating enzyme E2 E1 (Fragment) OS=Homo sapiens GN=UBE2E1 PE=1 SV=1;>tr|B7Z306|B7Z306_HUMAN Ubiquitin-conjugatin	5	4	4	1	37.4	37.4	12.2	16.21	147	147;151;167;160;193	7.5	0	66.148	0.73745	0.92208	1.1157	0.97972
C9J2P9	E3 ubiquitin-protein ligase Hakai	CBLL1	>tr|C9J2P9|C9J2P9_HUMAN E3 ubiquitin-protein ligase Hakai (Fragment) OS=Homo sapiens GN=CBLL1 PE=1 SV=6;>sp|Q75N03-2|HAKAI_HUMAN Isoform 2 of E3 ubiquitin-protein ligase Hakai OS=Homo sapiens GN=CBLL1;>sp|Q75N03|HAKAI_HUMAN E3 ubiquitin-protein ligase Haka	3	4	4	4	16.1	16.1	16.1	36.301	322	322;490;491	3.6	0	5.0401	1.0611	NaN	1.37739	NaN
C9J2V2	NF-kappa-B essential modulator	IKBKG	>tr|C9J2V2|C9J2V2_HUMAN NF-kappa-B essential modulator (Fragment) OS=Homo sapiens GN=IKBKG PE=1 SV=1;>tr|C9JH59|C9JH59_HUMAN NF-kappa-B essential modulator (Fragment) OS=Homo sapiens GN=IKBKG PE=1 SV=6;>tr|C9JCG6|C9JCG6_HUMAN NF-kappa-B essential modulator	4	6	1	1	43.6	11.3	11.3	22.252	195	195;172;138;181	3	0.00016295	4.9422	NaN	NaN	NaN	NaN
C9J2Y9	DNA-directed RNA polymerase	POLR2B	>tr|C9J2Y9|C9J2Y9_HUMAN DNA-directed RNA polymerase OS=Homo sapiens GN=POLR2B PE=1 SV=2;>sp|P30876|RPB2_HUMAN DNA-directed RNA polymerase II subunit RPB2 OS=Homo sapiens GN=POLR2B PE=1 SV=1;>tr|C9J4M6|C9J4M6_HUMAN DNA-directed RNA polymerase OS=Homo sapien	3	43	43	43	42.1	42.1	42.1	133.06	1167	1167;1174;1099	5.92	0	203.8	0.94585	1.0417	0.852224	0.884799
C9J384	Protein CMSS1	CMSS1	>tr|C9J384|C9J384_HUMAN Protein CMSS1 (Fragment) OS=Homo sapiens GN=CMSS1 PE=1 SV=1;>sp|Q9BQ75-2|CMS1_HUMAN Isoform 2 of Protein CMSS1 OS=Homo sapiens GN=CMSS1;>sp|Q9BQ75|CMS1_HUMAN Protein CMSS1 OS=Homo sapiens GN=CMSS1 PE=1 SV=2	4	9	9	9	39.1	39.1	39.1	26.228	225	225;261;279;82	5.15	0	31.067	0.91753	0.76061	0.66379	1.26931
C9J3D7	Peroxisomal carnitine O-octanoyltransferase	CROT	>tr|C9J3D7|C9J3D7_HUMAN Peroxisomal carnitine O-octanoyltransferase OS=Homo sapiens GN=CROT PE=1 SV=1;>sp|Q9UKG9|OCTC_HUMAN Peroxisomal carnitine O-octanoyltransferase OS=Homo sapiens GN=CROT PE=1 SV=2;>sp|Q9UKG9-3|OCTC_HUMAN Isoform 3 of Peroxisomal carni	4	5	5	5	10.3	10.3	10.3	65.883	574	574;612;640;87	3.5	0	12.907	0.54936	NaN	0.712454	NaN
C9J406	MICOS complex subunit MIC60	IMMT	>tr|C9J406|C9J406_HUMAN MICOS complex subunit MIC60 OS=Homo sapiens GN=IMMT PE=1 SV=1	1	37	1	1	60.5	2	2	73.253	659	659	11.7	0.00015728	3.8538	NaN	0.48477	NaN	2.34208
C9J473	Protein Mpv17	MPV17	>tr|C9J473|C9J473_HUMAN Protein Mpv17 (Fragment) OS=Homo sapiens GN=MPV17 PE=1 SV=1	1	1	1	1	11.3	11.3	11.3	12.658	115	115	10	0.0017639	2.4196	NaN	NaN	NaN	NaN
C9J494	Probable E3 ubiquitin-protein ligase makorin-2	MKRN2	>tr|C9J494|C9J494_HUMAN Probable E3 ubiquitin-protein ligase makorin-2 OS=Homo sapiens GN=MKRN2 PE=1 SV=1;>sp|Q9H000|MKRN2_HUMAN Probable E3 ubiquitin-protein ligase makorin-2 OS=Homo sapiens GN=MKRN2 PE=1 SV=2;>sp|Q9H000-2|MKRN2_HUMAN Isoform 2 of Probabl	3	12	12	12	26.8	26.8	26.8	46.68	414	414;416;373	5.96	0	69.945	1.066	1.0733	0.993443	0.968054
C9J4K0	Ashwin	C2orf49	>tr|C9J4K0|C9J4K0_HUMAN Ashwin OS=Homo sapiens GN=C2orf49 PE=1 SV=1;>sp|Q9BVC5-2|ASHWN_HUMAN Isoform 2 of Ashwin OS=Homo sapiens GN=C2orf49	2	4	1	1	28.9	6.8	6.8	21.356	190	190;228	4.75	0.00015716	3.823	1.4753	NaN	NaN	NaN
C9J4Z3	60S ribosomal protein L37a	RPL37A	>tr|C9J4Z3|C9J4Z3_HUMAN 60S ribosomal protein L37a OS=Homo sapiens GN=RPL37A PE=1 SV=1;>sp|P61513|RL37A_HUMAN 60S ribosomal protein L37a OS=Homo sapiens GN=RPL37A PE=1 SV=2;>tr|M0R0A1|M0R0A1_HUMAN 60S ribosomal protein L37a OS=Homo sapiens GN=RPL37A PE=1 S	7	3	3	2	55.9	55.9	44.1	7.624	68	68;92;60;72;75;88;58	5.78	0	18.426	0.94841	1.14	0.895736	0.895656
C9J519	Dyslexia-associated protein KIAA0319-like protein	KIAA0319L	>tr|C9J519|C9J519_HUMAN Dyslexia-associated protein KIAA0319-like protein OS=Homo sapiens GN=KIAA0319L PE=1 SV=1;>tr|E7EN73|E7EN73_HUMAN Dyslexia-associated protein KIAA0319-like protein (Fragment) OS=Homo sapiens GN=KIAA0319L PE=1 SV=1;>sp|Q8IZA0-3|K319L_	5	2	2	2	4.1	4.1	4.1	53.946	486	486;1026;491;996;1049	4.33	0.00015625	3.7018	NaN	NaN	NaN	1.45178
C9J5N1	Protein PTGES3L-AARSD1	PTGES3L-AARSD1	>tr|C9J5N1|C9J5N1_HUMAN Protein PTGES3L-AARSD1 OS=Homo sapiens GN=PTGES3L-AARSD1 PE=1 SV=1;>sp|Q9BTE6|AASD1_HUMAN Alanyl-tRNA editing protein Aarsd1 OS=Homo sapiens GN=AARSD1 PE=1 SV=2;>sp|Q9BTE6-2|AASD1_HUMAN Isoform 2 of Alanyl-tRNA editing protein Aarsd	8	14	14	14	39.8	39.8	39.8	55.065	495	495;412;525;586;140;94;84;189	4.94	0	194.95	0.69191	0.67612	0.835981	0.669523
C9J5N7	Armadillo repeat-containing protein 10	ARMC10	>tr|C9J5N7|C9J5N7_HUMAN Armadillo repeat-containing protein 10 (Fragment) OS=Homo sapiens GN=ARMC10 PE=1 SV=1;>sp|Q8N2F6-6|ARM10_HUMAN Isoform 6 of Armadillo repeat-containing protein 10 OS=Homo sapiens GN=ARMC10;>sp|Q8N2F6-4|ARM10_HUMAN Isoform 4 of Armad	12	2	2	2	10.7	10.7	10.7	25.381	233	233;225;249;284;284;308;343;91;153;185;193;212	5	0.0004562	3.0246	NaN	NaN	NaN	NaN
C9J5X1	Tyrosine-protein kinase receptor	IGF1R	>tr|C9J5X1|C9J5X1_HUMAN Tyrosine-protein kinase receptor OS=Homo sapiens GN=IGF1R PE=1 SV=1;>sp|P08069|IGF1R_HUMAN Insulin-like growth factor 1 receptor OS=Homo sapiens GN=IGF1R PE=1 SV=1	8	9	9	9	6.7	6.7	6.7	154.79	1366	1366;1367;1370;1382;90;190;212;1297	7.08	0	10.44	1.5112	1.2047	0.582309	1.13007
C9J712	Profilin-2	PFN2	>tr|C9J712|C9J712_HUMAN Profilin-2 OS=Homo sapiens GN=PFN2 PE=1 SV=1;>sp|P35080|PROF2_HUMAN Profilin-2 OS=Homo sapiens GN=PFN2 PE=1 SV=3	2	4	1	1	40.7	8.8	8.8	9.7982	91	91;140	6.5	1	-2	NaN	3.8009	NaN	NaN
C9J715	Nischarin	NISCH	>tr|C9J715|C9J715_HUMAN Nischarin OS=Homo sapiens GN=NISCH PE=1 SV=1;>sp|Q9Y2I1-4|NISCH_HUMAN Isoform 4 of Nischarin OS=Homo sapiens GN=NISCH;>sp|Q9Y2I1-3|NISCH_HUMAN Isoform 3 of Nischarin OS=Homo sapiens GN=NISCH;>sp|Q9Y2I1|NISCH_HUMAN Nischarin OS=Homo	4	9	9	9	16.5	16.5	16.5	64.079	583	583;515;583;1504	6.71	0	81.246	1.1736	1.2531	1.14684	1.15844
C9J7K9	Phospholipid scramblase 1	PLSCR1	>tr|C9J7K9|C9J7K9_HUMAN Phospholipid scramblase 1 OS=Homo sapiens GN=PLSCR1 PE=1 SV=1;>sp|O15162-2|PLS1_HUMAN Isoform 2 of Phospholipid scramblase 1 OS=Homo sapiens GN=PLSCR1;>sp|O15162|PLS1_HUMAN Phospholipid scramblase 1 OS=Homo sapiens GN=PLSCR1 PE=1 SV	7	6	6	6	24.4	24.4	24.4	34.217	311	311;237;318;171;248;249;171	4.89	0	15.822	NaN	1.2663	1.36812	1.1878
C9J8E1	MAP kinase-activated protein kinase 3	MAPKAPK3	>tr|C9J8E1|C9J8E1_HUMAN MAP kinase-activated protein kinase 3 (Fragment) OS=Homo sapiens GN=MAPKAPK3 PE=1 SV=1;>sp|Q16644|MAPK3_HUMAN MAP kinase-activated protein kinase 3 OS=Homo sapiens GN=MAPKAPK3 PE=1 SV=1	6	6	6	4	22.3	22.3	16.3	37.389	332	332;382;119;268;277;358	5.18	0	57.49	0.8811	0.9811	0.854482	0.78125
C9J8T6	Cytochrome c oxidase copper chaperone	COX17	>tr|C9J8T6|C9J8T6_HUMAN Cytochrome c oxidase copper chaperone OS=Homo sapiens GN=COX17 PE=1 SV=1;>sp|Q14061|COX17_HUMAN Cytochrome c oxidase copper chaperone OS=Homo sapiens GN=COX17 PE=1 SV=2;>tr|H7C4E5|H7C4E5_HUMAN Cytochrome c oxidase copper chaperone (	3	4	4	4	42.9	42.9	42.9	10.853	98	98;63;58	5	0	41.385	NaN	0.87247	NaN	1.15682
C9J9B2	RNA-binding motif, single-stranded-interacting protein 3	RBMS3	>tr|C9J9B2|C9J9B2_HUMAN RNA-binding motif, single-stranded-interacting protein 3 OS=Homo sapiens GN=RBMS3 PE=1 SV=1;>tr|C9JIJ9|C9JIJ9_HUMAN RNA-binding motif, single-stranded-interacting protein 3 OS=Homo sapiens GN=RBMS3 PE=1 SV=1;>sp|Q6XE24-3|RBMS3_HUMAN	7	3	1	1	11.7	3.4	3.4	29.08	264	264;436;419;420;421;433;437	1.67	0.0014819	2.5346	NaN	NaN	NaN	NaN
C9J9K3	40S ribosomal protein SA	RPSA	>tr|C9J9K3|C9J9K3_HUMAN 40S ribosomal protein SA (Fragment) OS=Homo sapiens GN=RPSA PE=1 SV=6;>tr|A0A0C4DG17|A0A0C4DG17_HUMAN 40S ribosomal protein SA OS=Homo sapiens GN=RPSA PE=1 SV=1;>sp|P08865|RSSA_HUMAN 40S ribosomal protein SA OS=Homo sapiens GN=RPSA	6	14	14	14	65.8	65.8	65.8	29.404	263	263;300;295;295;116;73	7.75	0	323.31	0.87828	0.89956	1.19367	1.13648
C9J9V0	Protein PRR14L	PRR14L	>tr|C9J9V0|C9J9V0_HUMAN Protein PRR14L (Fragment) OS=Homo sapiens GN=PRR14L PE=1 SV=1;>sp|Q5THK1-3|PR14L_HUMAN Isoform 3 of Protein PRR14L OS=Homo sapiens GN=PRR14L;>sp|Q5THK1-2|PR14L_HUMAN Isoform 2 of Protein PRR14L OS=Homo sapiens GN=PRR14L;>sp|Q5THK1-4	5	1	1	1	9.4	9.4	9.4	19.347	180	180;1239;2006;2149;2151	6	0.0014863	2.5832	NaN	NaN	NaN	0.797003
C9JA08	60S ribosomal export protein NMD3	NMD3	>tr|C9JA08|C9JA08_HUMAN 60S ribosomal export protein NMD3 OS=Homo sapiens GN=NMD3 PE=1 SV=1;>sp|Q96D46|NMD3_HUMAN 60S ribosomal export protein NMD3 OS=Homo sapiens GN=NMD3 PE=1 SV=1;>tr|C9J0B9|C9J0B9_HUMAN 60S ribosomal export protein NMD3 (Fragment) OS=Ho	6	14	14	14	36.1	36.1	36.1	60.125	529	529;503;218;155;162;98	8.41	0	97.878	1.0899	1.1459	1.04583	1.07987
C9JA28	Translocon-associated protein subunit gamma	SSR3	>tr|C9JA28|C9JA28_HUMAN Translocon-associated protein subunit gamma OS=Homo sapiens GN=SSR3 PE=1 SV=1;>sp|Q9UNL2|SSRG_HUMAN Translocon-associated protein subunit gamma OS=Homo sapiens GN=SSR3 PE=1 SV=1;>sp|Q9UNL2-2|SSRG_HUMAN Isoform 2 of Translocon-associ	3	1	1	1	8	8	8	20.161	174	174;185;198	4.5	0	8.4208	NaN	NaN	NaN	1.08823
C9JA33	Paralemmin-2	PALM2	>tr|C9JA33|C9JA33_HUMAN Paralemmin-2 OS=Homo sapiens GN=PALM2 PE=1 SV=1;>tr|B1ALY0|B1ALY0_HUMAN Protein PALM2-AKAP2 (Fragment) OS=Homo sapiens GN=PALM2-AKAP2 PE=1 SV=1;>sp|Q8IXS6|PALM2_HUMAN Paralemmin-2 OS=Homo sapiens GN=PALM2 PE=1 SV=3;>sp|Q8IXS6-2|PALM	4	2	2	2	7.7	7.7	7.7	41.924	377	377;433;379;411	6.4	0	24.234	NaN	NaN	NaN	1.14662
C9JAG1	Ethanolaminephosphotransferase 1	EPT1	>tr|C9JAG1|C9JAG1_HUMAN Ethanolaminephosphotransferase 1 (Fragment) OS=Homo sapiens GN=EPT1 PE=1 SV=1;>tr|A0A087WW58|A0A087WW58_HUMAN Ethanolaminephosphotransferase 1 OS=Homo sapiens GN=EPT1 PE=1 SV=1;>sp|Q9C0D9|EPT1_HUMAN Ethanolaminephosphotransferase 1	3	2	2	2	21.7	21.7	21.7	20.557	180	180;396;397	8	0	15.916	NaN	1.399	2.02593	2.13338
C9JNU6	HIG1 domain family member 1A, mitochondrial;HIG1 domain family member 1C	HIGD1A	>tr|C9JAW5|C9JAW5_HUMAN Uncharacterized protein OS=Homo sapiens PE=4 SV=1;>tr|C9JNU6|C9JNU6_HUMAN HIG1 domain family member 1A, mitochondrial OS=Homo sapiens GN=HIGD1A PE=4 SV=1;>sp|Q9Y241|HIG1A_HUMAN HIG1 domain family member 1A, mitochondrial OS=Homo sap	5	1	1	1	10.8	10.8	10.8	8.8131	83	83;96;93;97;107	2.54	0.0036044	2.1159	NaN	0.78232	0.812414	0.663658
C9JAX1	Frataxin, mitochondrial	FXN	>tr|C9JAX1|C9JAX1_HUMAN Frataxin, mitochondrial OS=Homo sapiens GN=FXN PE=1 SV=1;>sp|Q16595|FRDA_HUMAN Frataxin, mitochondrial OS=Homo sapiens GN=FXN PE=1 SV=2;>tr|H7C585|H7C585_HUMAN Frataxin, mitochondrial (Fragment) OS=Homo sapiens GN=FXN PE=1 SV=1	5	6	6	6	59.3	59.3	59.3	14.91	135	135;210;108;171;196	4.87	0	37.512	0.97046	1.0836	1.47643	0.828295
C9JBI3	Phosphoserine phosphatase	PSPH	>tr|C9JBI3|C9JBI3_HUMAN Phosphoserine phosphatase (Fragment) OS=Homo sapiens GN=PSPH PE=1 SV=1;>sp|P78330|SERB_HUMAN Phosphoserine phosphatase OS=Homo sapiens GN=PSPH PE=1 SV=2	4	10	10	10	50.8	50.8	50.8	20.745	187	187;225;46;90	6.7	0	38.414	0.7573	0.80527	0.977804	1.1019
C9JCU6	Mitogen-activated protein kinase kinase kinase kinase 2	MAP4K2	>tr|C9JCU6|C9JCU6_HUMAN Mitogen-activated protein kinase kinase kinase kinase 2 (Fragment) OS=Homo sapiens GN=MAP4K2 PE=1 SV=1;>tr|A0A0A6YYA7|A0A0A6YYA7_HUMAN Mitogen-activated protein kinase kinase kinase kinase OS=Homo sapiens GN=MAP4K2 PE=1 SV=1;>sp|Q12	4	2	2	2	8.8	8.8	8.8	34.767	307	307;812;812;820	3.5	0.00060514	2.9011	NaN	2.4508	NaN	NaN
C9JDY5	Neuroserpin	SERPINI1	>tr|C9JDY5|C9JDY5_HUMAN Neuroserpin (Fragment) OS=Homo sapiens GN=SERPINI1 PE=1 SV=1;>sp|Q99574|NEUS_HUMAN Neuroserpin OS=Homo sapiens GN=SERPINI1 PE=1 SV=1	2	1	1	1	4.5	4.5	4.5	27.747	245	245;410	5.5	0.009284	1.7613	NaN	NaN	NaN	NaN
C9JE01	WD repeat domain phosphoinositide-interacting protein 4	WDR45	>tr|C9JE01|C9JE01_HUMAN WD repeat domain phosphoinositide-interacting protein 4 (Fragment) OS=Homo sapiens GN=WDR45 PE=1 SV=1;>tr|C9JUS5|C9JUS5_HUMAN WD repeat domain phosphoinositide-interacting protein 4 (Fragment) OS=Homo sapiens GN=WDR45 PE=1 SV=1;>tr|	13	6	6	4	43	43	25.9	17.995	158	158;190;213;256;346;360;361;371;138;166;325;287;142	6.78	0	22.028	NaN	NaN	3.40518	3.18624
C9JE12	Transmembrane and ubiquitin-like domain-containing protein 1	TMUB1	>tr|C9JE12|C9JE12_HUMAN Transmembrane and ubiquitin-like domain-containing protein 1 (Fragment) OS=Homo sapiens GN=TMUB1 PE=1 SV=1;>tr|C9JCW7|C9JCW7_HUMAN Transmembrane and ubiquitin-like domain-containing protein 1 (Fragment) OS=Homo sapiens GN=TMUB1 PE=1	3	4	4	4	34.2	34.2	34.2	16.12	152	152;170;246	4.62	0	10.758	0.66723	0.31716	NaN	NaN
C9JE27	E3 ubiquitin-protein ligase rififylin	RFFL	>tr|C9JE27|C9JE27_HUMAN E3 ubiquitin-protein ligase rififylin (Fragment) OS=Homo sapiens GN=RFFL PE=1 SV=2;>sp|Q8WZ73-3|RFFL_HUMAN Isoform 3 of E3 ubiquitin-protein ligase rififylin OS=Homo sapiens GN=RFFL;>sp|Q8WZ73-2|RFFL_HUMAN Isoform 2 of E3 ubiquitin-	6	2	2	2	16.4	16.4	16.4	17.111	152	152;327;355;363;60;127	12	0.0055484	1.9287	NaN	1.3988	1.22591	NaN
C9JEN3	Protein lifeguard 3	TMBIM1	>tr|C9JEN3|C9JEN3_HUMAN Protein lifeguard 3 (Fragment) OS=Homo sapiens GN=TMBIM1 PE=1 SV=1;>tr|C9IYT2|C9IYT2_HUMAN Protein lifeguard 3 (Fragment) OS=Homo sapiens GN=TMBIM1 PE=1 SV=1;>tr|F8WDY4|F8WDY4_HUMAN Protein lifeguard 3 OS=Homo sapiens GN=TMBIM1 PE=1	8	1	1	1	14.2	14.2	14.2	11.535	106	106;107;140;150;167;171;215;311	1	0.00015676	3.7765	NaN	NaN	NaN	NaN
C9JEX3	Myotubularin-related protein 2	MTMR2	>tr|C9JEX3|C9JEX3_HUMAN Myotubularin-related protein 2 (Fragment) OS=Homo sapiens GN=MTMR2 PE=1 SV=6;>sp|Q13614-2|MTMR2_HUMAN Isoform 2 of Myotubularin-related protein 2 OS=Homo sapiens GN=MTMR2;>sp|Q13614|MTMR2_HUMAN Myotubularin-related protein 2 OS=Homo	4	16	16	13	36	36	30.6	64.49	556	556;571;643;415	5.59	0	58.139	0.85122	0.8492	0.744103	0.747887
C9JEZ4	Cdc42 effector protein 3	CDC42EP3	>tr|C9JEZ4|C9JEZ4_HUMAN Cdc42 effector protein 3 (Fragment) OS=Homo sapiens GN=CDC42EP3 PE=1 SV=6;>sp|Q9UKI2|BORG2_HUMAN Cdc42 effector protein 3 OS=Homo sapiens GN=CDC42EP3 PE=1 SV=1	2	1	1	1	8.4	8.4	8.4	23.507	215	215;254	11.5	0	10.365	NaN	NaN	NaN	NaN
C9JF62	NEDD8-conjugating enzyme UBE2F	UBE2F	>tr|C9JF62|C9JF62_HUMAN NEDD8-conjugating enzyme UBE2F (Fragment) OS=Homo sapiens GN=UBE2F PE=1 SV=1;>tr|C9JSK8|C9JSK8_HUMAN NEDD8-conjugating enzyme UBE2F (Fragment) OS=Homo sapiens GN=UBE2F PE=1 SV=1;>tr|C9IZ93|C9IZ93_HUMAN NEDD8-conjugating enzyme UBE2F	9	1	1	1	9.4	9.4	9.4	15.674	139	139;153;163;171;153;161;164;185;211	7	0.001767	2.4389	1.0002	NaN	NaN	NaN
C9JFE4	COP9 signalosome complex subunit 1	GPS1	>tr|C9JFE4|C9JFE4_HUMAN COP9 signalosome complex subunit 1 OS=Homo sapiens GN=GPS1 PE=1 SV=2;>tr|A0A096LP07|A0A096LP07_HUMAN COP9 signalosome complex subunit 1 OS=Homo sapiens GN=GPS1 PE=1 SV=1;>tr|A0A096LPJ3|A0A096LPJ3_HUMAN COP9 signalosome complex subun	18	15	15	15	40.3	40.3	40.3	53.371	471	471;486;490;526;487;491;527;549;210;168;253;134;139;101;166;168;186;79	7.03	0	168.14	0.93109	0.94863	0.962371	1.05825
C9JFR7	Cytochrome c	CYCS	>tr|C9JFR7|C9JFR7_HUMAN Cytochrome c (Fragment) OS=Homo sapiens GN=CYCS PE=1 SV=1;>sp|P99999|CYC_HUMAN Cytochrome c OS=Homo sapiens GN=CYCS PE=1 SV=2	3	7	7	7	63.4	63.4	63.4	11.333	101	101;105;105	5.05	0	65.178	1.1793	1.1997	1.24168	1.24421
C9JG41	Integral membrane protein 2C	ITM2C	>tr|C9JG41|C9JG41_HUMAN Integral membrane protein 2C (Fragment) OS=Homo sapiens GN=ITM2C PE=1 SV=1;>sp|Q9NQX7-2|ITM2C_HUMAN Isoform 2 of Integral membrane protein 2C OS=Homo sapiens GN=ITM2C;>sp|Q9NQX7|ITM2C_HUMAN Integral membrane protein 2C OS=Homo sapie	7	4	4	4	36.1	36.1	36.1	20.056	180	180;220;267;230;122;125;205	5.83	0	30.245	0.74186	0.82476	2.92637	1.88157
C9JG63	Sprouty-related, EVH1 domain-containing protein 2	SPRED2	>tr|C9JG63|C9JG63_HUMAN Sprouty-related, EVH1 domain-containing protein 2 (Fragment) OS=Homo sapiens GN=SPRED2 PE=1 SV=6;>sp|Q7Z698-2|SPRE2_HUMAN Isoform 2 of Sprouty-related, EVH1 domain-containing protein 2 OS=Homo sapiens GN=SPRED2;>sp|Q7Z698|SPRE2_HUMA	3	1	1	1	2.5	2.5	2.5	49.1	432	432;415;418	4.5	0.0058156	1.8913	NaN	NaN	NaN	NaN
C9JG86	Histone-lysine N-methyltransferase SETD2	SETD2	>tr|C9JG86|C9JG86_HUMAN Histone-lysine N-methyltransferase SETD2 (Fragment) OS=Homo sapiens GN=SETD2 PE=1 SV=1;>sp|Q9BYW2-3|SETD2_HUMAN Isoform 3 of Histone-lysine N-methyltransferase SETD2 OS=Homo sapiens GN=SETD2;>sp|Q9BYW2-2|SETD2_HUMAN Isoform 2 of His	7	8	8	8	7.7	7.7	7.7	149.25	1340	1340;1572;1714;2564;1365;1290;1675	6	0	24.599	0.76702	NaN	0.939055	0.793399
C9JG97	Angio-associated migratory cell protein	AAMP	>tr|C9JG97|C9JG97_HUMAN Angio-associated migratory cell protein OS=Homo sapiens GN=AAMP PE=1 SV=1;>tr|C9JEH3|C9JEH3_HUMAN Angio-associated migratory cell protein OS=Homo sapiens GN=AAMP PE=1 SV=1;>sp|Q13685|AAMP_HUMAN Angio-associated migratory cell protei	5	10	10	10	25.8	25.8	25.8	44.693	415	415;435;434;200;189	5.87	0	59.798	0.90055	0.86314	1.05281	0.947508
C9JGI3	Thymidine phosphorylase	TYMP	>tr|C9JGI3|C9JGI3_HUMAN Thymidine phosphorylase (Fragment) OS=Homo sapiens GN=TYMP PE=1 SV=1;>sp|P19971|TYPH_HUMAN Thymidine phosphorylase OS=Homo sapiens GN=TYMP PE=1 SV=2;>sp|P19971-2|TYPH_HUMAN Isoform 2 of Thymidine phosphorylase OS=Homo sapiens GN=TYM	3	11	11	11	30.1	30.1	30.1	46.087	445	445;482;487	5.28	0	47.021	0.65313	0.73908	1.03739	1.02762
C9JIE2	TBC1 domain family member 1	TBC1D1	>tr|C9JIE2|C9JIE2_HUMAN TBC1 domain family member 1 (Fragment) OS=Homo sapiens GN=TBC1D1 PE=1 SV=2;>sp|Q86TI0-2|TBCD1_HUMAN Isoform 2 of TBC1 domain family member 1 OS=Homo sapiens GN=TBC1D1;>sp|Q86TI0|TBCD1_HUMAN TBC1 domain family member 1 OS=Homo sapien	7	2	1	1	3.7	2	2	67.326	599	599;1159;1168;177;226;252;856	1	0.00015977	4.2547	NaN	NaN	NaN	NaN
C9JIF9	Acylamino-acid-releasing enzyme	APEH	>tr|C9JIF9|C9JIF9_HUMAN Acylamino-acid-releasing enzyme OS=Homo sapiens GN=APEH PE=1 SV=1;>sp|P13798|ACPH_HUMAN Acylamino-acid-releasing enzyme OS=Homo sapiens GN=APEH PE=1 SV=4;>tr|H7C1U0|H7C1U0_HUMAN Acylamino-acid-releasing enzyme (Fragment) OS=Homo sap	7	19	19	19	36.2	36.2	36.2	81.673	737	737;732;308;284;232;50;47	7.71	0	323.31	0.76728	0.79859	0.794976	0.799361
C9JIZ6	Prosaposin	PSAP	>tr|C9JIZ6|C9JIZ6_HUMAN Prosaposin OS=Homo sapiens GN=PSAP PE=1 SV=2;>sp|P07602|SAP_HUMAN Prosaposin OS=Homo sapiens GN=PSAP PE=1 SV=2;>sp|P07602-2|SAP_HUMAN Isoform Sap-mu-6 of Prosaposin OS=Homo sapiens GN=PSAP;>sp|P07602-3|SAP_HUMAN Isoform Sap-mu-9 of	6	16	16	16	32.4	32.4	32.4	58.44	527	527;524;526;527;240;167	7.35	0	41.402	0.72539	0.73356	0.729501	0.743052
C9JJ19	28S ribosomal protein S34, mitochondrial	MRPS34	>tr|C9JJ19|C9JJ19_HUMAN 28S ribosomal protein S34, mitochondrial OS=Homo sapiens GN=MRPS34 PE=1 SV=2;>sp|P82930|RT34_HUMAN 28S ribosomal protein S34, mitochondrial OS=Homo sapiens GN=MRPS34 PE=1 SV=2;>tr|A0A087WUZ8|A0A087WUZ8_HUMAN 28S ribosomal protein S3	3	11	11	11	57.8	57.8	57.8	26.332	225	225;218;176	7.44	0	128.55	1.213	1.2627	1.20217	1.30393
C9JJN9	Vacuolar protein sorting-associated protein 8 homolog	VPS8	>tr|C9JJN9|C9JJN9_HUMAN Vacuolar protein sorting-associated protein 8 homolog OS=Homo sapiens GN=VPS8 PE=1 SV=1;>sp|Q8N3P4-3|VPS8_HUMAN Isoform 3 of Vacuolar protein sorting-associated protein 8 homolog OS=Homo sapiens GN=VPS8;>sp|Q8N3P4|VPS8_HUMAN Vacuola	5	6	6	6	4.1	4.1	4.1	161.8	1428	1428;1426;1428;1336;57	7.78	0	12.747	1.0046	NaN	1.00732	0.668405
C9JJV1	Protein TSSC4	TSSC4	>tr|C9JJV1|C9JJV1_HUMAN Protein TSSC4 (Fragment) OS=Homo sapiens GN=TSSC4 PE=1 SV=6;>sp|Q9Y5U2-2|TSSC4_HUMAN Isoform 2 of Protein TSSC4 OS=Homo sapiens GN=TSSC4;>sp|Q9Y5U2|TSSC4_HUMAN Protein TSSC4 OS=Homo sapiens GN=TSSC4 PE=1 SV=3;>tr|A6NCC9|A6NCC9_HUMAN	8	7	7	7	34.3	34.3	34.3	21.908	207	207;265;329;127;191;203;110;112	6.47	0	17.638	1.2207	0.72305	1.60328	1.56157
C9JKV5	Melanophilin	MLPH	>tr|C9JKV5|C9JKV5_HUMAN Melanophilin (Fragment) OS=Homo sapiens GN=MLPH PE=1 SV=1;>sp|Q9BV36-5|MELPH_HUMAN Isoform 5 of Melanophilin OS=Homo sapiens GN=MLPH;>sp|Q9BV36-3|MELPH_HUMAN Isoform 3 of Melanophilin OS=Homo sapiens GN=MLPH;>sp|Q9BV36-4|MELPH_HUMAN	7	2	2	2	24.4	24.4	24.4	15.368	131	131;457;480;551;572;600;70	9	0.00016287	4.9381	NaN	1.2692	NaN	NaN
C9JL19	60 kDa heat shock protein, mitochondrial	HSPD1	>tr|C9JL19|C9JL19_HUMAN 60 kDa heat shock protein, mitochondrial (Fragment) OS=Homo sapiens GN=HSPD1 PE=1 SV=1	1	3	1	1	49.4	9.6	9.6	8.9906	83	83	3	1	-2	NaN	NaN	NaN	NaN
C9JL26	1-acyl-sn-glycerol-3-phosphate acyltransferase gamma	AGPAT3	>tr|C9JL26|C9JL26_HUMAN 1-acyl-sn-glycerol-3-phosphate acyltransferase gamma (Fragment) OS=Homo sapiens GN=AGPAT3 PE=1 SV=1;>sp|Q9NRZ7-2|PLCC_HUMAN Isoform 2 of 1-acyl-sn-glycerol-3-phosphate acyltransferase gamma OS=Homo sapiens GN=AGPAT3;>sp|Q9NRZ7|PLCC_	5	2	2	2	7.5	7.5	7.5	29.589	255	255;314;376;396;128	3	0.00060542	2.9086	NaN	NaN	NaN	NaN
C9JLU1	DNA-directed RNA polymerases I, II, and III subunit RPABC3	POLR2H	>tr|C9JLU1|C9JLU1_HUMAN DNA-directed RNA polymerases I, II, and III subunit RPABC3 (Fragment) OS=Homo sapiens GN=POLR2H PE=1 SV=6;>sp|P52434|RPAB3_HUMAN DNA-directed RNA polymerases I, II, and III subunit RPABC3 OS=Homo sapiens GN=POLR2H PE=1 SV=4;>sp|P524	6	5	5	5	53.4	53.4	53.4	16.925	148	148;150;114;175;122;86	6.91	0	47.741	1.6297	1.6656	1.34472	1.2808
C9JLW8	Mapk-regulated corepressor-interacting protein 1	FAM195B	>sp|C9JLW8|F195B_HUMAN Mapk-regulated corepressor-interacting protein 1 OS=Homo sapiens GN=FAM195B PE=1 SV=1;>tr|I3L2L5|I3L2L5_HUMAN Mapk-regulated corepressor-interacting protein 1 OS=Homo sapiens GN=FAM195B PE=1 SV=1;>tr|I3L4Q0|I3L4Q0_HUMAN HCG1818442, i	5	5	5	5	48.5	48.5	48.5	10.92	97	97;92;118;63;117	6.18	0	30.306	0.88713	1.18	1.19579	1.26245
C9JMA2	Mannan-binding lectin serine protease 1	MASP1	>tr|C9JMA2|C9JMA2_HUMAN Mannan-binding lectin serine protease 1 (Fragment) OS=Homo sapiens GN=MASP1 PE=1 SV=6;>tr|F8W876|F8W876_HUMAN Mannan-binding lectin serine protease 1 OS=Homo sapiens GN=MASP1 PE=1 SV=1;>sp|P48740-3|MASP1_HUMAN Isoform 3 of Mannan-bi	6	1	1	1	5.4	5.4	5.4	23.727	204	204;354;380;615;699;728	6	0.0059499	1.8709	NaN	NaN	NaN	NaN
C9JME2	FERM, RhoGEF and pleckstrin domain-containing protein 1	FARP1	>tr|C9JME2|C9JME2_HUMAN FERM, RhoGEF and pleckstrin domain-containing protein 1 OS=Homo sapiens GN=FARP1 PE=1 SV=2;>sp|Q9Y4F1|FARP1_HUMAN FERM, RhoGEF and pleckstrin domain-containing protein 1 OS=Homo sapiens GN=FARP1 PE=1 SV=1;>sp|Q9Y4F1-2|FARP1_HUMAN Is	8	15	15	15	16.6	16.6	16.6	122.09	1076	1076;1045;1076;203;215;248;171;129	7.93	0	66.477	0.2031	0.19228	0.401043	0.361494
C9JMI8	TBC1 domain family member 25	TBC1D25	>tr|C9JMI8|C9JMI8_HUMAN TBC1 domain family member 25 (Fragment) OS=Homo sapiens GN=TBC1D25 PE=1 SV=1;>sp|Q3MII6-2|TBC25_HUMAN Isoform 2 of TBC1 domain family member 25 OS=Homo sapiens GN=TBC1D25;>sp|Q3MII6|TBC25_HUMAN TBC1 domain family member 25 OS=Homo s	3	1	1	1	8.7	8.7	8.7	24.961	230	230;100;688	1	0	13.365	NaN	NaN	NaN	NaN
C9JMM4	FAST kinase domain-containing protein 1	FASTKD1	>tr|C9JMM4|C9JMM4_HUMAN FAST kinase domain-containing protein 1 (Fragment) OS=Homo sapiens GN=FASTKD1 PE=1 SV=1;>tr|E7EW60|E7EW60_HUMAN FAST kinase domain-containing protein 1 (Fragment) OS=Homo sapiens GN=FASTKD1 PE=1 SV=1;>tr|C9JTP4|C9JTP4_HUMAN FAST kin	5	1	1	1	8.7	8.7	8.7	11.953	104	104;253;276;804;847	7	0.0067825	1.836	NaN	NaN	NaN	NaN
C9JNM8	Transcription termination factor 1, mitochondrial	MTERF1	>tr|C9JNM8|C9JNM8_HUMAN Transcription termination factor 1, mitochondrial (Fragment) OS=Homo sapiens GN=MTERF1 PE=1 SV=1;>tr|C9JE25|C9JE25_HUMAN Transcription termination factor 1, mitochondrial (Fragment) OS=Homo sapiens GN=MTERF1 PE=1 SV=1;>tr|B4DPR9|B4D	4	1	1	1	6.5	6.5	6.5	16.232	139	139;158;379;399	11.8	0.0096706	1.7232	NaN	NaN	NaN	NaN
C9JNT2	DNA excision repair protein ERCC-8	ERCC8	>tr|C9JNT2|C9JNT2_HUMAN DNA excision repair protein ERCC-8 (Fragment) OS=Homo sapiens GN=ERCC8 PE=1 SV=1;>sp|Q13216|ERCC8_HUMAN DNA excision repair protein ERCC-8 OS=Homo sapiens GN=ERCC8 PE=1 SV=1	2	1	1	1	9	9	9	14.971	134	134;396	5	0.0033251	2.1599	NaN	NaN	NaN	NaN
C9JP00	Muscleblind-like protein 1	MBNL1	>tr|C9JP00|C9JP00_HUMAN Muscleblind-like protein 1 OS=Homo sapiens GN=MBNL1 PE=1 SV=1;>tr|A0A0A0MQX8|A0A0A0MQX8_HUMAN Muscleblind-like protein 1 OS=Homo sapiens GN=MBNL1 PE=1 SV=1;>sp|Q9NR56|MBNL1_HUMAN Muscleblind-like protein 1 OS=Homo sapiens GN=MBNL1 P	19	11	11	7	39.4	39.4	29	37.898	348	348;400;388;340;342;370;382;302;314;329;343;155;210;342;334;354;58;292;304	5.15	0	75.757	0.74406	0.90074	1.24264	0.895335
C9JPL0	Cyclin-L1	CCNL1	>tr|C9JPL0|C9JPL0_HUMAN Cyclin-L1 OS=Homo sapiens GN=CCNL1 PE=1 SV=1;>sp|Q9UK58|CCNL1_HUMAN Cyclin-L1 OS=Homo sapiens GN=CCNL1 PE=1 SV=1;>sp|Q9UK58-4|CCNL1_HUMAN Isoform 2 of Cyclin-L1 OS=Homo sapiens GN=CCNL1	5	3	3	3	8.4	8.4	8.4	47.788	428	428;526;232;59;172	8.33	0	6.5755	NaN	0.55289	NaN	0.830289
C9JPX5	MLN64 N-terminal domain homolog	STARD3NL	>tr|C9JPX5|C9JPX5_HUMAN MLN64 N-terminal domain homolog (Fragment) OS=Homo sapiens GN=STARD3NL PE=1 SV=1;>tr|C9JKL2|C9JKL2_HUMAN MLN64 N-terminal domain homolog OS=Homo sapiens GN=STARD3NL PE=1 SV=1;>sp|O95772-2|MENTO_HUMAN Isoform 2 of MLN64 N-terminal do	4	1	1	1	4.9	4.9	4.9	23.505	206	206;216;227;234	10.5	0.0017603	2.3954	NaN	NaN	NaN	NaN
C9JQB1	Nucleoside diphosphate kinase	NME6	>tr|C9JQB1|C9JQB1_HUMAN Nucleoside diphosphate kinase OS=Homo sapiens GN=NME6 PE=1 SV=1;>tr|C9J9V6|C9J9V6_HUMAN Nucleoside diphosphate kinase (Fragment) OS=Homo sapiens GN=NME6 PE=1 SV=1;>tr|A0A0C4DG91|A0A0C4DG91_HUMAN Nucleoside diphosphate kinase OS=Homo	4	1	1	1	9.9	9.9	9.9	16.188	141	141;174;194;186	3.33	0	8.1479	NaN	NaN	NaN	1.05011
C9JQD4	Peptidyl-prolyl cis-trans isomerase	PPIH	>tr|C9JQD4|C9JQD4_HUMAN Peptidyl-prolyl cis-trans isomerase (Fragment) OS=Homo sapiens GN=PPIH PE=1 SV=1;>sp|O43447|PPIH_HUMAN Peptidyl-prolyl cis-trans isomerase H OS=Homo sapiens GN=PPIH PE=1 SV=1;>tr|H0YEL5|H0YEL5_HUMAN Peptidyl-prolyl cis-trans isomera	5	8	8	8	53.5	53.5	53.5	15.8	144	144;177;96;134;57	6.59	0	60.849	0.84557	0.85317	0.926956	0.964413
C9JQV3	Serine/threonine-protein kinase 11-interacting protein	STK11IP	>tr|C9JQV3|C9JQV3_HUMAN Serine/threonine-protein kinase 11-interacting protein OS=Homo sapiens GN=STK11IP PE=1 SV=1;>sp|Q8N1F8|S11IP_HUMAN Serine/threonine-protein kinase 11-interacting protein OS=Homo sapiens GN=STK11IP PE=1 SV=3	4	7	7	7	8.2	8.2	8.2	120.26	1088	1088;1099;747;166	3.78	0	21.118	1.1229	NaN	0.585789	1.28791
C9JR96	Neprilysin	MME	>tr|C9JR96|C9JR96_HUMAN Neprilysin (Fragment) OS=Homo sapiens GN=MME PE=1 SV=1;>sp|P08473|NEP_HUMAN Neprilysin OS=Homo sapiens GN=MME PE=1 SV=2;>tr|C9JDZ3|C9JDZ3_HUMAN Neprilysin (Fragment) OS=Homo sapiens GN=MME PE=1 SV=1;>tr|C9IYX7|C9IYX7_HUMAN Neprilysi	5	2	2	2	12.9	12.9	12.9	26.223	233	233;750;93;119;161	4.67	0.00030595	3.18	0.37648	NaN	NaN	NaN
C9JRY4	Vesicle-trafficking protein SEC22a	SEC22A	>tr|C9JRY4|C9JRY4_HUMAN Vesicle-trafficking protein SEC22a (Fragment) OS=Homo sapiens GN=SEC22A PE=1 SV=1;>tr|C9JNZ0|C9JNZ0_HUMAN Vesicle-trafficking protein SEC22a (Fragment) OS=Homo sapiens GN=SEC22A PE=1 SV=7;>sp|Q96IW7|SC22A_HUMAN Vesicle-trafficking p	8	3	3	3	12.8	12.8	12.8	24.506	218	218;288;307;71;99;101;108;138	4.67	0	8.3276	NaN	NaN	1.20169	0.935716
C9JRZ6	MICOS complex subunit MIC19	CHCHD3	>tr|C9JRZ6|C9JRZ6_HUMAN MICOS complex subunit MIC19 OS=Homo sapiens GN=CHCHD3 PE=1 SV=1;>sp|Q9NX63|MIC19_HUMAN MICOS complex subunit MIC19 OS=Homo sapiens GN=CHCHD3 PE=1 SV=1;>tr|F8WAR4|F8WAR4_HUMAN MICOS complex subunit MIC19 OS=Homo sapiens GN=CHCHD3 PE=	4	10	10	10	35.3	35.3	35.3	26.694	232	232;227;241;63	5.12	0	69.766	1.2368	1.1779	1.1501	1.17669
C9JTA8	UPF0538 protein C2orf76	C2orf76	>tr|C9JTA8|C9JTA8_HUMAN UPF0538 protein C2orf76 (Fragment) OS=Homo sapiens GN=C2orf76 PE=1 SV=1;>sp|Q3KRA6|CB076_HUMAN UPF0538 protein C2orf76 OS=Homo sapiens GN=C2orf76 PE=1 SV=3	2	2	2	2	28.2	28.2	28.2	9.6541	85	85;126	4	0.0030475	2.2011	0.85062	NaN	NaN	NaN
C9JTE9	B-cell receptor-associated protein 29	BCAP29	>tr|C9JTE9|C9JTE9_HUMAN B-cell receptor-associated protein 29 (Fragment) OS=Homo sapiens GN=BCAP29 PE=1 SV=1;>tr|H7C5E2|H7C5E2_HUMAN B-cell receptor-associated protein 29 (Fragment) OS=Homo sapiens GN=BCAP29 PE=1 SV=1;>sp|Q9UHQ4|BAP29_HUMAN B-cell receptor	9	3	3	3	13.5	13.5	13.5	26.953	230	230;294;241;348;133;171;196;147;163	3.6	0	16.666	NaN	0.98742	0.780092	0.658241
C9JTT8	BET1 homolog	BET1	>tr|C9JTT8|C9JTT8_HUMAN BET1 homolog OS=Homo sapiens GN=BET1 PE=1 SV=1;>tr|Q68DU7|Q68DU7_HUMAN BET1 homolog OS=Homo sapiens GN=DKFZp781C0425 PE=1 SV=1;>tr|H7C1N3|H7C1N3_HUMAN BET1 homolog (Fragment) OS=Homo sapiens GN=BET1 PE=1 SV=1;>sp|O15155-2|BET1_HUMAN	5	1	1	1	11.2	11.2	11.2	11.056	98	98;127;133;83;118	11	0.0014896	2.6294	NaN	NaN	NaN	NaN
C9JU34	Ras-responsive element-binding protein 1	RREB1	>tr|C9JU34|C9JU34_HUMAN Ras-responsive element-binding protein 1 (Fragment) OS=Homo sapiens GN=RREB1 PE=1 SV=1;>sp|Q92766-5|RREB1_HUMAN Isoform 5 of Ras-responsive element-binding protein 1 OS=Homo sapiens GN=RREB1;>sp|Q92766-3|RREB1_HUMAN Isoform 3 of Ras	8	5	5	5	9.3	9.3	9.3	85.48	778	778;1421;1476;1687;1742;136;164;314	8.83	0	5.2391	0.79219	0.67894	NaN	1.02359
C9JU48	Ankyrin repeat domain-containing protein 54	ANKRD54	>tr|C9JU48|C9JU48_HUMAN Ankyrin repeat domain-containing protein 54 (Fragment) OS=Homo sapiens GN=ANKRD54 PE=1 SV=6;>tr|D3YTC9|D3YTC9_HUMAN Ankyrin repeat domain-containing protein 54 OS=Homo sapiens GN=ANKRD54 PE=1 SV=1;>sp|Q6NXT1|ANR54_HUMAN Ankyrin repe	7	2	2	2	17.6	17.6	17.6	22.608	216	216;284;300;90;156;178;180	9.25	0	9.7308	0.74781	NaN	NaN	1.38217
C9JVE2	DCN1-like protein	DCUN1D1	>tr|C9JVE2|C9JVE2_HUMAN DCN1-like protein OS=Homo sapiens GN=DCUN1D1 PE=1 SV=1;>sp|Q96GG9|DCNL1_HUMAN DCN1-like protein 1 OS=Homo sapiens GN=DCUN1D1 PE=1 SV=1;>tr|C9J8R4|C9J8R4_HUMAN DCN1-like protein (Fragment) OS=Homo sapiens GN=DCUN1D1 PE=1 SV=1	6	10	10	10	36.5	36.5	36.5	28.305	244	244;259;128;75;92;98	7.31	0	72.778	1.4759	1.6242	1.34483	1.26231
C9JW63	UDP-N-acetylglucosamine transporter	SLC35A3	>tr|C9JW63|C9JW63_HUMAN UDP-N-acetylglucosamine transporter (Fragment) OS=Homo sapiens GN=SLC35A3 PE=1 SV=1;>sp|Q9Y2D2-3|S35A3_HUMAN Isoform 3 of UDP-N-acetylglucosamine transporter OS=Homo sapiens GN=SLC35A3;>sp|Q9Y2D2|S35A3_HUMAN UDP-N-acetylglucosamine	5	3	3	3	12.9	12.9	12.9	24.961	224	224;220;325;367;84	11	0	23.138	0.88865	NaN	NaN	0.658458
C9JWU9	Mesoderm-specific transcript homolog protein	MEST	>tr|C9JWU9|C9JWU9_HUMAN Mesoderm-specific transcript homolog protein (Fragment) OS=Homo sapiens GN=MEST PE=1 SV=2;>tr|C9JSW2|C9JSW2_HUMAN Mesoderm-specific transcript homolog protein (Fragment) OS=Homo sapiens GN=MEST PE=1 SV=1;>tr|C9JW74|C9JW74_HUMAN Meso	9	2	2	2	14.1	14.1	14.1	24.362	213	213;232;296;292;326;335;160;169;173	7	0	33.925	NaN	NaN	NaN	2.51338
C9JXB8	60S ribosomal protein L24	RPL24	>tr|C9JXB8|C9JXB8_HUMAN 60S ribosomal protein L24 OS=Homo sapiens GN=RPL24 PE=1 SV=1;>tr|C9JNW5|C9JNW5_HUMAN 60S ribosomal protein L24 OS=Homo sapiens GN=RPL24 PE=1 SV=1;>sp|P83731|RL24_HUMAN 60S ribosomal protein L24 OS=Homo sapiens GN=RPL24 PE=1 SV=1	3	6	6	6	45.5	45.5	45.5	14.369	121	121;150;157	4	0	16.77	1.149	1.0815	1.34207	1.30329
C9JXC3	O-acetyl-ADP-ribose deacetylase 1	OARD1	>tr|C9JXC3|C9JXC3_HUMAN O-acetyl-ADP-ribose deacetylase 1 OS=Homo sapiens GN=OARD1 PE=1 SV=1;>tr|C9JNE2|C9JNE2_HUMAN O-acetyl-ADP-ribose deacetylase 1 (Fragment) OS=Homo sapiens GN=OARD1 PE=1 SV=1;>sp|Q9Y530|OARD1_HUMAN O-acetyl-ADP-ribose deacetylase 1 OS	5	2	2	2	17.7	17.7	17.7	12.782	113	113;131;152;77;86	6.5	0.00030479	3.0825	NaN	0.90709	0.997506	NaN
C9JYM0	Ribonuclease P protein subunit p20	POP7	>tr|C9JYM0|C9JYM0_HUMAN Ribonuclease P protein subunit p20 (Fragment) OS=Homo sapiens GN=POP7 PE=1 SV=1;>sp|O75817|POP7_HUMAN Ribonuclease P protein subunit p20 OS=Homo sapiens GN=POP7 PE=1 SV=2	2	3	3	3	32.1	32.1	32.1	15.324	137	137;140	4.67	0	52.522	1.111	1.216	1.26602	1.36448
C9JZR2	Catenin delta-1	CTNND1	>tr|C9JZR2|C9JZR2_HUMAN Catenin delta-1 OS=Homo sapiens GN=CTNND1 PE=1 SV=2;>sp|O60716-5|CTND1_HUMAN Isoform 1A of Catenin delta-1 OS=Homo sapiens GN=CTNND1;>sp|O60716-3|CTND1_HUMAN Isoform 1AC of Catenin delta-1 OS=Homo sapiens GN=CTNND1;>sp|O60716-2|CTND	37	40	40	40	51.8	51.8	51.8	104.85	938	938;933;939;962;968;879;885;908;912;914;918;941;947;832;838;858;861;864;867;887;893;811;817;840;846;610;616;639;645;589;595;618;624;126;261;123;128	5.51	0	323.31	1.0568	1.0845	1.04855	1.05283
C9K0J5	Ras association (RalGDS/AF-6) and pleckstrin homology domains 1, isoform CRA_b	RAPH1	>tr|C9K0J5|C9K0J5_HUMAN Ras association (RalGDS/AF-6) and pleckstrin homology domains 1, isoform CRA_b OS=Homo sapiens GN=RAPH1 PE=1 SV=1;>sp|Q70E73-7|RAPH1_HUMAN Isoform RMO1ac of Ras-associated and pleckstrin homology domains-containing protein 1 OS=Homo	9	21	1	1	26.3	1.8	1.8	141.18	1302	1302;619;624;644;649;617;622;89;172	11.5	0.00015713	3.8224	NaN	NaN	NaN	NaN
C9K0W8	Syntaxin-16	STX16	>tr|C9K0W8|C9K0W8_HUMAN Syntaxin-16 OS=Homo sapiens GN=STX16 PE=1 SV=2;>tr|H3BU86|H3BU86_HUMAN Protein STX16-NPEPL1 OS=Homo sapiens GN=STX16-NPEPL1 PE=3 SV=1;>sp|O14662-2|STX16_HUMAN Isoform A of Syntaxin-16 OS=Homo sapiens GN=STX16;>sp|O14662-4|STX16_HUMA	15	6	6	6	23.5	23.5	23.5	35.081	307	307;382;304;308;321;325;202;272;204;219;115;79;120;122;126	8	0	38.194	1.1611	1.296	1.02109	0.962557
D3DPQ2	Protein archease	ZBTB8OS	>tr|D3DPQ2|D3DPQ2_HUMAN Protein archease OS=Homo sapiens GN=ZBTB8OS PE=1 SV=1;>tr|A0A087X0V4|A0A087X0V4_HUMAN Protein archease (Fragment) OS=Homo sapiens GN=ZBTB8OS PE=1 SV=1;>tr|A8K0B5|A8K0B5_HUMAN Protein archease OS=Homo sapiens GN=ZBTB8OS PE=1 SV=1;>sp	4	2	2	2	17.3	17.3	17.3	12.777	110	110;169;179;167	3	0.0034637	2.1322	NaN	NaN	NaN	NaN
D3DTX6	Neurabin-2	PPP1R9B	>tr|D3DTX6|D3DTX6_HUMAN Neurabin-2 OS=Homo sapiens GN=PPP1R9B PE=1 SV=1;>sp|Q96SB3|NEB2_HUMAN Neurabin-2 OS=Homo sapiens GN=PPP1R9B PE=1 SV=2	2	5	5	5	8.8	8.8	8.8	89.333	817	817;815	4.78	0	38.581	0.15989	0.80987	0.865726	NaN
D3DTZ5	Suppressor of Ty 4 homolog 1 (S. cerevisiae), isoform CRA_b	SUPT4H1	>tr|D3DTZ5|D3DTZ5_HUMAN Suppressor of Ty 4 homolog 1 (S. cerevisiae), isoform CRA_b OS=Homo sapiens GN=SUPT4H1 PE=1 SV=1;>tr|J3QSB9|J3QSB9_HUMAN Transcription elongation factor SPT4 OS=Homo sapiens GN=SUPT4H1 PE=1 SV=1;>sp|P63272|SPT4H_HUMAN Transcription	3	3	3	3	30.3	30.3	30.3	8.5057	76	76;108;117	3.14	0	7.7822	1.055	1.0106	NaN	1.36454
D3YTB1	60S ribosomal protein L32	RPL32	>tr|D3YTB1|D3YTB1_HUMAN 60S ribosomal protein L32 (Fragment) OS=Homo sapiens GN=RPL32 PE=1 SV=1;>tr|F8W727|F8W727_HUMAN 60S ribosomal protein L32 OS=Homo sapiens GN=RPL32 PE=1 SV=1;>sp|P62910|RL32_HUMAN 60S ribosomal protein L32 OS=Homo sapiens GN=RPL32 PE	4	9	9	9	51.9	51.9	51.9	15.616	133	133;153;135;62	7.14	0	44.725	0.99441	0.98088	0.958681	0.926956
D3YTB5	Interleukin-1 receptor-associated kinase 1	IRAK1	>tr|D3YTB5|D3YTB5_HUMAN Interleukin-1 receptor-associated kinase 1 OS=Homo sapiens GN=IRAK1 PE=1 SV=1;>sp|P51617-4|IRAK1_HUMAN Isoform 4 of Interleukin-1 receptor-associated kinase 1 OS=Homo sapiens GN=IRAK1;>sp|P51617-2|IRAK1_HUMAN Isoform 2 of Interleuki	10	7	7	6	14.3	14.3	13.1	76.059	708	708;633;682;693;712;392;276;218;339;234	6	0	35.778	NaN	1.2011	1.44471	1.76629
D3YTC7	Phosphatidylethanolamine N-methyltransferase	PEMT	>tr|D3YTC7|D3YTC7_HUMAN Phosphatidylethanolamine N-methyltransferase OS=Homo sapiens GN=PEMT PE=1 SV=1;>sp|Q9UBM1|PEMT_HUMAN Phosphatidylethanolamine N-methyltransferase OS=Homo sapiens GN=PEMT PE=1 SV=4;>sp|Q9UBM1-3|PEMT_HUMAN Isoform 3 of Phosphatidyleth	4	1	1	1	6.2	6.2	6.2	22.861	211	211;199;232;236	7.5	0.00030516	3.1173	NaN	NaN	NaN	NaN
D4PHA4	GC-rich promoter binding protein 1, isoform CRA_c	GPBP1	>tr|D4PHA4|D4PHA4_HUMAN GC-rich promoter binding protein 1, isoform CRA_c OS=Homo sapiens GN=GPBP1 PE=1 SV=1;>sp|Q86WP2-4|GPBP1_HUMAN Isoform 4 of Vasculin OS=Homo sapiens GN=GPBP1;>sp|Q86WP2-3|GPBP1_HUMAN Isoform 3 of Vasculin OS=Homo sapiens GN=GPBP1;>sp	5	1	1	1	3.9	3.9	3.9	55.525	493	493;302;465;473;480	10	0.0017621	2.4056	NaN	NaN	NaN	NaN
D4Q8H0	Mitogen-activated protein kinase kinase kinase MLT	pk	>tr|D4Q8H0|D4Q8H0_HUMAN Mitogen-activated protein kinase kinase kinase MLT OS=Homo sapiens GN=pk PE=1 SV=1;>sp|Q9NYL2-2|MLTK_HUMAN Isoform 2 of Mitogen-activated protein kinase kinase kinase MLT OS=Homo sapiens GN=ZAK;>sp|Q9NYL2-3|MLTK_HUMAN Isoform 3 of M	4	11	1	1	33.2	3.5	3.5	51.582	455	455;455;312;138	10.5	0	26.015	NaN	0.427	NaN	NaN
D6R938	Calcium/calmodulin-dependent protein kinase (CaM kinase) II delta, isoform CRA_e	CAMK2D	>tr|D6R938|D6R938_HUMAN Calcium/calmodulin-dependent protein kinase (CaM kinase) II delta, isoform CRA_e OS=Homo sapiens GN=CAMK2D PE=1 SV=1;>tr|E9PBG7|E9PBG7_HUMAN Calcium/calmodulin-dependent protein kinase type II subunit delta OS=Homo sapiens GN=CAMK2D	15	13	9	8	32.5	23.1	20.9	56.298	498	498;512;533;478;478;489;492;498;499;510;513;519;524;182;194	6.65	0	87.882	1.1368	0.98446	0.956297	1.16257
D6R9P3	Heterogeneous nuclear ribonucleoprotein A/B	HNRNPAB	>tr|D6R9P3|D6R9P3_HUMAN Heterogeneous nuclear ribonucleoprotein A/B OS=Homo sapiens GN=HNRNPAB PE=1 SV=1;>tr|D6RD18|D6RD18_HUMAN Heterogeneous nuclear ribonucleoprotein A/B OS=Homo sapiens GN=HNRNPAB PE=1 SV=1;>tr|D6RBZ0|D6RBZ0_HUMAN Heterogeneous nuclear	8	11	10	10	36.8	33.2	33.2	30.302	280	280;283;327;330;285;332;286;332	7.53	0	145.33	0.84853	0.9156	1.10639	0.854263
D6R9Q4	Centrosomal protein of 63 kDa	CEP63	>tr|D6R9Q4|D6R9Q4_HUMAN Centrosomal protein of 63 kDa (Fragment) OS=Homo sapiens GN=CEP63 PE=1 SV=1;>tr|D6RAY6|D6RAY6_HUMAN Centrosomal protein of 63 kDa (Fragment) OS=Homo sapiens GN=CEP63 PE=1 SV=1;>sp|Q96MT8-4|CEP63_HUMAN Isoform 4 of Centrosomal protei	6	1	1	1	17.5	17.5	17.5	7.1531	63	63;162;475;495;541;703	10	0.00015881	4.1029	NaN	NaN	NaN	NaN
D6R9U7	DNA-directed RNA polymerase III subunit RPC7	POLR3G	>tr|D6R9U7|D6R9U7_HUMAN DNA-directed RNA polymerase III subunit RPC7 (Fragment) OS=Homo sapiens GN=POLR3G PE=1 SV=6;>tr|A0A087WTV7|A0A087WTV7_HUMAN DNA-directed RNA polymerase III subunit RPC7 OS=Homo sapiens GN=POLR3G PE=1 SV=1;>sp|O15318|RPC7_HUMAN DNA-d	6	3	3	3	19.5	19.5	19.5	25.579	220	220;233;223;127;92;100	8.5	0	6.6117	NaN	NaN	NaN	NaN
D6R9X0	Sodium-coupled neutral amino acid transporter 9	SLC38A9	>tr|D6R9X0|D6R9X0_HUMAN Sodium-coupled neutral amino acid transporter 9 (Fragment) OS=Homo sapiens GN=SLC38A9 PE=1 SV=6;>tr|E7ESU6|E7ESU6_HUMAN Sodium-coupled neutral amino acid transporter 9 (Fragment) OS=Homo sapiens GN=SLC38A9 PE=1 SV=1;>tr|D6R9Q7|D6R9Q	5	1	1	1	19.8	19.8	19.8	10.881	96	96;131;455;462;561	3	0	5.5957	NaN	NaN	NaN	NaN
D6R9X7	DNA excision repair protein ERCC-6	ERCC6	>tr|D6R9X7|D6R9X7_HUMAN DNA excision repair protein ERCC-6 (Fragment) OS=Homo sapiens GN=ERCC6 PE=4 SV=1;>tr|E7EV46|E7EV46_HUMAN Protein ERCC6-PGBD3 OS=Homo sapiens GN=ERCC6-PGBD3 PE=4 SV=1;>sp|Q03468|ERCC6_HUMAN DNA excision repair protein ERCC-6 OS=Homo	3	3	3	3	23.5	23.5	23.5	19.601	179	179;1061;1493	3.6	0	5.8325	NaN	NaN	NaN	0.436796
D6RA24	Placenta-specific 8, isoform CRA_b	PLAC8	>tr|D6RA24|D6RA24_HUMAN Placenta-specific 8, isoform CRA_b OS=Homo sapiens GN=PLAC8 PE=1 SV=1;>sp|Q9NZF1|PLAC8_HUMAN Placenta-specific gene 8 protein OS=Homo sapiens GN=PLAC8 PE=2 SV=1	2	1	1	1	44.8	44.8	44.8	6.7139	58	58;115	6	0	10.72	NaN	NaN	NaN	NaN
D6RAC5	Single-stranded DNA-binding protein 2	SSBP2	>tr|D6RAC5|D6RAC5_HUMAN Single-stranded DNA-binding protein 2 (Fragment) OS=Homo sapiens GN=SSBP2 PE=1 SV=2;>tr|U3KQ46|U3KQ46_HUMAN Single-stranded DNA-binding protein 4 (Fragment) OS=Homo sapiens GN=SSBP4 PE=1 SV=2;>tr|A0A087WVT6|A0A087WVT6_HUMAN Single-s	14	1	1	1	4.8	4.8	4.8	22.667	208	208;234;361;369;298;331;339;341;361;361;363;368;385;388	6.5	0.0011939	2.67	NaN	NaN	NaN	NaN
D6RAD0	Protein SMG7	SMG7	>tr|D6RAD0|D6RAD0_HUMAN Protein SMG7 (Fragment) OS=Homo sapiens GN=SMG7 PE=1 SV=5;>tr|E9PEK3|E9PEK3_HUMAN Protein SMG7 OS=Homo sapiens GN=SMG7 PE=1 SV=1;>tr|B1ALB4|B1ALB4_HUMAN Protein SMG7 (Fragment) OS=Homo sapiens GN=SMG7 PE=1 SV=6;>tr|E9PD50|E9PD50_HUM	8	2	2	2	15.3	15.3	15.3	17.282	150	150;184;756;1170;1091;1137;1145;1178	4.33	0.00015454	3.4437	NaN	NaN	NaN	NaN
D6RAF2	Poly(A) RNA polymerase GLD2	PAPD4	>tr|D6RAF2|D6RAF2_HUMAN Poly(A) RNA polymerase GLD2 OS=Homo sapiens GN=PAPD4 PE=1 SV=1;>sp|Q6PIY7-2|GLD2_HUMAN Isoform 2 of Poly(A) RNA polymerase GLD2 OS=Homo sapiens GN=PAPD4;>sp|Q6PIY7|GLD2_HUMAN Poly(A) RNA polymerase GLD2 OS=Homo sapiens GN=PAPD4 PE=1	3	2	2	2	5.7	5.7	5.7	51.054	441	441;480;484	6	0	6.2396	NaN	NaN	NaN	NaN
D6RAN8	39S ribosomal protein L27, mitochondrial	MRPL27	>tr|D6RAN8|D6RAN8_HUMAN 39S ribosomal protein L27, mitochondrial OS=Homo sapiens GN=MRPL27 PE=1 SV=1;>sp|Q9P0M9|RM27_HUMAN 39S ribosomal protein L27, mitochondrial OS=Homo sapiens GN=MRPL27 PE=1 SV=1;>tr|H7C5U8|H7C5U8_HUMAN 39S ribosomal protein L27, mitoc	3	4	4	4	47.3	47.3	47.3	10.474	93	93;148;136	5	0	26.083	1.4492	1.3972	NaN	1.81314
D6RAT4	Cellular nucleic acid-binding protein	CNBP	>tr|D6RAT4|D6RAT4_HUMAN Cellular nucleic acid-binding protein (Fragment) OS=Homo sapiens GN=CNBP PE=1 SV=6	1	2	1	1	20.4	14.2	14.2	12.199	113	113	8	0	10.347	NaN	NaN	NaN	NaN
D6RB92	Proteasome assembly chaperone 4	PSMG4	>tr|D6RB92|D6RB92_HUMAN Proteasome assembly chaperone 4 OS=Homo sapiens GN=PSMG4 PE=1 SV=1;>sp|Q5JS54-3|PSMG4_HUMAN Isoform 3 of Proteasome assembly chaperone 4 OS=Homo sapiens GN=PSMG4;>sp|Q5JS54|PSMG4_HUMAN Proteasome assembly chaperone 4 OS=Homo sapiens	7	5	5	5	75.9	75.9	75.9	11.655	108	108;104;123;162;76;82;117	5.53	0	62.624	0.90794	0.99619	0.979144	0.924044
D6RBP0	Sodium channel and clathrin linker 1	SCLT1	>tr|D6RBP0|D6RBP0_HUMAN Sodium channel and clathrin linker 1 OS=Homo sapiens GN=SCLT1 PE=1 SV=1;>sp|Q96NL6-3|SCLT1_HUMAN Isoform 3 of Sodium channel and clathrin linker 1 OS=Homo sapiens GN=SCLT1;>sp|Q96NL6-2|SCLT1_HUMAN Isoform 2 of Sodium channel and cla	4	1	1	1	5.3	5.3	5.3	33.088	284	284;175;307;688	5	0.00015748	3.901	NaN	NaN	NaN	NaN
D6RBR7	Zinc finger protein 330	ZNF330	>tr|D6RBR7|D6RBR7_HUMAN Zinc finger protein 330 (Fragment) OS=Homo sapiens GN=ZNF330 PE=1 SV=1;>sp|Q9Y3S2|ZN330_HUMAN Zinc finger protein 330 OS=Homo sapiens GN=ZNF330 PE=1 SV=1;>tr|D6R8Y9|D6R8Y9_HUMAN Zinc finger protein 330 (Fragment) OS=Homo sapiens GN=	4	6	6	6	38.9	38.9	38.9	25.833	229	229;320;153;139	6.3	0	28.395	NaN	1.3714	1.16723	1.5108
D6RBW1	Eukaryotic translation initiation factor 4E	EIF4E	>tr|D6RBW1|D6RBW1_HUMAN Eukaryotic translation initiation factor 4E OS=Homo sapiens GN=EIF4E PE=1 SV=1;>sp|P06730|IF4E_HUMAN Eukaryotic translation initiation factor 4E OS=Homo sapiens GN=EIF4E PE=1 SV=2;>sp|P06730-3|IF4E_HUMAN Isoform 3 of Eukaryotic tran	9	7	7	7	28.2	28.2	28.2	28.512	245	245;217;237;248;155;42;90;171;242	4.03	0	43.75	1.0674	1.0792	0.986193	1.04829
D6RCC4	Glutathione S-transferase C-terminal domain-containing protein	GSTCD	>tr|D6RCC4|D6RCC4_HUMAN Glutathione S-transferase C-terminal domain-containing protein (Fragment) OS=Homo sapiens GN=GSTCD PE=1 SV=1;>tr|D6RCC9|D6RCC9_HUMAN Glutathione S-transferase C-terminal domain-containing protein (Fragment) OS=Homo sapiens GN=GSTCD	3	1	1	1	5.4	5.4	5.4	18.999	166	166;167;633	6	0.0056802	1.9027	NaN	NaN	NaN	NaN
D6RCD0	Estradiol 17-beta-dehydrogenase 11	HSD17B11	>tr|D6RCD0|D6RCD0_HUMAN Estradiol 17-beta-dehydrogenase 11 OS=Homo sapiens GN=HSD17B11 PE=1 SV=2;>sp|Q8NBQ5|DHB11_HUMAN Estradiol 17-beta-dehydrogenase 11 OS=Homo sapiens GN=HSD17B11 PE=1 SV=3	2	11	11	11	46.9	46.9	46.9	28.102	256	256;300	6.26	0	105.01	0.9143	0.90285	0.761963	0.660589
D6RCT8	Dysbindin	DTNBP1	>tr|D6RCT8|D6RCT8_HUMAN Dysbindin OS=Homo sapiens GN=DTNBP1 PE=1 SV=1;>tr|A6NFV8|A6NFV8_HUMAN Dysbindin OS=Homo sapiens GN=DTNBP1 PE=1 SV=3;>sp|Q96EV8-2|DTBP1_HUMAN Isoform 2 of Dysbindin OS=Homo sapiens GN=DTNBP1;>sp|Q96EV8|DTBP1_HUMAN Dysbindin OS=Homo s	5	2	2	2	11.1	11.1	11.1	24.3	208	208;334;303;351;44	9.75	0.00016088	4.4759	NaN	NaN	NaN	NaN
D6RD90	Ubiquitin-conjugating enzyme E2 J2	UBE2J2	>tr|D6RD90|D6RD90_HUMAN Ubiquitin-conjugating enzyme E2 J2 (Fragment) OS=Homo sapiens GN=UBE2J2 PE=1 SV=2;>tr|B1AMF0|B1AMF0_HUMAN Ubiquitin-conjugating enzyme E2 J2 (Fragment) OS=Homo sapiens GN=UBE2J2 PE=1 SV=1;>tr|A6NGS0|A6NGS0_HUMAN Ubiquitin-conjugatin	6	2	2	2	43.3	43.3	43.3	6.8127	60	60;196;207;224;259;275	2	0.00015696	3.8014	0.77806	NaN	NaN	NaN
D6RDG8	Speckle-type POZ protein	SPOP	>tr|D6RDG8|D6RDG8_HUMAN Speckle-type POZ protein (Fragment) OS=Homo sapiens GN=SPOP PE=1 SV=1;>tr|D6RDV6|D6RDV6_HUMAN Speckle-type POZ protein (Fragment) OS=Homo sapiens GN=SPOP PE=1 SV=1;>sp|O43791|SPOP_HUMAN Speckle-type POZ protein OS=Homo sapiens GN=SP	3	1	1	1	7.1	7.1	7.1	27.01	238	238;262;374	5.5	0.00016332	5.0009	NaN	NaN	NaN	NaN
D6RDH5	Guanine nucleotide-binding protein subunit gamma	GNGT2	>tr|D6RDH5|D6RDH5_HUMAN Guanine nucleotide-binding protein subunit gamma OS=Homo sapiens GN=GNGT2 PE=1 SV=1;>sp|O14610|GBGT2_HUMAN Guanine nucleotide-binding protein G(I)/G(S)/G(O) subunit gamma-T2 OS=Homo sapiens GN=GNGT2 PE=2 SV=1	2	2	2	2	23.9	23.9	23.9	10.011	88	88;69	1.25	0.00016258	4.8941	NaN	NaN	1.60898	NaN
D6RDH9	Sorting nexin-14	SNX14	>tr|D6RDH9|D6RDH9_HUMAN Sorting nexin-14 OS=Homo sapiens GN=SNX14 PE=1 SV=1;>tr|D6RJG9|D6RJG9_HUMAN Sorting nexin-14 (Fragment) OS=Homo sapiens GN=SNX14 PE=1 SV=1;>sp|Q9Y5W7-2|SNX14_HUMAN Isoform 2 of Sorting nexin-14 OS=Homo sapiens GN=SNX14;>sp|Q9Y5W7-3|	7	5	5	5	8.6	8.6	8.6	77.942	665	665;833;893;894;937;946;178	6.71	0	10.246	1.1159	1.0218	NaN	NaN
D6RDV0	Tumor suppressor candidate 3	TUSC3	>tr|D6RDV0|D6RDV0_HUMAN Tumor suppressor candidate 3 OS=Homo sapiens GN=TUSC3 PE=1 SV=1;>tr|D6RA37|D6RA37_HUMAN Tumor suppressor candidate 3 OS=Homo sapiens GN=TUSC3 PE=1 SV=1;>tr|A0A0A0MTC2|A0A0A0MTC2_HUMAN Tumor suppressor candidate 3 (Fragment) OS=Homo	6	4	4	4	15.6	15.6	15.6	31.869	276	276;289;302;314;347;348	4.33	0	7.3756	0.91212	NaN	NaN	NaN
D6RDX7	Embigin	EMB	>tr|D6RDX7|D6RDX7_HUMAN Embigin OS=Homo sapiens GN=EMB PE=1 SV=1;>sp|Q6PCB8-2|EMB_HUMAN Isoform 2 of Embigin OS=Homo sapiens GN=EMB;>sp|Q6PCB8|EMB_HUMAN Embigin OS=Homo sapiens GN=EMB PE=1 SV=1	3	1	1	1	3.3	3.3	3.3	30.874	273	273;277;327	1	0.0080372	1.8063	NaN	NaN	NaN	NaN
D6RE58	Solute carrier family 35 member B1	SLC35B1	>tr|D6RE58|D6RE58_HUMAN Solute carrier family 35 member B1 (Fragment) OS=Homo sapiens GN=SLC35B1 PE=1 SV=1;>tr|D6RB73|D6RB73_HUMAN Solute carrier family 35 member B1 (Fragment) OS=Homo sapiens GN=SLC35B1 PE=1 SV=1;>tr|D6RHG0|D6RHG0_HUMAN Solute carrier fam	5	1	1	1	5.3	5.3	5.3	20.803	187	187;254;285;322;359	2.4	0.0016241	2.4845	NaN	0.96529	NaN	NaN
D6REA0	Glutamyl-tRNA(Gln) amidotransferase subunit B, mitochondrial	PET112	>tr|D6REA0|D6REA0_HUMAN Glutamyl-tRNA(Gln) amidotransferase subunit B, mitochondrial OS=Homo sapiens GN=PET112 PE=1 SV=1;>sp|O75879|GATB_HUMAN Glutamyl-tRNA(Gln) amidotransferase subunit B, mitochondrial OS=Homo sapiens GN=GATB PE=1 SV=1;>tr|D6RDU9|D6RDU9_	7	4	4	4	9.9	9.9	9.9	57.653	516	516;557;357;115;136;141;146	3.55	0	13.672	0.36579	1.1348	NaN	1.7143
D6REA1	Nucleotide exchange factor SIL1	SIL1	>tr|D6REA1|D6REA1_HUMAN Nucleotide exchange factor SIL1 OS=Homo sapiens GN=SIL1 PE=1 SV=1;>sp|Q9H173|SIL1_HUMAN Nucleotide exchange factor SIL1 OS=Homo sapiens GN=SIL1 PE=1 SV=1	3	5	5	5	12.6	12.6	12.6	52.748	468	468;461;163	8.67	0	10.272	NaN	1.3467	1.26397	1.05172
D6REE2	DTW domain-containing protein 2	DTWD2	>tr|D6REE2|D6REE2_HUMAN DTW domain-containing protein 2 OS=Homo sapiens GN=DTWD2 PE=1 SV=1;>tr|J3KND6|J3KND6_HUMAN DTW domain containing 2, isoform CRA_d OS=Homo sapiens GN=DTWD2 PE=1 SV=1;>sp|Q8NBA8|DTWD2_HUMAN DTW domain-containing protein 2 OS=Homo sapi	3	1	1	1	9.5	9.5	9.5	15.077	137	137;232;298	3.5	0.0073374	1.818	NaN	NaN	NaN	NaN
D6REL0	CDC42 small effector protein 2	CDC42SE2	>tr|D6REL0|D6REL0_HUMAN CDC42 small effector protein 2 OS=Homo sapiens GN=CDC42SE2 PE=1 SV=1;>sp|Q9NRR3|C42S2_HUMAN CDC42 small effector protein 2 OS=Homo sapiens GN=CDC42SE2 PE=1 SV=1	2	1	1	1	33.3	33.3	33.3	5.8705	57	57;84	8.67	0.00045704	3.0717	NaN	NaN	NaN	NaN
D6RER0	Long-chain-fatty-acid--CoA ligase 1	ACSL1	>tr|D6RER0|D6RER0_HUMAN Long-chain-fatty-acid--CoA ligase 1 OS=Homo sapiens GN=ACSL1 PE=1 SV=1;>tr|E7EPM6|E7EPM6_HUMAN Long-chain-fatty-acid--CoA ligase 1 OS=Homo sapiens GN=ACSL1 PE=1 SV=1;>sp|P33121-2|ACSL1_HUMAN Isoform 2 of Long-chain-fatty-acid--CoA l	8	2	2	2	5.2	5.2	5.2	43.41	388	388;664;688;698;698;94;126;527	7.5	0.00015921	4.1782	NaN	NaN	NaN	NaN
D6REW1	PRELI domain-containing protein 1, mitochondrial	PRELID1	>tr|D6REW1|D6REW1_HUMAN PRELI domain-containing protein 1, mitochondrial OS=Homo sapiens GN=PRELID1 PE=1 SV=1;>sp|Q9Y255-2|PRLD1_HUMAN Isoform 2 of PRELI domain-containing protein 1, mitochondrial OS=Homo sapiens GN=PRELID1;>sp|Q9Y255|PRLD1_HUMAN PRELI dom	3	1	1	1	9.2	9.2	9.2	13.05	109	109;208;219	7	0.00016067	4.4323	NaN	NaN	NaN	NaN
D6REX3	Protein transport protein Sec31A	SEC31A	>tr|D6REX3|D6REX3_HUMAN Protein transport protein Sec31A OS=Homo sapiens GN=SEC31A PE=1 SV=1;>sp|O94979-3|SC31A_HUMAN Isoform 3 of Protein transport protein Sec31A OS=Homo sapiens GN=SEC31A;>sp|O94979-9|SC31A_HUMAN Isoform 9 of Protein transport protein Se	25	36	36	36	34.3	34.3	34.3	136.22	1251	1251;1106;1200;1205;1220;1233;1067;1166;1181;969;969;877;443;509;285;383;237;235;181;219;81;92;164;166;634	6.76	0	323.31	1.2494	1.2246	1.50984	1.61244
D6REY1	Chitotriosidase-1	CHIT1	>tr|D6REY1|D6REY1_HUMAN Chitotriosidase-1 OS=Homo sapiens GN=CHIT1 PE=1 SV=1;>sp|Q13231-2|CHIT1_HUMAN Isoform 2 of Chitotriosidase-1 OS=Homo sapiens GN=CHIT1;>sp|Q13231-3|CHIT1_HUMAN Isoform 3 of Chitotriosidase-1 OS=Homo sapiens GN=CHIT1;>sp|Q13231-4|CHIT	5	1	1	1	2.8	2.8	2.8	40.238	361	361;387;437;447;466	7	1	-2	NaN	NaN	NaN	NaN
D6RF23	Guanine nucleotide-binding protein subunit beta-2-like 1	GNB2L1	>tr|D6RF23|D6RF23_HUMAN Guanine nucleotide-binding protein subunit beta-2-like 1 OS=Homo sapiens GN=GNB2L1 PE=1 SV=1	1	8	2	2	91.1	8.9	8.9	11.247	101	101	8.2	0.0033256	2.1641	NaN	NaN	0.935191	NaN
D6RF44	Heterogeneous nuclear ribonucleoprotein D0	HNRNPD	>tr|D6RF44|D6RF44_HUMAN Heterogeneous nuclear ribonucleoprotein D0 (Fragment) OS=Homo sapiens GN=HNRNPD PE=1 SV=6	1	6	1	1	45.9	9.9	9.9	12.553	111	111	9	1	-2	NaN	NaN	NaN	NaN
D6RF48	Syntaxin-18	STX18	>tr|D6RF48|D6RF48_HUMAN Syntaxin-18 OS=Homo sapiens GN=STX18 PE=1 SV=1;>sp|Q9P2W9|STX18_HUMAN Syntaxin-18 OS=Homo sapiens GN=STX18 PE=1 SV=1	3	5	5	5	21.4	21.4	21.4	35.42	308	308;335;169	8	0	13.444	1.4666	2.0376	NaN	NaN
D6RF62	Multifunctional protein ADE2	PAICS	>tr|D6RF62|D6RF62_HUMAN Multifunctional protein ADE2 OS=Homo sapiens GN=PAICS PE=1 SV=1	1	13	1	1	53.5	2.4	2.4	37.111	333	333	6	1	-2	NaN	NaN	NaN	NaN
D6RFG8	Deoxycytidine kinase	DCK	>tr|D6RFG8|D6RFG8_HUMAN Deoxycytidine kinase OS=Homo sapiens GN=DCK PE=1 SV=1;>sp|P27707|DCK_HUMAN Deoxycytidine kinase OS=Homo sapiens GN=DCK PE=1 SV=1;>tr|D6RCP9|D6RCP9_HUMAN Deoxycytidine kinase OS=Homo sapiens GN=DCK PE=1 SV=1	4	11	11	11	33.4	33.4	33.4	36.764	317	317;260;199;48	6.19	0	70.105	0.37943	0.43138	0.440859	0.41978
D6RFG9	Protein FAM135A	FAM135A	>tr|D6RFG9|D6RFG9_HUMAN Protein FAM135A (Fragment) OS=Homo sapiens GN=FAM135A PE=4 SV=1;>tr|D6REA8|D6REA8_HUMAN Protein FAM135A (Fragment) OS=Homo sapiens GN=FAM135A PE=4 SV=1;>tr|H7BXC5|H7BXC5_HUMAN Protein FAM135A OS=Homo sapiens GN=FAM135A PE=4 SV=1;>tr	9	1	1	1	51.6	51.6	51.6	3.8033	31	31;50;147;505;1095;1302;1319;1469;1515	11	0.0014846	2.5733	NaN	NaN	NaN	NaN
D6RFI3	Protein YIPF3	YIPF3	>tr|D6RFI3|D6RFI3_HUMAN Protein YIPF3 (Fragment) OS=Homo sapiens GN=YIPF3 PE=1 SV=1;>tr|E7EQR8|E7EQR8_HUMAN Protein YIPF3 OS=Homo sapiens GN=YIPF3 PE=1 SV=1;>sp|Q9GZM5|YIPF3_HUMAN Protein YIPF3 OS=Homo sapiens GN=YIPF3 PE=1 SV=1;>tr|D6RGY8|D6RGY8_HUMAN Pro	8	3	3	3	11.8	11.8	11.8	28.797	262	262;356;350;109;45;63;64;135	9.29	0	8.3522	NaN	0.72415	0.881057	0.941708
D6RFM0	Ubiquitin-conjugating enzyme E2 D2	UBE2D2	>tr|D6RFM0|D6RFM0_HUMAN Ubiquitin-conjugating enzyme E2 D2 (Fragment) OS=Homo sapiens GN=UBE2D2 PE=3 SV=1;>tr|D6RAH7|D6RAH7_HUMAN Ubiquitin-conjugating enzyme E2 D3 OS=Homo sapiens GN=UBE2D3 PE=1 SV=1;>tr|H9KV45|H9KV45_HUMAN Ubiquitin-conjugating enzyme E2	16	3	3	3	54.1	54.1	54.1	11.065	98	98;118;141;147;148;118;147;147;148;149;72;96;109;122;147;147	7.91	0	23.605	0.8565	0.80795	1.48399	0.799233
D6RFW1	Small glutamine-rich tetratricopeptide repeat-containing protein beta	SGTB	>tr|D6RFW1|D6RFW1_HUMAN Small glutamine-rich tetratricopeptide repeat-containing protein beta (Fragment) OS=Homo sapiens GN=SGTB PE=1 SV=1;>sp|Q96EQ0|SGTB_HUMAN Small glutamine-rich tetratricopeptide repeat-containing protein beta OS=Homo sapiens GN=SGTB P	2	4	4	4	23.1	23.1	23.1	21.83	195	195;304	7.29	0	9.4895	0.79789	NaN	0.763068	NaN
D6RGG3	Collagen alpha-1(XII) chain	COL12A1	>tr|D6RGG3|D6RGG3_HUMAN Collagen alpha-1(XII) chain OS=Homo sapiens GN=COL12A1 PE=1 SV=1;>sp|Q99715-4|COCA1_HUMAN Isoform 4 of Collagen alpha-1(XII) chain OS=Homo sapiens GN=COL12A1;>sp|Q99715|COCA1_HUMAN Collagen alpha-1(XII) chain OS=Homo sapiens GN=COL1	8	6	5	5	2.6	2.4	2.4	333.2	3062	3062;2987;3063;1874;1899;756;638;207	5.83	0	5.8343	0.66257	NaN	NaN	1.17353
D6RGI3	Septin 11, isoform CRA_b	SEPT11	>tr|D6RGI3|D6RGI3_HUMAN Septin 11, isoform CRA_b OS=Homo sapiens GN=SEPT11 PE=1 SV=1;>tr|D6RER5|D6RER5_HUMAN Septin-11 OS=Homo sapiens GN=SEPT11 PE=1 SV=1;>sp|Q9NVA2|SEP11_HUMAN Septin-11 OS=Homo sapiens GN=SEPT11 PE=1 SV=3;>sp|Q9NVA2-2|SEP11_HUMAN Isoform	9	19	19	10	52.5	52.5	31.5	49.005	425	425;432;429;439;372;160;126;136;82	5.56	0	286.81	0.79467	0.87197	0.797703	0.787402
D6RGK3	Adenylate kinase isoenzyme 6	TAF9	>tr|D6RGK3|D6RGK3_HUMAN Adenylate kinase isoenzyme 6 (Fragment) OS=Homo sapiens GN=TAF9 PE=1 SV=6;>tr|D6RIV9|D6RIV9_HUMAN Adenylate kinase isoenzyme 6 (Fragment) OS=Homo sapiens GN=TAF9 PE=1 SV=3;>tr|D6RIE8|D6RIE8_HUMAN Adenylate kinase isoenzyme 6 (Fragme	7	4	4	4	28.1	28.1	28.1	15.377	135	135;166;197;251;264;102;127	4.31	0	9.3416	0.9518	0.83688	0.775494	0.918611
D6RHD3	Centromere protein K	CENPK	>tr|D6RHD3|D6RHD3_HUMAN Centromere protein K OS=Homo sapiens GN=CENPK PE=1 SV=1;>sp|Q9BS16|CENPK_HUMAN Centromere protein K OS=Homo sapiens GN=CENPK PE=1 SV=1;>tr|D6RJF0|D6RJF0_HUMAN Centromere protein K OS=Homo sapiens GN=CENPK PE=1 SV=1	4	3	3	3	20.5	20.5	20.5	28.245	239	239;269;206;176	6.8	0.0007512	2.7781	0.86859	0.57276	NaN	NaN
D6RHX7	Mitogen-activated protein kinase-binding protein 1	MAPKBP1	>tr|D6RHX7|D6RHX7_HUMAN Mitogen-activated protein kinase-binding protein 1 OS=Homo sapiens GN=MAPKBP1 PE=1 SV=1;>sp|O60336-2|MABP1_HUMAN Isoform 2 of Mitogen-activated protein kinase-binding protein 1 OS=Homo sapiens GN=MAPKBP1;>sp|O60336-3|MABP1_HUMAN Iso	6	2	2	2	4.8	4.8	4.8	36.272	331	331;1231;1389;1508;1514;215	5.67	0.0055469	1.9255	NaN	NaN	NaN	NaN
D6RHX8	G protein-coupled receptor kinase 6	GRK6	>tr|D6RHX8|D6RHX8_HUMAN G protein-coupled receptor kinase 6 OS=Homo sapiens GN=GRK6 PE=1 SV=1;>tr|F8W9W2|F8W9W2_HUMAN G protein-coupled receptor kinase 6 OS=Homo sapiens GN=GRK6 PE=1 SV=1;>sp|P43250-3|GRK6_HUMAN Isoform GRK6C of G protein-coupled receptor	7	5	5	5	14.7	14.7	14.7	54.483	475	475;542;560;576;589;129;253	7.57	0	30.89	NaN	0.497	NaN	NaN
D6RHY7	E3 ubiquitin-protein ligase MARCH6	MARCH6	>tr|D6RHY7|D6RHY7_HUMAN E3 ubiquitin-protein ligase MARCH6 OS=Homo sapiens GN=MARCH6 PE=1 SV=1;>sp|O60337-5|MARH6_HUMAN Isoform 2 of E3 ubiquitin-protein ligase MARCH6 OS=Homo sapiens GN=MARCH6;>sp|O60337|MARH6_HUMAN E3 ubiquitin-protein ligase MARCH6 OS=H	3	1	1	1	15.6	15.6	15.6	9.2138	77	77;862;910	1	0.00015446	3.4412	NaN	NaN	NaN	NaN
D6RIE3	Cytochrome c oxidase subunit 7A2, mitochondrial	COX7A2	>tr|D6RIE3|D6RIE3_HUMAN Cytochrome c oxidase subunit 7A2, mitochondrial OS=Homo sapiens GN=COX7A2 PE=1 SV=1;>tr|D6RGV5|D6RGV5_HUMAN Cytochrome c oxidase subunit 7A2, mitochondrial (Fragment) OS=Homo sapiens GN=COX7A2 PE=1 SV=1;>tr|H0UI06|H0UI06_HUMAN Cytoc	5	2	2	2	25.3	25.3	25.3	10.264	91	91;103;115;83;53	8	0	7.2938	1.1537	0.90697	1.23532	1.29154
D6RIT2	Heterogeneous nuclear ribonucleoprotein H	HNRNPH1	>tr|D6RIT2|D6RIT2_HUMAN Heterogeneous nuclear ribonucleoprotein H (Fragment) OS=Homo sapiens GN=HNRNPH1 PE=1 SV=1	5	9	1	1	63.4	8.5	8.5	18.366	164	164;49;84;40;28	3	0	7.6924	NaN	NaN	NaN	NaN
D6RIY6	Exosome complex component RRP45	EXOSC9	>tr|D6RIY6|D6RIY6_HUMAN Exosome complex component RRP45 OS=Homo sapiens GN=EXOSC9 PE=1 SV=1;>sp|Q06265|EXOS9_HUMAN Exosome complex component RRP45 OS=Homo sapiens GN=EXOSC9 PE=1 SV=3;>sp|Q06265-2|EXOS9_HUMAN Isoform 2 of Exosome complex component RRP45 OS=	9	9	9	9	28.4	28.4	28.4	46.977	423	423;439;456;355;372;226;242;172;86	8.7	0	63.537	0.82816	0.8693	0.745323	0.738825
D6RIZ4	Major facilitator superfamily domain-containing protein 10	MFSD10	>tr|D6RIZ4|D6RIZ4_HUMAN Major facilitator superfamily domain-containing protein 10 OS=Homo sapiens GN=MFSD10 PE=1 SV=1;>tr|D6RA47|D6RA47_HUMAN Major facilitator superfamily domain-containing protein 10 OS=Homo sapiens GN=MFSD10 PE=1 SV=1;>tr|D6RE79|D6RE79_	5	2	2	2	5.6	5.6	5.6	38.247	356	356;366;480;455;242	7.5	0	6.3108	NaN	0.81111	NaN	NaN
D6RJ07	Zinc finger protein 346	ZNF346	>tr|D6RJ07|D6RJ07_HUMAN Zinc finger protein 346 OS=Homo sapiens GN=ZNF346 PE=1 SV=1;>sp|Q9UL40-3|ZN346_HUMAN Isoform 3 of Zinc finger protein 346 OS=Homo sapiens GN=ZNF346;>sp|Q9UL40|ZN346_HUMAN Zinc finger protein 346 OS=Homo sapiens GN=ZNF346 PE=1 SV=1;>	6	6	6	3	25.8	25.8	17.4	34.645	310	310;262;294;319;118;196	8.33	0	31.43	1.2682	1.182	1.03184	1.16794
D6RJA0	Histone-lysine N-methyltransferase SETD7	SETD7	>tr|D6RJA0|D6RJA0_HUMAN Histone-lysine N-methyltransferase SETD7 OS=Homo sapiens GN=SETD7 PE=1 SV=1;>sp|Q8WTS6|SETD7_HUMAN Histone-lysine N-methyltransferase SETD7 OS=Homo sapiens GN=SETD7 PE=1 SV=1	4	4	4	4	17.7	17.7	17.7	40.127	362	362;366;94;135	4.7	0	40.785	1.437	1.3004	1.11693	1.09733
D6RJH7	[Pyruvate dehydrogenase (acetyl-transferring)] kinase isozyme 2, mitochondrial	PDK2	>tr|D6RJH7|D6RJH7_HUMAN [Pyruvate dehydrogenase (acetyl-transferring)] kinase isozyme 2, mitochondrial (Fragment) OS=Homo sapiens GN=PDK2 PE=1 SV=1;>tr|D6R983|D6R983_HUMAN [Pyruvate dehydrogenase (acetyl-transferring)] kinase isozyme 2, mitochondrial (Frag	7	2	2	2	20.6	20.6	20.6	16.237	141	141;160;259;343;407;98;129	6	0.0001562	3.698	NaN	NaN	NaN	NaN
D6W5U7	Cohesin subunit SA-3	STAG3	>tr|D6W5U7|D6W5U7_HUMAN Cohesin subunit SA-3 OS=Homo sapiens GN=STAG3 PE=1 SV=1;>sp|Q9UJ98|STAG3_HUMAN Cohesin subunit SA-3 OS=Homo sapiens GN=STAG3 PE=1 SV=2;>sp|Q9UJ98-3|STAG3_HUMAN Isoform 3 of Cohesin subunit SA-3 OS=Homo sapiens GN=STAG3;>sp|Q9UJ98-2|	18	19	18	18	16	15.4	15.4	139.12	1226	1226;1225;1167;888;205;116;134;134;144;188;691;839;1154;1237;1425;1427;80;150	6.51	0	69.029	0.92991	0.82821	0.764584	0.746324
E2QRB9	Thioredoxin reductase 1, cytoplasmic	TXNRD1	>tr|E2QRB9|E2QRB9_HUMAN Thioredoxin reductase 1, cytoplasmic OS=Homo sapiens GN=TXNRD1 PE=1 SV=2;>sp|Q16881-7|TRXR1_HUMAN Isoform 7 of Thioredoxin reductase 1, cytoplasmic OS=Homo sapiens GN=TXNRD1	2	20	1	1	68.5	2.8	2.8	50.723	460	460;461	11	0.0044419	2.0211	NaN	NaN	NaN	NaN
E2QRD4	Protein MMS22-like	MMS22L	>tr|E2QRD4|E2QRD4_HUMAN Protein MMS22-like OS=Homo sapiens GN=MMS22L PE=1 SV=1;>sp|Q6ZRQ5|MMS22_HUMAN Protein MMS22-like OS=Homo sapiens GN=MMS22L PE=1 SV=3	2	3	3	3	3.7	3.7	3.7	137.5	1203	1203;1243	6.67	0.00015813	4.0005	1.1299	NaN	NaN	NaN
E2QRF5	AN1-type zinc finger protein 3	ZFAND3	>tr|E2QRF5|E2QRF5_HUMAN AN1-type zinc finger protein 3 OS=Homo sapiens GN=ZFAND3 PE=1 SV=1;>sp|Q9H8U3|ZFAN3_HUMAN AN1-type zinc finger protein 3 OS=Homo sapiens GN=ZFAND3 PE=1 SV=1;>tr|H0Y398|H0Y398_HUMAN AN1-type zinc finger protein 3 (Fragment) OS=Homo s	3	2	2	2	12.7	12.7	12.7	23.001	205	205;227;164	7.8	0	9.8244	NaN	NaN	NaN	NaN
E2QRF9	Geminin	GMNN	>tr|E2QRF9|E2QRF9_HUMAN Geminin (Fragment) OS=Homo sapiens GN=GMNN PE=1 SV=1;>sp|O75496|GEMI_HUMAN Geminin OS=Homo sapiens GN=GMNN PE=1 SV=1;>tr|H7C608|H7C608_HUMAN Geminin (Fragment) OS=Homo sapiens GN=GMNN PE=1 SV=1	4	5	5	5	29.6	29.6	29.6	20.539	179	179;209;102;65	7.75	0	23.432	0.59797	0.45312	NaN	0.775976
E3W994	CLIP-associating protein 2	CLASP2	>tr|E3W994|E3W994_HUMAN CLIP-associating protein 2 OS=Homo sapiens GN=CLASP2 PE=1 SV=2;>tr|J3KR49|J3KR49_HUMAN CLIP-associating protein 2 OS=Homo sapiens GN=CLASP2 PE=1 SV=1;>sp|O75122|CLAP2_HUMAN CLIP-associating protein 2 OS=Homo sapiens GN=CLASP2 PE=1 S	11	21	1	1	21.2	1.3	1.3	138.86	1273	1273;1293;1294;454;458;431;233;178;220;184;205	9	0	9.6272	NaN	NaN	NaN	NaN
E5RFT4	Type 2 phosphatidylinositol 4,5-bisphosphate 4-phosphatase	TMEM55A	>tr|E5RFT4|E5RFT4_HUMAN Type 2 phosphatidylinositol 4,5-bisphosphate 4-phosphatase (Fragment) OS=Homo sapiens GN=TMEM55A PE=1 SV=6;>sp|Q8N4L2|TM55A_HUMAN Type 2 phosphatidylinositol 4,5-bisphosphate 4-phosphatase OS=Homo sapiens GN=TMEM55A PE=1 SV=1;>tr|E5	3	3	2	2	12.4	8.4	8.4	27.327	250	250;257;166	3.5	0	5.0746	NaN	NaN	NaN	NaN
E5RFY9	Uncharacterized protein C1orf198	C1orf198	>tr|E5RFY9|E5RFY9_HUMAN Uncharacterized protein C1orf198 OS=Homo sapiens GN=C1orf198 PE=1 SV=1;>sp|Q9H425-2|CA198_HUMAN Isoform 2 of Uncharacterized protein C1orf198 OS=Homo sapiens GN=C1orf198;>sp|Q9H425-3|CA198_HUMAN Isoform 3 of Uncharacterized protein	4	2	2	2	32.7	32.7	32.7	12.419	110	110;197;289;327	7	0	9.68	1.1622	NaN	NaN	NaN
E5RG17	Putative deoxyribonuclease TATDN1	TATDN1	>tr|E5RG17|E5RG17_HUMAN Putative deoxyribonuclease TATDN1 (Fragment) OS=Homo sapiens GN=TATDN1 PE=1 SV=1;>sp|Q6P1N9|TATD1_HUMAN Putative deoxyribonuclease TATDN1 OS=Homo sapiens GN=TATDN1 PE=1 SV=2;>tr|G5EA19|G5EA19_HUMAN Putative deoxyribonuclease TATDN1	16	13	13	13	39.8	39.8	39.8	36.418	322	322;297;207;210;210;243;250;202;62;93;110;56;75;40;367;653	6.89	0	40.834	0.92911	1.0952	0.800256	0.79783
E5RG25	Ubiquitin-conjugating enzyme E2 W	UBE2W	>tr|E5RG25|E5RG25_HUMAN Ubiquitin-conjugating enzyme E2 W OS=Homo sapiens GN=UBE2W PE=4 SV=1;>tr|H0YB73|H0YB73_HUMAN Ubiquitin-conjugating enzyme E2 W (Fragment) OS=Homo sapiens GN=UBE2W PE=4 SV=1;>tr|H3BMM0|H3BMM0_HUMAN Uncharacterized protein OS=Homo sap	7	1	1	1	30	30	30	6.8312	60	60;155;161;191;151;162;180	8.33	0.00015392	3.3095	NaN	NaN	NaN	NaN
E5RGS2	Receptor expression-enhancing protein	REEP4	>tr|E5RGS2|E5RGS2_HUMAN Receptor expression-enhancing protein OS=Homo sapiens GN=REEP4 PE=1 SV=1;>sp|Q9H6H4|REEP4_HUMAN Receptor expression-enhancing protein 4 OS=Homo sapiens GN=REEP4 PE=1 SV=1;>sp|Q9H6H4-2|REEP4_HUMAN Isoform 2 of Receptor expression-enh	3	6	5	5	26.3	23.5	23.5	28.214	251	251;257;173	7.91	0	35.429	0.5744	0.50314	NaN	NaN
E5RGS4	Prefoldin subunit 1	PFDN1	>tr|E5RGS4|E5RGS4_HUMAN Prefoldin subunit 1 OS=Homo sapiens GN=PFDN1 PE=1 SV=1;>sp|O60925|PFD1_HUMAN Prefoldin subunit 1 OS=Homo sapiens GN=PFDN1 PE=1 SV=2	3	6	6	6	39.3	39.3	39.3	13.466	117	117;122;35	8.19	0	17.837	0.83157	0.81326	0.777786	0.70502
E5RGS9	Chromatin accessibility complex protein 1	CHRAC1	>tr|E5RGS9|E5RGS9_HUMAN Chromatin accessibility complex protein 1 OS=Homo sapiens GN=CHRAC1 PE=1 SV=1;>sp|Q9NRG0|CHRC1_HUMAN Chromatin accessibility complex protein 1 OS=Homo sapiens GN=CHRAC1 PE=1 SV=1	2	2	2	2	46.4	46.4	46.4	6.2643	56	56;131	4.44	0	15.623	0.89845	NaN	1.09241	1.08826
E5RH15	F-box/LRR-repeat protein 8	FBXL8	>tr|E5RH15|E5RH15_HUMAN F-box/LRR-repeat protein 8 (Fragment) OS=Homo sapiens GN=FBXL8 PE=1 SV=1;>sp|Q96CD0|FBXL8_HUMAN F-box/LRR-repeat protein 8 OS=Homo sapiens GN=FBXL8 PE=1 SV=1	2	1	1	1	10.4	10.4	10.4	17.918	163	163;374	5	0.0058131	1.8846	NaN	NaN	NaN	NaN
E5RHG8	Transcription elongation factor B polypeptide 1	TCEB1	>tr|E5RHG8|E5RHG8_HUMAN Transcription elongation factor B polypeptide 1 (Fragment) OS=Homo sapiens GN=TCEB1 PE=1 SV=1;>sp|Q15369|ELOC_HUMAN Transcription elongation factor B polypeptide 1 OS=Homo sapiens GN=TCEB1 PE=1 SV=1;>sp|Q15369-2|ELOC_HUMAN Isoform 2	4	7	7	7	83.1	83.1	83.1	9.9601	89	89;112;96;65	6.68	0	79.428	0.99105	0.92995	1.20075	0.99295
E5RHW4	Erlin-2	ERLIN2	>tr|E5RHW4|E5RHW4_HUMAN Erlin-2 (Fragment) OS=Homo sapiens GN=ERLIN2 PE=1 SV=1;>sp|O94905|ERLN2_HUMAN Erlin-2 OS=Homo sapiens GN=ERLIN2 PE=1 SV=1	5	15	15	12	50	50	40.8	37.725	338	338;339;197;152;206	6.02	0	153.28	0.79605	0.77135	0.828569	0.725531
E5RI39	Cyclin-C	CCNC	>tr|E5RI39|E5RI39_HUMAN Cyclin-C (Fragment) OS=Homo sapiens GN=CCNC PE=1 SV=1;>tr|G5E954|G5E954_HUMAN Cyclin C, isoform CRA_c OS=Homo sapiens GN=CCNC PE=1 SV=1;>tr|J3KP90|J3KP90_HUMAN Cyclin-C OS=Homo sapiens GN=CCNC PE=1 SV=1;>tr|E5RFK5|E5RFK5_HUMAN Cycli	11	3	3	3	15.6	15.6	15.6	22.494	192	192;202;282;282;283;114;143;162;228;198;49	3.8	0.0014837	2.5584	0.93016	NaN	NaN	0.633232
E5RI98	Nucleophosmin	NPM1	>tr|E5RI98|E5RI98_HUMAN Nucleophosmin (Fragment) OS=Homo sapiens GN=NPM1 PE=1 SV=1	1	4	1	1	38.7	7.2	7.2	11.865	111	111	1.67	1	-2	NaN	NaN	NaN	NaN
E5RI99	60S ribosomal protein L30	RPL30	>tr|E5RI99|E5RI99_HUMAN 60S ribosomal protein L30 (Fragment) OS=Homo sapiens GN=RPL30 PE=1 SV=1;>sp|P62888|RL30_HUMAN 60S ribosomal protein L30 OS=Homo sapiens GN=RPL30 PE=1 SV=2	5	7	7	7	58.8	58.8	58.8	12.656	114	114;115;51;56;96	5.18	0	186.57	1.0608	1.023	1.02575	1.05353
E5RIH5	TELO2-interacting protein 2	TTI2	>tr|E5RIH5|E5RIH5_HUMAN TELO2-interacting protein 2 OS=Homo sapiens GN=TTI2 PE=1 SV=1;>sp|Q6NXR4|TTI2_HUMAN TELO2-interacting protein 2 OS=Homo sapiens GN=TTI2 PE=1 SV=1	3	11	11	11	29.6	29.6	29.6	53.305	477	477;508;101	3.39	0	93.972	1.0549	1.042	1.05712	0.881679
E5RIM7	Copper transport protein ATOX1	ATOX1	>tr|E5RIM7|E5RIM7_HUMAN Copper transport protein ATOX1 OS=Homo sapiens GN=ATOX1 PE=1 SV=1;>sp|O00244|ATOX1_HUMAN Copper transport protein ATOX1 OS=Homo sapiens GN=ATOX1 PE=1 SV=1;>tr|E5RGN3|E5RGN3_HUMAN Copper transport protein ATOX1 OS=Homo sapiens GN=ATO	3	4	4	4	60.3	60.3	60.3	7.8741	73	73;68;59	8.26	0	90.586	1.2451	1.2556	1.15234	1.09229
E5RIP4	Zinc transporter ZIP14	SLC39A14	>tr|E5RIP4|E5RIP4_HUMAN Zinc transporter ZIP14 (Fragment) OS=Homo sapiens GN=SLC39A14 PE=1 SV=2;>sp|Q15043-2|S39AE_HUMAN Isoform 2 of Zinc transporter ZIP14 OS=Homo sapiens GN=SLC39A14;>sp|Q15043-3|S39AE_HUMAN Isoform 3 of Zinc transporter ZIP14 OS=Homo sa	8	3	3	3	29	29	29	17	155	155;481;492;492;89;90;122;127	7.95	0	74.978	0.56967	0.59973	0.521023	0.517384
E5RIW3	Tubulin-specific chaperone A	TBCA	>tr|E5RIW3|E5RIW3_HUMAN Tubulin-specific chaperone A OS=Homo sapiens GN=TBCA PE=1 SV=1;>tr|E5RJD8|E5RJD8_HUMAN Tubulin-specific chaperone A OS=Homo sapiens GN=TBCA PE=1 SV=1;>sp|O75347|TBCA_HUMAN Tubulin-specific chaperone A OS=Homo sapiens GN=TBCA PE=1 SV	6	6	6	6	56	56	56	10.08	84	84;119;108;131;129;79	8.48	0	13.773	0.74301	0.74585	0.849257	0.693049
E5RJ08	Coiled-coil-helix-coiled-coil-helix domain-containing protein 7	CHCHD7	>tr|E5RJ08|E5RJ08_HUMAN Coiled-coil-helix-coiled-coil-helix domain-containing protein 7 (Fragment) OS=Homo sapiens GN=CHCHD7 PE=1 SV=1;>tr|E5RHM5|E5RHM5_HUMAN Coiled-coil-helix-coiled-coil-helix domain-containing protein 7 OS=Homo sapiens GN=CHCHD7 PE=1 SV	8	1	1	1	40.9	40.9	40.9	5.2317	44	44;46;60;61;94;85;97;110	5	0	5.4991	NaN	NaN	NaN	NaN
E5RJG9	PIN2/TERF1-interacting telomerase inhibitor 1	PINX1	>tr|E5RJG9|E5RJG9_HUMAN PIN2/TERF1-interacting telomerase inhibitor 1 OS=Homo sapiens GN=PINX1 PE=4 SV=1;>tr|E5RGR1|E5RGR1_HUMAN PIN2/TERF1-interacting telomerase inhibitor 1 (Fragment) OS=Homo sapiens GN=PINX1 PE=1 SV=1;>sp|Q9BT81-2|SOX7_HUMAN Isoform 2 o	6	1	1	1	10.4	10.4	10.4	15.402	134	134;198;440;440;174;328	2	0.0049872	1.958	NaN	NaN	NaN	NaN
E5RJK7	LYR motif-containing protein 2	LYRM2	>tr|E5RJK7|E5RJK7_HUMAN LYR motif-containing protein 2 OS=Homo sapiens GN=LYRM2 PE=1 SV=1;>tr|E5RG38|E5RG38_HUMAN LYR motif-containing protein 2 OS=Homo sapiens GN=LYRM2 PE=1 SV=1;>tr|G3V136|G3V136_HUMAN LYR motif-containing protein 2 OS=Homo sapiens GN=LY	4	2	2	2	23.6	23.6	23.6	8.6459	72	72;77;98;88	8.2	0.0033261	2.1646	2.0672	NaN	NaN	2.16366
E5RJN7	Double-stranded RNA-binding protein Staufen homolog 2	STAU2	>tr|E5RJN7|E5RJN7_HUMAN Double-stranded RNA-binding protein Staufen homolog 2 (Fragment) OS=Homo sapiens GN=STAU2 PE=1 SV=1;>tr|A0A0A0MTC4|A0A0A0MTC4_HUMAN Double-stranded RNA-binding protein Staufen homolog 2 OS=Homo sapiens GN=STAU2 PE=1 SV=1;>tr|A0A0A0M	21	10	8	8	33.8	29.1	29.1	34.861	320	320;398;473;479;491;504;511;538;570;398;473;479;504;538;570;291;314;390;135;162;204	5.71	0	17.145	0.66507	0.74775	NaN	0.943218
E5RK69	Annexin	ANXA6	>tr|E5RK69|E5RK69_HUMAN Annexin OS=Homo sapiens GN=ANXA6 PE=1 SV=1	7	27	1	1	57.2	7.6	7.6	51.776	460	460;91;195;935;1134;1177;1191	6.5	0.0006045	2.8905	NaN	NaN	NaN	NaN
E5RK99	Collagen triple helix repeat-containing protein 1	CTHRC1	>tr|E5RK99|E5RK99_HUMAN Collagen triple helix repeat-containing protein 1 OS=Homo sapiens GN=CTHRC1 PE=1 SV=1;>sp|Q96CG8-3|CTHR1_HUMAN Isoform 3 of Collagen triple helix repeat-containing protein 1 OS=Homo sapiens GN=CTHRC1;>sp|Q96CG8-2|CTHR1_HUMAN Isoform	4	2	2	2	17.7	17.7	17.7	12.302	113	113;229;232;243	3.75	0.00060396	2.8646	1.574	NaN	NaN	NaN
E6ZCI6	Phosphatidylcholine:ceramide cholinephosphotransferase 1	SGMS1	>tr|E6ZCI6|E6ZCI6_HUMAN Phosphatidylcholine:ceramide cholinephosphotransferase 1 OS=Homo sapiens GN=SGMS1 PE=1 SV=1;>tr|C0MHM2|C0MHM2_HUMAN Phosphatidylcholine:ceramide cholinephosphotransferase 1 OS=Homo sapiens GN=SGMS1 PE=1 SV=1;>tr|D3DWC4|D3DWC4_HUMAN	4	1	1	1	4.1	4.1	4.1	25.346	219	219;241;413;419	2	0.005681	1.9041	NaN	NaN	NaN	NaN
E7EM64	COP9 signalosome complex subunit 6	COPS6	>tr|E7EM64|E7EM64_HUMAN COP9 signalosome complex subunit 6 OS=Homo sapiens GN=COPS6 PE=1 SV=1;>sp|Q7L5N1|CSN6_HUMAN COP9 signalosome complex subunit 6 OS=Homo sapiens GN=COPS6 PE=1 SV=1	3	13	13	13	54.9	54.9	54.9	36.064	326	326;327;123	7.33	0	233.61	0.7343	0.74107	0.846883	0.832848
E7EM83	Receptor-type tyrosine-protein phosphatase N2	PTPRN2	>tr|E7EM83|E7EM83_HUMAN Receptor-type tyrosine-protein phosphatase N2 OS=Homo sapiens GN=PTPRN2 PE=1 SV=1;>sp|Q92932-2|PTPR2_HUMAN Isoform 2 of Receptor-type tyrosine-protein phosphatase N2 OS=Homo sapiens GN=PTPRN2;>sp|Q92932-4|PTPR2_HUMAN Isoform 4 of Re	9	3	3	3	4.9	4.9	4.9	106.99	977	977;986;998;1015;1038;137;889;950;979	8.57	0	7.2995	0.22665	NaN	0.340762	NaN
E7EM93	Peroxisomal NADH pyrophosphatase NUDT12	NUDT12	>tr|E7EM93|E7EM93_HUMAN Peroxisomal NADH pyrophosphatase NUDT12 OS=Homo sapiens GN=NUDT12 PE=1 SV=1;>sp|Q9BQG2|NUD12_HUMAN Peroxisomal NADH pyrophosphatase NUDT12 OS=Homo sapiens GN=NUDT12 PE=1 SV=1	2	2	2	2	4.5	4.5	4.5	50.051	444	444;462	8.5	0.0017652	2.4251	NaN	NaN	NaN	NaN
E7EMB8	Tyrosine-protein phosphatase non-receptor type 18	PTPN18	>tr|E7EMB8|E7EMB8_HUMAN Tyrosine-protein phosphatase non-receptor type 18 (Fragment) OS=Homo sapiens GN=PTPN18 PE=1 SV=2;>sp|Q99952-2|PTN18_HUMAN Isoform 2 of Tyrosine-protein phosphatase non-receptor type 18 OS=Homo sapiens GN=PTPN18;>sp|Q99952|PTN18_HUMA	3	2	2	2	8.2	8.2	8.2	28.399	269	269;353;460	3.75	0	37.768	NaN	NaN	NaN	0.800256
E7EMM4	Acid ceramidase	ASAH1	>tr|E7EMM4|E7EMM4_HUMAN Acid ceramidase OS=Homo sapiens GN=ASAH1 PE=1 SV=1;>sp|Q13510|ASAH1_HUMAN Acid ceramidase OS=Homo sapiens GN=ASAH1 PE=1 SV=5;>sp|Q13510-2|ASAH1_HUMAN Isoform 2 of Acid ceramidase OS=Homo sapiens GN=ASAH1;>sp|Q13510-3|ASAH1_HUMAN Iso	4	11	11	11	35.1	35.1	35.1	41.796	370	370;395;411;389	6.96	0	76.344	0.53537	0.54566	0.495614	0.540979
E7EMN6	Protein phosphatase inhibitor 2	PPP1R2	>tr|E7EMN6|E7EMN6_HUMAN Protein phosphatase inhibitor 2 (Fragment) OS=Homo sapiens GN=PPP1R2 PE=1 SV=1;>sp|P41236|IPP2_HUMAN Protein phosphatase inhibitor 2 OS=Homo sapiens GN=PPP1R2 PE=1 SV=2;>sp|Q6NXS1|IPP2M_HUMAN Protein phosphatase inhibitor 2-like pro	4	5	5	5	35.9	35.9	35.9	19.245	170	170;205;205;80	4.3	0	30.119	1.146	1.1936	1.58655	1.24473
E7EMV7	TNFAIP3-interacting protein 1	TNIP1	>tr|E7EMV7|E7EMV7_HUMAN TNFAIP3-interacting protein 1 OS=Homo sapiens GN=TNIP1 PE=1 SV=1;>tr|A0A0A0MRZ4|A0A0A0MRZ4_HUMAN TNFAIP3-interacting protein 1 OS=Homo sapiens GN=TNIP1 PE=1 SV=1;>sp|Q15025-7|TNIP1_HUMAN Isoform 7 of TNFAIP3-interacting protein 1 OS	14	4	4	4	11	11	11	55.697	492	492;619;545;552;556;571;572;583;635;636;257;133;143;146	9.12	0	25.869	NaN	0.74495	0.661463	0.681199
E7EMZ9	Transforming acidic coiled-coil-containing protein 2	TACC2	>tr|E7EMZ9|E7EMZ9_HUMAN Transforming acidic coiled-coil-containing protein 2 OS=Homo sapiens GN=TACC2 PE=1 SV=1;>tr|E9PBC6|E9PBC6_HUMAN Transforming acidic coiled-coil-containing protein 2 OS=Homo sapiens GN=TACC2 PE=1 SV=1;>sp|O95359-3|TACC2_HUMAN Isoform	13	9	7	7	4.2	3.5	3.5	296.74	2826	2826;2875;2871;2948;575;1008;1038;571;996;1026;1094;153;409	6	0	74.245	0.28991	0.45086	NaN	0.41813
E7EN19	Mitogen-activated protein kinase kinase kinase kinase 4	MAP4K4	>tr|E7EN19|E7EN19_HUMAN Mitogen-activated protein kinase kinase kinase kinase 4 OS=Homo sapiens GN=MAP4K4 PE=1 SV=1;>tr|E7ESS2|E7ESS2_HUMAN Mitogen-activated protein kinase kinase kinase kinase 4 OS=Homo sapiens GN=MAP4K4 PE=1 SV=3;>tr|E7ENQ1|E7ENQ1_HUMAN	15	38	38	1	34.1	34.1	1.2	144.92	1272	1272;1273;1154;1170;1268;1297;1323;1352;1276;1305;1331;1360;350;102;161	6.6	0	323.31	1.0369	0.92831	0.975229	1.00965
E7EN20	E3 ubiquitin-protein ligase TRIM33	TRIM33	>tr|E7EN20|E7EN20_HUMAN E3 ubiquitin-protein ligase TRIM33 OS=Homo sapiens GN=TRIM33 PE=1 SV=2;>sp|Q9UPN9|TRI33_HUMAN E3 ubiquitin-protein ligase TRIM33 OS=Homo sapiens GN=TRIM33 PE=1 SV=3;>sp|Q9UPN9-2|TRI33_HUMAN Isoform Beta of E3 ubiquitin-protein ligas	8	22	22	20	21.7	21.7	19.9	121.53	1119	1119;1127;1110;888;3427;3458;3460;3460	5.25	0	110.85	0.62597	0.56258	0.549995	0.573493
E7ENA2	Thioredoxin reductase 2, mitochondrial	TXNRD2	>tr|E7ENA2|E7ENA2_HUMAN Thioredoxin reductase 2, mitochondrial OS=Homo sapiens GN=TXNRD2 PE=1 SV=1;>tr|D3YTF8|D3YTF8_HUMAN Thioredoxin reductase 2, mitochondrial OS=Homo sapiens GN=TXNRD2 PE=1 SV=2;>tr|D3YTF9|D3YTF9_HUMAN Thioredoxin reductase 2, mitochond	14	8	7	7	21.7	18.6	18.6	53.567	494	494;499;523;498;524;426;463;428;306;338;277;163;172;178	5.95	0	69.977	1.1111	1.0548	1.11832	0.852733
E7ENN3	Nesprin-1	SYNE1	>tr|E7ENN3|E7ENN3_HUMAN Nesprin-1 OS=Homo sapiens GN=SYNE1 PE=1 SV=2;>tr|A0A0C4DG40|A0A0C4DG40_HUMAN Nesprin-1 OS=Homo sapiens GN=SYNE1 PE=1 SV=1;>sp|Q8NF91-4|SYNE1_HUMAN Isoform 4 of Nesprin-1 OS=Homo sapiens GN=SYNE1;>sp|Q8NF91|SYNE1_HUMAN Nesprin-1 OS=H	21	9	9	9	1.6	1.6	1.6	964.83	8392	8392;8749;8749;8797;5580;3212;3321;1433;1654;1443;1725;3032;477;615;754;952;975;1355;977;982;1139	5.44	0	8.1745	1.038	0.97944	0.998203	0.801989
E7EPB3	60S ribosomal protein L14	RPL14	>tr|E7EPB3|E7EPB3_HUMAN 60S ribosomal protein L14 OS=Homo sapiens GN=RPL14 PE=1 SV=1;>sp|P50914|RL14_HUMAN 60S ribosomal protein L14 OS=Homo sapiens GN=RPL14 PE=1 SV=4	2	5	5	5	41.9	41.9	41.9	14.558	124	124;215	8.32	0	30.192	1.1308	0.98006	2.02992	1.71653
E7EPI0	Inhibitor of Bruton tyrosine kinase	IBTK	>tr|E7EPI0|E7EPI0_HUMAN Inhibitor of Bruton tyrosine kinase OS=Homo sapiens GN=IBTK PE=1 SV=1;>sp|Q9P2D0-2|IBTK_HUMAN Isoform 2 of Inhibitor of Bruton tyrosine kinase OS=Homo sapiens GN=IBTK;>sp|Q9P2D0|IBTK_HUMAN Inhibitor of Bruton tyrosine kinase OS=Homo	5	7	7	7	6.4	6.4	6.4	149.01	1338	1338;1196;1353;1152;238	7.67	0	18.627	NaN	NaN	0.618659	0.686672
E7EPN9	Protein PRRC2C	PRRC2C	>tr|E7EPN9|E7EPN9_HUMAN Protein PRRC2C OS=Homo sapiens GN=PRRC2C PE=1 SV=1;>sp|Q9Y520-4|PRC2C_HUMAN Isoform 4 of Protein PRRC2C OS=Homo sapiens GN=PRRC2C;>sp|Q9Y520-5|PRC2C_HUMAN Isoform 5 of Protein PRRC2C OS=Homo sapiens GN=PRRC2C;>sp|Q9Y520|PRC2C_HUMAN	10	55	55	53	25.1	25.1	24.4	308.77	2819	2819;2817;2849;2896;2898;2752;2700;2653;1300;299	6.42	0	323.31	0.7864	0.78867	1.35752	1.60018
E7EPS8	Receptor-type tyrosine-protein phosphatase mu	PTPRM	>tr|E7EPS8|E7EPS8_HUMAN Receptor-type tyrosine-protein phosphatase mu OS=Homo sapiens GN=PTPRM PE=1 SV=2;>sp|P28827|PTPRM_HUMAN Receptor-type tyrosine-protein phosphatase mu OS=Homo sapiens GN=PTPRM PE=1 SV=2;>sp|P28827-2|PTPRM_HUMAN Isoform 2 of Receptor-	15	8	8	8	7.7	7.7	7.7	157.07	1390	1390;1452;1465;279;238;1059;1076;1431;1440;1450;1451;1460;1441;1463;264	4.58	0	50.997	0.93603	0.92186	1.13139	1.23643
E7EPT4	NADH dehydrogenase [ubiquinone] flavoprotein 2, mitochondrial	NDUFV2	>tr|E7EPT4|E7EPT4_HUMAN NADH dehydrogenase [ubiquinone] flavoprotein 2, mitochondrial OS=Homo sapiens GN=NDUFV2 PE=1 SV=1;>sp|P19404|NDUV2_HUMAN NADH dehydrogenase [ubiquinone] flavoprotein 2, mitochondrial OS=Homo sapiens GN=NDUFV2 PE=1 SV=2	2	7	7	7	37.3	37.3	37.3	27.907	252	252;249	5.13	0	29.552	0.93703	0.95765	3.74504	1.26053
E7EPU2	Disco-interacting protein 2 homolog C	DIP2C	>tr|E7EPU2|E7EPU2_HUMAN Disco-interacting protein 2 homolog C OS=Homo sapiens GN=DIP2C PE=1 SV=2;>sp|Q9Y2E4|DIP2C_HUMAN Disco-interacting protein 2 homolog C OS=Homo sapiens GN=DIP2C PE=1 SV=2	4	7	3	3	4.7	2	2	168.64	1537	1537;1556;130;231	2.33	0.0047069	1.967	NaN	NaN	NaN	NaN
E7EPV7	Alpha-synuclein	SNCA	>tr|E7EPV7|E7EPV7_HUMAN Alpha-synuclein OS=Homo sapiens GN=SNCA PE=1 SV=1;>sp|P37840-2|SYUA_HUMAN Isoform 2-4 of Alpha-synuclein OS=Homo sapiens GN=SNCA;>sp|P37840|SYUA_HUMAN Alpha-synuclein OS=Homo sapiens GN=SNCA PE=1 SV=1;>tr|D6RA31|D6RA31_HUMAN Alpha-s	6	4	4	3	50.4	50.4	42.6	11.777	115	115;112;140;66;98;126	4.31	0	48.538	1.0309	1.0126	0.860733	0.846812
E7EPW5	Suppressor of tumorigenicity 7 protein	ST7	>tr|E7EPW5|E7EPW5_HUMAN Suppressor of tumorigenicity 7 protein OS=Homo sapiens GN=ST7 PE=1 SV=1;>tr|G3XAH9|G3XAH9_HUMAN Suppression of tumorigenicity 7, isoform CRA_b OS=Homo sapiens GN=ST7 PE=1 SV=1;>tr|E9PCV1|E9PCV1_HUMAN Suppressor of tumorigenicity 7 p	16	1	1	1	3.1	3.1	3.1	58.067	508	508;511;523;531;534;558;561;572;577;399;499;511;534;547;554;585	5.4	0.00015418	3.3794	NaN	1.0171	NaN	0.803988
O14653	Golgi SNAP receptor complex member 2	GOSR2	>tr|E7EQ34|E7EQ34_HUMAN Uncharacterized protein OS=Homo sapiens PE=4 SV=2;>sp|O14653|GOSR2_HUMAN Golgi SNAP receptor complex member 2 OS=Homo sapiens GN=GOSR2 PE=1 SV=2;>sp|O14653-2|GOSR2_HUMAN Isoform B of Golgi SNAP receptor complex member 2 OS=Homo sapi	15	9	9	9	55.2	55.2	55.2	26.864	232	232;212;213;195;165;199;143;149;79;97;98;262;519;556;1581	7.5	0	116.73	2.2225	2.1464	1.67403	1.37484
E7EQ61	Ubiquitin-like modifier-activating enzyme 5	UBA5	>tr|E7EQ61|E7EQ61_HUMAN Ubiquitin-like modifier-activating enzyme 5 OS=Homo sapiens GN=UBA5 PE=1 SV=1;>sp|Q9GZZ9|UBA5_HUMAN Ubiquitin-like modifier-activating enzyme 5 OS=Homo sapiens GN=UBA5 PE=1 SV=1;>tr|E7EWE1|E7EWE1_HUMAN Ubiquitin-like modifier-activa	7	9	9	9	35	35	35	41.85	377	377;404;347;348;108;110;79	5.19	0	89.537	1.0294	1.0553	0.956114	1.21289
E7EQ67	Protein FAM184A	FAM184A	>tr|E7EQ67|E7EQ67_HUMAN Protein FAM184A OS=Homo sapiens GN=FAM184A PE=4 SV=1;>tr|H7BY63|H7BY63_HUMAN Protein FAM184A OS=Homo sapiens GN=FAM184A PE=1 SV=1;>tr|A0A087X2A7|A0A087X2A7_HUMAN Protein FAM184A OS=Homo sapiens GN=FAM184A PE=1 SV=1;>sp|Q8NB25-4|F184	7	3	2	2	3.2	3.2	3.2	61.449	529	529;936;1098;971;1056;1116;1140	6	0.0048488	1.9647	NaN	NaN	NaN	NaN
E7EQ69	N-alpha-acetyltransferase 50	NAA50	>tr|E7EQ69|E7EQ69_HUMAN N-alpha-acetyltransferase 50 OS=Homo sapiens GN=NAA50 PE=1 SV=1;>sp|Q9GZZ1|NAA50_HUMAN N-alpha-acetyltransferase 50 OS=Homo sapiens GN=NAA50 PE=1 SV=1;>tr|C9J5D1|C9J5D1_HUMAN N-alpha-acetyltransferase 50 OS=Homo sapiens GN=NAA50 PE=	9	13	13	7	65.5	65.5	39.3	19.311	168	168;169;129;81;81;57;58;58;48	6.48	0	87.563	1.2376	1.278	1.30613	1.45186
E7EQ72	Transmembrane emp24 domain-containing protein 2	TMED2	>tr|E7EQ72|E7EQ72_HUMAN Transmembrane emp24 domain-containing protein 2 (Fragment) OS=Homo sapiens GN=TMED2 PE=1 SV=2;>sp|Q15363|TMED2_HUMAN Transmembrane emp24 domain-containing protein 2 OS=Homo sapiens GN=TMED2 PE=1 SV=1;>tr|F5GX39|F5GX39_HUMAN Transmem	3	4	4	4	30.1	30.1	30.1	18.488	166	166;201;116	4.09	0	26.953	0.90671	0.97201	0.780884	0.792896
E7EQL8	Gamma-tubulin complex component 6	TUBGCP6	>tr|E7EQL8|E7EQL8_HUMAN Gamma-tubulin complex component 6 OS=Homo sapiens GN=TUBGCP6 PE=1 SV=1;>sp|Q96RT7-2|GCP6_HUMAN Isoform 2 of Gamma-tubulin complex component 6 OS=Homo sapiens GN=TUBGCP6;>sp|Q96RT7-3|GCP6_HUMAN Isoform 3 of Gamma-tubulin complex comp	4	3	3	3	2.4	2.4	2.4	163.91	1493	1493;1785;1802;1819	6.5	0.00016124	4.5607	0.41127	NaN	NaN	0.759013
E7EQM7	Septin-5	SEPT5	>tr|E7EQM7|E7EQM7_HUMAN Septin-5 OS=Homo sapiens GN=SEPT5 PE=1 SV=1;>tr|E7EPG2|E7EPG2_HUMAN Septin-5 (Fragment) OS=Homo sapiens GN=SEPT5 PE=1 SV=1;>tr|E7EX32|E7EX32_HUMAN Septin-5 OS=Homo sapiens GN=SEPT5 PE=1 SV=1;>tr|G3XAH0|G3XAH0_HUMAN HCG2002594, isofo	18	3	3	3	14.9	14.9	14.9	28.643	248	248;304;337;378;346;369;178;180;301;322;207;332;379;331;459;470;478;493	3	0	10.542	NaN	NaN	NaN	1.80297
E7EQN5	Rho GTPase-activating protein 4	ARHGAP4	>tr|E7EQN5|E7EQN5_HUMAN Rho GTPase-activating protein 4 OS=Homo sapiens GN=ARHGAP4 PE=1 SV=1;>sp|P98171|RHG04_HUMAN Rho GTPase-activating protein 4 OS=Homo sapiens GN=ARHGAP4 PE=1 SV=2;>sp|P98171-2|RHG04_HUMAN Isoform 2 of Rho GTPase-activating protein 4 O	12	9	9	9	13.4	13.4	13.4	102.57	925	925;946;986;768;625;217;277;317;174;176;293;196	7.06	0	27.221	1.3306	1.1784	1.52066	1.34913
E7EQR4	Ezrin	EZR	>tr|E7EQR4|E7EQR4_HUMAN Ezrin OS=Homo sapiens GN=EZR PE=1 SV=3;>sp|P15311|EZRI_HUMAN Ezrin OS=Homo sapiens GN=EZR PE=1 SV=4	3	43	43	27	59.6	59.6	44.2	69.371	586	586;586;52	7.17	0	323.31	0.77618	0.78208	0.687238	0.662208
E7EQZ4	Survival motor neuron protein	SMN1	>tr|E7EQZ4|E7EQZ4_HUMAN Survival motor neuron protein OS=Homo sapiens GN=SMN1 PE=1 SV=1;>sp|Q16637-3|SMN_HUMAN Isoform SMN-delta7 of Survival motor neuron protein OS=Homo sapiens GN=SMN1;>sp|Q16637|SMN_HUMAN Survival motor neuron protein OS=Homo sapiens GN	10	7	7	7	31.3	31.3	31.3	31.689	294	294;282;294;250;262;227;143;180;149;79	6.54	0	69.927	0.96261	0.85798	1.26871	0.991179
E7ER32	MKL/myocardin-like protein 1	MKL1	>tr|E7ER32|E7ER32_HUMAN MKL/myocardin-like protein 1 OS=Homo sapiens GN=MKL1 PE=1 SV=2;>tr|A0A087X287|A0A087X287_HUMAN MKL/myocardin-like protein 1 OS=Homo sapiens GN=MKL1 PE=1 SV=1;>tr|B0QY83|B0QY83_HUMAN MKL/myocardin-like protein 1 OS=Homo sapiens GN=MK	10	4	3	3	6.6	5	5	85.075	798	798;799;881;882;966;931;161;369;378;461	9	0.00015513	3.5309	0.82515	NaN	NaN	NaN
E7ER77	Endoplasmic reticulum metallopeptidase 1	ERMP1	>tr|E7ER77|E7ER77_HUMAN Endoplasmic reticulum metallopeptidase 1 OS=Homo sapiens GN=ERMP1 PE=1 SV=1;>sp|Q7Z2K6|ERMP1_HUMAN Endoplasmic reticulum metallopeptidase 1 OS=Homo sapiens GN=ERMP1 PE=1 SV=2;>tr|A0A0C4DGF0|A0A0C4DGF0_HUMAN Endoplasmic reticulum met	4	3	3	3	3.4	3.4	3.4	93.159	841	841;904;351;351	7	0.00015623	3.6985	1.3474	NaN	NaN	NaN
E7ERH2	S-phase kinase-associated protein 1	SKP1	>tr|E7ERH2|E7ERH2_HUMAN S-phase kinase-associated protein 1 (Fragment) OS=Homo sapiens GN=SKP1 PE=1 SV=1;>tr|F8W8N3|F8W8N3_HUMAN S-phase kinase-associated protein 1 (Fragment) OS=Homo sapiens GN=SKP1 PE=1 SV=1;>tr|E5RJR5|E5RJR5_HUMAN S-phase kinase-associa	8	6	6	4	58.5	58.5	26.8	16.034	142	142;158;163;160;163;102;39;41	6.82	0	55.568	0.94916	0.93044	0.909918	0.779727
E7ERI8	CLIP-associating protein 2	CLASP2	>tr|E7ERI8|E7ERI8_HUMAN CLIP-associating protein 2 OS=Homo sapiens GN=CLASP2 PE=1 SV=1;>tr|E7EW49|E7EW49_HUMAN CLIP-associating protein 2 OS=Homo sapiens GN=CLASP2 PE=1 SV=1;>sp|O75122-3|CLAP2_HUMAN Isoform 3 of CLIP-associating protein 2 OS=Homo sapiens G	3	22	19	2	18.4	16	1.7	165.63	1513	1513;1514;1515	4.28	0	186.02	0.79451	0.8224	0.764175	0.767636
E7ERS3	Zinc finger CCCH domain-containing protein 18	ZC3H18	>tr|E7ERS3|E7ERS3_HUMAN Zinc finger CCCH domain-containing protein 18 OS=Homo sapiens GN=ZC3H18 PE=1 SV=1;>sp|Q86VM9|ZCH18_HUMAN Zinc finger CCCH domain-containing protein 18 OS=Homo sapiens GN=ZC3H18 PE=1 SV=2;>sp|Q86VM9-2|ZCH18_HUMAN Isoform 2 of Zinc fi	7	10	10	10	12.8	12.8	12.8	108.94	977	977;953;757;75;238;197;196	4.81	0	62.569	0.46114	0.40084	0.832016	0.872676
E7ERX9	Kinesin-like protein	KIF13B	>tr|E7ERX9|E7ERX9_HUMAN Kinesin-like protein OS=Homo sapiens GN=KIF13B PE=1 SV=1;>sp|Q9NQT8|KI13B_HUMAN Kinesin-like protein KIF13B OS=Homo sapiens GN=KIF13B PE=1 SV=2	2	4	1	1	6.1	2	2	83.877	743	743;1826	6	0.0034647	2.1327	NaN	NaN	NaN	NaN
E7ES19	Thrombospondin-4	THBS4	>tr|E7ES19|E7ES19_HUMAN Thrombospondin-4 OS=Homo sapiens GN=THBS4 PE=1 SV=1;>sp|P35443|TSP4_HUMAN Thrombospondin-4 OS=Homo sapiens GN=THBS4 PE=1 SV=2	2	4	1	1	5.4	1.6	1.6	96.005	870	870;961	6.33	0.003047	2.201	NaN	NaN	NaN	NaN
E7ES96	Presenilin	PSEN1	>tr|E7ES96|E7ES96_HUMAN Presenilin OS=Homo sapiens GN=PSEN1 PE=1 SV=1;>sp|P49768-2|PSN1_HUMAN Isoform 2 of Presenilin-1 OS=Homo sapiens GN=PSEN1;>sp|P49768|PSN1_HUMAN Presenilin-1 OS=Homo sapiens GN=PSEN1 PE=1 SV=1;>sp|P49768-3|PSN1_HUMAN Isoform 3 of Pres	16	3	3	3	12.5	12.5	12.5	42.082	375	375;463;467;374;378;409;434;135;144;147;155;304;481;184;447;448	2.17	0	11.974	0.97901	NaN	1.57823	NaN
E7ESG2	Claspin	CLSPN	>tr|E7ESG2|E7ESG2_HUMAN Claspin OS=Homo sapiens GN=CLSPN PE=1 SV=1;>sp|Q9HAW4-2|CLSPN_HUMAN Isoform 2 of Claspin OS=Homo sapiens GN=CLSPN;>sp|Q9HAW4-3|CLSPN_HUMAN Isoform 3 of Claspin OS=Homo sapiens GN=CLSPN;>sp|Q9HAW4|CLSPN_HUMAN Claspin OS=Homo sapiens	4	3	3	3	3.2	3.2	3.2	145.31	1286	1286;1275;1332;1339	5	0	5.7764	0.48918	NaN	NaN	1.69371
E7ESL0	39S ribosomal protein L22, mitochondrial	MRPL22	>tr|E7ESL0|E7ESL0_HUMAN 39S ribosomal protein L22, mitochondrial OS=Homo sapiens GN=MRPL22 PE=1 SV=1;>tr|J3KQY1|J3KQY1_HUMAN 39S ribosomal protein L22, mitochondrial OS=Homo sapiens GN=MRPL22 PE=1 SV=1;>sp|Q9NWU5|RM22_HUMAN 39S ribosomal protein L22, mitoc	6	6	6	5	32.5	32.5	29.2	24.325	212	212;232;206;228;120;126	8.35	0	29.615	1.1361	1.2289	1.33811	0.975895
E7ESY4	Metastasis-associated protein MTA1	MTA1	>tr|E7ESY4|E7ESY4_HUMAN Metastasis-associated protein MTA1 OS=Homo sapiens GN=MTA1 PE=1 SV=1;>sp|Q13330-3|MTA1_HUMAN Isoform 3 of Metastasis-associated protein MTA1 OS=Homo sapiens GN=MTA1;>sp|Q13330|MTA1_HUMAN Metastasis-associated protein MTA1 OS=Homo sa	11	19	17	15	33.4	30.9	27	79.372	703	703;698;715;511;430;228;255;46;55;125;142	6.18	0	98.79	1.2718	1.2575	1.32338	1.85494
E7ET40	Urokinase-type plasminogen activator	PLAU	>tr|E7ET40|E7ET40_HUMAN Urokinase-type plasminogen activator OS=Homo sapiens GN=PLAU PE=1 SV=1;>sp|P00749-2|UROK_HUMAN Isoform 2 of Urokinase-type plasminogen activator OS=Homo sapiens GN=PLAU;>sp|P00749|UROK_HUMAN Urokinase-type plasminogen activator OS=H	3	3	3	3	8.9	8.9	8.9	46.924	414	414;414;431	7.5	0	11.07	NaN	NaN	NaN	2.65491
E7ET49	Sn1-specific diacylglycerol lipase beta	DAGLB	>tr|E7ET49|E7ET49_HUMAN Sn1-specific diacylglycerol lipase beta OS=Homo sapiens GN=DAGLB PE=1 SV=1;>sp|Q8NCG7|DGLB_HUMAN Sn1-specific diacylglycerol lipase beta OS=Homo sapiens GN=DAGLB PE=1 SV=2;>sp|Q8NCG7-2|DGLB_HUMAN Isoform 2 of Sn1-specific diacylglyc	6	13	13	13	23.5	23.5	23.5	68.951	631	631;672;391;543;149;267	6.2	0	81.22	1.2704	1.2287	1.35654	1.64628
E7ET89	Probable E3 ubiquitin-protein ligase DTX2	DTX2	>tr|E7ET89|E7ET89_HUMAN Probable E3 ubiquitin-protein ligase DTX2 OS=Homo sapiens GN=DTX2 PE=1 SV=1;>sp|Q86UW9|DTX2_HUMAN Probable E3 ubiquitin-protein ligase DTX2 OS=Homo sapiens GN=DTX2 PE=1 SV=3	2	5	5	1	11.5	11.5	2.1	57.296	531	531;622	5.75	0	13.489	0.64873	0.70522	NaN	NaN
E7ETA6	Pericentriolar material 1 protein	PCM1	>tr|E7ETA6|E7ETA6_HUMAN Pericentriolar material 1 protein OS=Homo sapiens GN=PCM1 PE=1 SV=1;>sp|Q15154-2|PCM1_HUMAN Isoform 2 of Pericentriolar material 1 protein OS=Homo sapiens GN=PCM1;>sp|Q15154|PCM1_HUMAN Pericentriolar material 1 protein OS=Homo sapie	9	30	29	29	18.8	18.5	18.5	227.73	2016	2016;1969;2024;1860;764;749;530;530;408	6.12	0	99.787	0.37428	0.3218	0.434858	0.527343
E7ETB3	Aspartyl aminopeptidase	DNPEP	>tr|E7ETB3|E7ETB3_HUMAN Aspartyl aminopeptidase OS=Homo sapiens GN=DNPEP PE=1 SV=2;>sp|Q9ULA0|DNPEP_HUMAN Aspartyl aminopeptidase OS=Homo sapiens GN=DNPEP PE=1 SV=1;>tr|E7EMB6|E7EMB6_HUMAN Aspartyl aminopeptidase OS=Homo sapiens GN=DNPEP PE=1 SV=2;>tr|C9JB	10	12	12	12	35.1	35.1	35.1	54.502	493	493;475;410;331;224;270;273;89;117;137	4.91	0	82.108	1.0518	0.96378	0.725531	1.34461
E7ETK0	40S ribosomal protein S24	RPS24	>tr|E7ETK0|E7ETK0_HUMAN 40S ribosomal protein S24 OS=Homo sapiens GN=RPS24 PE=1 SV=1;>tr|A0A087WUS0|A0A087WUS0_HUMAN 40S ribosomal protein S24 OS=Homo sapiens GN=RPS24 PE=1 SV=1;>sp|P62847-2|RS24_HUMAN Isoform 2 of 40S ribosomal protein S24 OS=Homo sapiens	6	4	4	4	35.1	35.1	35.1	15.197	131	131;132;130;132;133;289	7.76	0	27.114	0.87739	0.97652	1.1694	1.10709
E7ETS9	Beta-1,4-galactosyltransferase 4	B4GALT4	>tr|E7ETS9|E7ETS9_HUMAN Beta-1,4-galactosyltransferase 4 OS=Homo sapiens GN=B4GALT4 PE=1 SV=1;>tr|C9J3R8|C9J3R8_HUMAN Beta-1,4-galactosyltransferase 4 OS=Homo sapiens GN=B4GALT4 PE=1 SV=1;>sp|O60513|B4GT4_HUMAN Beta-1,4-galactosyltransferase 4 OS=Homo sapi	6	4	4	4	21.1	21.1	21.1	28.54	246	246;301;344;136;118;62	7.67	0	16.327	0.42724	NaN	NaN	NaN
E7ETU5	RNA-binding motif, single-stranded-interacting protein 1	RBMS1	>tr|E7ETU5|E7ETU5_HUMAN RNA-binding motif, single-stranded-interacting protein 1 OS=Homo sapiens GN=RBMS1 PE=1 SV=1;>tr|F6Y5H0|F6Y5H0_HUMAN RNA-binding motif, single-stranded-interacting protein 1 OS=Homo sapiens GN=RBMS1 PE=1 SV=1;>sp|P29558-2|RBMS1_HUMAN	5	6	3	2	18.6	11.6	7.6	40.147	370	370;386;403;406;127	8.42	0	12.676	0.78734	0.85678	1.25702	2.15378
E7ETZ4	Basic leucine zipper and W2 domain-containing protein 2	BZW2	>tr|E7ETZ4|E7ETZ4_HUMAN Basic leucine zipper and W2 domain-containing protein 2 (Fragment) OS=Homo sapiens GN=BZW2 PE=1 SV=1;>sp|Q9Y6E2|BZW2_HUMAN Basic leucine zipper and W2 domain-containing protein 2 OS=Homo sapiens GN=BZW2 PE=1 SV=1;>tr|B5MCH7|B5MCH7_H	11	20	20	18	45.1	45.1	40.7	46.913	408	408;419;343;274;225;189;208;161;162;170;201	4.74	0	105.55	1.316	1.2554	1.0784	1.15925
E7EU09	Fibroblast growth factor receptor	FGFR1	>tr|E7EU09|E7EU09_HUMAN Fibroblast growth factor receptor OS=Homo sapiens GN=FGFR1 PE=1 SV=1;>sp|P11362-6|FGFR1_HUMAN Isoform 12 of Fibroblast growth factor receptor 1 OS=Homo sapiens GN=FGFR1;>sp|P11362-5|FGFR1_HUMAN Isoform 10 of Fibroblast growth factor	29	7	6	6	11.2	10.1	10.1	82.042	733	733;660;662;731;731;733;812;820;820;822;822;853;500;502;571;573;660;662;134;280;734;792;592;694;762;791;802;806;808	7	0	17.89	0.8957	1.0794	2.013	NaN
E7EU96	Casein kinase II subunit alpha	CSNK2A1	>tr|E7EU96|E7EU96_HUMAN Casein kinase II subunit alpha OS=Homo sapiens GN=CSNK2A1 PE=1 SV=1;>tr|Q5U5J2|Q5U5J2_HUMAN CSNK2A1 protein OS=Homo sapiens GN=CSNK2A1 PE=1 SV=1;>sp|P68400|CSK21_HUMAN Casein kinase II subunit alpha OS=Homo sapiens GN=CSNK2A1 PE=1 S	10	21	21	20	59	59	56.9	45.31	385	385;397;391;391;255;74;79;118;27;158	6.61	0	323.31	1.2909	1.2654	1.67297	1.53414
E7EUI6	Integrin beta	ITGB1	>tr|E7EUI6|E7EUI6_HUMAN Integrin beta (Fragment) OS=Homo sapiens GN=ITGB1 PE=1 SV=1	1	5	1	1	32.2	8.6	8.6	17.063	152	152	1.75	0.0011942	2.672	NaN	NaN	NaN	NaN
E7EUI8	Glucose-6-phosphate 1-dehydrogenase	G6PD	>tr|E7EUI8|E7EUI8_HUMAN Glucose-6-phosphate 1-dehydrogenase (Fragment) OS=Homo sapiens GN=G6PD PE=1 SV=6;>tr|E7EM57|E7EM57_HUMAN Glucose-6-phosphate 1-dehydrogenase (Fragment) OS=Homo sapiens GN=G6PD PE=1 SV=1	2	21	1	1	66.9	3.3	3.3	38.45	338	338;320	11	1	-2	NaN	NaN	NaN	NaN
E7EUN9	tRNA-dihydrouridine(20) synthase [NAD(P)+]-like	DUS2	>tr|E7EUN9|E7EUN9_HUMAN tRNA-dihydrouridine(20) synthase [NAD(P)+]-like OS=Homo sapiens GN=DUS2 PE=1 SV=1;>sp|Q9NX74|DUS2L_HUMAN tRNA-dihydrouridine(20) synthase [NAD(P)+]-like OS=Homo sapiens GN=DUS2 PE=1 SV=1	10	13	13	13	29.3	29.3	29.3	51.388	458	458;493;208;73;81;88;107;115;123;158	7.29	0	37.28	1.0808	0.9802	1.12704	1.41389
E7EUY3	Propionyl-CoA carboxylase beta chain, mitochondrial	PCCB	>tr|E7EUY3|E7EUY3_HUMAN Propionyl-CoA carboxylase beta chain, mitochondrial OS=Homo sapiens GN=PCCB PE=1 SV=1;>tr|E9PDR0|E9PDR0_HUMAN Propionyl-CoA carboxylase beta chain, mitochondrial OS=Homo sapiens GN=PCCB PE=1 SV=1;>tr|C9JQS9|C9JQS9_HUMAN Propionyl-Co	15	12	12	12	33.5	33.5	33.5	55.708	516	516;550;559;570;539;559;482;520;423;405;303;163;84;133;191	7.38	0	42.222	0.57141	NaN	0.662691	0.713521
E7EV43	RWD domain-containing protein 4	RWDD4	>tr|E7EV43|E7EV43_HUMAN RWD domain-containing protein 4 OS=Homo sapiens GN=RWDD4 PE=1 SV=1;>tr|K4DI92|K4DI92_HUMAN RWD domain containing 4A OS=Homo sapiens GN=RWDD4 PE=1 SV=1;>sp|Q6NW29-2|RWDD4_HUMAN Isoform 2 of RWD domain-containing protein 4 OS=Homo sap	4	2	2	2	32.8	32.8	32.8	14.012	125	125;187;93;188	3	0	31.633	1.4966	NaN	NaN	1.59013
E7EV75	Zinc finger MYND domain-containing protein 11	ZMYND11	>tr|E7EV75|E7EV75_HUMAN Zinc finger MYND domain-containing protein 11 (Fragment) OS=Homo sapiens GN=ZMYND11 PE=1 SV=1;>tr|E7ENI9|E7ENI9_HUMAN Zinc finger MYND domain-containing protein 11 OS=Homo sapiens GN=ZMYND11 PE=1 SV=1;>tr|J3QKD2|J3QKD2_HUMAN Zinc fi	6	1	1	1	5.6	5.6	5.6	24.771	213	213;571;585;567;568;602	12	0.0011935	2.6636	NaN	NaN	NaN	NaN
E7EVA0	Microtubule-associated protein	MAP4	>tr|E7EVA0|E7EVA0_HUMAN Microtubule-associated protein OS=Homo sapiens GN=MAP4 PE=1 SV=1	3	57	57	16	34.3	34.3	9.4	245.44	2297	2297;872;760	6.56	0	323.31	0.46775	0.4819	0.811293	0.777122
E7EVC7	Autophagy-related protein 16-1	ATG16L1	>tr|E7EVC7|E7EVC7_HUMAN Autophagy-related protein 16-1 OS=Homo sapiens GN=ATG16L1 PE=1 SV=1;>sp|Q676U5-2|A16L1_HUMAN Isoform 2 of Autophagy-related protein 16-1 OS=Homo sapiens GN=ATG16L1;>sp|Q676U5|A16L1_HUMAN Autophagy-related protein 16-1 OS=Homo sapien	9	8	8	8	15.7	15.7	15.7	70.01	624	624;588;607;444;470;428;55;164;187	10.2	0	29.135	0.93879	1.0258	1.14082	1.00528
E7EVH9	Protein PUDP	PUDP	>tr|E7EVH9|E7EVH9_HUMAN Protein PUDP (Fragment) OS=Homo sapiens GN=PUDP PE=1 SV=1;>sp|Q08623-3|HDHD1_HUMAN Isoform 3 of Pseudouridine-5-phosphatase OS=Homo sapiens GN=HDHD1;>sp|Q08623|HDHD1_HUMAN Pseudouridine-5-phosphatase OS=Homo sapiens GN=HDHD1 PE=1	5	5	5	5	30.4	30.4	30.4	21.466	191	191;208;228;251;185	7.25	0	18.968	1.7494	1.3876	1.64112	1.64066
E7EVQ6	Squalene monooxygenase	SQLE	>tr|E7EVQ6|E7EVQ6_HUMAN Squalene monooxygenase OS=Homo sapiens GN=SQLE PE=1 SV=1;>sp|Q14534|ERG1_HUMAN Squalene monooxygenase OS=Homo sapiens GN=SQLE PE=1 SV=3;>tr|H0YBN7|H0YBN7_HUMAN Squalene monooxygenase (Fragment) OS=Homo sapiens GN=SQLE PE=1 SV=1	4	10	10	10	27.6	27.6	27.6	53.067	479	479;574;163;184	7.77	0	37.57	1.1538	1.2324	1.26318	1.31409
E7EVS6	Actin, cytoplasmic 1	ACTB	>tr|E7EVS6|E7EVS6_HUMAN Actin, cytoplasmic 1 (Fragment) OS=Homo sapiens GN=ACTB PE=1 SV=6;>tr|G5E9R0|G5E9R0_HUMAN Actin, cytoplasmic 1 OS=Homo sapiens GN=ACTB PE=1 SV=1;>tr|C9JZR7|C9JZR7_HUMAN Actin, cytoplasmic 1 (Fragment) OS=Homo sapiens GN=ACTB PE=1 SV	6	12	1	1	79.1	9.8	9.8	17.878	163	163;125;102;80;99;52	4	0.0047109	1.9756	NaN	NaN	NaN	NaN
E7EVX8	U4/U6 small nuclear ribonucleoprotein Prp31	PRPF31	>tr|E7EVX8|E7EVX8_HUMAN U4/U6 small nuclear ribonucleoprotein Prp31 OS=Homo sapiens GN=PRPF31 PE=1 SV=1;>sp|Q8WWY3|PRP31_HUMAN U4/U6 small nuclear ribonucleoprotein Prp31 OS=Homo sapiens GN=PRPF31 PE=1 SV=2;>sp|Q8WWY3-4|PRP31_HUMAN Isoform 4 of U4/U6 small	8	13	13	13	40.6	40.6	40.6	54.766	493	493;499;491;364;260;276;284;278	6.35	0	148.25	1.0946	0.89793	0.960984	0.803019
E7EVY3	Calpastatin	CAST	>tr|E7EVY3|E7EVY3_HUMAN Calpastatin OS=Homo sapiens GN=CAST PE=1 SV=1;>tr|B7Z574|B7Z574_HUMAN Calpastatin OS=Homo sapiens GN=CAST PE=1 SV=1;>tr|A0A0C4DGB5|A0A0C4DGB5_HUMAN Calpastatin OS=Homo sapiens GN=CAST PE=1 SV=1;>sp|P20810-4|ICAL_HUMAN Isoform 4 of C	31	18	18	18	34.3	34.3	34.3	74.918	693	693;694;754;667;686;708;750;769;772;791;642;673;695;756;636;590;436;465;423;430;431;450;393;301;304;203;288;78;91;150;156	5.69	0	255.17	0.36306	0.32796	0.874279	0.995917
E7EVZ5	Prenylcysteine oxidase-like	PCYOX1L	>tr|E7EVZ5|E7EVZ5_HUMAN Prenylcysteine oxidase-like OS=Homo sapiens GN=PCYOX1L PE=1 SV=1;>sp|Q8NBM8|PCYXL_HUMAN Prenylcysteine oxidase-like OS=Homo sapiens GN=PCYOX1L PE=1 SV=2	2	1	1	1	2.7	2.7	2.7	45.679	404	404;494	10	0.00030483	3.0928	NaN	NaN	NaN	NaN
E7EW32	Vacuolar fusion protein MON1 homolog B	MON1B	>tr|E7EW32|E7EW32_HUMAN Vacuolar fusion protein MON1 homolog B OS=Homo sapiens GN=MON1B PE=1 SV=1;>sp|Q7L1V2-2|MON1B_HUMAN Isoform 2 of Vacuolar fusion protein MON1 homolog B OS=Homo sapiens GN=MON1B;>sp|Q7L1V2|MON1B_HUMAN Vacuolar fusion protein MON1 homo	4	2	2	2	7.5	7.5	7.5	47.836	438	438;401;547;255	3.33	0.00015733	3.8653	0.56109	NaN	NaN	NaN
E7EW50	Nuclear receptor corepressor 1	NCOR1	>tr|E7EW50|E7EW50_HUMAN Nuclear receptor corepressor 1 (Fragment) OS=Homo sapiens GN=NCOR1 PE=1 SV=1;>tr|J3KS51|J3KS51_HUMAN Nuclear receptor corepressor 1 (Fragment) OS=Homo sapiens GN=NCOR1 PE=1 SV=1;>tr|E7EVU5|E7EVU5_HUMAN Nuclear receptor corepressor 1	6	7	1	1	17.2	2.4	2.4	64.032	545	545;546;537;914;125;88	1	0	10.016	NaN	NaN	NaN	NaN
E7EW69	Septin-10	SEPT10	>tr|E7EW69|E7EW69_HUMAN Septin-10 OS=Homo sapiens GN=SEPT10 PE=1 SV=1;>tr|B5ME97|B5ME97_HUMAN Septin 10, isoform CRA_c OS=Homo sapiens GN=SEPT10 PE=1 SV=2;>sp|Q9P0V9|SEP10_HUMAN Septin-10 OS=Homo sapiens GN=SEPT10 PE=1 SV=2;>sp|Q9P0V9-2|SEP10_HUMAN Isoform	13	15	14	14	48.4	44.2	44.2	52.145	450	450;544;454;503;473;431;26;38;48;57;61;97;98	6.97	0	249.25	1.0847	1.0733	1.1425	0.971912
E7EW77	Abl interactor 2	ABI2	>tr|E7EW77|E7EW77_HUMAN Abl interactor 2 OS=Homo sapiens GN=ABI2 PE=1 SV=1;>tr|E7EP65|E7EP65_HUMAN Abl interactor 2 (Fragment) OS=Homo sapiens GN=ABI2 PE=1 SV=1;>tr|A0A0C4DG21|A0A0C4DG21_HUMAN Abl interactor 2 OS=Homo sapiens GN=ABI2 PE=1 SV=1;>tr|F8WAL6|F	18	10	6	6	25	17.7	17.7	52.789	480	480;486;507;513;475;507;513;458;390;401;201;293;87;108;44;53;59;75	6.13	0	27.397	0.92147	0.92217	1.11163	1.01122
E7EW84	Exocyst complex component 6	EXOC6	>tr|E7EW84|E7EW84_HUMAN Exocyst complex component 6 OS=Homo sapiens GN=EXOC6 PE=1 SV=1;>sp|Q8TAG9|EXOC6_HUMAN Exocyst complex component 6 OS=Homo sapiens GN=EXOC6 PE=1 SV=3;>sp|Q8TAG9-2|EXOC6_HUMAN Isoform 2 of Exocyst complex component 6 OS=Homo sapiens G	5	10	9	9	15	13.8	13.8	81.851	701	701;804;799;404;153	6	0	17.344	1.3483	0.92681	0.691181	0.664319
E7EWC2	Ras GTPase-activating-like protein IQGAP2	IQGAP2	>tr|E7EWC2|E7EWC2_HUMAN Ras GTPase-activating-like protein IQGAP2 (Fragment) OS=Homo sapiens GN=IQGAP2 PE=1 SV=1;>tr|F5H7S7|F5H7S7_HUMAN Ras GTPase-activating-like protein IQGAP2 OS=Homo sapiens GN=IQGAP2 PE=1 SV=2;>sp|Q13576|IQGA2_HUMAN Ras GTPase-activat	7	4	1	1	2.5	0.8	0.8	160.33	1402	1402;1525;1575;1071;1071;509;824	4	1	-2	NaN	NaN	NaN	NaN
E7EWD6	Putative Polycomb group protein ASXL2	ASXL2	>tr|E7EWD6|E7EWD6_HUMAN Putative Polycomb group protein ASXL2 OS=Homo sapiens GN=ASXL2 PE=1 SV=1;>sp|Q76L83-2|ASXL2_HUMAN Isoform 2 of Putative Polycomb group protein ASXL2 OS=Homo sapiens GN=ASXL2;>sp|Q76L83|ASXL2_HUMAN Putative Polycomb group protein ASX	3	1	1	1	0.7	0.7	0.7	150.46	1407	1407;918;1435	5	0.00030553	3.1316	NaN	NaN	NaN	NaN
E7EWM1	Nuclear receptor coactivator 2	NCOA2	>tr|E7EWM1|E7EWM1_HUMAN Nuclear receptor coactivator 2 OS=Homo sapiens GN=NCOA2 PE=1 SV=2;>sp|Q15596|NCOA2_HUMAN Nuclear receptor coactivator 2 OS=Homo sapiens GN=NCOA2 PE=1 SV=2	2	5	5	5	7.2	7.2	7.2	102.73	946	946;1464	5.89	0	14.978	NaN	NaN	1.1111	0.88968
E7EWM3	Zinc finger MIZ domain-containing protein 2	ZMIZ2	>tr|E7EWM3|E7EWM3_HUMAN Zinc finger MIZ domain-containing protein 2 OS=Homo sapiens GN=ZMIZ2 PE=1 SV=1;>tr|A0A087X127|A0A087X127_HUMAN Zinc finger MIZ domain-containing protein 2 OS=Homo sapiens GN=ZMIZ2 PE=1 SV=1;>sp|Q8NF64-3|ZMIZ2_HUMAN Isoform 3 of Zinc	7	7	7	3	9.1	9.1	6	93.667	888	888;923;862;894;920;968;997	8.64	0	33.19	0.78116	0.79982	1.51053	1.05048
E7EWP0	NADH dehydrogenase [ubiquinone] 1 beta subcomplex subunit 5, mitochondrial	NDUFB5	>tr|E7EWP0|E7EWP0_HUMAN NADH dehydrogenase [ubiquinone] 1 beta subcomplex subunit 5, mitochondrial OS=Homo sapiens GN=NDUFB5 PE=1 SV=1;>tr|H0Y886|H0Y886_HUMAN NADH dehydrogenase [ubiquinone] 1 beta subcomplex subunit 5, mitochondrial (Fragment) OS=Homo sap	4	2	2	2	13.6	13.6	13.6	20.038	177	177;206;137;189	8.25	0.00015939	4.1965	1.5659	1.6384	NaN	NaN
E7EX17	Eukaryotic translation initiation factor 4B	EIF4B	>tr|E7EX17|E7EX17_HUMAN Eukaryotic translation initiation factor 4B OS=Homo sapiens GN=EIF4B PE=1 SV=1;>sp|P23588|IF4B_HUMAN Eukaryotic translation initiation factor 4B OS=Homo sapiens GN=EIF4B PE=1 SV=2;>sp|P23588-2|IF4B_HUMAN Isoform 2 of Eukaryotic tran	9	15	15	15	27.3	27.3	27.3	69.697	616	616;611;572;275;360;227;169;185;175	5.03	0	216.23	0.90945	0.97989	1.31068	1.44825
E7EX44	Caldesmon	CALD1	>tr|E7EX44|E7EX44_HUMAN Caldesmon OS=Homo sapiens GN=CALD1 PE=1 SV=1;>sp|Q05682-3|CALD1_HUMAN Isoform 3 of Caldesmon OS=Homo sapiens GN=CALD1;>sp|Q05682-6|CALD1_HUMAN Isoform 6 of Caldesmon OS=Homo sapiens GN=CALD1;>sp|Q05682-2|CALD1_HUMAN Isoform 2 of Cal	18	19	1	1	32	1.6	1.6	64.168	557	557;558;563;564;793;284;387;583;1104;1152;1156;1185;1202;1232;1236;1247;1251;1257	4.75	0.0092879	1.7664	NaN	NaN	NaN	0.8371
E7EX90	Dynactin subunit 1	DCTN1	>tr|E7EX90|E7EX90_HUMAN Dynactin subunit 1 OS=Homo sapiens GN=DCTN1 PE=1 SV=1;>sp|Q14203-3|DCTN1_HUMAN Isoform 3 of Dynactin subunit 1 OS=Homo sapiens GN=DCTN1;>sp|Q14203-4|DCTN1_HUMAN Isoform 4 of Dynactin subunit 1 OS=Homo sapiens GN=DCTN1;>sp|Q14203-6|D	17	47	47	47	49.5	49.5	49.5	139.09	1256	1256;1236;1253;1271;1278;1139;1144;890;191;76;76;87;121;64;135;186;13	6.74	0	323.31	0.9776	0.98935	0.813339	0.821355
E7EXA6	Chromosome transmission fidelity protein 18 homolog	CHTF18	>tr|E7EXA6|E7EXA6_HUMAN Chromosome transmission fidelity protein 18 homolog OS=Homo sapiens GN=CHTF18 PE=1 SV=2;>sp|Q8WVB6|CTF18_HUMAN Chromosome transmission fidelity protein 18 homolog OS=Homo sapiens GN=CHTF18 PE=1 SV=1;>sp|Q8WVB6-2|CTF18_HUMAN Isoform	7	14	13	13	17.4	16.7	16.7	107.43	975	975;975;1003;1184;456;557;264	5.45	0	44.149	0.89846	0.95018	0.732493	0.774473
E9PB61	THO complex subunit 4	ALYREF	>tr|E9PB61|E9PB61_HUMAN THO complex subunit 4 OS=Homo sapiens GN=ALYREF PE=1 SV=1;>sp|Q86V81|THOC4_HUMAN THO complex subunit 4 OS=Homo sapiens GN=ALYREF PE=1 SV=3	2	7	7	7	36.7	36.7	36.7	27.557	264	264;257	7.2	0	177.27	1.0534	1.0062	1.0564	1.04656
E9PB87	WAS/WASL-interacting protein family member 1	WIPF1	>tr|E9PB87|E9PB87_HUMAN WAS/WASL-interacting protein family member 1 OS=Homo sapiens GN=WIPF1 PE=1 SV=1;>tr|A0A087WW70|A0A087WW70_HUMAN WAS/WASL-interacting protein family member 1 OS=Homo sapiens GN=WIPF1 PE=1 SV=1;>sp|O43516-2|WIPF1_HUMAN Isoform 2 of WA	9	2	2	2	7.7	7.7	7.7	40.462	403	403;492;493;503;510;99;131;157;358	5.5	0.0021914	2.3235	NaN	NaN	NaN	NaN
E9PBZ0	Bis(5-adenosyl)-triphosphatase	FHIT	>tr|E9PBZ0|E9PBZ0_HUMAN Bis(5-adenosyl)-triphosphatase (Fragment) OS=Homo sapiens GN=FHIT PE=1 SV=6;>sp|P49789|FHIT_HUMAN Bis(5-adenosyl)-triphosphatase OS=Homo sapiens GN=FHIT PE=1 SV=3	2	2	2	2	32.1	32.1	32.1	8.9063	78	78;147	8.8	0.0023337	2.2876	NaN	0.78336	NaN	NaN
E9PC69	Serine/threonine-protein kinase MARK2	MARK2	>tr|E9PC69|E9PC69_HUMAN Serine/threonine-protein kinase MARK2 OS=Homo sapiens GN=MARK2 PE=1 SV=3;>sp|Q7KZI7-16|MARK2_HUMAN Isoform 16 of Serine/threonine-protein kinase MARK2 OS=Homo sapiens GN=MARK2;>tr|E7ETY4|E7ETY4_HUMAN Serine/threonine-protein kinase	28	21	21	16	32.8	32.8	24.7	86.69	778	778;724;699;691;725;734;745;779;788;692;701;709;746;755;719;773;686;740;161;111;645;688;752;48;62;74;91;97	6.11	0	223.58	1.0094	0.98401	1.48172	1.69305
E9PC74	Translation initiation factor eIF-2B subunit epsilon	EIF2B5	>tr|E9PC74|E9PC74_HUMAN Translation initiation factor eIF-2B subunit epsilon OS=Homo sapiens GN=EIF2B5 PE=1 SV=1;>sp|Q13144|EI2BE_HUMAN Translation initiation factor eIF-2B subunit epsilon OS=Homo sapiens GN=EIF2B5 PE=1 SV=3	4	17	17	17	32.9	32.9	32.9	78.346	705	705;721;107;92	6.19	0	201.94	1.7136	1.6227	1.68478	1.89502
E9PCG9	D-beta-hydroxybutyrate dehydrogenase, mitochondrial	BDH1	>tr|E9PCG9|E9PCG9_HUMAN D-beta-hydroxybutyrate dehydrogenase, mitochondrial OS=Homo sapiens GN=BDH1 PE=1 SV=1;>sp|Q02338|BDH_HUMAN D-beta-hydroxybutyrate dehydrogenase, mitochondrial OS=Homo sapiens GN=BDH1 PE=1 SV=3;>tr|H7C2W1|H7C2W1_HUMAN D-beta-hydroxyb	7	5	5	5	21.5	21.5	21.5	29.012	256	256;343;129;166;168;186;187	5	0	7.505	1.3897	0.94791	NaN	1.25816
Q8TEU7	Rap guanine nucleotide exchange factor 6	RAPGEF6	>tr|E9PCH4|E9PCH4_HUMAN Uncharacterized protein OS=Homo sapiens PE=4 SV=1;>sp|Q8TEU7|RPGF6_HUMAN Rap guanine nucleotide exchange factor 6 OS=Homo sapiens GN=RAPGEF6 PE=1 SV=2;>sp|Q8TEU7-4|RPGF6_HUMAN Isoform 4 of Rap guanine nucleotide exchange factor 6 OS	13	9	9	8	7.3	7.3	6.7	185.19	1651	1651;1601;1609;1114;1204;1504;1510;1391;1504;1509;827;827;1499	7.58	0	27.492	0.78338	NaN	0.538387	0.572508
E9PD53	Structural maintenance of chromosomes protein	SMC4	>tr|E9PD53|E9PD53_HUMAN Structural maintenance of chromosomes protein OS=Homo sapiens GN=SMC4 PE=1 SV=1;>sp|Q9NTJ3|SMC4_HUMAN Structural maintenance of chromosomes protein 4 OS=Homo sapiens GN=SMC4 PE=1 SV=2;>sp|Q9NTJ3-2|SMC4_HUMAN Isoform 2 of Structural	10	46	46	46	38.6	38.6	38.6	144.45	1263	1263;1288;1230;423;139;119;157;170;173;180	5.64	0	323.31	0.475	0.49138	0.4588	0.432302
E9PD56	PX domain-containing protein kinase-like protein	PXK	>tr|E9PD56|E9PD56_HUMAN PX domain-containing protein kinase-like protein OS=Homo sapiens GN=PXK PE=1 SV=1;>tr|H7BYG4|H7BYG4_HUMAN PX domain-containing protein kinase-like protein OS=Homo sapiens GN=PXK PE=1 SV=1;>tr|W5RWE6|W5RWE6_HUMAN PX domain-containing	12	3	3	3	7.9	7.9	7.9	54.737	482	482;498;557;563;441;495;515;545;561;578;312;352	2.25	0	5.9192	NaN	NaN	NaN	1.23928
E9PDF6	Unconventional myosin-Ib	MYO1B	>tr|E9PDF6|E9PDF6_HUMAN Unconventional myosin-Ib OS=Homo sapiens GN=MYO1B PE=1 SV=1;>sp|O43795|MYO1B_HUMAN Unconventional myosin-Ib OS=Homo sapiens GN=MYO1B PE=1 SV=3;>sp|O43795-2|MYO1B_HUMAN Isoform 2 of Unconventional myosin-Ib OS=Homo sapiens GN=MYO1B	9	33	32	29	37.7	36.7	33.6	128.48	1107	1107;1136;1078;303;192;163;149;1022;1032	5.89	0	248.92	1.1051	1.0828	1.01893	0.931272
E9PE19	Nucleosome-remodeling factor subunit BPTF	BPTF	>tr|E9PE19|E9PE19_HUMAN Nucleosome-remodeling factor subunit BPTF (Fragment) OS=Homo sapiens GN=BPTF PE=1 SV=2;>tr|J3QQQ8|J3QQQ8_HUMAN Nucleosome-remodeling factor subunit BPTF (Fragment) OS=Homo sapiens GN=BPTF PE=1 SV=1	2	3	1	1	4.9	2.2	2.2	72.54	650	650;420	6	0.0014854	2.5762	NaN	NaN	NaN	NaN
E9PE82	Short-chain-specific acyl-CoA dehydrogenase, mitochondrial	ACADS	>tr|E9PE82|E9PE82_HUMAN Short-chain-specific acyl-CoA dehydrogenase, mitochondrial OS=Homo sapiens GN=ACADS PE=1 SV=1;>sp|P16219|ACADS_HUMAN Short-chain specific acyl-CoA dehydrogenase, mitochondrial OS=Homo sapiens GN=ACADS PE=1 SV=1	2	8	8	8	19.9	19.9	19.9	44.012	408	408;412	6.77	0	11.756	1.5262	1.5886	1.44668	1.30839
E9PEI0	Cell division cycle-associated protein 2	CDCA2	>tr|E9PEI0|E9PEI0_HUMAN Cell division cycle-associated protein 2 OS=Homo sapiens GN=CDCA2 PE=1 SV=1;>sp|Q69YH5|CDCA2_HUMAN Cell division cycle-associated protein 2 OS=Homo sapiens GN=CDCA2 PE=1 SV=2	2	4	4	4	4.3	4.3	4.3	111.01	1008	1008;1023	5	0	19.09	NaN	0.28655	NaN	NaN
E9PEP7	Zinc finger X-chromosomal protein	ZFX	>tr|E9PEP7|E9PEP7_HUMAN Zinc finger X-chromosomal protein OS=Homo sapiens GN=ZFX PE=1 SV=1;>sp|P17010-2|ZFX_HUMAN Isoform 2 of Zinc finger X-chromosomal protein OS=Homo sapiens GN=ZFX;>sp|P17010|ZFX_HUMAN Zinc finger X-chromosomal protein OS=Homo sapiens G	10	3	3	3	5.3	5.3	5.3	85.197	755	755;576;805;844;610;724;801;761;791;807	6.75	0	6.5292	NaN	NaN	NaN	NaN
E9PER6	3-phosphoinositide-dependent protein kinase 1	PDPK1	>tr|E9PER6|E9PER6_HUMAN 3-phosphoinositide-dependent protein kinase 1 OS=Homo sapiens GN=PDPK1 PE=1 SV=1;>sp|O15530-2|PDPK1_HUMAN Isoform 2 of 3-phosphoinositide-dependent protein kinase 1 OS=Homo sapiens GN=PDPK1;>sp|O15530-3|PDPK1_HUMAN Isoform 3 of 3-ph	8	7	7	7	17.4	17.4	17.4	60.328	529	529;506;530;556;396;454;429;149	9.05	0	44.406	0.84972	0.67093	0.868885	0.712809
E9PES6	High mobility group protein B3	HMGB3	>tr|E9PES6|E9PES6_HUMAN High mobility group protein B3 (Fragment) OS=Homo sapiens GN=HMGB3 PE=1 SV=1;>tr|E7ES08|E7ES08_HUMAN High mobility group protein B3 (Fragment) OS=Homo sapiens GN=HMGB3 PE=1 SV=1;>tr|E7EQU1|E7EQU1_HUMAN High mobility group protein B3	4	6	6	6	34.6	34.6	34.6	17.522	153	153;188;193;200	5.44	0	40.574	0.94745	1.0965	1.21815	1.104
E9PEW5	Unconventional myosin-X	MYO10	>tr|E9PEW5|E9PEW5_HUMAN Unconventional myosin-X OS=Homo sapiens GN=MYO10 PE=1 SV=1;>tr|A0A0A0MQX1|A0A0A0MQX1_HUMAN Unconventional myosin-X OS=Homo sapiens GN=MYO10 PE=1 SV=1;>sp|Q9HD67-3|MYO10_HUMAN Isoform Headless of Unconventional myosin-X OS=Homo sapie	5	2	2	2	1.6	1.6	1.6	161.49	1397	1397;2069;1415;2058;830	7.67	0.00015408	3.3489	NaN	0.60759	NaN	NaN
E9PF18	Hydroxyacyl-coenzyme A dehydrogenase, mitochondrial	HADH	>tr|E9PF18|E9PF18_HUMAN Hydroxyacyl-coenzyme A dehydrogenase, mitochondrial OS=Homo sapiens GN=HADH PE=1 SV=1;>tr|A0A0A0MSE2|A0A0A0MSE2_HUMAN Hydroxyacyl-coenzyme A dehydrogenase, mitochondrial OS=Homo sapiens GN=HADH PE=1 SV=1;>sp|Q16836|HCDH_HUMAN Hydrox	5	6	6	6	23.9	23.9	23.9	35.236	318	318;390;314;331;390	5.79	0	28.707	0.90873	1.0666	1.20855	1.34638
E9PF19	Transducin beta-like protein 2	TBL2	>tr|E9PF19|E9PF19_HUMAN Transducin beta-like protein 2 OS=Homo sapiens GN=TBL2 PE=1 SV=1;>sp|Q9Y4P3|TBL2_HUMAN Transducin beta-like protein 2 OS=Homo sapiens GN=TBL2 PE=1 SV=1;>tr|Q96E41|Q96E41_HUMAN TBL2 protein OS=Homo sapiens GN=TBL2 PE=1 SV=1	6	19	19	19	57.2	57.2	57.2	45.935	411	411;447;446;96;107;176	7.44	0	102.06	1.3224	1.3167	1.13437	1.0464
E9PFK9	Rab5 GDP/GTP exchange factor	RABGEF1	>tr|E9PFK9|E9PFK9_HUMAN Rab5 GDP/GTP exchange factor OS=Homo sapiens GN=RABGEF1 PE=1 SV=1;>sp|Q9UJ41-2|RABX5_HUMAN Isoform 2 of Rab5 GDP/GTP exchange factor OS=Homo sapiens GN=RABGEF1;>sp|Q9UJ41-4|RABX5_HUMAN Isoform 4 of Rab5 GDP/GTP exchange factor OS=Ho	10	13	13	13	32.1	32.1	32.1	58.394	504	504;491;505;531;708;407;299;119;45;232	6.7	0	73.535	1.0383	1.1404	1.23198	0.911411
E9PFR3	Serine/threonine-protein phosphatase 2A 56 kDa regulatory subunit delta isoform	PPP2R5D	>tr|E9PFR3|E9PFR3_HUMAN Serine/threonine-protein phosphatase 2A 56 kDa regulatory subunit delta isoform OS=Homo sapiens GN=PPP2R5D PE=1 SV=1;>sp|Q14738-2|2A5D_HUMAN Isoform Delta-2 of Serine/threonine-protein phosphatase 2A 56 kDa regulatory subunit delta	6	20	20	15	37.9	37.9	26.6	69.116	594	594;570;602;496;504;154	5.72	0	190.57	1.0126	0.96918	1.126	1.03784
E9PG22	Centrosomal protein of 97 kDa	CEP97	>tr|E9PG22|E9PG22_HUMAN Centrosomal protein of 97 kDa OS=Homo sapiens GN=CEP97 PE=1 SV=1;>sp|Q8IW35|CEP97_HUMAN Centrosomal protein of 97 kDa OS=Homo sapiens GN=CEP97 PE=1 SV=1;>sp|Q8IW35-2|CEP97_HUMAN Isoform 2 of Centrosomal protein of 97 kDa OS=Homo sap	5	5	5	5	7.6	7.6	7.6	90.309	806	806;865;891;175;128	6.5	0.00016134	4.5911	NaN	NaN	0.469991	0.476804
E9PG40	Amyloid beta A4 protein	APP	>tr|E9PG40|E9PG40_HUMAN Amyloid beta A4 protein OS=Homo sapiens GN=APP PE=1 SV=1;>sp|P05067-11|A4_HUMAN Isoform 11 of Amyloid beta A4 protein OS=Homo sapiens GN=APP;>sp|P05067-8|A4_HUMAN Isoform APP751 of Amyloid beta A4 protein OS=Homo sapiens GN=APP;>sp|	15	11	11	11	18.9	18.9	18.9	80.832	714	714;746;751;770;660;639;695;714;733;752;677;696;485;305;181	7.83	0	57.786	0.87672	1.0793	0.973899	0.780762
E9PGA6	Protein C1QTNF3-AMACR	C1QTNF3-AMACR	>tr|E9PGA6|E9PGA6_HUMAN Protein C1QTNF3-AMACR OS=Homo sapiens GN=C1QTNF3-AMACR PE=4 SV=1;>sp|Q9BXJ4-2|C1QT3_HUMAN Isoform 2 of Complement C1q tumor necrosis factor-related protein 3 OS=Homo sapiens GN=C1QTNF3;>sp|Q9BXJ4|C1QT3_HUMAN Complement C1q tumor nec	4	2	2	2	7	7	7	31.075	284	284;198;246;319	2	0	7.2991	NaN	NaN	NaN	9.62649
E9PGC0	Ras GTPase-activating protein 1	RASA1	>tr|E9PGC0|E9PGC0_HUMAN Ras GTPase-activating protein 1 OS=Homo sapiens GN=RASA1 PE=1 SV=1;>sp|P20936-2|RASA1_HUMAN Isoform 2 of Ras GTPase-activating protein 1 OS=Homo sapiens GN=RASA1;>sp|P20936-4|RASA1_HUMAN Isoform 4 of Ras GTPase-activating protein 1	5	11	11	11	15.2	15.2	15.2	101.79	881	881;870;880;1047;539	6.95	0	41.822	0.75558	0.69857	NaN	0.790639
E9PGC8	Microtubule-associated protein 1A	MAP1A	>tr|E9PGC8|E9PGC8_HUMAN Microtubule-associated protein 1A OS=Homo sapiens GN=MAP1A PE=1 SV=1;>sp|P78559|MAP1A_HUMAN Microtubule-associated protein 1A OS=Homo sapiens GN=MAP1A PE=1 SV=6;>sp|P78559-2|MAP1A_HUMAN Isoform 2 of Microtubule-associated protein 1A	3	6	4	4	3.1	2.4	2.4	331.25	3041	3041;2803;2805	7	0.00060487	2.8944	NaN	NaN	NaN	0.810964
E9PGF5	Tensin-1	TNS1	>tr|E9PGF5|E9PGF5_HUMAN Tensin-1 OS=Homo sapiens GN=TNS1 PE=1 SV=1;>sp|Q9HBL0|TENS1_HUMAN Tensin-1 OS=Homo sapiens GN=TNS1 PE=1 SV=2;>tr|A0A087WWW7|A0A087WWW7_HUMAN Tensin-1 OS=Homo sapiens GN=TNS1 PE=1 SV=1;>tr|E9PF55|E9PF55_HUMAN Tensin-1 OS=Homo sapiens	14	23	23	22	18.2	18.2	17.4	183.22	1714	1714;1735;1365;1721;846;780;487;1344;416;1285;1312;1407;1409;1419	7.02	0	114.88	0.80921	0.75762	1.27345	1.38211
E9PGN6	rRNA methyltransferase 2, mitochondrial	FTSJ2	>tr|E9PGN6|E9PGN6_HUMAN rRNA methyltransferase 2, mitochondrial OS=Homo sapiens GN=FTSJ2 PE=1 SV=1;>sp|Q9UI43|MRM2_HUMAN rRNA methyltransferase 2, mitochondrial OS=Homo sapiens GN=FTSJ2 PE=1 SV=1	2	3	3	3	21.1	21.1	21.1	16.93	152	152;246	3.67	0	6.3216	NaN	NaN	NaN	1.50313
E9PGP6	5-AMP-activated protein kinase subunit gamma-2	PRKAG2	>tr|E9PGP6|E9PGP6_HUMAN 5-AMP-activated protein kinase subunit gamma-2 OS=Homo sapiens GN=PRKAG2 PE=1 SV=1;>sp|Q9UGJ0-2|AAKG2_HUMAN Isoform B of 5-AMP-activated protein kinase subunit gamma-2 OS=Homo sapiens GN=PRKAG2;>sp|Q9UGJ0-3|AAKG2_HUMAN Isoform C o	6	9	7	7	24	20.2	20.2	50.25	445	445;328;525;569;118;163	5.75	0	71.461	0.87095	0.92284	1.15938	0.916338
E9PGT1	Translin	TSN	>tr|E9PGT1|E9PGT1_HUMAN Translin OS=Homo sapiens GN=TSN PE=1 SV=1;>sp|Q15631|TSN_HUMAN Translin OS=Homo sapiens GN=TSN PE=1 SV=1;>tr|H7C1D4|H7C1D4_HUMAN Translin (Fragment) OS=Homo sapiens GN=TSN PE=1 SV=1;>sp|Q15631-2|TSN_HUMAN Isoform 2 of Translin OS=Ho	5	14	14	14	49.8	49.8	49.8	25.572	223	223;228;185;148;92	6.4	0	203.29	1.1336	1.0771	1.20707	1.27133
E9PGT3	Ribosomal protein S6 kinase	RPS6KA1	>tr|E9PGT3|E9PGT3_HUMAN Ribosomal protein S6 kinase OS=Homo sapiens GN=RPS6KA1 PE=1 SV=1;>sp|Q15418-4|KS6A1_HUMAN Isoform 4 of Ribosomal protein S6 kinase alpha-1 OS=Homo sapiens GN=RPS6KA1;>sp|Q15418|KS6A1_HUMAN Ribosomal protein S6 kinase alpha-1 OS=Homo	20	29	21	21	46.1	33.3	33.3	81.471	724	724;719;735;744;643;115;166;204;112;125;74;96;324;787;791;471;473;1570;1608;1798	8.35	0	150.95	0.91488	0.8292	0.997208	1.0931
E9PGT6	COP9 signalosome complex subunit 8	COPS8	>tr|E9PGT6|E9PGT6_HUMAN COP9 signalosome complex subunit 8 OS=Homo sapiens GN=COPS8 PE=1 SV=1;>sp|Q99627|CSN8_HUMAN COP9 signalosome complex subunit 8 OS=Homo sapiens GN=COPS8 PE=1 SV=1;>sp|Q99627-2|CSN8_HUMAN Isoform 2 of COP9 signalosome complex subunit	5	7	7	7	53.8	53.8	53.8	19.344	173	173;209;160;83;64	8.81	0	55.763	1.1868	0.48941	1.05579	0.990688
E9PGW7	Mediator of RNA polymerase II transcription subunit 22	MED22	>tr|E9PGW7|E9PGW7_HUMAN Mediator of RNA polymerase II transcription subunit 22 (Fragment) OS=Homo sapiens GN=MED22 PE=1 SV=1;>tr|Q5T8T7|Q5T8T7_HUMAN Mediator complex subunit 22 OS=Homo sapiens GN=MED22 PE=1 SV=1;>tr|E7EN96|E7EN96_HUMAN Mediator of RNA poly	6	2	2	2	26.1	26.1	26.1	12.853	111	111;134;135;137;140;200	10.8	0	8.5019	NaN	1.1279	NaN	NaN
E9PH18	DnaJ homolog subfamily B member 6	DNAJB6	>tr|E9PH18|E9PH18_HUMAN DnaJ homolog subfamily B member 6 OS=Homo sapiens GN=DNAJB6 PE=1 SV=1;>sp|O75190|DNJB6_HUMAN DnaJ homolog subfamily B member 6 OS=Homo sapiens GN=DNAJB6 PE=1 SV=2;>tr|C9JDX6|C9JDX6_HUMAN DnaJ homolog subfamily B member 6 (Fragment)	14	4	4	4	21.8	21.8	21.8	23.84	211	211;326;125;129;145;228;334;241;325;66;98;277;45;145	4.25	0	15.882	0.85942	0.77973	0.887784	1.08222
E9PH99	Zinc finger protein 451	ZNF451	>tr|E9PH99|E9PH99_HUMAN Zinc finger protein 451 OS=Homo sapiens GN=ZNF451 PE=1 SV=1;>sp|Q9Y4E5-2|ZN451_HUMAN Isoform 2 of Zinc finger protein 451 OS=Homo sapiens GN=ZNF451;>sp|Q9Y4E5|ZN451_HUMAN Zinc finger protein 451 OS=Homo sapiens GN=ZNF451 PE=1 SV=2	4	9	9	9	10.3	10.3	10.3	119.33	1041	1041;1013;1061;158	7.3	0	35.251	0.91493	0.82361	0.902853	0.963206
E9PHG5	Cytochrome P450 20A1	CYP20A1	>tr|E9PHG5|E9PHG5_HUMAN Cytochrome P450 20A1 OS=Homo sapiens GN=CYP20A1 PE=1 SV=1;>sp|Q6UW02|CP20A_HUMAN Cytochrome P450 20A1 OS=Homo sapiens GN=CYP20A1 PE=1 SV=1;>sp|Q6UW02-2|CP20A_HUMAN Isoform 2 of Cytochrome P450 20A1 OS=Homo sapiens GN=CYP20A1;>tr|F8W	6	11	11	11	31.1	31.1	31.1	53.448	470	470;462;435;208;258;192	6.68	0	59.571	1.0408	1.3874	1.07495	1.00121
E9PHI4	SUN domain-containing protein 1	SUN1	>tr|E9PHI4|E9PHI4_HUMAN SUN domain-containing protein 1 OS=Homo sapiens GN=SUN1 PE=1 SV=1;>sp|O94901-9|SUN1_HUMAN Isoform 9 of SUN domain-containing protein 1 OS=Homo sapiens GN=SUN1;>sp|O94901-8|SUN1_HUMAN Isoform 8 of SUN domain-containing protein 1 OS=H	20	20	20	20	34.2	34.2	34.2	91.112	822	822;916;785;812;702;682;634;710;427;257;278;341;158;171;174;113;118;135;88;109	6.98	0	120.69	0.88883	0.724	NaN	0.865202
E9PHN7	Glutathione S-transferase Mu 2	GSTM2	>tr|E9PHN7|E9PHN7_HUMAN Glutathione S-transferase Mu 2 OS=Homo sapiens GN=GSTM2 PE=1 SV=2;>tr|E9PHN6|E9PHN6_HUMAN Glutathione S-transferase Mu 2 OS=Homo sapiens GN=GSTM2 PE=1 SV=1;>tr|F6XZQ7|F6XZQ7_HUMAN Glutathione S-transferase Mu 2 OS=Homo sapiens GN=GS	7	3	2	2	22.1	17.1	17.1	21.362	181	181;193;220;191;218;147;87	9.83	0	27.118	0.21286	0.16686	NaN	NaN
E9PHV5	Sperm-specific antigen 2	SSFA2	>tr|E9PHV5|E9PHV5_HUMAN Sperm-specific antigen 2 OS=Homo sapiens GN=SSFA2 PE=1 SV=1;>sp|P28290-2|SSFA2_HUMAN Isoform 2 of Sperm-specific antigen 2 OS=Homo sapiens GN=SSFA2;>sp|P28290|SSFA2_HUMAN Sperm-specific antigen 2 OS=Homo sapiens GN=SSFA2 PE=1 SV=3;>	5	8	8	8	7.5	7.5	7.5	136.14	1237	1237;1106;1259;768;1256	5.5	0	12.81	0.90243	1.2014	NaN	1.30485
E9PHY8	Maestro heat-like repeat-containing protein family member 1	MROH1	>tr|E9PHY8|E9PHY8_HUMAN Maestro heat-like repeat-containing protein family member 1 OS=Homo sapiens GN=MROH1 PE=1 SV=1;>sp|Q8NDA8|MROH1_HUMAN Maestro heat-like repeat-containing protein family member 1 OS=Homo sapiens GN=MROH1 PE=2 SV=3	8	7	7	7	5.3	5.3	5.3	180.28	1632	1632;1641;610;615;1147;340;422;378	5.23	0	23.729	0.88401	1.0188	NaN	0.783392
E9PI08	CAAX prenyl protease 2	RCE1	>tr|E9PI08|E9PI08_HUMAN CAAX prenyl protease 2 OS=Homo sapiens GN=RCE1 PE=1 SV=1;>sp|Q9Y256|FACE2_HUMAN CAAX prenyl protease 2 OS=Homo sapiens GN=RCE1 PE=1 SV=1;>tr|E9PKA7|E9PKA7_HUMAN CAAX prenyl protease 2 OS=Homo sapiens GN=RCE1 PE=1 SV=1	4	3	3	3	11.7	11.7	11.7	33.429	308	308;329;206;102	6.75	0	24.549	0.89959	1.062	NaN	0.842957
E9PIE3	Protein kinase C delta-binding protein	PRKCDBP	>tr|E9PIE3|E9PIE3_HUMAN Protein kinase C delta-binding protein OS=Homo sapiens GN=PRKCDBP PE=1 SV=1;>sp|Q969G5|PRDBP_HUMAN Protein kinase C delta-binding protein OS=Homo sapiens GN=PRKCDBP PE=1 SV=3	2	5	5	5	17.7	17.7	17.7	31.088	293	293;261	4.88	0	44.504	1.0758	0.88943	NaN	0.807168
E9PIR1	Rho GTPase-activating protein 27	ARHGAP27	>tr|E9PIR1|E9PIR1_HUMAN Rho GTPase-activating protein 27 OS=Homo sapiens GN=ARHGAP27 PE=1 SV=1;>sp|Q6ZUM4|RHG27_HUMAN Rho GTPase-activating protein 27 OS=Homo sapiens GN=ARHGAP27 PE=1 SV=3;>tr|E9PNT2|E9PNT2_HUMAN Rho GTPase-activating protein 27 OS=Homo sa	10	3	3	3	4	4	4	96.1	867	867;889;667;867;889;548;862;214;521;263	9.33	0.00089793	2.7145	NaN	0.85819	NaN	NaN
E9PJ04	Splicing factor 3B subunit 2	SF3B2	>tr|E9PJ04|E9PJ04_HUMAN Splicing factor 3B subunit 2 (Fragment) OS=Homo sapiens GN=SF3B2 PE=1 SV=6;>tr|H0YCG1|H0YCG1_HUMAN Splicing factor 3B subunit 2 (Fragment) OS=Homo sapiens GN=SF3B2 PE=1 SV=1	3	13	1	1	42.5	6.2	6.2	38.416	353	353;387;80	2	1	-2	NaN	NaN	NaN	NaN
E9PJ55	T-complex protein 11-like protein 1	TCP11L1	>tr|E9PJ55|E9PJ55_HUMAN T-complex protein 11-like protein 1 OS=Homo sapiens GN=TCP11L1 PE=1 SV=1;>sp|Q9NUJ3|T11L1_HUMAN T-complex protein 11-like protein 1 OS=Homo sapiens GN=TCP11L1 PE=1 SV=1	6	7	7	7	13.6	13.6	13.6	67.238	595	595;509;106;144;158;154	6.33	0	32.388	0.63331	0.61279	0.719217	0.786596
E9PJD7	Cysteine and histidine-rich protein 1	CYHR1	>tr|E9PJD7|E9PJD7_HUMAN Cysteine and histidine-rich protein 1 OS=Homo sapiens GN=CYHR1 PE=1 SV=1;>sp|Q6ZMK1-2|CYHR1_HUMAN Isoform 2 of Cysteine and histidine-rich protein 1 OS=Homo sapiens GN=CYHR1;>sp|Q6ZMK1|CYHR1_HUMAN Cysteine and histidine-rich protein	4	4	4	4	12.4	12.4	12.4	43.813	404	404;274;362;246	7.38	0	31.958	0.8845	1.2337	0.921404	0.835073
E9PJK1	Tetraspanin	CD81	>tr|E9PJK1|E9PJK1_HUMAN Tetraspanin OS=Homo sapiens GN=CD81 PE=1 SV=1;>tr|E9PRJ8|E9PRJ8_HUMAN Tetraspanin (Fragment) OS=Homo sapiens GN=CD81 PE=1 SV=1;>tr|H0YDL9|H0YDL9_HUMAN Tetraspanin (Fragment) OS=Homo sapiens GN=CD81 PE=1 SV=1;>tr|H0YDJ9|H0YDJ9_HUMAN	9	4	4	4	40.6	40.6	40.6	17.963	165	165;209;221;225;242;274;236;92;148	5.62	0	197.93	0.74697	0.78876	0.693097	0.699447
E9PJM3	F-box only protein 3	FBXO3	>tr|E9PJM3|E9PJM3_HUMAN F-box only protein 3 OS=Homo sapiens GN=FBXO3 PE=1 SV=1;>sp|Q9UK99-2|FBX3_HUMAN Isoform 2 of F-box only protein 3 OS=Homo sapiens GN=FBXO3;>sp|Q9UK99|FBX3_HUMAN F-box only protein 3 OS=Homo sapiens GN=FBXO3 PE=1 SV=3;>sp|Q9UK99-3|FB	7	6	6	3	17.4	17.4	6.5	49.153	430	430;415;471;410;129;172;158	4.78	0	20.347	1.2523	0.98652	1.72652	NaN
E9PJN1	Ribosomal protein S6 kinase	RPS6KA4	>tr|E9PJN1|E9PJN1_HUMAN Ribosomal protein S6 kinase OS=Homo sapiens GN=RPS6KA4 PE=1 SV=1;>sp|O75676-2|KS6A4_HUMAN Isoform 2 of Ribosomal protein S6 kinase alpha-4 OS=Homo sapiens GN=RPS6KA4;>sp|O75676|KS6A4_HUMAN Ribosomal protein S6 kinase alpha-4 OS=Homo	4	10	10	9	16.6	16.6	15.6	84.755	765	765;766;772;704	7.61	0	48.052	1.0028	0.98354	0.93633	1.02523
E9PK05	C2 domain-containing protein 2-like	C2CD2L	>tr|E9PK05|E9PK05_HUMAN C2 domain-containing protein 2-like OS=Homo sapiens GN=C2CD2L PE=1 SV=1;>sp|O14523|C2C2L_HUMAN C2 domain-containing protein 2-like OS=Homo sapiens GN=C2CD2L PE=1 SV=3	2	1	1	1	5.1	5.1	5.1	41.278	391	391;706	7	0	31.949	NaN	NaN	NaN	NaN
E9PK54	Heat shock cognate 71 kDa protein	HSPA8	>tr|E9PK54|E9PK54_HUMAN Heat shock cognate 71 kDa protein (Fragment) OS=Homo sapiens GN=HSPA8 PE=1 SV=6	1	15	1	1	92.3	6.6	6.6	19.955	183	183	1.5	1	-2	NaN	NaN	NaN	NaN
E9PK91	Bcl-2-associated transcription factor 1	BCLAF1	>tr|E9PK91|E9PK91_HUMAN Bcl-2-associated transcription factor 1 OS=Homo sapiens GN=BCLAF1 PE=1 SV=1;>sp|Q9NYF8-3|BCLF1_HUMAN Isoform 3 of Bcl-2-associated transcription factor 1 OS=Homo sapiens GN=BCLAF1	3	14	1	1	17.3	1.8	1.8	100.4	871	871;869;126	12	1	-2	NaN	NaN	NaN	NaN
E9PKC0	Pleckstrin homology domain-containing family A member 7	PLEKHA7	>tr|E9PKC0|E9PKC0_HUMAN Pleckstrin homology domain-containing family A member 7 OS=Homo sapiens GN=PLEKHA7 PE=1 SV=1;>sp|Q6IQ23|PKHA7_HUMAN Pleckstrin homology domain-containing family A member 7 OS=Homo sapiens GN=PLEKHA7 PE=1 SV=2;>sp|Q6IQ23-2|PKHA7_HUMA	7	19	19	19	17.9	17.9	17.9	144.42	1271	1271;1121;1122;753;696;152;123	6.02	0	83.184	0.90421	0.95717	0.790639	0.793462
E9PKE9	RING finger protein 121	RNF121	>tr|E9PKE9|E9PKE9_HUMAN RING finger protein 121 OS=Homo sapiens GN=RNF121 PE=1 SV=1;>tr|G3V148|G3V148_HUMAN RING finger protein 121 OS=Homo sapiens GN=RNF121 PE=1 SV=1;>sp|Q9H920-2|RN121_HUMAN Isoform 2 of RING finger protein 121 OS=Homo sapiens GN=RNF121;	5	2	2	2	12	12	12	19.481	167	167;295;246;327;328	5.6	0.00015664	3.7459	0.7337	NaN	NaN	0.497686
E9PKP7	Nucleolar transcription factor 1	UBTF	>tr|E9PKP7|E9PKP7_HUMAN Nucleolar transcription factor 1 OS=Homo sapiens GN=UBTF PE=1 SV=1;>sp|P17480-2|UBF1_HUMAN Isoform UBF2 of Nucleolar transcription factor 1 OS=Homo sapiens GN=UBTF;>sp|P17480|UBF1_HUMAN Nucleolar transcription factor 1 OS=Homo sapie	6	18	18	18	26.8	26.8	26.8	87.435	745	745;727;764;149;194;36	5.5	0	118.34	1.195	1.1768	1.04673	1.16149
E9PKT9	Molybdopterin synthase sulfur carrier subunit	MOCS2	>tr|E9PKT9|E9PKT9_HUMAN Molybdopterin synthase sulfur carrier subunit OS=Homo sapiens GN=MOCS2 PE=1 SV=2;>sp|O96033|MOC2A_HUMAN Molybdopterin synthase sulfur carrier subunit OS=Homo sapiens GN=MOCS2 PE=1 SV=1	2	3	3	3	28.9	28.9	28.9	9.2145	83	83;88	6.38	0.00030558	3.1341	0.9054	1.3168	NaN	0.739754
E9PKY2	Terminal uridylyltransferase 4	ZCCHC11	>tr|E9PKY2|E9PKY2_HUMAN Terminal uridylyltransferase 4 (Fragment) OS=Homo sapiens GN=ZCCHC11 PE=1 SV=1;>tr|A0A0C4DFM7|A0A0C4DFM7_HUMAN Terminal uridylyltransferase 4 OS=Homo sapiens GN=ZCCHC11 PE=1 SV=1;>sp|Q5TAX3|TUT4_HUMAN Terminal uridylyltransferase 4	8	6	4	2	6.8	5.5	2.7	135.98	1203	1203;1645;1644;906;77;87;309;343	8	0	11.589	NaN	0.77261	1.47569	NaN
E9PL10	Transcription factor BTF3	BTF3L4	>tr|E9PL10|E9PL10_HUMAN Transcription factor BTF3 OS=Homo sapiens GN=BTF3L4 PE=1 SV=1;>sp|Q96K17|BT3L4_HUMAN Transcription factor BTF3 homolog 4 OS=Homo sapiens GN=BTF3L4 PE=1 SV=1;>sp|Q96K17-2|BT3L4_HUMAN Isoform 2 of Transcription factor BTF3 homolog 4 O	3	5	5	5	53.1	53.1	53.1	15.779	145	145;158;100	6.19	0	74.95	0.94733	0.95366	0.983284	1.00605
E9PL17	Polyribonucleotide 5-hydroxyl-kinase Clp1	CLP1	>tr|E9PL17|E9PL17_HUMAN Polyribonucleotide 5-hydroxyl-kinase Clp1 OS=Homo sapiens GN=CLP1 PE=1 SV=1;>sp|Q92989|CLP1_HUMAN Polyribonucleotide 5-hydroxyl-kinase Clp1 OS=Homo sapiens GN=CLP1 PE=1 SV=1;>sp|Q92989-2|CLP1_HUMAN Isoform 2 of Polyribonucleotide	4	8	8	8	20.4	20.4	20.4	48.939	436	436;425;361;132	5.04	0	14.046	1.1788	1.0473	1.18506	1.30115
E9PL33	Etoposide-induced protein 2.4 homolog	EI24	>tr|E9PL33|E9PL33_HUMAN Etoposide-induced protein 2.4 homolog (Fragment) OS=Homo sapiens GN=EI24 PE=1 SV=1;>tr|E9PM05|E9PM05_HUMAN Etoposide-induced protein 2.4 homolog (Fragment) OS=Homo sapiens GN=EI24 PE=1 SV=1;>tr|E9PS58|E9PS58_HUMAN Etoposide-induced	9	2	2	2	15.2	15.2	15.2	14.562	125	125;187;217;262;340;14;41;91;326	9.8	0.00060368	2.8595	2.509	NaN	NaN	NaN
E9PL57	Protein NEDD8-MDP1	NEDD8-MDP1	>tr|E9PL57|E9PL57_HUMAN Protein NEDD8-MDP1 (Fragment) OS=Homo sapiens GN=NEDD8-MDP1 PE=4 SV=1;>sp|Q86V88|MGDP1_HUMAN Magnesium-dependent phosphatase 1 OS=Homo sapiens GN=MDP1 PE=1 SV=1	7	5	5	3	34.7	34.7	22.9	19.536	170	170;176;50;67;84;122;127	5.07	0	13.5	2.2033	0.97046	2.22707	1.48943
E9PLI6	Probable RNA-binding protein EIF1AD	EIF1AD	>tr|E9PLI6|E9PLI6_HUMAN Probable RNA-binding protein EIF1AD (Fragment) OS=Homo sapiens GN=EIF1AD PE=1 SV=1;>tr|E9PS76|E9PS76_HUMAN Probable RNA-binding protein EIF1AD (Fragment) OS=Homo sapiens GN=EIF1AD PE=1 SV=1;>sp|Q8N9N8|EIF1A_HUMAN Probable RNA-bindin	6	6	6	6	69.9	69.9	69.9	13.062	113	113;114;165;78;113;64	6.04	0	72.238	0.57168	0.77443	1.06112	1.12022
E9PLK3	Puromycin-sensitive aminopeptidase	NPEPPS	>tr|E9PLK3|E9PLK3_HUMAN Puromycin-sensitive aminopeptidase OS=Homo sapiens GN=NPEPPS PE=1 SV=1;>sp|P55786|PSA_HUMAN Puromycin-sensitive aminopeptidase OS=Homo sapiens GN=NPEPPS PE=1 SV=2;>sp|P55786-2|PSA_HUMAN Isoform 2 of Puromycin-sensitive aminopeptidas	15	44	44	44	55	55	55	102.99	915	915;919;839;478;169;201;263;65;141;163;158;172;163;134;178	6.79	0	323.31	1.405	1.4211	1.49321	1.68953
E9PLY5	Microtubule-actin cross-linking factor 1, isoforms 1/2/3/5	MACF1	>tr|E9PLY5|E9PLY5_HUMAN Microtubule-actin cross-linking factor 1, isoforms 1/2/3/5 (Fragment) OS=Homo sapiens GN=MACF1 PE=1 SV=1	1	27	1	1	21.8	0.9	0.9	159.92	1375	1375	1.5	0.00030534	3.1229	NaN	NaN	NaN	NaN
E9PM19	Tyrosine-protein kinase	TYK2	>tr|E9PM19|E9PM19_HUMAN Tyrosine-protein kinase OS=Homo sapiens GN=TYK2 PE=1 SV=1;>sp|P29597|TYK2_HUMAN Non-receptor tyrosine-protein kinase TYK2 OS=Homo sapiens GN=TYK2 PE=1 SV=3;>tr|E9PPF2|E9PPF2_HUMAN Tyrosine-protein kinase OS=Homo sapiens GN=TYK2 PE=1	6	5	4	4	6.1	5	5	112.96	1002	1002;1187;921;129;142;194	4.75	0	5.121	0.4327	NaN	NaN	NaN
E9PM75	NAD-dependent protein deacetylase sirtuin-3, mitochondrial	SIRT3	>tr|E9PM75|E9PM75_HUMAN NAD-dependent protein deacetylase sirtuin-3, mitochondrial OS=Homo sapiens GN=SIRT3 PE=1 SV=1;>sp|Q9NTG7|SIR3_HUMAN NAD-dependent protein deacetylase sirtuin-3, mitochondrial OS=Homo sapiens GN=SIRT3 PE=1 SV=2;>tr|E9PK80|E9PK80_HUMA	6	3	3	3	8.4	8.4	8.4	37.639	345	345;399;318;353;257;93	5.43	0	8.0518	1.3591	NaN	1.36962	NaN
E9PMC9	Protein EMSY	C11orf30	>tr|E9PMC9|E9PMC9_HUMAN Protein EMSY OS=Homo sapiens GN=C11orf30 PE=1 SV=1;>sp|Q7Z589-2|EMSY_HUMAN Isoform 2 of Protein EMSY OS=Homo sapiens GN=EMSY;>sp|Q7Z589-6|EMSY_HUMAN Isoform 6 of Protein EMSY OS=Homo sapiens GN=EMSY;>sp|Q7Z589|EMSY_HUMAN Protein EMS	11	5	5	5	4.2	4.2	4.2	130.69	1224	1224;1155;1231;1322;1323;1323;1337;109;217;295;82	7.86	0	5.7247	0.78987	0.70001	NaN	NaN
E9PMI6	Methylosome subunit pICln	CLNS1A	>tr|E9PMI6|E9PMI6_HUMAN Methylosome subunit pICln OS=Homo sapiens GN=CLNS1A PE=1 SV=1;>tr|J3KN38|J3KN38_HUMAN Methylosome subunit pICln OS=Homo sapiens GN=CLNS1A PE=1 SV=1;>sp|P54105|ICLN_HUMAN Methylosome subunit pICln OS=Homo sapiens GN=CLNS1A PE=1 SV=1;	5	6	6	6	70.7	70.7	70.7	18.259	167	167;203;237;179;49	4.42	0	90.601	1.6159	1.5727	1.4108	1.37152
E9PMJ2	Protein FAM118B	FAM118B	>tr|E9PMJ2|E9PMJ2_HUMAN Protein FAM118B (Fragment) OS=Homo sapiens GN=FAM118B PE=1 SV=6;>tr|J3KP39|J3KP39_HUMAN Protein FAM118B OS=Homo sapiens GN=FAM118B PE=1 SV=1;>sp|Q9BPY3|F118B_HUMAN Protein FAM118B OS=Homo sapiens GN=FAM118B PE=1 SV=1;>tr|G3V179|G3V1	6	4	4	4	13.3	13.3	13.3	39.079	346	346;350;351;275;235;153	4.17	0	26.151	NaN	1.5918	1.84162	1.31354
E9PMM3	Peroxisomal membrane protein PEX16	PEX16	>tr|E9PMM3|E9PMM3_HUMAN Peroxisomal membrane protein PEX16 (Fragment) OS=Homo sapiens GN=PEX16 PE=1 SV=1;>sp|Q9Y5Y5|PEX16_HUMAN Peroxisomal membrane protein PEX16 OS=Homo sapiens GN=PEX16 PE=1 SV=2;>sp|Q9Y5Y5-2|PEX16_HUMAN Isoform 2 of Peroxisomal membrane	7	3	3	3	16.9	16.9	16.9	21.165	183	183;336;346;52;60;160;241	5.6	0	11.425	1.2994	NaN	NaN	NaN
E9PMQ6	Heat shock factor protein 1	HSF1	>tr|E9PMQ6|E9PMQ6_HUMAN Heat shock factor protein 1 OS=Homo sapiens GN=HSF1 PE=1 SV=2;>sp|Q00613-2|HSF1_HUMAN Isoform Short of Heat shock factor protein 1 OS=Homo sapiens GN=HSF1;>sp|Q00613|HSF1_HUMAN Heat shock factor protein 1 OS=Homo sapiens GN=HSF1 PE=	14	8	8	8	18.8	18.8	18.8	53.593	495	495;489;529;138;91;185;194;315;318;416;462;492;518;536	5.42	0	63.309	1.1676	1.1231	1.57612	1.52198
E9PMR4	Tetraspanin	CD151	>tr|E9PMR4|E9PMR4_HUMAN Tetraspanin OS=Homo sapiens GN=CD151 PE=1 SV=1;>sp|P48509|CD151_HUMAN CD151 antigen OS=Homo sapiens GN=CD151 PE=1 SV=3;>tr|E9PRJ3|E9PRJ3_HUMAN Tetraspanin (Fragment) OS=Homo sapiens GN=CD151 PE=1 SV=1	10	5	5	5	17.5	17.5	17.5	28.067	251	251;253;178;64;79;90;92;170;176;180	8.1	0	10.066	1.1481	1.134	0.92885	1.09241
E9PN89	Heat shock cognate 71 kDa protein	HSPA8	>tr|E9PN89|E9PN89_HUMAN Heat shock cognate 71 kDa protein (Fragment) OS=Homo sapiens GN=HSPA8 PE=1 SV=1	1	18	1	1	59.3	3.5	3.5	34.818	312	312	2.5	0.0035976	2.0941	NaN	NaN	NaN	NaN
E9PNN4	PHD finger protein 21A	PHF21A	>tr|E9PNN4|E9PNN4_HUMAN PHD finger protein 21A (Fragment) OS=Homo sapiens GN=PHF21A PE=1 SV=1;>tr|E9PNW9|E9PNW9_HUMAN PHD finger protein 21A (Fragment) OS=Homo sapiens GN=PHF21A PE=1 SV=1;>tr|E9PR02|E9PR02_HUMAN PHD finger protein 21A (Fragment) OS=Homo sa	10	1	1	1	100	100	100	1.3035	11	11;26;51;82;101;133;134;634;680;681	6	0.00075154	2.7874	NaN	NaN	NaN	NaN
E9PNQ6	Thioredoxin reductase 1, cytoplasmic	TXNRD1	>tr|E9PNQ6|E9PNQ6_HUMAN Thioredoxin reductase 1, cytoplasmic OS=Homo sapiens GN=TXNRD1 PE=1 SV=1;>sp|Q16881-6|TRXR1_HUMAN Isoform 6 of Thioredoxin reductase 1, cytoplasmic OS=Homo sapiens GN=TXNRD1	3	23	1	1	67.4	6.5	6.5	62.035	568	568;614;96	4	1	-2	NaN	NaN	NaN	NaN
E9PNQ9	Tumor protein D53	TPD52L1	>tr|E9PNQ9|E9PNQ9_HUMAN Tumor protein D53 (Fragment) OS=Homo sapiens GN=TPD52L1 PE=1 SV=1;>tr|E9PNK6|E9PNK6_HUMAN Tumor protein D53 OS=Homo sapiens GN=TPD52L1 PE=1 SV=1;>tr|E9PPQ1|E9PPQ1_HUMAN Tumor protein D53 OS=Homo sapiens GN=TPD52L1 PE=1 SV=1;>tr|J3KN	9	1	1	1	15.2	15.2	15.2	10.487	92	92;166;191;209;102;131;144;175;204	6	0	5.135	NaN	NaN	NaN	NaN
E9PNW4	CD59 glycoprotein	CD59	>tr|E9PNW4|E9PNW4_HUMAN CD59 glycoprotein OS=Homo sapiens GN=CD59 PE=1 SV=1;>tr|E9PR17|E9PR17_HUMAN CD59 glycoprotein OS=Homo sapiens GN=CD59 PE=1 SV=1;>sp|P13987|CD59_HUMAN CD59 glycoprotein OS=Homo sapiens GN=CD59 PE=1 SV=1	4	3	3	3	29.6	29.6	29.6	11.985	108	108;130;128;52	10.3	0	22.782	1.01	0.95735	0.670511	0.707814
E9PPJ5	Midkine	MDK	>tr|E9PPJ5|E9PPJ5_HUMAN Midkine (Fragment) OS=Homo sapiens GN=MDK PE=1 SV=1;>tr|E9PLM6|E9PLM6_HUMAN Midkine OS=Homo sapiens GN=MDK PE=1 SV=1;>sp|P21741|MK_HUMAN Midkine OS=Homo sapiens GN=MDK PE=1 SV=1;>sp|P21741-2|MK_HUMAN Isoform 2 of Midkine OS=Homo sap	4	4	4	4	38.9	38.9	38.9	14.374	131	131;156;143;87	6.33	0	13.724	3.7893	2.3974	1.26105	13.0421
E9PPW7	NADH dehydrogenase [ubiquinone] iron-sulfur protein 8, mitochondrial	NDUFS8	>tr|E9PPW7|E9PPW7_HUMAN NADH dehydrogenase [ubiquinone] iron-sulfur protein 8, mitochondrial (Fragment) OS=Homo sapiens GN=NDUFS8 PE=1 SV=1;>sp|O00217|NDUS8_HUMAN NADH dehydrogenase [ubiquinone] iron-sulfur protein 8, mitochondrial OS=Homo sapiens GN=NDUFS	6	7	7	7	41.3	41.3	41.3	20.656	184	184;210;138;110;124;93	3.89	0	39.598	1.4188	1.6167	1.26261	1.21443
E9PPX2	Fos-related antigen 1	FOSL1	>tr|E9PPX2|E9PPX2_HUMAN Fos-related antigen 1 OS=Homo sapiens GN=FOSL1 PE=1 SV=1;>sp|P15407|FOSL1_HUMAN Fos-related antigen 1 OS=Homo sapiens GN=FOSL1 PE=1 SV=1;>tr|E9PKL5|E9PKL5_HUMAN Fos-related antigen 1 OS=Homo sapiens GN=FOSL1 PE=1 SV=1;>sp|P15407-2|F	4	4	4	4	15.7	15.7	15.7	25.005	235	235;271;135;169	7.52	0	20.434	0.62393	0.51774	1.24302	1.98704
E9PQE6	ADM	ADM	>tr|E9PQE6|E9PQE6_HUMAN ADM OS=Homo sapiens GN=ADM PE=4 SV=1;>tr|E9PL83|E9PL83_HUMAN ADM OS=Homo sapiens GN=ADM PE=1 SV=1;>sp|P35318|ADML_HUMAN ADM OS=Homo sapiens GN=ADM PE=1 SV=1	3	3	3	3	24.8	24.8	24.8	12.859	117	117;138;185	9.5	0	10.651	NaN	0.34391	NaN	0.56993
E9PQL1	Protein FAM76A	FAM76A	>tr|E9PQL1|E9PQL1_HUMAN Protein FAM76A OS=Homo sapiens GN=FAM76A PE=1 SV=1;>sp|Q8TAV0-5|FA76A_HUMAN Isoform 5 of Protein FAM76A OS=Homo sapiens GN=FAM76A;>sp|Q8TAV0-2|FA76A_HUMAN Isoform 2 of Protein FAM76A OS=Homo sapiens GN=FAM76A;>sp|Q8TAV0|FA76A_HUMAN	6	2	1	1	8.7	4.9	4.9	33.143	288	288;227;278;307;312;341	6	0	21.665	NaN	NaN	NaN	NaN
E9PQX9	Dr1-associated corepressor	DRAP1	>tr|E9PQX9|E9PQX9_HUMAN Dr1-associated corepressor OS=Homo sapiens GN=DRAP1 PE=1 SV=1;>tr|C9JCC6|C9JCC6_HUMAN Dr1-associated corepressor OS=Homo sapiens GN=DRAP1 PE=1 SV=1;>sp|Q14919|NC2A_HUMAN Dr1-associated corepressor OS=Homo sapiens GN=DRAP1 PE=1 SV=3;	6	2	2	2	13	13	13	19.966	185	185;212;205;211;155;161	5.64	0	18.963	0.55506	0.47487	0.690417	0.682827
E9PQY2	Prefoldin subunit 4	PFDN4	>tr|E9PQY2|E9PQY2_HUMAN Prefoldin subunit 4 OS=Homo sapiens GN=PFDN4 PE=1 SV=1;>sp|Q9NQP4|PFD4_HUMAN Prefoldin subunit 4 OS=Homo sapiens GN=PFDN4 PE=1 SV=1	2	2	2	2	19.9	19.9	19.9	15.598	136	136;134	8	0	15.182	NaN	NaN	NaN	0.882768
E9PQZ1	Elongation factor 1-delta	EEF1D	>tr|E9PQZ1|E9PQZ1_HUMAN Elongation factor 1-delta OS=Homo sapiens GN=EEF1D PE=1 SV=1	1	19	1	1	66	10.9	10.9	26.506	238	238	4	1	-2	NaN	NaN	NaN	NaN
E9PR30	40S ribosomal protein S30	FAU	>tr|E9PR30|E9PR30_HUMAN 40S ribosomal protein S30 OS=Homo sapiens GN=FAU PE=1 SV=1;>sp|P62861|RS30_HUMAN 40S ribosomal protein S30 OS=Homo sapiens GN=FAU PE=1 SV=1	6	3	3	3	30.6	30.6	30.6	10.905	98	98;59;75;87;108;74	7.11	0	61.659	1.2817	1.0038	1.55039	1.77759
E9PR44	Alpha-crystallin B chain	CRYAB	>tr|E9PR44|E9PR44_HUMAN Alpha-crystallin B chain (Fragment) OS=Homo sapiens GN=CRYAB PE=1 SV=1;>sp|P02511|CRYAB_HUMAN Alpha-crystallin B chain OS=Homo sapiens GN=CRYAB PE=1 SV=2;>tr|E9PJL7|E9PJL7_HUMAN Alpha-crystallin B chain (Fragment) OS=Homo sapiens GN	9	9	9	9	47.1	47.1	47.1	20.03	174	174;175;129;155;108;77;106;68;106	6.14	0	34.053	0.95324	0.90244	1.25655	0.831808
E9PR90	Layilin	LAYN	>tr|E9PR90|E9PR90_HUMAN Layilin OS=Homo sapiens GN=LAYN PE=1 SV=1;>tr|E9PMI0|E9PMI0_HUMAN Layilin OS=Homo sapiens GN=LAYN PE=1 SV=1;>tr|E9PQU7|E9PQU7_HUMAN Layilin OS=Homo sapiens GN=LAYN PE=1 SV=1;>sp|Q6UX15-2|LAYN_HUMAN Isoform 2 of Layilin OS=Homo sapie	5	3	3	3	25.4	25.4	25.4	15.088	134	134;262;270;374;382	8.67	0.00016255	4.8934	NaN	NaN	NaN	1.05053
E9PRF4	Histone-lysine N-methyltransferase SETDB1	SETDB1	>tr|E9PRF4|E9PRF4_HUMAN Histone-lysine N-methyltransferase SETDB1 (Fragment) OS=Homo sapiens GN=SETDB1 PE=1 SV=1;>sp|Q15047-3|SETB1_HUMAN Isoform 3 of Histone-lysine N-methyltransferase SETDB1 OS=Homo sapiens GN=SETDB1;>sp|Q15047|SETB1_HUMAN Histone-lysine	9	2	2	2	1.5	1.5	1.5	139.39	1259	1259;1290;1291;150;156;163;249;636;397	7	0.0095546	1.7489	NaN	NaN	NaN	NaN
E9PRI3	Wee1-like protein kinase	WEE1	>tr|E9PRI3|E9PRI3_HUMAN Wee1-like protein kinase (Fragment) OS=Homo sapiens GN=WEE1 PE=1 SV=1;>tr|E9PRU3|E9PRU3_HUMAN Wee1-like protein kinase (Fragment) OS=Homo sapiens GN=WEE1 PE=1 SV=1;>sp|P30291-2|WEE1_HUMAN Isoform 2 of Wee1-like protein kinase OS=Hom	4	1	1	1	8.1	8.1	8.1	11.365	99	99;214;432;646	10	1	-2	NaN	NaN	NaN	NaN
E9PRQ7	UBX domain-containing protein 1	UBXN1	>tr|E9PRQ7|E9PRQ7_HUMAN UBX domain-containing protein 1 OS=Homo sapiens GN=UBXN1 PE=1 SV=1;>sp|Q04323|UBXN1_HUMAN UBX domain-containing protein 1 OS=Homo sapiens GN=UBXN1 PE=1 SV=2;>tr|E9PJ81|E9PJ81_HUMAN UBX domain-containing protein 1 (Fragment) OS=Homo	6	9	9	9	37.5	37.5	37.5	32.913	293	293;297;290;312;238;100	6.36	0	120.23	1.3385	1.0265	1.75673	1.51536
E9PRS0	PR domain zinc finger protein 10	PRDM10	>tr|E9PRS0|E9PRS0_HUMAN PR domain zinc finger protein 10 (Fragment) OS=Homo sapiens GN=PRDM10 PE=1 SV=1;>tr|E9PLV1|E9PLV1_HUMAN PR domain zinc finger protein 10 OS=Homo sapiens GN=PRDM10 PE=1 SV=1;>sp|Q9NQV6-2|PRD10_HUMAN Isoform 2 of PR domain zinc finger	9	1	1	1	2	2	2	98.197	865	865;1117;1023;1061;1074;1147;1156;1160;1214	4	0.0014835	2.5554	NaN	NaN	NaN	NaN
E9PRT0	Intraflagellar transport protein 46 homolog	IFT46	>tr|E9PRT0|E9PRT0_HUMAN Intraflagellar transport protein 46 homolog (Fragment) OS=Homo sapiens GN=IFT46 PE=1 SV=6;>tr|E9PSB9|E9PSB9_HUMAN Intraflagellar transport protein 46 homolog (Fragment) OS=Homo sapiens GN=IFT46 PE=1 SV=1;>tr|E9PR06|E9PR06_HUMAN Intr	5	1	1	1	11.3	11.3	11.3	21.939	194	194;196;297;304;355	8	0.00015458	3.4481	NaN	NaN	NaN	NaN
E9PRW1	Mitochondrial fission regulator 1-like	MTFR1L	>tr|E9PRW1|E9PRW1_HUMAN Mitochondrial fission regulator 1-like (Fragment) OS=Homo sapiens GN=MTFR1L PE=1 SV=1;>tr|E9PSD6|E9PSD6_HUMAN Mitochondrial fission regulator 1-like (Fragment) OS=Homo sapiens GN=MTFR1L PE=1 SV=1;>tr|C9JF50|C9JF50_HUMAN Mitochondria	8	1	1	1	13.6	13.6	13.6	12.196	110	110;115;152;170;182;205;280;292	3.5	0	6.8731	NaN	NaN	NaN	NaN
E9PRY8	Elongation factor 1-delta	EEF1D	>tr|E9PRY8|E9PRY8_HUMAN Elongation factor 1-delta OS=Homo sapiens GN=EEF1D PE=1 SV=1;>sp|P29692-2|EF1D_HUMAN Isoform 2 of Elongation factor 1-delta OS=Homo sapiens GN=EEF1D;>tr|A0A087X1X7|A0A087X1X7_HUMAN Elongation factor 1-delta OS=Homo sapiens GN=EEF1D	13	24	24	3	31.6	31.6	5.7	76.569	697	697;647;631;210;300;109;129;146;157;179;180;190;257	5.83	0	323.31	1.3127	1.2645	1.39028	1.36502
E9PRZ9	Small acidic protein	C11orf58	>tr|E9PRZ9|E9PRZ9_HUMAN Small acidic protein (Fragment) OS=Homo sapiens GN=C11orf58 PE=1 SV=1;>tr|E9PM92|E9PM92_HUMAN Small acidic protein OS=Homo sapiens GN=C11orf58 PE=1 SV=2;>sp|O00193|SMAP_HUMAN Small acidic protein OS=Homo sapiens GN=SMAP PE=1 SV=1	3	3	3	3	26.7	26.7	26.7	10.038	90	90;157;183	3.06	0	43.649	1.2405	1.5075	1.07173	0.946522
E9PS00	Fatty acid desaturase 3	FADS3	>tr|E9PS00|E9PS00_HUMAN Fatty acid desaturase 3 OS=Homo sapiens GN=FADS3 PE=1 SV=1;>sp|Q9Y5Q0|FADS3_HUMAN Fatty acid desaturase 3 OS=Homo sapiens GN=FADS3 PE=2 SV=1	5	4	4	4	13.2	13.2	13.2	48.166	417	417;445;116;229;330	7.4	0	17.924	0.56795	0.48888	0.562398	0.501278
E9PS74	Solute carrier family 43 member 3	SLC43A3	>tr|E9PS74|E9PS74_HUMAN Solute carrier family 43 member 3 (Fragment) OS=Homo sapiens GN=SLC43A3 PE=1 SV=1;>sp|Q8NBI5|S43A3_HUMAN Solute carrier family 43 member 3 OS=Homo sapiens GN=SLC43A3 PE=1 SV=2;>sp|Q8NBI5-2|S43A3_HUMAN Isoform 2 of Solute carrier fam	4	2	2	2	4.8	4.8	4.8	36.797	331	331;491;504;137	3.5	0.0011955	2.6898	0.71184	0.73104	0.764701	NaN
E9PSD7	Uracil phosphoribosyltransferase homolog	UPRT	>tr|E9PSD7|E9PSD7_HUMAN Uracil phosphoribosyltransferase homolog OS=Homo sapiens GN=UPRT PE=1 SV=1;>tr|A0A0A0MRR5|A0A0A0MRR5_HUMAN Uncharacterized protein OS=Homo sapiens GN=UPRT PE=1 SV=1;>sp|Q96BW1-3|UPP_HUMAN Isoform 3 of Uracil phosphoribosyltransferas	4	1	1	1	7.5	7.5	7.5	19.485	173	173;281;167;309	6	0.00075086	2.7747	NaN	NaN	NaN	NaN
E9PMQ9	Transmembrane 9 superfamily member 1	TM9SF1	>tr|E9PSI1|E9PSI1_HUMAN Uncharacterized protein OS=Homo sapiens PE=4 SV=1;>tr|E9PMQ9|E9PMQ9_HUMAN Transmembrane 9 superfamily member 1 OS=Homo sapiens GN=TM9SF1 PE=4 SV=1;>sp|O15321-2|TM9S1_HUMAN Isoform 2 of Transmembrane 9 superfamily member 1 OS=Homo sa	13	10	9	6	15.7	14.8	9.6	92.386	815	815;589;489;606;300;420;210;213;242;257;519;207;61	6.23	0	68.476	1.0399	1.2283	2.08	1.449
F1T0B3	ATP-dependent RNA helicase DDX1	DDX1	>tr|F1T0B3|F1T0B3_HUMAN ATP-dependent RNA helicase DDX1 OS=Homo sapiens GN=DDX1 PE=1 SV=1;>tr|A0A087X2G1|A0A087X2G1_HUMAN ATP-dependent RNA helicase DDX1 OS=Homo sapiens GN=DDX1 PE=1 SV=1;>sp|Q92499|DDX1_HUMAN ATP-dependent RNA helicase DDX1 OS=Homo sapien	5	35	35	35	66	66	66	73.915	659	659;659;740;612;622	6.75	0	323.31	1.1984	1.2002	1.21853	1.32415
F1T0I1	Protein transport protein Sec16A	SEC16A	>tr|F1T0I1|F1T0I1_HUMAN Protein transport protein Sec16A OS=Homo sapiens GN=SEC16A PE=1 SV=1;>tr|J3KNL6|J3KNL6_HUMAN Protein transport protein Sec16A OS=Homo sapiens GN=SEC16A PE=1 SV=1;>sp|O15027-2|SC16A_HUMAN Isoform 2 of Protein transport protein Sec16A	10	42	42	42	26.8	26.8	26.8	249.48	2334	2334;2357;2134;2154;2159;2179;2201;1059;751;385	5.6	0	323.31	1.3486	1.1744	2.09078	1.77822
F2Z2A3	Protein SYS1-DBNDD2	SYS1-DBNDD2	>tr|F2Z2A3|F2Z2A3_HUMAN Protein SYS1-DBNDD2 OS=Homo sapiens GN=SYS1-DBNDD2 PE=4 SV=1;>tr|H3BUS1|H3BUS1_HUMAN Protein SYS1-DBNDD2 OS=Homo sapiens GN=SYS1-DBNDD2 PE=4 SV=1;>tr|Q5QPU8|Q5QPU8_HUMAN Protein SYS1 homolog (Fragment) OS=Homo sapiens GN=SYS1 PE=4 S	6	1	1	1	28.2	28.2	28.2	8.7171	78	78;97;118;135;76;156	2	0.00015389	3.3091	NaN	NaN	NaN	NaN
F2Z2U4	Transformation/transcription domain-associated protein	TRRAP	>tr|F2Z2U4|F2Z2U4_HUMAN Transformation/transcription domain-associated protein OS=Homo sapiens GN=TRRAP PE=1 SV=3;>sp|Q9Y4A5-2|TRRAP_HUMAN Isoform 2 of Transformation/transcription domain-associated protein OS=Homo sapiens GN=TRRAP;>sp|Q9Y4A5|TRRAP_HUMAN T	5	48	48	48	16.2	16.2	16.2	436.13	3848	3848;3830;3859;3588;71	6.61	0	152.7	0.68681	0.57836	0.790014	0.633352
F2Z2V0	Copine-1	CPNE1	>tr|F2Z2V0|F2Z2V0_HUMAN Copine-1 (Fragment) OS=Homo sapiens GN=CPNE1 PE=1 SV=1;>sp|Q99829|CPNE1_HUMAN Copine-1 OS=Homo sapiens GN=CPNE1 PE=1 SV=1;>tr|A6PVH9|A6PVH9_HUMAN Copine-1 OS=Homo sapiens GN=CPNE1 PE=1 SV=1;>tr|B0QZ18|B0QZ18_HUMAN Copine-1 OS=Homo s	19	12	12	12	22.7	22.7	22.7	58.634	533	533;537;481;542;427;201;209;231;304;174;386;152;213;305;136;137;138;66;208	7.07	0	71.693	1.4348	1.4741	1.71365	1.59563
F2Z2W7	tRNA (uracil-5-)-methyltransferase homolog A	TRMT2A	>tr|F2Z2W7|F2Z2W7_HUMAN tRNA (uracil-5-)-methyltransferase homolog A OS=Homo sapiens GN=TRMT2A PE=1 SV=1;>sp|Q8IZ69|TRM2A_HUMAN tRNA (uracil-5-)-methyltransferase homolog A OS=Homo sapiens GN=TRMT2A PE=1 SV=2;>sp|Q8IZ69-2|TRM2A_HUMAN Isoform 2 of tRNA (ura	5	8	8	8	19.4	19.4	19.4	70.834	643	643;625;562;158;142	5.85	0	30.529	1.1358	1.4372	NaN	1.94484
F2Z2X4	Exportin-4	XPO4	>tr|F2Z2X4|F2Z2X4_HUMAN Exportin-4 OS=Homo sapiens GN=XPO4 PE=1 SV=1;>sp|Q9C0E2|XPO4_HUMAN Exportin-4 OS=Homo sapiens GN=XPO4 PE=1 SV=2	2	11	10	10	11.1	10.5	10.5	130.15	1151	1151;1151	5.73	0	38.286	1.2641	1.3127	1.50186	1.32615
F2Z3A6	Vezatin	VEZT	>tr|F2Z3A6|F2Z3A6_HUMAN Vezatin OS=Homo sapiens GN=VEZT PE=1 SV=2;>tr|F8W8C2|F8W8C2_HUMAN Vezatin (Fragment) OS=Homo sapiens GN=VEZT PE=1 SV=1;>sp|Q9HBM0-2|VEZA_HUMAN Isoform 2 of Vezatin OS=Homo sapiens GN=VEZT;>sp|Q9HBM0|VEZA_HUMAN Vezatin OS=Homo sapien	4	1	1	1	2.2	2.2	2.2	52.863	460	460;723;569;779	9	0.0021904	2.315	NaN	NaN	NaN	NaN
F2Z3H6	B-cell CLL/lymphoma 7 protein family member B	BCL7B	>tr|F2Z3H6|F2Z3H6_HUMAN B-cell CLL/lymphoma 7 protein family member B OS=Homo sapiens GN=BCL7B PE=1 SV=2;>sp|Q9BQE9-4|BCL7B_HUMAN Isoform 4 of B-cell CLL/lymphoma 7 protein family member B OS=Homo sapiens GN=BCL7B;>sp|Q9BQE9|BCL7B_HUMAN B-cell CLL/lymphoma	8	3	3	1	12.7	12.7	7.5	23.487	213	213;145;202;78;88;163;104;142	9.17	0	6.6679	1.0454	NaN	NaN	1.15778
F2Z3M0	tRNA-splicing endonuclease subunit Sen15	TSEN15	>tr|F2Z3M0|F2Z3M0_HUMAN tRNA-splicing endonuclease subunit Sen15 OS=Homo sapiens GN=TSEN15 PE=1 SV=1;>tr|E9PPN1|E9PPN1_HUMAN tRNA-splicing endonuclease subunit Sen15 OS=Homo sapiens GN=TSEN15 PE=1 SV=1;>tr|H0YCV5|H0YCV5_HUMAN tRNA-splicing endonuclease sub	5	2	2	2	34.5	34.5	34.5	12.791	119	119;134;136;129;171	3.43	0	18.673	0.44341	0.65177	NaN	1.89068
F5GWH5	Transmembrane protein 258	TMEM258	>tr|F5GWH5|F5GWH5_HUMAN Transmembrane protein 258 OS=Homo sapiens GN=TMEM258 PE=1 SV=1;>sp|P61165|TM258_HUMAN Transmembrane protein 258 OS=Homo sapiens GN=TMEM258 PE=1 SV=1	2	1	1	1	16.3	16.3	16.3	5.7065	49	49;79	5.29	0.009808	1.7201	NaN	1.3655	NaN	NaN
F5GWT4	Serine/threonine-protein kinase WNK1	WNK1	>tr|F5GWT4|F5GWT4_HUMAN Serine/threonine-protein kinase WNK1 OS=Homo sapiens GN=WNK1 PE=1 SV=1;>sp|Q9H4A3-2|WNK1_HUMAN Isoform 2 of Serine/threonine-protein kinase WNK1 OS=Homo sapiens GN=WNK1;>sp|Q9H4A3|WNK1_HUMAN Serine/threonine-protein kinase WNK1 OS=H	11	30	30	20	16.6	16.6	12	225.5	2134	2134;2135;2382;2634;2642;2833;1975;393;469;194;165	6.08	0	200.52	1.2642	1.2732	1.10995	1.18807
F5GWX5	Chromodomain-helicase-DNA-binding protein 4	CHD4	>tr|F5GWX5|F5GWX5_HUMAN Chromodomain-helicase-DNA-binding protein 4 OS=Homo sapiens GN=CHD4 PE=1 SV=1;>tr|A0A0C4DGG9|A0A0C4DGG9_HUMAN Chromodomain-helicase-DNA-binding protein 4 OS=Homo sapiens GN=CHD4 PE=1 SV=1;>sp|Q14839|CHD4_HUMAN Chromodomain-helicase-	8	69	69	48	42.3	42.3	30.8	217.1	1905	1905;1937;1912;1940;354;1225;63;110	6.68	0	323.31	0.93504	0.96293	0.965158	0.93835
F5GX09	Protein FAM76B	FAM76B	>tr|F5GX09|F5GX09_HUMAN Protein FAM76B OS=Homo sapiens GN=FAM76B PE=1 SV=1;>sp|Q5HYJ3|FA76B_HUMAN Protein FAM76B OS=Homo sapiens GN=FAM76B PE=1 SV=3;>sp|Q5HYJ3-3|FA76B_HUMAN Isoform 3 of Protein FAM76B OS=Homo sapiens GN=FAM76B;>sp|Q5HYJ3-2|FA76B_HUMAN Iso	5	5	5	4	18.9	18.9	15.7	38.62	338	338;339;233;233;49	4.55	0	80.646	1.0747	0.72784	NaN	0.735348
F5GX47	FGFR1 oncogene partner 2	FGFR1OP2	>tr|F5GX47|F5GX47_HUMAN FGFR1 oncogene partner 2 (Fragment) OS=Homo sapiens GN=FGFR1OP2 PE=1 SV=1;>sp|Q9NVK5-3|FGOP2_HUMAN Isoform 3 of FGFR1 oncogene partner 2 OS=Homo sapiens GN=FGFR1OP2;>sp|Q9NVK5-2|FGOP2_HUMAN Isoform 2 of FGFR1 oncogene partner 2 OS=H	4	1	1	1	33.3	33.3	33.3	6.9107	60	60;172;215;253	8.5	0.00074884	2.7252	NaN	NaN	NaN	NaN
F5GX77	Multifunctional methyltransferase subunit TRM112-like protein	TRMT112	>tr|F5GX77|F5GX77_HUMAN Multifunctional methyltransferase subunit TRM112-like protein OS=Homo sapiens GN=TRMT112 PE=1 SV=1;>sp|Q9UI30|TR112_HUMAN Multifunctional methyltransferase subunit TRM112-like protein OS=Homo sapiens GN=TRMT112 PE=1 SV=1;>sp|Q9UI30-	4	5	5	5	56.6	56.6	56.6	11.972	106	106;125;120;81	7	0	62.841	0.9581	0.9586	0.846453	0.874126
F5GX84	LIM and cysteine-rich domains protein 1	LMCD1	>tr|F5GX84|F5GX84_HUMAN LIM and cysteine-rich domains protein 1 OS=Homo sapiens GN=LMCD1 PE=1 SV=2	1	12	1	1	56.2	3.9	3.9	25.89	233	233	7	0.0020477	2.3393	NaN	NaN	NaN	NaN
F5GXE4	Arginyl-tRNA--protein transferase 1	ATE1	>tr|F5GXE4|F5GXE4_HUMAN Arginyl-tRNA--protein transferase 1 OS=Homo sapiens GN=ATE1 PE=1 SV=1;>sp|O95260-2|ATE1_HUMAN Isoform ATE1-2 of Arginyl-tRNA--protein transferase 1 OS=Homo sapiens GN=ATE1;>tr|B4E107|B4E107_HUMAN Arginyl-tRNA--protein transferase 1	7	5	5	5	13.5	13.5	13.5	58.13	511	511;518;422;515;518;403;222	5.29	0	51.245	0.56596	NaN	0.731957	NaN
F5GXX5	Dolichyl-diphosphooligosaccharide--protein glycosyltransferase subunit DAD1	DAD1	>tr|F5GXX5|F5GXX5_HUMAN Dolichyl-diphosphooligosaccharide--protein glycosyltransferase subunit DAD1 OS=Homo sapiens GN=DAD1 PE=1 SV=1;>sp|P61803|DAD1_HUMAN Dolichyl-diphosphooligosaccharide--protein glycosyltransferase subunit DAD1 OS=Homo sapiens GN=DAD1	4	3	3	3	37.6	37.6	37.6	9.5541	85	85;113;65;78	5.31	0	24.087	1.2844	1.1533	1.09156	0.979432
F5GYG5	Oligoribonuclease, mitochondrial	REXO2	>tr|F5GYG5|F5GYG5_HUMAN Oligoribonuclease, mitochondrial OS=Homo sapiens GN=REXO2 PE=1 SV=1;>sp|Q9Y3B8|ORN_HUMAN Oligoribonuclease, mitochondrial OS=Homo sapiens GN=REXO2 PE=1 SV=3;>tr|H0YGR4|H0YGR4_HUMAN Oligoribonuclease, mitochondrial (Fragment) OS=Homo	11	11	11	2	49.5	49.5	10.8	25.275	222	222;237;192;199;188;121;79;85;67;90;67	5.81	0	93.583	1.0163	1.0178	1.74902	1.65256
Q9NX18	Succinate dehydrogenase assembly factor 2, mitochondrial	SDHAF2	>tr|F5GYJ5|F5GYJ5_HUMAN Uncharacterized protein OS=Homo sapiens PE=3 SV=1;>sp|Q9NX18|SDHF2_HUMAN Succinate dehydrogenase assembly factor 2, mitochondrial OS=Homo sapiens GN=SDHAF2 PE=1 SV=1	2	3	3	3	20.1	20.1	20.1	18.388	154	154;166	8.6	0	19.215	NaN	0.34619	0.390351	0.37358
F5GYQ1	V-type proton ATPase subunit d 1	ATP6V0D1	>tr|F5GYQ1|F5GYQ1_HUMAN V-type proton ATPase subunit d 1 OS=Homo sapiens GN=ATP6V0D1 PE=1 SV=1;>sp|P61421|VA0D1_HUMAN V-type proton ATPase subunit d 1 OS=Homo sapiens GN=ATP6V0D1 PE=1 SV=1;>tr|J3QL14|J3QL14_HUMAN V-type proton ATPase subunit d 1 (Fragment)	8	12	12	12	41.8	41.8	41.8	44.659	392	392;351;232;274;113;115;227;350	6.44	0	237	1.1378	1.1014	1.14114	1.07885
F5GZ28	DNA ligase	LIG1	>tr|F5GZ28|F5GZ28_HUMAN DNA ligase OS=Homo sapiens GN=LIG1 PE=1 SV=1;>sp|P18858|DNLI1_HUMAN DNA ligase 1 OS=Homo sapiens GN=LIG1 PE=1 SV=1;>tr|M0R0Q7|M0R0Q7_HUMAN DNA ligase OS=Homo sapiens GN=LIG1 PE=1 SV=1;>sp|P18858-2|DNLI1_HUMAN Isoform 2 of DNA ligase	8	20	20	1	27.8	27.8	1.1	93.946	851	851;919;800;801;415;28;145;149	5.17	0	106.83	0.66583	0.59039	0.826993	0.794281
F5GZ78	Paxillin	PXN	>tr|F5GZ78|F5GZ78_HUMAN Paxillin OS=Homo sapiens GN=PXN PE=1 SV=1;>sp|P49023|PAXI_HUMAN Paxillin OS=Homo sapiens GN=PXN PE=1 SV=3;>sp|P49023-2|PAXI_HUMAN Isoform Alpha of Paxillin OS=Homo sapiens GN=PXN	5	24	24	3	51.8	51.8	5.3	64.232	589	589;591;557;171;176	6.47	0	323.31	0.98659	0.95592	1.27387	1.29396
F5GZF0	Cyclin-dependent kinase 2-associated protein 1	CDK2AP1	>tr|F5GZF0|F5GZF0_HUMAN Cyclin-dependent kinase 2-associated protein 1 (Fragment) OS=Homo sapiens GN=CDK2AP1 PE=1 SV=1;>tr|E9PKR4|E9PKR4_HUMAN Cyclin-dependent kinase 2-associated protein 2 OS=Homo sapiens GN=CDK2AP2 PE=4 SV=1;>sp|O14519-2|CDKA1_HUMAN Isof	5	1	1	1	15.2	15.2	15.2	7.2241	66	66;106;87;115;126	8.25	0.00060533	2.9027	NaN	0.88484	0.833542	0.87558
F5GZS6	4F2 cell-surface antigen heavy chain	SLC3A2	>tr|F5GZS6|F5GZS6_HUMAN 4F2 cell-surface antigen heavy chain OS=Homo sapiens GN=SLC3A2 PE=1 SV=1;>tr|J3KPF3|J3KPF3_HUMAN 4F2 cell-surface antigen heavy chain OS=Homo sapiens GN=SLC3A2 PE=1 SV=1;>sp|P08195-3|4F2_HUMAN Isoform 3 of 4F2 cell-surface antigen h	12	20	20	20	42.4	42.4	42.4	64.872	599	599;631;568;630;661;529;247;145;175;122;135;47	5.79	0	323.31	0.57508	0.60606	0.658588	0.685871
F5GZY7	Gamma-aminobutyric acid receptor-associated protein-like 1	GABARAPL1	>tr|F5GZY7|F5GZY7_HUMAN Gamma-aminobutyric acid receptor-associated protein-like 1 (Fragment) OS=Homo sapiens GN=GABARAPL1 PE=1 SV=1;>tr|H6UMI1|H6UMI1_HUMAN GABARAP-a OS=Homo sapiens GN=GABARAP PE=1 SV=1;>sp|Q9H0R8|GBRL1_HUMAN Gamma-aminobutyric acid recep	5	3	1	1	17.1	17.1	17.1	8.577	70	70;98;117;117;146	6.4	0.00060643	2.9448	NaN	1.0026	NaN	2.00349
F5H039	Gephyrin	GPHN	>tr|F5H039|F5H039_HUMAN Gephyrin OS=Homo sapiens GN=GPHN PE=1 SV=1;>sp|Q9NQX3|GEPH_HUMAN Gephyrin OS=Homo sapiens GN=GPHN PE=1 SV=1;>sp|Q9NQX3-2|GEPH_HUMAN Isoform 2 of Gephyrin OS=Homo sapiens GN=GPHN;>tr|G3V582|G3V582_HUMAN Gephyrin OS=Homo sapiens GN=GP	9	22	22	22	35.9	35.9	35.9	84.733	782	782;736;769;380;280;201;49;50;39	7.18	0	267.19	1.481	1.464	1.93319	2.36664
F5H070	Lysine-specific demethylase 3A	KDM3A	>tr|F5H070|F5H070_HUMAN Lysine-specific demethylase 3A OS=Homo sapiens GN=KDM3A PE=1 SV=2;>sp|Q9Y4C1|KDM3A_HUMAN Lysine-specific demethylase 3A OS=Homo sapiens GN=KDM3A PE=1 SV=4	2	3	1	1	2.7	1	1	148.12	1327	1327;1321	8	0.0014793	2.5115	NaN	NaN	NaN	NaN
F5H0F9	Anaphase-promoting complex subunit 5	ANAPC5	>tr|F5H0F9|F5H0F9_HUMAN Anaphase-promoting complex subunit 5 OS=Homo sapiens GN=ANAPC5 PE=1 SV=1;>sp|Q9UJX4|APC5_HUMAN Anaphase-promoting complex subunit 5 OS=Homo sapiens GN=ANAPC5 PE=1 SV=2;>sp|Q9UJX4-3|APC5_HUMAN Isoform 3 of Anaphase-promoting complex	9	16	16	16	28.2	28.2	28.2	83.674	742	742;755;643;396;217;421;216;219;44	5.59	0	123.79	0.70489	0.6643	0.761557	0.781494
F5H0R1	Speckle targeted PIP5K1A-regulated poly(A) polymerase	TUT1	>tr|F5H0R1|F5H0R1_HUMAN Speckle targeted PIP5K1A-regulated poly(A) polymerase OS=Homo sapiens GN=TUT1 PE=1 SV=1;>sp|Q9H6E5|STPAP_HUMAN Speckle targeted PIP5K1A-regulated poly(A) polymerase OS=Homo sapiens GN=TUT1 PE=1 SV=2;>tr|H3BRB1|H3BRB1_HUMAN Uncharact	4	3	3	3	5.7	5.7	5.7	98.434	912	912;874;525;143	9	0	9.4703	1.0273	1.2175	NaN	NaN
F5H120	Peptidyl-prolyl cis-trans isomerase FKBP4	FKBP4	>tr|F5H120|F5H120_HUMAN Peptidyl-prolyl cis-trans isomerase FKBP4 OS=Homo sapiens GN=FKBP4 PE=1 SV=1	1	2	1	1	54.9	13.7	13.7	5.4743	51	51	9	1	-2	NaN	NaN	NaN	NaN
F5H136	T-complex protein 1 subunit alpha	TCP1	>tr|F5H136|F5H136_HUMAN T-complex protein 1 subunit alpha (Fragment) OS=Homo sapiens GN=TCP1 PE=1 SV=1;>tr|F5H676|F5H676_HUMAN T-complex protein 1 subunit alpha (Fragment) OS=Homo sapiens GN=TCP1 PE=1 SV=1;>tr|F5H726|F5H726_HUMAN T-complex protein 1 subuni	3	8	1	1	69.9	7.4	7.4	14.418	136	136;111;91	1.5	1	-2	NaN	NaN	NaN	NaN
F5H148	RNA polymerase I-specific transcription initiation factor RRN3	RRN3	>tr|F5H148|F5H148_HUMAN RNA polymerase I-specific transcription initiation factor RRN3 OS=Homo sapiens GN=RRN3 PE=1 SV=1;>tr|H3BMT1|H3BMT1_HUMAN RNA polymerase I-specific transcription initiation factor RRN3 OS=Homo sapiens GN=RRN3 PE=1 SV=1;>sp|Q9NYV6|RRN	10	12	12	12	20.3	20.3	20.3	70.466	621	621;638;651;618;305;469;340;152;158;578	6.12	0	28.99	1.5858	1.6316	1.64728	1.55465
F5H199	Methionine-R-sulfoxide reductase B3	MSRB3	>tr|F5H199|F5H199_HUMAN Methionine-R-sulfoxide reductase B3 (Fragment) OS=Homo sapiens GN=MSRB3 PE=1 SV=1;>sp|Q8IXL7-2|MSRB3_HUMAN Isoform 2 of Methionine-R-sulfoxide reductase B3 OS=Homo sapiens GN=MSRB3;>tr|F5H7C4|F5H7C4_HUMAN Methionine-R-sulfoxide redu	7	5	5	5	35.4	35.4	35.4	18.125	164	164;185;117;192;160;174;117	6.24	0	21.475	0.61033	0.62207	0.886211	0.56638
F5H1D6	DNA polymerase	POLE	>tr|F5H1D6|F5H1D6_HUMAN DNA polymerase OS=Homo sapiens GN=POLE PE=1 SV=1;>sp|Q07864|DPOE1_HUMAN DNA polymerase epsilon catalytic subunit A OS=Homo sapiens GN=POLE PE=1 SV=5	3	21	21	21	11.6	11.6	11.6	258.35	2259	2259;2286;310	6.03	0	63.698	0.80389	0.81604	0.945001	1.02542
F5H1R4	Minor histocompatibility protein HA-1	HMHA1	>tr|F5H1R4|F5H1R4_HUMAN Minor histocompatibility protein HA-1 OS=Homo sapiens GN=HMHA1 PE=1 SV=1;>tr|K7ES98|K7ES98_HUMAN Minor histocompatibility protein HA-1 OS=Homo sapiens GN=HMHA1 PE=1 SV=1;>tr|K7EM85|K7EM85_HUMAN Minor histocompatibility protein HA-1	6	3	3	3	3.2	3.2	3.2	112.47	1019	1019;1140;1163;1136;1152;771	4.67	0.00015995	4.2885	NaN	NaN	NaN	NaN
F5H1S8	Malectin	MLEC	>tr|F5H1S8|F5H1S8_HUMAN Malectin (Fragment) OS=Homo sapiens GN=MLEC PE=1 SV=1;>sp|Q14165|MLEC_HUMAN Malectin OS=Homo sapiens GN=MLEC PE=1 SV=1;>tr|H0YG07|H0YG07_HUMAN Malectin (Fragment) OS=Homo sapiens GN=MLEC PE=1 SV=1	4	11	11	11	84.9	84.9	84.9	16.729	146	146;292;173;217	6.93	0	70.106	1.339	1.2437	1.10206	1.19372
F5H1S9	tRNA pseudouridine synthase	PUS1	>tr|F5H1S9|F5H1S9_HUMAN tRNA pseudouridine synthase OS=Homo sapiens GN=PUS1 PE=1 SV=1;>tr|G8JLB3|G8JLB3_HUMAN tRNA pseudouridine synthase (Fragment) OS=Homo sapiens GN=PUS1 PE=1 SV=1;>sp|Q9Y606-2|TRUA_HUMAN Isoform 2 of tRNA pseudouridine synthase A, mitoc	9	15	15	15	47.6	47.6	47.6	41.729	374	374;384;399;427;153;200;134;156;184	6.83	0	93.999	1.0427	1.0117	1.27964	0.987264
F5H1U9	Multiple PDZ domain protein	MPDZ	>tr|F5H1U9|F5H1U9_HUMAN Multiple PDZ domain protein OS=Homo sapiens GN=MPDZ PE=1 SV=1;>sp|O75970-5|MPDZ_HUMAN Isoform 4 of Multiple PDZ domain protein OS=Homo sapiens GN=MPDZ;>sp|O75970-3|MPDZ_HUMAN Isoform 3 of Multiple PDZ domain protein OS=Homo sapiens	8	10	10	10	6.6	6.6	6.6	223.12	2084	2084;2008;2037;2041;2070;1006;611;929	3.58	0	27.961	1.4222	NaN	1.42363	1.71212
F5H2E7	Tumor necrosis factor receptor superfamily member 3	LTBR	>tr|F5H2E7|F5H2E7_HUMAN Tumor necrosis factor receptor superfamily member 3 OS=Homo sapiens GN=LTBR PE=1 SV=1;>sp|P36941-2|TNR3_HUMAN Isoform 2 of Tumor necrosis factor receptor superfamily member 3 OS=Homo sapiens GN=LTBR;>sp|P36941|TNR3_HUMAN Tumor necro	3	1	1	1	5.8	5.8	5.8	30.784	292	292;416;435	10	0.0034677	2.1391	NaN	NaN	NaN	NaN
F5H2U8	High mobility group protein HMGI-C	HMGA2	>tr|F5H2U8|F5H2U8_HUMAN High mobility group protein HMGI-C OS=Homo sapiens GN=HMGA2 PE=1 SV=1;>tr|F5H2A4|F5H2A4_HUMAN High mobility group protein HMGI-C OS=Homo sapiens GN=HMGA2 PE=1 SV=1;>tr|F5H6H0|F5H6H0_HUMAN High mobility group protein HMGI-C OS=Homo s	9	1	1	1	22.2	22.2	22.2	10.767	99	99;118;147;86;90;92;103;106;109	2.6	0	5.1995	0.31296	NaN	NaN	NaN
F5H345	Porphobilinogen deaminase	HMBS	>tr|F5H345|F5H345_HUMAN Porphobilinogen deaminase OS=Homo sapiens GN=HMBS PE=1 SV=1;>sp|P08397-2|HEM3_HUMAN Isoform 2 of Porphobilinogen deaminase OS=Homo sapiens GN=HMBS;>sp|P08397|HEM3_HUMAN Porphobilinogen deaminase OS=Homo sapiens GN=HMBS PE=1 SV=2;>tr	10	12	12	12	40.9	40.9	40.9	35.761	330	330;344;361;187;304;321;191;119;63;81	8.91	0	80.738	1.6904	1.6014	2.29874	1.7368
F5H365	Protein transport protein Sec23A	SEC23A	>tr|F5H365|F5H365_HUMAN Protein transport protein Sec23A OS=Homo sapiens GN=SEC23A PE=1 SV=1;>sp|Q15436|SC23A_HUMAN Protein transport protein Sec23A OS=Homo sapiens GN=SEC23A PE=1 SV=2;>sp|Q15436-2|SC23A_HUMAN Isoform 2 of Protein transport protein Sec23A	10	27	27	24	53.5	53.5	50.5	82.968	736	736;765;563;93;108;140;169;85;86;40	5.68	0	323.31	0.95736	0.94185	1.21334	1.10466
F5H3Y4	Probable ATP-dependent RNA helicase DHX37	DHX37	>tr|F5H3Y4|F5H3Y4_HUMAN Probable ATP-dependent RNA helicase DHX37 OS=Homo sapiens GN=DHX37 PE=1 SV=1;>sp|Q8IY37|DHX37_HUMAN Probable ATP-dependent RNA helicase DHX37 OS=Homo sapiens GN=DHX37 PE=1 SV=1	2	11	11	11	14.2	14.2	14.2	107.3	962	962;1157	7.26	0	44.538	0.70422	0.64576	NaN	1.24103
F5H442	Tumor susceptibility gene 101 protein	TSG101	>tr|F5H442|F5H442_HUMAN Tumor susceptibility gene 101 protein OS=Homo sapiens GN=TSG101 PE=1 SV=1;>sp|Q99816|TS101_HUMAN Tumor susceptibility gene 101 protein OS=Homo sapiens GN=TSG101 PE=1 SV=2;>sp|Q99816-2|TS101_HUMAN Isoform 2 of Tumor susceptibility ge	5	12	12	12	35.3	35.3	35.3	40.917	365	365;390;285;63;77	7.14	0	63.519	0.99148	1.037	0.970968	0.995124
F5H492	Cell cycle checkpoint control protein RAD9A	RAD9A	>tr|F5H492|F5H492_HUMAN Cell cycle checkpoint control protein RAD9A OS=Homo sapiens GN=RAD9A PE=1 SV=1;>tr|F5H4F1|F5H4F1_HUMAN Cell cycle checkpoint control protein RAD9A (Fragment) OS=Homo sapiens GN=RAD9A PE=1 SV=1;>sp|Q99638|RAD9A_HUMAN Cell cycle check	3	1	1	1	14.4	14.4	14.4	13.106	118	118;247;391	10	0	12.735	NaN	NaN	NaN	NaN
F5H4R1	Mitogen-activated protein kinase kinase kinase 4	MAP3K4	>tr|F5H4R1|F5H4R1_HUMAN Mitogen-activated protein kinase kinase kinase 4 OS=Homo sapiens GN=MAP3K4 PE=1 SV=1;>tr|J3KNB8|J3KNB8_HUMAN Mitogen-activated protein kinase kinase kinase 4 OS=Homo sapiens GN=MAP3K4 PE=1 SV=1;>tr|F5H538|F5H538_HUMAN Mitogen-activa	6	5	5	5	4	4	4	163.01	1442	1442;1554;1604;1558;1608;636	5.22	0	10.636	0.92893	1.1028	NaN	0.873362
F5H4V9	Programmed cell death protein 2	PDCD2	>tr|F5H4V9|F5H4V9_HUMAN Programmed cell death protein 2 OS=Homo sapiens GN=PDCD2 PE=1 SV=1;>sp|Q16342-3|PDCD2_HUMAN Isoform 3 of Programmed cell death protein 2 OS=Homo sapiens GN=PDCD2;>sp|Q16342|PDCD2_HUMAN Programmed cell death protein 2 OS=Homo sapiens	12	5	5	5	19.5	19.5	19.5	33.511	298	298;311;344;221;221;188;195;228;99;35;40;46	5.89	0	22.866	1.055	NaN	NaN	1.61726
F5H4Z8	Thrombospondin-3	THBS3	>tr|F5H4Z8|F5H4Z8_HUMAN Thrombospondin-3 OS=Homo sapiens GN=THBS3 PE=1 SV=2;>sp|P49746-2|TSP3_HUMAN Isoform 2 of Thrombospondin-3 OS=Homo sapiens GN=THBS3;>sp|P49746|TSP3_HUMAN Thrombospondin-3 OS=Homo sapiens GN=THBS3 PE=1 SV=1;>tr|B4DQH6|B4DQH6_HUMAN Thr	5	6	5	4	7.2	6.4	5.7	103.25	947	947;836;956;400;485	4.17	0	7.6223	NaN	0.78443	1.49849	NaN
F5H5D3	Tubulin alpha-1C chain	TUBA1C	>tr|F5H5D3|F5H5D3_HUMAN Tubulin alpha-1C chain OS=Homo sapiens GN=TUBA1C PE=1 SV=1;>sp|Q9BQE3|TBA1C_HUMAN Tubulin alpha-1C chain OS=Homo sapiens GN=TUBA1C PE=1 SV=1	2	27	4	2	65.5	10.6	7.9	57.73	519	519;449	7.55	0	196.11	0.71347	0.81815	0.774114	0.765638
F5H5N1	NADH dehydrogenase [ubiquinone] iron-sulfur protein 7, mitochondrial	NDUFS7	>tr|F5H5N1|F5H5N1_HUMAN NADH dehydrogenase [ubiquinone] iron-sulfur protein 7, mitochondrial OS=Homo sapiens GN=NDUFS7 PE=1 SV=1;>tr|F5GXJ1|F5GXJ1_HUMAN NADH dehydrogenase [ubiquinone] iron-sulfur protein 7, mitochondrial OS=Homo sapiens GN=NDUFS7 PE=1 SV=	6	3	3	3	17.6	17.6	17.6	19.77	182	182;236;206;213;214;214	7.2	0	15.245	1.6109	1.4595	1.28894	1.11472
P12694	2-oxoisovalerate dehydrogenase subunit alpha, mitochondrial	BCKDHA	>tr|F5H5P2|F5H5P2_HUMAN Uncharacterized protein OS=Homo sapiens PE=4 SV=1;>sp|P12694|ODBA_HUMAN 2-oxoisovalerate dehydrogenase subunit alpha, mitochondrial OS=Homo sapiens GN=BCKDHA PE=1 SV=2;>sp|P12694-2|ODBA_HUMAN Isoform 2 of 2-oxoisovalerate dehydrogen	16	12	12	12	35.5	35.5	35.5	54.202	479	479;445;448;328;403;211;63;114;122;132;190;123;127;133;139;172	5.67	0	301.97	0.7435	0.96669	1.00647	0.796115
F5H5R8	Arylamine N-acetyltransferase 1	NAT1	>tr|F5H5R8|F5H5R8_HUMAN Arylamine N-acetyltransferase 1 OS=Homo sapiens GN=NAT1 PE=1 SV=1;>sp|P18440|ARY1_HUMAN Arylamine N-acetyltransferase 1 OS=Homo sapiens GN=NAT1 PE=1 SV=2	2	3	3	3	9.7	9.7	9.7	40.845	352	352;290	5.67	0	8.1266	NaN	NaN	NaN	NaN
F5H619	HEAT repeat-containing protein 5A	HEATR5A	>tr|F5H619|F5H619_HUMAN HEAT repeat-containing protein 5A OS=Homo sapiens GN=HEATR5A PE=1 SV=1;>sp|Q86XA9|HTR5A_HUMAN HEAT repeat-containing protein 5A OS=Homo sapiens GN=HEATR5A PE=1 SV=2;>sp|Q86XA9-2|HTR5A_HUMAN Isoform 2 of HEAT repeat-containing protei	7	11	11	11	6.9	6.9	6.9	222.7	2046	2046;2040;1965;1599;896;87;113	5.39	0	28.648	1.1707	1.5961	1.85801	1.68737
F5H6I7	Atlastin-3	ATL3	>tr|F5H6I7|F5H6I7_HUMAN Atlastin-3 OS=Homo sapiens GN=ATL3 PE=1 SV=1	1	25	1	1	64.4	3.1	3.1	58.772	523	523	2	0.00016049	4.4059	NaN	NaN	NaN	NaN
F5H6U7	Vesicle transport protein GOT1B	GOLT1B	>tr|F5H6U7|F5H6U7_HUMAN Vesicle transport protein GOT1B OS=Homo sapiens GN=GOLT1B PE=1 SV=1;>sp|Q9Y3E0|GOT1B_HUMAN Vesicle transport protein GOT1B OS=Homo sapiens GN=GOLT1B PE=1 SV=1;>tr|G3V1U5|G3V1U5_HUMAN Golgi transport 1 homolog B (S. cerevisiae), isof	5	4	4	4	27.3	27.3	27.3	14.307	128	128;138;74;40;42	6.33	0	34.706	0.98751	0.80258	NaN	1.436
F5H6W4	E3 ubiquitin-protein ligase MARCH7	MARCH7	>tr|F5H6W4|F5H6W4_HUMAN E3 ubiquitin-protein ligase MARCH7 OS=Homo sapiens GN=MARCH7 PE=1 SV=1;>sp|Q9H992-2|MARH7_HUMAN Isoform 2 of E3 ubiquitin-protein ligase MARCH7 OS=Homo sapiens GN=MARCH7;>sp|Q9H992|MARH7_HUMAN E3 ubiquitin-protein ligase MARCH7 OS=H	3	1	1	1	1.9	1.9	1.9	70.122	635	635;666;704	10	0.00089807	2.7167	NaN	NaN	NaN	NaN
F5H6X0	General transcription factor IIH subunit 3	GTF2H3	>tr|F5H6X0|F5H6X0_HUMAN General transcription factor IIH subunit 3 (Fragment) OS=Homo sapiens GN=GTF2H3 PE=1 SV=1;>tr|F5GXG6|F5GXG6_HUMAN General transcription factor IIH subunit 3 (Fragment) OS=Homo sapiens GN=GTF2H3 PE=1 SV=1;>tr|F5GX35|F5GX35_HUMAN Gene	8	4	4	4	35.8	35.8	35.8	16.368	148	148;177;200;210;258;267;308;194	8.11	0	18.179	1.0811	0.60461	1.99577	1.80891
F5H6Z0	Cyclin-dependent kinase 17	CDK17	>tr|F5H6Z0|F5H6Z0_HUMAN Cyclin-dependent kinase 17 OS=Homo sapiens GN=CDK17 PE=1 SV=1;>sp|Q00537-2|CDK17_HUMAN Isoform 2 of Cyclin-dependent kinase 17 OS=Homo sapiens GN=CDK17;>sp|Q00537|CDK17_HUMAN Cyclin-dependent kinase 17 OS=Homo sapiens GN=CDK17 PE=1	6	5	3	3	11.3	7.2	7.2	53.533	470	470;523;523;129;161;179	10.4	0.00016228	4.8437	0.87236	0.6629	0.375094	NaN
F5H702	39S ribosomal protein L48, mitochondrial	MRPL48	>tr|F5H702|F5H702_HUMAN 39S ribosomal protein L48, mitochondrial OS=Homo sapiens GN=MRPL48 PE=1 SV=1;>sp|Q96GC5-3|RM48_HUMAN Isoform 2 of 39S ribosomal protein L48, mitochondrial OS=Homo sapiens GN=MRPL48;>sp|Q96GC5|RM48_HUMAN 39S ribosomal protein L48, mi	4	3	3	3	31.9	31.9	31.9	12.77	113	113;194;212;121	8.8	0	25.224	1.5324	1.064	NaN	1.13077
F5H7D6	Transducin-like enhancer protein 3	TLE3	>tr|F5H7D6|F5H7D6_HUMAN Transducin-like enhancer protein 3 OS=Homo sapiens GN=TLE3 PE=1 SV=1;>tr|H0YNT2|H0YNT2_HUMAN Transducin-like enhancer protein 3 OS=Homo sapiens GN=TLE3 PE=1 SV=1;>tr|A0A0D9SES8|A0A0D9SES8_HUMAN Transducin-like enhancer protein 3 OS=	16	4	2	2	6.4	3.6	3.6	74.9	699	699;716;772;774;778;782;760;762;764;767;769;772;772;445;448;611	6.25	0.00030628	3.1915	NaN	NaN	NaN	1.03351
F5H7Q6	Protein Wnt	WNT5B	>tr|F5H7Q6|F5H7Q6_HUMAN Protein Wnt (Fragment) OS=Homo sapiens GN=WNT5B PE=1 SV=6;>sp|Q9H1J7|WNT5B_HUMAN Protein Wnt-5b OS=Homo sapiens GN=WNT5B PE=2 SV=2;>tr|F5H364|F5H364_HUMAN Protein Wnt (Fragment) OS=Homo sapiens GN=WNT5B PE=1 SV=1	3	2	2	2	11.5	11.5	11.5	28.153	253	253;359;157	8.67	0	6.8478	NaN	NaN	NaN	NaN
F5H7R9	Parathymosin	PTMS	>tr|F5H7R9|F5H7R9_HUMAN Parathymosin (Fragment) OS=Homo sapiens GN=PTMS PE=1 SV=1;>tr|F5GXR3|F5GXR3_HUMAN Parathymosin OS=Homo sapiens GN=PTMS PE=1 SV=1;>sp|P20962|PTMS_HUMAN Parathymosin OS=Homo sapiens GN=PTMS PE=1 SV=2	3	1	1	1	19.3	19.3	19.3	6.2542	57	57;104;102	1.58	0	6.8526	NaN	0.89228	0.712657	0.822707
F5H7V9	Tenascin	TNC	>tr|F5H7V9|F5H7V9_HUMAN Tenascin OS=Homo sapiens GN=TNC PE=1 SV=1;>tr|J3QSU6|J3QSU6_HUMAN Tenascin OS=Homo sapiens GN=TNC PE=1 SV=1;>sp|P24821-5|TENA_HUMAN Isoform 5 of Tenascin OS=Homo sapiens GN=TNC;>sp|P24821-2|TENA_HUMAN Isoform 2 of Tenascin OS=Homo s	8	16	16	1	11.4	11.4	0.8	201.14	1838	1838;2019;1655;1746;1837;2110;2201;615	7.32	0	50.621	0.38082	0.39812	4.07681	1.93274
F5H7W8	Chromosome 12 open reading frame 43, isoform CRA_a	C12orf43	>tr|F5H7W8|F5H7W8_HUMAN Chromosome 12 open reading frame 43, isoform CRA_a OS=Homo sapiens GN=C12orf43 PE=1 SV=2;>sp|Q96C57|CL043_HUMAN Uncharacterized protein C12orf43 OS=Homo sapiens GN=C12orf43 PE=1 SV=2;>tr|G5EA44|G5EA44_HUMAN Chromosome 12 open readin	7	7	7	7	40.3	40.3	40.3	31.693	293	293;262;252;195;221;188;66	7.67	0	189.26	1.0944	1.0768	1.51812	1.45138
F5H872	Mediator of RNA polymerase II transcription subunit 21	MED21	>tr|F5H872|F5H872_HUMAN Mediator of RNA polymerase II transcription subunit 21 OS=Homo sapiens GN=MED21 PE=1 SV=1;>sp|Q13503|MED21_HUMAN Mediator of RNA polymerase II transcription subunit 21 OS=Homo sapiens GN=MED21 PE=1 SV=1	2	1	1	1	8.8	8.8	8.8	17.278	159	159;144	4.33	0	11.703	NaN	NaN	NaN	NaN
F5H8D3	Ubiquitin carboxyl-terminal hydrolase 30	USP30	>tr|F5H8D3|F5H8D3_HUMAN Ubiquitin carboxyl-terminal hydrolase 30 (Fragment) OS=Homo sapiens GN=USP30 PE=1 SV=1;>tr|B3KUS5|B3KUS5_HUMAN Ubiquitin carboxyl-terminal hydrolase 30 OS=Homo sapiens GN=USP30 PE=1 SV=1;>sp|Q70CQ3|UBP30_HUMAN Ubiquitin carboxyl-ter	4	3	3	3	33.3	33.3	33.3	20.242	177	177;486;517;146	7.5	0	9.8348	NaN	NaN	NaN	2.23334
F5H8H2	Mevalonate kinase	MVK	>tr|F5H8H2|F5H8H2_HUMAN Mevalonate kinase OS=Homo sapiens GN=MVK PE=1 SV=1;>sp|Q03426|KIME_HUMAN Mevalonate kinase OS=Homo sapiens GN=MVK PE=1 SV=1;>tr|F5H092|F5H092_HUMAN Mevalonate kinase (Fragment) OS=Homo sapiens GN=MVK PE=1 SV=6	7	10	10	10	39.2	39.2	39.2	37.171	344	344;396;200;170;83;117;115	7.14	0	71.688	0.71295	0.72535	0.747999	0.708868
F6PQP6	Epsin-2	EPN2	>tr|F6PQP6|F6PQP6_HUMAN Epsin-2 (Fragment) OS=Homo sapiens GN=EPN2 PE=1 SV=6;>tr|I3L2B2|I3L2B2_HUMAN Epsin-2 OS=Homo sapiens GN=EPN2 PE=1 SV=1;>sp|O95208-2|EPN2_HUMAN Isoform 2 of Epsin-2 OS=Homo sapiens GN=EPN2;>tr|E9PBC1|E9PBC1_HUMAN Epsin-2 OS=Homo sapi	14	7	7	6	22.7	22.7	20.3	44.888	409	409;577;584;484;545;641;95;251;349;356;32;38;62;75	6.58	0	24.84	1.0793	1.2527	1.75223	1.2091
F6QMI7	Dystonin	DST	>tr|F6QMI7|F6QMI7_HUMAN Dystonin OS=Homo sapiens GN=DST PE=1 SV=2;>tr|E9PEB9|E9PEB9_HUMAN Dystonin OS=Homo sapiens GN=DST PE=1 SV=3;>tr|E9PHM6|E9PHM6_HUMAN Dystonin OS=Homo sapiens GN=DST PE=1 SV=3;>tr|E7ERU0|E7ERU0_HUMAN Dystonin OS=Homo sapiens GN=DST PE	19	170	2	2	35.6	0.5	0.5	633.66	5537	5537;5675;5497;5375;5171;1479;1143;905;689;448;447;259;133;177;123;154;304;81;224	2.5	0	6.3281	NaN	NaN	NaN	NaN
F6S7C4	Transcription factor SPT20 homolog	SUPT20H	>tr|F6S7C4|F6S7C4_HUMAN Transcription factor SPT20 homolog OS=Homo sapiens GN=SUPT20H PE=1 SV=1;>sp|Q8NEM7-2|SP20H_HUMAN Isoform 2 of Transcription factor SPT20 homolog OS=Homo sapiens GN=SUPT20H;>sp|Q8NEM7|SP20H_HUMAN Transcription factor SPT20 homolog OS	8	3	3	3	5.4	5.4	5.4	80.343	736	736;733;779;811;498;522;190;378	8	0	8.3926	NaN	0.96865	NaN	NaN
F6SDV2	Tubulointerstitial nephritis antigen-like	TINAGL1	>tr|F6SDV2|F6SDV2_HUMAN Tubulointerstitial nephritis antigen-like OS=Homo sapiens GN=TINAGL1 PE=1 SV=1;>sp|Q9GZM7-3|TINAL_HUMAN Isoform 3 of Tubulointerstitial nephritis antigen-like OS=Homo sapiens GN=TINAGL1;>sp|Q9GZM7|TINAL_HUMAN Tubulointerstitial neph	4	2	2	2	6.1	6.1	6.1	40.867	362	362;436;467;284	3	0.0014821	2.5353	NaN	NaN	NaN	NaN
F6SS63	TAK1-binding protein 3, isoform CRA_c	TAB3	>tr|F6SS63|F6SS63_HUMAN TAK1-binding protein 3, isoform CRA_c OS=Homo sapiens GN=TAB3 PE=1 SV=2;>sp|Q8N5C8-2|TAB3_HUMAN Isoform 2 of TGF-beta-activated kinase 1 and MAP3K7-binding protein 3 OS=Homo sapiens GN=TAB3;>sp|Q8N5C8|TAB3_HUMAN TGF-beta-activated k	3	2	2	2	5.6	5.6	5.6	67.029	608	608;684;712	6.33	0.005814	1.8861	0.74218	NaN	NaN	NaN
F6TX30	Ankyrin repeat and SOCS box protein 6	ASB6	>tr|F6TX30|F6TX30_HUMAN Ankyrin repeat and SOCS box protein 6 OS=Homo sapiens GN=ASB6 PE=1 SV=1;>sp|Q9NWX5|ASB6_HUMAN Ankyrin repeat and SOCS box protein 6 OS=Homo sapiens GN=ASB6 PE=1 SV=1	3	10	10	10	30.6	30.6	30.6	44.082	392	392;421;197	7.87	0	19.636	1.0278	1.6434	1.09145	1.22249
F6U1T9	Calcineurin subunit B type 1	PPP3R1	>tr|F6U1T9|F6U1T9_HUMAN Calcineurin subunit B type 1 OS=Homo sapiens GN=PPP3R1 PE=1 SV=1;>tr|D3YTA9|D3YTA9_HUMAN Calcineurin subunit B type 1 OS=Homo sapiens GN=PPP3R1 PE=1 SV=1;>sp|P63098|CANB1_HUMAN Calcineurin subunit B type 1 OS=Homo sapiens GN=PPP3R1	3	6	1	1	48.1	10.6	10.6	18.208	160	160;189;170	5.5	0	7.9069	NaN	NaN	0.779666	NaN
F6V107	PRKCA-binding protein	PICK1	>tr|F6V107|F6V107_HUMAN PRKCA-binding protein (Fragment) OS=Homo sapiens GN=PICK1 PE=1 SV=1;>sp|Q9NRD5-2|PICK1_HUMAN Isoform 2 of PRKCA-binding protein OS=Homo sapiens GN=PICK1;>sp|Q9NRD5|PICK1_HUMAN PRKCA-binding protein OS=Homo sapiens GN=PICK1 PE=1 SV=2	3	2	2	2	9.6	9.6	9.6	25.092	229	229;364;415	2.33	0	5.5767	1.1627	NaN	NaN	NaN
F6V6Z1	Mitochondrial amidoxime reducing component 2	MARCH2	>tr|F6V6Z1|F6V6Z1_HUMAN Mitochondrial amidoxime reducing component 2 OS=Homo sapiens GN=MARC2 PE=1 SV=1;>sp|Q969Z3-2|MARC2_HUMAN Isoform 2 of Mitochondrial amidoxime reducing component 2 OS=Homo sapiens GN=MARC2;>sp|Q969Z3|MARC2_HUMAN Mitochondrial amidoxi	3	2	2	1	23.4	23.4	7.4	10.2	94	94;257;335	6.5	0.00015858	4.0834	NaN	NaN	NaN	NaN
F6VZ39	RNA-binding protein 38	RBM38	>tr|F6VZ39|F6VZ39_HUMAN RNA-binding protein 38 OS=Homo sapiens GN=RBM38 PE=1 SV=1;>sp|Q9H0Z9|RBM38_HUMAN RNA-binding protein 38 OS=Homo sapiens GN=RBM38 PE=1 SV=2;>sp|Q9H0Z9-2|RBM38_HUMAN Isoform 2 of RNA-binding protein 38 OS=Homo sapiens GN=RBM38;>sp|Q9B	10	6	6	6	56.1	56.1	56.1	13.604	123	123;239;121;236;77;80;158;201;178;191	5.56	0	18.094	0.91613	0.77226	0.909753	0.895415
F6WH68	Regulator of telomere elongation helicase 1	RTEL1-TNFRSF6B	>tr|F6WH68|F6WH68_HUMAN Regulator of telomere elongation helicase 1 OS=Homo sapiens GN=RTEL1-TNFRSF6B PE=3 SV=1;>sp|Q9NZ71-8|RTEL1_HUMAN Isoform 8 of Regulator of telomere elongation helicase 1 OS=Homo sapiens GN=RTEL1;>sp|Q9NZ71-4|RTEL1_HUMAN Isoform 4 of	12	4	4	3	5.3	5.3	4.6	152.52	1400	1400;1004;1023;1219;1243;1300;1400;996;316;785;221;545	4	0	9.6877	1.2417	NaN	NaN	NaN
F6X2W2	Neuronal growth regulator 1	NEGR1	>tr|F6X2W2|F6X2W2_HUMAN Neuronal growth regulator 1 OS=Homo sapiens GN=NEGR1 PE=1 SV=1;>sp|Q7Z3B1-2|NEGR1_HUMAN Isoform 2 of Neuronal growth regulator 1 OS=Homo sapiens GN=NEGR1;>sp|Q7Z3B1|NEGR1_HUMAN Neuronal growth regulator 1 OS=Homo sapiens GN=NEGR1 PE	3	1	1	1	4.3	4.3	4.3	32.85	299	299;226;354	6.5	0.001489	2.6247	NaN	NaN	NaN	NaN
F6XEV2	Calcium uptake protein 1, mitochondrial	MICU1	>tr|F6XEV2|F6XEV2_HUMAN Calcium uptake protein 1, mitochondrial OS=Homo sapiens GN=MICU1 PE=1 SV=2;>sp|Q9BPX6|MICU1_HUMAN Calcium uptake protein 1, mitochondrial OS=Homo sapiens GN=MICU1 PE=1 SV=1;>sp|Q9BPX6-3|MICU1_HUMAN Isoform 3 of Calcium uptake protei	10	8	8	8	22	22	22	54.578	478	478;476;478;278;278;403;246;154;212;212	6.5	0	41.196	0.88505	0.93254	0.81493	0.74096
F6XHT0	Selenoprotein K	SELK	>tr|F6XHT0|F6XHT0_HUMAN Selenoprotein K OS=Homo sapiens GN=SELK PE=1 SV=1;>sp|Q9Y6D0|SELK_HUMAN Selenoprotein K OS=Homo sapiens GN=SELK PE=1 SV=3	2	2	2	2	15.1	15.1	15.1	10.495	93	93;94	3.5	0	6.8205	NaN	NaN	NaN	NaN
F8U8C0	Tumor necrosis factor receptor superfamily member 10A	TNFRSF10A	>tr|F8U8C0|F8U8C0_HUMAN Tumor necrosis factor receptor superfamily member 10A OS=Homo sapiens GN=TNFRSF10A PE=1 SV=1;>sp|O00220|TR10A_HUMAN Tumor necrosis factor receptor superfamily member 10A OS=Homo sapiens GN=TNFRSF10A PE=1 SV=3	2	1	1	1	4.2	4.2	4.2	33.91	310	310;468	11	0.00016013	4.3315	NaN	NaN	NaN	NaN
F8VNT9	CD63 antigen	CD63	>tr|F8VNT9|F8VNT9_HUMAN CD63 antigen (Fragment) OS=Homo sapiens GN=CD63 PE=1 SV=1;>tr|F8VV56|F8VV56_HUMAN CD63 antigen OS=Homo sapiens GN=CD63 PE=1 SV=1;>tr|F8W022|F8W022_HUMAN Tetraspanin (Fragment) OS=Homo sapiens GN=CD63 PE=1 SV=1;>tr|F8VWK8|F8VWK8_HUMA	7	2	2	2	13.5	13.5	13.5	14.265	133	133;145;215;217;156;215;238	9.7	0	5.2467	NaN	0.83927	0.694541	0.850196
F8VP71	LETM1 domain-containing protein 1	LETMD1	>tr|F8VP71|F8VP71_HUMAN LETM1 domain-containing protein 1 OS=Homo sapiens GN=LETMD1 PE=1 SV=1;>tr|F8VVQ3|F8VVQ3_HUMAN LETM1 domain-containing protein 1 (Fragment) OS=Homo sapiens GN=LETMD1 PE=1 SV=6;>tr|F8VZA2|F8VZA2_HUMAN LETM1 domain-containing protein 1	8	2	2	2	9.9	9.9	9.9	27.746	243	243;260;290;203;304;360;373;144	9.2	0.00015723	3.8446	NaN	NaN	NaN	1.7331
F8VPD4	CAD protein	CAD	>tr|F8VPD4|F8VPD4_HUMAN CAD protein OS=Homo sapiens GN=CAD PE=1 SV=1;>sp|P27708|PYR1_HUMAN CAD protein OS=Homo sapiens GN=CAD PE=1 SV=3	8	94	94	93	58.3	58.3	58.3	236.02	2162	2162;2225;269;293;279;1049;1500;1506	7.07	0	323.31	1.2418	1.2751	1.51883	1.41413
F8VQD4	Overexpressed in colon carcinoma 1 protein	C12orf75	>tr|F8VQD4|F8VQD4_HUMAN Overexpressed in colon carcinoma 1 protein (Fragment) OS=Homo sapiens GN=C12orf75 PE=1 SV=2;>sp|Q8TAD7|OCC1_HUMAN Overexpressed in colon carcinoma 1 protein OS=Homo sapiens GN=OCC1 PE=1 SV=2	2	1	1	1	24.7	24.7	24.7	9.3362	89	89;63	6	0	46.828	NaN	NaN	NaN	NaN
F8VQD9	Autophagy-related protein 101	ATG101	>tr|F8VQD9|F8VQD9_HUMAN Autophagy-related protein 101 (Fragment) OS=Homo sapiens GN=ATG101 PE=1 SV=1;>sp|Q9BSB4|ATGA1_HUMAN Autophagy-related protein 101 OS=Homo sapiens GN=ATG101 PE=1 SV=1	2	1	1	1	5.3	5.3	5.3	21.926	190	190;218	1	0.0037346	2.0586	NaN	NaN	NaN	NaN
F8VQW0	Bax inhibitor 1	TMBIM6	>tr|F8VQW0|F8VQW0_HUMAN Bax inhibitor 1 (Fragment) OS=Homo sapiens GN=TMBIM6 PE=1 SV=1;>tr|F8VX73|F8VX73_HUMAN Bax inhibitor 1 (Fragment) OS=Homo sapiens GN=TMBIM6 PE=1 SV=1;>tr|F8VPI1|F8VPI1_HUMAN Bax inhibitor 1 (Fragment) OS=Homo sapiens GN=TMBIM6 PE=1	12	2	2	2	51.2	51.2	51.2	4.7756	41	41;44;89;95;108;113;130;138;145;237;295;16	5.2	0	5.503	0.70424	NaN	NaN	NaN
F8VRH0	Poly(rC)-binding protein 2	PCBP2	>tr|F8VRH0|F8VRH0_HUMAN Poly(rC)-binding protein 2 (Fragment) OS=Homo sapiens GN=PCBP2 PE=1 SV=2	1	9	2	2	48.7	11	11	32.035	310	310	5.8	0	21.848	1.7182	1.6009	NaN	2.60119
F8VRR3	Methionine aminopeptidase 2	METAP2	>tr|F8VRR3|F8VRR3_HUMAN Methionine aminopeptidase 2 OS=Homo sapiens GN=METAP2 PE=1 SV=1;>tr|F8VQZ7|F8VQZ7_HUMAN Methionine aminopeptidase 2 OS=Homo sapiens GN=METAP2 PE=1 SV=1;>sp|P50579-2|MAP2_HUMAN Isoform 2 of Methionine aminopeptidase 2 OS=Homo sapiens	9	13	13	13	41	41	41	48.876	442	442;477;455;478;455;328;163;178;161	6.02	0	155.6	0.89425	0.91918	0.848536	0.82802
F8VSL3	Nuclear transcription factor Y subunit beta	NFYB	>tr|F8VSL3|F8VSL3_HUMAN Nuclear transcription factor Y subunit beta (Fragment) OS=Homo sapiens GN=NFYB PE=1 SV=1;>sp|P25208|NFYB_HUMAN Nuclear transcription factor Y subunit beta OS=Homo sapiens GN=NFYB PE=1 SV=2	2	1	1	1	9.9	9.9	9.9	14.548	131	131;207	4.5	0.001626	2.4944	NaN	NaN	NaN	NaN
F8VU90	Peptidyl-prolyl cis-trans isomerase	FKBP11	>tr|F8VU90|F8VU90_HUMAN Peptidyl-prolyl cis-trans isomerase OS=Homo sapiens GN=FKBP11 PE=1 SV=1;>sp|Q9NYL4-2|FKB11_HUMAN Isoform 2 of Peptidyl-prolyl cis-trans isomerase FKBP11 OS=Homo sapiens GN=FKBP11;>sp|Q9NYL4|FKB11_HUMAN Peptidyl-prolyl cis-trans isom	5	5	5	5	25.8	25.8	25.8	19.814	182	182;146;201;63;99	8.04	0	59.493	2.0118	1.8824	2.20201	1.91751
F8VUA2	Charged multivesicular body protein 1a	CHMP1A	>tr|F8VUA2|F8VUA2_HUMAN Charged multivesicular body protein 1a OS=Homo sapiens GN=CHMP1A PE=1 SV=1;>sp|Q9HD42|CHM1A_HUMAN Charged multivesicular body protein 1a OS=Homo sapiens GN=CHMP1A PE=1 SV=1;>tr|F8VVT7|F8VVT7_HUMAN Charged multivesicular body protein	4	8	8	8	28.2	28.2	28.2	19.531	181	181;196;187;132	4.36	0	11.404	1.91	1.8324	1.55193	1.68319
F8VV04	Squamous cell carcinoma antigen recognized by T-cells 3	SART3	>tr|F8VV04|F8VV04_HUMAN Squamous cell carcinoma antigen recognized by T-cells 3 (Fragment) OS=Homo sapiens GN=SART3 PE=1 SV=1	1	21	1	1	32	1.4	1.4	89.04	771	771	12	0.00015704	3.8149	NaN	NaN	NaN	NaN
[truncated: 6,076 more rows]

## Sheet: B-5509 protein groups
Protein	Protein names	Gene names	Fasta headers	Number of proteins	Peptides	Razor + unique peptides	Unique peptides	Sequence coverage [%]	Unique + razor sequence coverage [%]	Unique sequence coverage [%]	Mol. weight [kDa]	Sequence length	Sequence lengths	Fraction average	Q-value	Score	F1(ADR/OVC)	F2(ADR/OVC)	R1(ADR/OVC)	R2(ADR/OVC)
[truncated: 5,509 more rows]
