# Supplementary material for: Integrated proteomic and N-glycoproteomic analyses of doxorubicin sensitive and resistant ovarian cancer cells reveal glycoprotein alteration in protein abundance and glycosylation
Source: Oncotarget. 2017 Jan 6;8(8):13413–27. doi: 10.18632/oncotarget.14542 (PMC5355108; doi:10.18632/oncotarget.14542)
Supplement: Supplementary file 12 [file oncotarget-08-13413-s012.xlsx]

## Sheet: A-glycoprotein-449
Protein	Protein names	Gene names	Unique peptides	Mol. weight [kDa]	Score	F1(NCI/ADR-RES/OVCAR8)	F2(NCI/ADR-RES/OVCAR8)	R1(NCI/ADR-RES/OVCAR8)	R2(NCI/ADR-RES/OVCAR8)	Mean(NCI/ADR-RES/OVCAR8)	SD
P08183	Multidrug resistance protein 1	ABCB1	41	141.48	323.31	59.742	59.254	89.3416	17.5107	56.4621	29.5343
O95025	Semaphorin-3D	SEMA3D	28	89.65	323.31	21.906	139.93	20.4855	12.975	48.8241	60.8635
O15041-2	Isoform 2 of Semaphorin-3E	SEMA3E	8	82.423	40.558	5.6079	NaN	8.06907	4.23926	5.97208	1.9407
P17813-2	Isoform Short of Endoglin	ENG	9	67.541	143.3	3.8498	4.7165	9.65904	5.43833	5.91592	2.57853
Q9UKU6	Thyrotropin-releasing hormone-degrading ectoenzyme	TRHDE	5	117	14.245	NaN	NaN	3.64697	5.25901	4.45299	1.13988
P16144-4	Isoform Beta-4D of Integrin beta-4	ITGB4	20	194.46	114.47	5.1642	4.267	5.25348	2.59673	4.32035	1.23241
Q99075	Proheparin-binding EGF-like growth factor	HBEGF	2	23.067	16.916	1.3846	1.5217	5.95806	5.60099	3.61634	2.50271
P05120	Plasminogen activator inhibitor 2	SERPINB2	9	46.596	55.245	3.3532	3.3504	3.8994	3.35458	3.48939	0.27334
Q06481-5	Isoform 5 of Amyloid-like protein 2	APLP2	5	59.151	25.751	2.6584	2.5993	2.91545	3.45054	2.90592	0.388149
Q9H6B4	CXADR-like membrane protein	CLMP	7	41.28	8.9373	3.2556	3.0928	2.05656	2.40616	2.70278	0.566661
P02786	Transferrin receptor protein 1	TFRC	28	84.87	305.92	2.7378	2.8329	2.41826	2.55735	2.63658	0.185047
Q6NSJ0	Uncharacterized family 31 glucosidase KIAA1161	KIAA1161	4	81.086	6.7898	2.7146	1.9333	2.82869	2.76679	2.56085	0.420955
Q9H9S5	Fukutin-related protein	FKRP	4	54.567	4.6175	NaN	1.2926	NaN	3.66717	2.47988	1.67907
Q8IVL5	Prolyl 3-hydroxylase 2	P3H2	9	80.984	49.24	3.2886	NaN	1.72951	1.93768	2.3186	0.846472
Q8WUX1	Sodium-coupled neutral amino acid transporter 5	SLC38A5	5	51.457	19.332	NaN	1.8309	2.75353	2.00658	2.197	0.489906
O75326-2	Isoform 2 of Semaphorin-7A	SEMA7A	5	73.363	27.364	NaN	1.3736	2.46542	2.59801	2.14568	0.671917
P03956	Interstitial collagenase	MMP1	5	54.006	19.104	1.0702	NaN	2.6708	2.6661	2.1357	0.922752
Q8IVL6	Prolyl 3-hydroxylase 3	P3H3	11	81.836	102.42	2.0874	1.8837	2.50551	1.79762	2.06856	0.315627
Q96HV5	Transmembrane protein 41A	TMEM41A	4	29.665	38.836	2.0977	2.1331	NaN	1.55695	1.92925	0.322905
P42785	Lysosomal Pro-X carboxypeptidase	PRCP	14	55.799	224.71	1.8216	1.95	1.8486	1.96186	1.89552	0.070793
P15144	Aminopeptidase N	ANPEP	20	109.54	153.57	1.6589	2.0528	1.71565	1.92779	1.83878	0.183707
P43121	Cell surface glycoprotein MUC18	MCAM	6	71.607	305.87	1.5736	1.5486	2.21533	2.01232	1.83746	0.32986
P05783	Keratin, type I cytoskeletal 18	KRT18	31	48.057	323.31	1.9793	1.9643	1.66486	1.70074	1.8273	0.167607
Q5JU69	Torsin-2A	TOR2A	4	35.714	23.284	1.6131	1.6053	2.19887	NaN	1.80576	0.340466
Q17RY6	Lymphocyte antigen 6K	LY6K	7	18.673	44.449	1.9877	1.7334	1.65267	1.83298	1.80169	0.144278
P78324-4	Isoform 4 of Tyrosine-protein phosphatase non-receptor type substrate 1	SIRPA	9	54.851	22.503	1.8374	NaN	1.13551	2.42589	1.7996	0.646018
Q9H488	GDP-fucose protein O-fucosyltransferase 1	POFUT1	13	43.955	119.29	1.672	1.6587	2.18369	1.67479	1.7973	0.257694
Q4G148-2	Isoform 2 of Glucoside xylosyltransferase 1	GXYLT1	3	46.8	22.888	NaN	1.2541	1.96071	2.16976	1.79486	0.479832
P62745	Rho-related GTP-binding protein RhoB	RHOB	5	22.123	15.258	1.84	NaN	2.08385	1.39315	1.77233	0.350291
O15440-5	Isoform 5 of Multidrug resistance-associated protein 5	ABCC5	4	155.73	7.9887	1.8101	1.6601	NaN	1.80973	1.75998	0.0864946
Q99538-3	Isoform 3 of Legumain	LGMN	3	42.007	82.245	1.9265	1.886	1.59025	1.592	1.74869	0.182687
O75487-2	Isoform 2 of Glypican-4	GPC4	4	54.91	23.579	1.5299	NaN	NaN	1.94458	1.73724	0.293223
Q92859-3	Isoform 3 of Neogenin	NEO1	6	154.3	24.959	1.3479	NaN	2.18279	1.66478	1.73182	0.421462
Q06481-3	Isoform 3 of Amyloid-like protein 2	APLP2	6	85.486	7.5938	1.9601	NaN	NaN	1.43449	1.6973	0.37166
Q9H488-2	Isoform 2 of GDP-fucose protein O-fucosyltransferase 1	POFUT1	3	22.338	5.1256	NaN	2.0286	1.5797	1.46903	1.69245	0.296331
Q10469	Alpha-1,6-mannosyl-glycoprotein 2-beta-N-acetylglucosaminyltransferase	MGAT2	12	51.55	135.4	1.5363	1.3443	2.15829	1.70288	1.68544	0.347615
Q9Y2G5	GDP-fucose protein O-fucosyltransferase 2	POFUT2	11	49.975	47.283	1.5308	1.6379	1.60537	1.90168	1.66894	0.16151
Q70UQ0	Inhibitor of nuclear factor kappa-B kinase-interacting protein	IKBIP	9	39.309	81.978	2.3585	1.6739	1.36834	1.1788	1.64489	0.517622
Q92692-2	Isoform Alpha of Nectin-2	PVRL2	2	51.359	3.9056	1.5018	1.419	1.99418	NaN	1.63833	0.310945
Q9BZM4	NKG2D ligand 3	ULBP3	6	27.949	17.708	1.5614	1.6956	NaN	NaN	1.6285	0.0948937
P25391	Laminin subunit alpha-1	LAMA1	9	337.08	19.614	2.1192	1.2272	1.95568	1.07804	1.59503	0.518782
P50454	Serpin H1	SERPINH1	23	46.44	323.31	1.7145	1.6135	1.47432	1.54259	1.58623	0.102674
P17050	Alpha-N-acetylgalactosaminidase	NAGA	4	46.564	13.32	1.235	0.98547	1.945	2.17931	1.58619	0.567079
P19022-2	Isoform 2 of Cadherin-2	CDH2	10	97.039	68.613	1.1128	1.0886	2.15082	1.97375	1.58149	0.559943
Q969V3-2	Isoform 2 of Nicalin	NCLN	23	62.846	265.11	1.6217	1.6656	1.51918	1.44117	1.56191	0.10121
Q99519	Sialidase-1	NEU1	6	45.467	41.895	1.64	1.6022	1.28914	1.69736	1.55718	0.182922
Q13433	Zinc transporter ZIP6	SLC39A6	3	85.046	13.599	NaN	1.2637	NaN	1.85014	1.55692	0.414675
Q14696	LDLR chaperone MESD	MESDC2	8	26.076	44.465	1.4581	1.5359	1.40726	1.79266	1.54848	0.171166
Q9UKY4	Protein O-mannosyl-transferase 2	POMT2	2	84.213	2.853	NaN	1.1811	NaN	1.89678	1.53894	0.50606
P31431-2	Isoform 2 of Syndecan-4	SDC4	4	16.545	23.966	NaN	1.1038	NaN	1.96692	1.53536	0.610316
P11117	Lysosomal acid phosphatase	ACP2	9	48.344	40.159	1.4652	1.2083	1.97254	1.43377	1.51995	0.322691
Q93063	Exostosin-2	EXT2	6	82.254	9.658	1.5249	1.792	1.23303	NaN	1.51664	0.279576
P18084	Integrin beta-5	ITGB5	12	88.053	114.39	1.5714	1.4297	1.68913	1.36199	1.51306	0.14626
P40926	Malate dehydrogenase, mitochondrial	MDH2	16	35.503	323.31	1.3523	1.3595	1.61836	1.65854	1.49717	0.163979
O14657	Torsin-1B	TOR1B	7	37.978	35.216	1.512	1.693	1.53984	1.22536	1.49255	0.195096
O76024	Wolframin	WFS1	9	100.29	122.75	1.4482	1.274	1.84305	1.37135	1.48415	0.249657
O15118	Niemann-Pick C1 protein	NPC1	9	142.17	30.776	1.4633	1.3095	1.41076	1.74511	1.48217	0.186555
P46977	Dolichyl-diphosphooligosaccharide--protein glycosyltransferase subunit STT3A	STT3A	13	80.529	43.548	1.6873	1.6746	1.32076	1.23536	1.47951	0.235264
Q9H2J7-3	Isoform 3 of Sodium-dependent neutral amino acid transporter B(0)AT2	SLC6A15	2	69.885	7.7205	NaN	NaN	1.47645	1.4631	1.46978	0.00943988
P30533	Alpha-2-macroglobulin receptor-associated protein	LRPAP1	14	41.465	56.689	1.6392	1.5942	1.3078	1.2939	1.45878	0.183367
O00400	Acetyl-coenzyme A transporter 1	SLC33A1	4	60.908	8.1657	1.5036	1.5206	1.44306	1.31204	1.44483	0.09457
Q9BRK5	45 kDa calcium-binding protein	SDF4	7	41.806	26.124	1.5007	1.5003	1.36249	1.40598	1.44237	0.0694348
Q86UP2	Kinectin	KTN1	60	156.27	323.31	1.7705	1.692	1.16212	1.11836	1.43574	0.343189
P35052	Glypican-1	GPC1	11	61.68	68.541	0.98163	1.2032	1.12236	2.42583	1.43325	0.66802
Q5JPE7-2	Isoform 2 of Nodal modulator 2	NOMO2	35	134.19	323.31	1.5149	1.4729	1.35711	1.38468	1.4324	0.0739202
Q13421-4	Isoform 4 of Mesothelin	MSLN	9	67.94	63.889	1.2881	1.2148	1.54121	1.68305	1.43179	0.218201
Q8N2K0	Monoacylglycerol lipase ABHD12	ABHD12	13	45.096	82.472	1.3473	1.2337	1.58391	1.56148	1.4316	0.169643
P09486	SPARC	SPARC	8	34.632	39.037	1.1201	1.3449	1.48624	1.72372	1.41874	0.253119
P38435-2	Isoform 2 of Vitamin K-dependent gamma-carboxylase	GGCX	4	80.988	11.263	1.7843	1.0525	NaN	NaN	1.4184	0.517461
Q16762	Thiosulfate sulfurtransferase	TST	10	33.429	70.399	1.2623	1.1364	1.88523	1.38148	1.41635	0.32821
Q12797	Aspartyl/asparaginyl beta-hydroxylase	ASPH	22	85.862	185.53	1.4259	1.5579	1.41419	1.25888	1.41422	0.122355
Q9UHN6	Transmembrane protein 2	TMEM2	19	154.37	72.672	1.4921	1.3409	1.33074	1.48914	1.41322	0.0894764
Q9H3G5	Probable serine carboxypeptidase CPVL	CPVL	6	54.163	11.668	1.529	1.291	NaN	NaN	1.41	0.168291
O60353-2	Isoform 2 of Frizzled-6	FZD6	5	75.579	9.7968	2.377	0.88954	1.05706	1.25044	1.39351	0.672038
Q96S52	GPI transamidase component PIG-S	PIGS	9	61.655	68.605	1.5441	1.2936	1.52198	1.20457	1.39106	0.168163
O60512	Beta-1,4-galactosyltransferase 3	B4GALT3	4	43.927	12.829	1.418	1.3637	NaN	NaN	1.39085	0.0383959
Q02809	Procollagen-lysine,2-oxoglutarate 5-dioxygenase 1	PLOD1	29	83.549	232.87	1.3985	1.69	1.19246	1.24875	1.38243	0.222722
O75718	Cartilage-associated protein	CRTAP	12	46.561	61.53	1.3925	1.4594	1.33856	1.33193	1.3806	0.0591239
Q5JTV8	Torsin-1A-interacting protein 1	TOR1AIP1	13	66.248	96.714	1.2348	1.3728	1.38789	1.51126	1.37669	0.113111
O95407	Tumor necrosis factor receptor superfamily member 6B	TNFRSF6B	7	32.679	35.074	0.79861	0.99696	2.13771	1.56177	1.37376	0.603254
Q8NCC3	Group XV phospholipase A2	PLA2G15	3	46.657	5.0518	0.53469	NaN	2.52493	1.05235	1.37066	1.0326
Q9UBR2	Cathepsin Z	CTSZ	8	33.868	45.315	1.4059	1.3465	1.4282	1.29264	1.36831	0.0611059
Q9Y289	Sodium-dependent multivitamin transporter	SLC5A6	3	68.641	7.0045	1.2628	NaN	1.46826	NaN	1.36553	0.14528
Q92542-2	Isoform 2 of Nicastrin	NCSTN	9	76.743	50.951	1.4912	1.4468	1.25063	1.26793	1.36414	0.122637
Q9UHL4	Dipeptidyl peptidase 2	DPP7	7	54.341	19.446	1.378	1.7286	1.53233	0.809389	1.36208	0.395408
Q96L58	Beta-1,3-galactosyltransferase 6	B3GALT6	4	37.137	13.347	2.0065	0.71679	NaN	NaN	1.36164	0.911963
Q8WUH6	Transmembrane protein 263	TMEM263	6	11.748	98.985	1.237	1.3466	1.31184	1.55012	1.36139	0.133875
Q6ZXV5-2	Isoform 2 of Transmembrane and TPR repeat-containing protein 3	TMTC3	5	103.88	13.584	1.1276	1.2857	1.4257	1.59563	1.35866	0.199468
P46976-2	Isoform GN-1 of Glycogenin-1	GYG1	8	37.478	96.985	1.3911	1.5076	1.20433	1.29446	1.34937	0.130167
Q96AY3	Peptidyl-prolyl cis-trans isomerase FKBP10	FKBP10	22	64.244	137.93	1.2473	1.3253	1.23937	1.56155	1.34338	0.150525
Q92820	Gamma-glutamyl hydrolase	GGH	10	35.964	71.037	1.2667	1.2905	1.33597	1.46936	1.34063	0.0905003
Q16394	Exostosin-1	EXT1	6	86.254	41	0.92429	1.0885	1.65317	1.67471	1.33517	0.385605
Q14566	DNA replication licensing factor MCM6	MCM6	37	92.888	323.31	1.3404	1.3546	1.35783	1.28756	1.3351	0.0325808
P15586	N-acetylglucosamine-6-sulfatase	GNS	12	62.081	131.15	1.1712	1.2523	1.53589	1.36814	1.33188	0.158203
Q08380	Galectin-3-binding protein	LGALS3BP	10	65.33	146.21	1.2504	1.4876	1.35126	1.23796	1.33181	0.115591
Q9UHI8	A disintegrin and metalloproteinase with thrombospondin motifs 1	ADAMTS1	8	105.36	55.369	0.86515	0.86465	1.6233	1.97176	1.33122	0.556931
Q9Y287	Integral membrane protein 2B	ITM2B	6	30.338	31.621	NaN	1.2671	1.44829	1.25785	1.32441	0.107381
Q15293	Reticulocalbin-1	RCN1	15	38.89	323.31	1.2742	1.2886	1.3985	1.32174	1.32076	0.0555191
P04062-4	Isoform 4 of Glucosylceramidase	GBA	12	50.316	47.907	1.2001	1.2837	1.22441	1.56929	1.31938	0.170271
Q8N8R5	UPF0565 protein C2orf69	C2orf69	7	43.448	40.872	1.6734	1.1094	1.00594	1.48205	1.3177	0.313114
O95084	Serine protease 23	PRSS23	4	43.001	42.064	1.4229	NaN	NaN	1.21118	1.31704	0.149707
Q99985	Semaphorin-3C	SEMA3C	18	85.206	106.21	1.2009	1.0798	1.29294	1.65464	1.30707	0.247609
P40189-3	Isoform 3 of Interleukin-6 receptor subunit beta	IL6ST	4	96.275	10.666	1.4916	1.8091	0.958589	0.93835	1.29941	0.425536
Q8NHP8	Putative phospholipase B-like 2	PLBD2	12	65.471	133.97	1.1406	1.2347	1.52922	1.2836	1.29703	0.165777
O00754-2	Isoform 2 of Lysosomal alpha-mannosidase	MAN2B1	14	113.61	89.622	1.5213	1.2106	1.17244	1.27452	1.29472	0.156817
Q6NUQ4	Transmembrane protein 214	TMEM214	19	77.15	60.867	1.298	1.3895	1.25496	1.22052	1.29075	0.0730682
P07996	Thrombospondin-1	THBS1	11	129.38	184.97	1.3286	1.3148	1.22539	1.27527	1.28601	0.046309
Q01813	ATP-dependent 6-phosphofructokinase, platelet type	PFKP	32	85.595	323.31	1.3511	1.3427	1.21042	1.22618	1.2826	0.0746042
Q13724	Mannosyl-oligosaccharide glucosidase	MOGS	25	91.916	276.58	1.2681	1.5219	1.11212	1.20998	1.27803	0.174859
P29323-2	Isoform 2 of Ephrin type-B receptor 2	EPHB2	14	109.87	104.25	1.1615	1.1579	1.4708	1.31664	1.27671	0.149059
Q14703	Membrane-bound transcription factor site-1 protease	MBTPS1	5	117.75	3.7178	1.47	1.1388	1.21898	NaN	1.27593	0.172788
Q9UBS4	DnaJ homolog subfamily B member 11	DNAJB11	7	40.513	111.22	1.1821	1.0746	1.34376	1.48236	1.27071	0.179298
Q6ZRP7	Sulfhydryl oxidase 2	QSOX2	20	77.528	172.64	1.1991	1.2446	1.47678	1.15189	1.26809	0.144181
Q8NI77	Kinesin-like protein KIF18A	KIF18A	6	102.28	34.546	NaN	1.0402	NaN	1.49517	1.26769	0.321713
Q14126	Desmoglein-2	DSG2	21	122.29	165.24	1.2067	1.2304	1.20171	1.40952	1.26208	0.0990873
P06756-3	Isoform 3 of Integrin alpha-V	ITGAV	22	111.13	102.62	1.1859	1.1895	1.31719	1.35476	1.26184	0.0869817
O15504	Nucleoporin-like protein 2	NUPL2	8	44.871	20.041	1.4739	0.9852	1.34277	1.24369	1.26139	0.206863
Q92485	Acid sphingomyelinase-like phosphodiesterase 3b	SMPDL3B	5	50.813	10.986	1.1213	1.1095	NaN	1.55253	1.26111	0.252446
Q8NBZ7	UDP-glucuronic acid decarboxylase 1	UXS1	11	47.576	43.67	1.0811	1.2155	0.988826	1.75153	1.25924	0.341135
P17858	ATP-dependent 6-phosphofructokinase, liver type	PFKL	22	85.018	323.31	1.2933	1.3554	1.12226	1.2435	1.25362	0.0988126
P19022	Cadherin-2	CDH2	20	99.808	206.27	0.93062	0.88925	1.33501	1.84898	1.25096	0.446519
P08648	Integrin alpha-5	ITGA5	7	114.54	13.054	1.2383	0.86181	1.52821	1.3744	1.25068	0.285016
Q13751	Laminin subunit beta-3	LAMB3	6	129.57	15.723	1.1576	1.1902	NaN	1.36394	1.23725	0.110924
Q8NFQ8	Torsin-1A-interacting protein 2	TOR1AIP2	13	51.263	139.92	1.1345	1.1742	1.36088	1.27831	1.23697	0.102474
Q6UW56	All-trans retinoic acid-induced differentiation factor	ATRAID	2	24.746	2.0243	NaN	1.3655	1.10426	NaN	1.23488	0.184721
O00429-2	Isoform 4 of Dynamin-1-like protein	DNM1L	1	80.535	323.31	1.2129	1.3282	1.19786	1.17601	1.22874	0.0680113
Q96HE7	ERO1-like protein alpha	ERO1A	21	54.392	228.8	1.2371	1.272	1.11499	1.25712	1.2203	0.07165
P50443	Sulfate transporter	SLC26A2	3	81.661	5.2427	1.6081	0.83198	NaN	NaN	1.22004	0.5488
Q8TCT9-5	Isoform 5 of Minor histocompatibility antigen H13	HM13	1	36.813	47.476	1.1649	1.1324	1.22757	1.34966	1.21863	0.0958644
Q6PK18	2-oxoglutarate and iron-dependent oxygenase domain-containing protein 3	OGFOD3	4	35.646	11.834	NaN	1.2942	1.13471	NaN	1.21446	0.112774
Q8N766-2	Isoform 2 of ER membrane protein complex subunit 1	EMC1	30	111.63	276.32	1.1905	1.107	1.24071	1.31351	1.21293	0.0868178
Q643R3	Lysophospholipid acyltransferase LPCAT4	LPCAT4	5	57.218	9.4949	NaN	0.88935	NaN	1.53339	1.21137	0.455405
Q13740-2	Isoform 2 of CD166 antigen	ALCAM	19	63.664	297.19	1.0407	1.0458	1.41892	1.31971	1.20628	0.192574
Q14667-2	Isoform 2 of Protein KIAA0100	KIAA0100	4	250.2	8.4725	0.86664	NaN	1.54478	NaN	1.20571	0.47952
P10253	Lysosomal alpha-glucosidase	GAA	13	105.32	98.128	1.1504	0.93213	1.02313	1.69595	1.2004	0.342278
P61009	Signal peptidase complex subunit 3	SPCS3	5	20.313	22.952	1.3437	1.2594	1.14714	1.04403	1.19857	0.130756
P08236-3	Isoform 3 of Beta-glucuronidase	GUSB	5	58.345	5.4242	1.4701	NaN	NaN	0.918189	1.19414	0.39026
P48029	Sodium- and chloride-dependent creatine transporter 1	SLC6A8	4	70.522	13.233	0.86595	0.66518	1.69791	1.5461	1.19378	0.505029
Q92692	Nectin-2	PVRL2	13	57.741	150.63	1.0189	1.0153	1.54048	1.19759	1.19307	0.246745
Q08722-2	Isoform OA3-293 of Leukocyte surface antigen CD47	CD47	2	31.742	3.6896	NaN	1.1562	1.12469	1.28863	1.18984	0.0869894
Q70UQ0-4	Isoform 4 of Inhibitor of nuclear factor kappa-B kinase-interacting protein	IKBIP	9	43.083	83.323	1.3313	1.3158	0.9996	1.09697	1.18592	0.163942
Q9UBV2	Protein sel-1 homolog 1	SEL1L	10	88.754	103.57	1.4612	1.3714	0.94509	0.964785	1.18562	0.268999
Q8IUW5	RELT-like protein 1	RELL1	4	29.34	18.414	1.3913	1.1945	NaN	0.967399	1.1844	0.212131
Q9HCD6	Protein TANC2	TANC2	10	219.65	41.565	0.92013	1.119	1.25439	1.43086	1.1811	0.215804
Q9Y6A1-4	Isoform 4 of Protein O-mannosyl-transferase 1	POMT1	4	69.53	15.158	NaN	NaN	1.13085	1.2301	1.18048	0.070182
Q96SK2-2	Isoform 2 of Transmembrane protein 209	TMEM209	8	62.79	43.98	1.4148	1.0354	0.849113	1.41133	1.17766	0.282264
B7ZAQ6-2	Isoform 2 of Golgi pH regulator A	GPR89A	5	38.484	12.577	1.2471	1.2257	1.04839	NaN	1.17373	0.109072
P14625	Endoplasmin	HSP90B1	36	92.468	323.31	1.2062	1.1625	1.16624	1.1443	1.16981	0.0260859
O43292	Glycosylphosphatidylinositol anchor attachment 1 protein	GPAA1	4	67.622	10.733	1.1686	NaN	1.2223	1.11524	1.16871	0.0535312
P09619	Platelet-derived growth factor receptor beta	PDGFRB	3	123.97	2.6917	NaN	1.2766	NaN	1.05938	1.16799	0.153599
O14494	Lipid phosphate phosphohydrolase 1	PPAP2A	1	32.156	4.8522	0.97355	0.9085	1.6208	NaN	1.16762	0.393813
Q10472	Polypeptide N-acetylgalactosaminyltransferase 1	GALNT1	7	64.218	36.443	1.1278	1.287	1.07783	1.17639	1.16725	0.0893976
P06858	Lipoprotein lipase	LPL	4	53.162	52.017	1.0101	0.82556	1.13577	1.68087	1.16307	0.367956
P04843	Dolichyl-diphosphooligosaccharide--protein glycosyltransferase subunit 1	RPN1	30	68.569	323.31	1.2648	1.1782	1.07242	1.13449	1.16248	0.0808505
Q15758	Neutral amino acid transporter B(0)	SLC1A5	14	56.598	230.13	0.94506	1.0044	1.30448	1.38015	1.15852	0.215825
O43852-5	Isoform 5 of Calumenin	CALU	1	26.891	88.108	1.0252	1.0685	1.22014	1.31909	1.15823	0.135961
P04844-2	Isoform 2 of Dolichyl-diphosphooligosaccharide--protein glycosyltransferase subunit 2	RPN2	1	67.723	323.31	1.1875	1.1818	1.18614	1.07003	1.15637	0.057608
Q9H0V9	VIP36-like protein	LMAN2L	9	39.71	30.277	1.4166	1.0764	1.09743	1.0313	1.15543	0.176284
P19634	Sodium/hydrogen exchanger 1	SLC9A1	4	90.762	17.806	0.88715	0.87979	1.40613	1.44865	1.15543	0.314526
Q9NYU2-2	Isoform 2 of UDP-glucose:glycoprotein glucosyltransferase 1	UGGT1	43	174.97	323.31	1.2038	1.3363	1.04369	1.0325	1.15407	0.144503
Q9NUM4	Transmembrane protein 106B	TMEM106B	4	31.127	23.227	NaN	1.1511	NaN	1.15399	1.15254	0.00204225
P06576	ATP synthase subunit beta, mitochondrial	ATP5B	28	56.559	323.31	1.1713	1.0996	1.12707	1.21018	1.15204	0.0487356
Q9Y6M7-6	Isoform 6 of Sodium bicarbonate cotransporter 3	SLC4A7	3	127.36	77.804	1.1287	1.0686	1.28996	1.11778	1.15126	0.0960888
Q96JJ7	Protein disulfide-isomerase TMX3	TMX3	14	51.871	44.993	1.2113	1.3115	0.987849	1.08324	1.14847	0.142104
Q9C0H2-2	Isoform 2 of Protein tweety homolog 3	TTYH3	4	54.139	24.808	1.2765	1.0174	NaN	NaN	1.14695	0.183211
Q99808	Equilibrative nucleoside transporter 1	SLC29A1	4	50.219	14.632	0.74961	0.79196	1.69308	1.34555	1.14505	0.455185
Q32P28	Prolyl 3-hydroxylase 1	P3H1	12	83.393	77.198	1.2033	1.2164	1.13456	1.02196	1.14406	0.0889582
P25705	ATP synthase subunit alpha, mitochondrial	ATP5A1	26	59.75	323.31	1.2272	1.2497	1.06523	1.02768	1.14245	0.11228
Q6UY14	ADAMTS-like protein 4	ADAMTSL4	15	116.54	33.377	0.89445	0.80475	1.26318	1.59962	1.1405	0.364741
O75629	Protein CREG1	CREG1	2	24.074	68.59	1.0645	1.1714	1.16131	1.16375	1.14024	0.0506755
Q15904	V-type proton ATPase subunit S1	ATP6AP1	8	52.025	87.461	1.2007	1.1623	1.11839	1.05876	1.13504	0.0609642
Q8NCE2-2	Isoform 2 of Myotubularin-related protein 14	MTMR14	6	66.653	38.787	NaN	0.75501	1.20049	1.44053	1.13201	0.347852
P23229-4	Isoform Alpha-6X2A of Integrin alpha-6	ITGA6	21	119.09	128.64	0.98394	0.95951	1.32721	1.23195	1.12565	0.182219
Q8NBL1	Protein O-glucosyltransferase 1	POGLUT1	8	46.189	37.971	1.1025	1.0771	1.39499	0.924129	1.12468	0.196677
P25205	DNA replication licensing factor MCM3	MCM3	40	90.98	323.31	1.1539	1.203	1.07003	1.07074	1.12442	0.0655308
P13674	Prolyl 4-hydroxylase subunit alpha-1	P4HA1	15	61.049	155.74	1.291	1.1491	1.00736	1.03792	1.12134	0.128459
Q96K49-2	Isoform 2 of Transmembrane protein 87B	TMEM87B	3	63.404	20.252	1.0414	1.1948	NaN	NaN	1.1181	0.10847
P20645	Cation-dependent mannose-6-phosphate receptor	M6PR	5	30.993	65.501	1.0584	1.0208	1.3842	1.00515	1.11714	0.179438
P78536	Disintegrin and metalloproteinase domain-containing protein 17	ADAM17	8	93.02	40.192	0.65275	1.3317	1.38095	1.10188	1.11682	0.332426
O00468-6	Isoform 6 of Agrin	AGRN	11	214.84	19.636	0.95578	1.2716	NaN	NaN	1.11369	0.223318
Q96A33	Coiled-coil domain-containing protein 47	CCDC47	16	55.873	137.28	1.2769	1.2025	1.00092	0.96768	1.112	0.151161
O60503	Adenylate cyclase type 9	ADCY9	4	150.7	5.6669	1.0679	1.1362	1.1201	NaN	1.10807	0.0357041
P02751-3	Isoform 3 of Fibronectin	FN1	81	259.21	323.31	0.89783	0.82307	1.33527	1.36659	1.10569	0.285106
Q8WVQ1-3	Isoform 3 of Soluble calcium-activated nucleotidase 1	CANT1	6	38.945	11.044	1.0935	0.88211	1.34597	1.08586	1.10186	0.189916
Q9UM22	Mammalian ependymin-related protein 1	EPDR1	6	25.437	17.875	0.8945	1.3504	1.188	0.971628	1.10113	0.207484
Q9UQ53-2	Isoform 2 of Alpha-1,3-mannosyl-glycoprotein 4-beta-N-acetylglucosaminyltransferase B	MGAT4B	4	63.069	15.956	1.2214	0.96661	NaN	NaN	1.09401	0.180164
Q9UNN8	Endothelial protein C receptor	PROCR	4	26.671	79.946	1.233	1.2209	0.983768	0.936417	1.09352	0.155357
Q96QD8	Sodium-coupled neutral amino acid transporter 2	SLC38A2	4	56.025	14.681	0.88886	1.3976	0.975039	1.10634	1.09196	0.222518
P33993	DNA replication licensing factor MCM7	MCM7	34	81.307	323.31	1.1033	1.0034	1.13622	1.12023	1.09079	0.05979
Q13438-4	Isoform 4 of Protein OS-9	OS9	9	73.82	35.939	1.0804	1.1251	0.885112	1.27134	1.09049	0.15936
O14656	Torsin-1A	TOR1A	11	37.808	102.29	1.1294	1.2211	0.943129	1.06509	1.08968	0.116806
Q6ZMG9	Ceramide synthase 6	CERS6	3	44.889	8.7341	NaN	1.3456	1.08466	0.82352	1.08459	0.26104
Q9Y487	V-type proton ATPase 116 kDa subunit a isoform 2	ATP6V0A2	6	98.081	19.724	0.48228	2.366	NaN	0.399202	1.08249	1.11232
P31749	RAC-alpha serine/threonine-protein kinase	AKT1	9	55.686	128.94	1.1819	1.0625	0.977804	1.10397	1.08154	0.0850471
P52594-2	Isoform 2 of Arf-GAP domain and FG repeat-containing protein 1	AGFG1	10	54.181	174.88	0.92863	0.91015	1.4444	1.04031	1.08087	0.249078
P35222	Catenin beta-1	CTNNB1	21	85.496	323.31	1.1625	1.0944	1.01202	1.04504	1.07849	0.0654408
Q9H5K3	Protein O-mannose kinase	POMK	5	40.05	46.924	1.0984	1.1152	NaN	1.01865	1.07742	0.0515811
P29317	Ephrin type-A receptor 2	EPHA2	34	108.27	323.31	1.0061	1.0174	1.15985	1.12409	1.07686	0.0767255
O96005-4	Isoform 3 of Cleft lip and palate transmembrane protein 1	CLPTM1	11	75.177	82.788	0.9437	1.1157	1.09943	1.14432	1.07579	0.0899929
P08238	Heat shock protein HSP 90-beta	HSP90AB1	27	83.263	323.31	1.1465	1.1119	1.02859	1.01279	1.07495	0.0645424
P63000-2	Isoform B of Ras-related C3 botulinum toxin substrate 1	RAC1	5	23.467	76.585	0.69821	0.69014	1.49716	1.39466	1.07004	0.436041
Q8IWT6	Volume-regulated anion channel subunit LRRC8A	LRRC8A	9	94.198	33.718	1.0335	1.0214	1.23216	0.984931	1.068	0.111374
Q8IWA5-3	Isoform 3 of Choline transporter-like protein 2	SLC44A2	4	79.845	12.676	0.60248	1.3693	1.50939	0.790514	1.06792	0.439436
O95297-2	Isoform 2 of Myelin protein zero-like protein 1	MPZL1	5	28.981	29.76	0.88862	0.81556	1.18738	1.36806	1.06491	0.258299
Q9H7M9	Platelet receptor Gi24	C10orf54	2	33.908	1.8348	NaN	1.1261	0.969274	1.09383	1.06307	0.0828147
Q9Y6M5	Zinc transporter 1	SLC30A1	9	55.299	28.647	0.9926	0.836	1.39876	1.02386	1.0628	0.238573
Q7Z7H5-3	Isoform 3 of Transmembrane emp24 domain-containing protein 4	TMED4	5	20.781	26.541	1.0047	1.5077	0.876885	0.84832	1.0594	0.306502
Q3YEC7	Rab-like protein 6	RABL6	12	79.548	84.659	0.91405	0.80198	1.24712	1.25685	1.055	0.232047
P14923	Junction plakoglobin	JUP	26	81.744	323.31	1.0238	1.0844	1.03132	1.07327	1.0532	0.0301075
P11717	Cation-independent mannose-6-phosphate receptor	IGF2R	54	274.37	286.84	1.0699	1.0953	1.03786	1.00198	1.05126	0.0403924
P31751	RAC-beta serine/threonine-protein kinase	AKT2	5	55.768	18.597	0.8201	1.2711	0.758265	1.35455	1.051	0.305286
Q14444-2	Isoform 2 of Caprin-1	CAPRIN1	17	76.861	265.95	1.128	1.124	0.972573	0.974659	1.04981	0.0879981
P38159	RNA-binding motif protein, X chromosome	RBMX	11	42.331	127.74	0.97781	1.0317	1.0687	1.12045	1.04966	0.0601618
Q9NV96	Cell cycle control protein 50A	TMEM30A	7	40.683	59.015	0.81862	0.77727	1.27063	1.33205	1.04964	0.292205
Q96J84	Kin of IRRE-like protein 1	KIRREL	14	83.535	94.087	1.0468	1.0596	1.09552	0.991179	1.04827	0.0432911
O43852	Calumenin	CALU	4	37.106	323.31	1.0655	1.1288	0.951022	1.04644	1.04794	0.0735798
Q96DX4	RING finger and SPRY domain-containing protein 1	RSPRY1	8	64.18	52.763	0.97522	1.0665	1.09422	NaN	1.04531	0.0622662
Q9UHG3	Prenylcysteine oxidase 1	PCYOX1	8	56.639	55.822	1.0072	1.1245	0.909174	1.13179	1.04316	0.106013
Q8IXB1	DnaJ homolog subfamily C member 10	DNAJC10	15	91.079	137.89	1.1635	0.92865	1.04156	1.0308	1.04113	0.0961475
O00469	Procollagen-lysine,2-oxoglutarate 5-dioxygenase 2	PLOD2	22	84.685	185.15	1.0585	1.1035	0.881601	1.11889	1.04062	0.109068
Q5JRA6-2	Isoform 2 of Melanoma inhibitory activity protein 3	MIA3	25	206.89	168.71	1.0414	1.1734	0.941265	1.00517	1.04031	0.09791
P15529-15	Isoform K of Membrane cofactor protein	CD46	5	39.313	10.679	0.92152	1.0516	1.32744	0.859771	1.04008	0.207586
P43307	Translocon-associated protein subunit alpha	SSR1	6	32.235	111.4	1.1485	1.0532	0.914328	1.04121	1.03931	0.0961589
B0YJ81	Very-long-chain (3R)-3-hydroxyacyl-CoA dehydratase 1	HACD1	3	32.387	15.367	0.95122	1.124	NaN	NaN	1.03761	0.122174
P04626-5	Isoform 5 of Receptor tyrosine-protein kinase erbB-2	ERBB2	5	134.85	12.659	0.92928	1.1408	0.921065	1.15607	1.0368	0.129095
Q8NE01-2	Isoform 2 of Metal transporter CNNM3	CNNM3	13	70.631	30.169	0.85922	1.1446	1.00695	1.1322	1.03574	0.133094
Q12874	Splicing factor 3A subunit 3	SF3A3	19	58.848	148.79	0.97876	1.1239	0.971912	1.04144	1.029	0.0705782
P07339	Cathepsin D	CTSD	15	44.552	142.88	1.0344	1.0385	1.06088	0.971628	1.02635	0.0382948
Q8NFJ5	Retinoic acid-induced protein 3	GPRC5A	7	40.251	86.154	0.61186	0.62562	1.32776	1.53768	1.02573	0.477734
P21860-4	Isoform 4 of Receptor tyrosine-protein kinase erbB-3	ERBB3	5	141.75	7.4088	1.4627	0.57093	NaN	NaN	1.01682	0.630577
Q8N2G8-3	Isoform 3 of GH3 domain-containing protein	GHDC	6	53.518	10.367	1.083	1.1691	1.23825	0.565707	1.01401	0.305545
Q9HDC9	Adipocyte plasma membrane-associated protein	APMAP	15	46.48	81.563	0.78791	0.98878	1.12186	1.13591	1.00861	0.161382
Q13308	Inactive tyrosine-protein kinase 7	PTK7	32	118.39	270.9	0.97895	0.97473	0.984349	1.08338	1.00535	0.0521656
P10586-2	Isoform 2 of Receptor-type tyrosine-protein phosphatase F	PTPRF	39	211.68	323.31	0.98564	0.9549	1.09139	0.988924	1.00521	0.0594611
Q969N2-5	Isoform 5 of GPI transamidase component PIG-T	PIGT	12	59.581	44.771	1.1237	1.0755	0.763534	1.0548	1.00438	0.16314
P28799	Granulins	GRN	13	63.544	119.17	0.88269	0.88271	1.08387	1.14037	0.997409	0.134448
Q9BT09	Protein canopy homolog 3	CNPY3	5	30.748	39.852	1.1797	NaN	0.806647	NaN	0.993173	0.263788
P07858	Cathepsin B	CTSB	10	37.821	197.97	1.0169	1.0848	0.942152	0.928505	0.993089	0.072442
Q14520-2	Isoform 2 of Hyaluronan-binding protein 2	HABP2	4	59.864	7.4011	NaN	NaN	0.905059	1.07535	0.990205	0.120414
Q7KYR7-5	Isoform 5 of Butyrophilin subfamily 2 member A1	BTN2A1	5	53.203	46.761	0.91539	0.93333	1.12036	NaN	0.989693	0.113516
Q3T906	N-acetylglucosamine-1-phosphotransferase subunits alpha/beta	GNPTAB	4	143.62	4.1247	0.92969	0.95938	1.07628	NaN	0.988449	0.0774956
Q09328	Alpha-1,6-mannosylglycoprotein 6-beta-N-acetylglucosaminyltransferase A	MGAT5	6	84.542	80.192	1.2345	1.2111	0.717103	0.781006	0.985927	0.274925
Q15910	Histone-lysine N-methyltransferase EZH2	EZH2	15	85.362	98.095	0.7592	0.85339	0.994827	1.33527	0.985673	0.252384
O43505	Beta-1,4-glucuronyltransferase 1	B4GAT1	5	47.119	23.982	1.1187	NaN	0.852297	NaN	0.985498	0.188375
Q7Z3C6	Autophagy-related protein 9A	ATG9A	14	94.446	25.262	0.84946	0.85889	0.85859	1.36919	0.984032	0.256808
Q8NB37	Parkinson disease 7 domain-containing protein 1	PDDC1	7	23.297	91.494	0.86425	0.81929	1.23501	1.01298	0.982882	0.187359
Q86SQ4-2	Isoform 2 of G-protein coupled receptor 126	GPR126	3	133.67	9.7993	1.3961	NaN	0.727855	0.819135	0.98103	0.362347
Q6P4Q7	Metal transporter CNNM4	CNNM4	5	86.606	52.379	0.78979	1.0534	NaN	1.09474	0.97931	0.165425
Q9Y6X5	Bis(5-adenosyl)-triphosphatase ENPP4	ENPP4	6	51.641	31.486	0.98356	1.0764	0.91416	0.942241	0.97909	0.0708589
Q8TDW0	Volume-regulated anion channel subunit LRRC8C	LRRC8C	4	92.448	29.541	0.45714	1.4975	NaN	NaN	0.97732	0.735646
P60953	Cell division control protein 42 homolog	CDC42	9	21.258	111.73	0.87025	0.7514	1.05983	1.22395	0.976356	0.208272
P78357	Contactin-associated protein 1	CNTNAP1	23	156.26	75.439	0.99356	0.92261	0.984349	0.985902	0.971605	0.0329106
Q9BTY2	Plasma alpha-L-fucosidase	FUCA2	13	54.066	61.076	0.77213	1.0884	1.06808	0.955292	0.970975	0.144917
Q9ULF5	Zinc transporter ZIP10	SLC39A10	4	94.131	3.6596	NaN	1.0352	NaN	0.904732	0.969966	0.092255
P20618	Proteasome subunit beta type-1	PSMB1	12	26.489	193.79	1.0133	0.94371	0.986777	0.923191	0.966744	0.0408096
Q7Z3B4-3	Isoform 3 of Nucleoporin p54	NUP54	18	50.775	177.67	1.0351	1.0452	0.851499	0.920387	0.963046	0.0934589
Q14108	Lysosome membrane protein 2	SCARB2	9	54.29	148.96	0.88967	0.9725	1.02228	0.95039	0.958709	0.0549741
P35658-2	Isoform 2 of Nuclear pore complex protein Nup214	NUP214	45	212.57	323.31	0.92487	0.86598	1.08839	0.948677	0.956979	0.0942498
P37198	Nuclear pore glycoprotein p62	NUP62	8	53.254	237.61	1.0814	1.0741	0.843882	0.809389	0.952193	0.145694
O14818	Proteasome subunit alpha type-7	PSMA7	5	27.887	227.35	0.94141	0.88364	1.05762	0.925754	0.952106	0.0744522
Q9NRX5	Serine incorporator 1	SERINC1	3	50.494	36.089	NaN	0.71012	0.638081	1.49898	0.94906	0.477605
P51805	Plexin-A3	PLXNA3	4	207.7	8.0039	NaN	0.84621	1.0511	NaN	0.948657	0.144882
Q96DZ1-3	Isoform 3 of Endoplasmic reticulum lectin 1	ERLEC1	8	51.91	17.004	0.97752	1.0286	0.997108	0.768285	0.942878	0.118282
P25786	Proteasome subunit alpha type-1	PSMA1	16	29.555	271.84	0.99892	1.006	0.864304	0.899847	0.942268	0.0710613
Q8TBQ9	Protein kish-A	TMEM167A	2	8.0598	4.1058	1.1934	0.93969	0.865501	0.764175	0.940692	0.183189
Q658P3-3	Isoform 3 of Metalloreductase STEAP3	STEAP3	6	54.471	47.271	0.88388	0.91045	1.16282	0.800961	0.939527	0.155993
Q9NRA2-2	Isoform 2 of Sialin	SLC17A5	2	30.666	3.2951	NaN	0.74181	1.13604	NaN	0.938925	0.278763
Q9ULH7-4	Isoform 4 of MKL/myocardin-like protein 2	MKL2	9	114.12	23.615	0.5823	0.57929	1.21592	1.37788	0.93885	0.418701
P49755	Transmembrane emp24 domain-containing protein 10	TMED10	9	24.976	174.98	0.94189	0.9963	0.847961	0.95813	0.93607	0.0630117
O15439-2	Isoform 2 of Multidrug resistance-associated protein 4	ABCC4	10	144.2	25.629	0.87281	0.90597	0.88308	1.07993	0.935446	0.0973114
P15848-2	Isoform 2 of Arylsulfatase B	ARSB	3	45.995	2.0303	1.2631	NaN	NaN	0.604266	0.933683	0.465866
Q96EC8	Protein YIPF6	YIPF6	3	26.256	3.9282	0.91351	NaN	NaN	0.951384	0.932447	0.0267811
P02452	Collagen alpha-1(I) chain	COL1A1	6	138.94	14.036	0.53051	0.60973	NaN	1.63449	0.924911	0.615792
Q8IYS2	Uncharacterized protein KIAA2013	KIAA2013	6	69.156	16.438	0.82165	NaN	NaN	1.01747	0.91956	0.138466
Q9HD20	Manganese-transporting ATPase 13A1	ATP13A1	10	132.95	30.155	1.0462	1.2073	0.754148	0.652358	0.915002	0.256585
P05121	Plasminogen activator inhibitor 1	SERPINE1	14	45.059	150.18	0.67092	0.61814	1.17514	1.1827	0.911727	0.309299
Q9BVK6	Transmembrane emp24 domain-containing protein 9	TMED9	7	27.277	93.659	0.92379	0.90258	0.982318	0.835282	0.910993	0.0607013
P11047	Laminin subunit gamma-1	LAMC1	24	177.6	218.87	0.94689	0.88891	0.860215	0.936417	0.908108	0.040693
Q9Y243-2	Isoform 2 of RAC-gamma serine/threonine-protein kinase	AKT3	5	54.031	25.298	0.81589	0.99031	0.939496	0.877655	0.905838	0.075616
Q96D15	Reticulocalbin-3	RCN3	4	37.493	8.4729	0.77961	0.6863	1.23836	NaN	0.901423	0.295502
Q96KA5-2	Isoform 2 of Cleft lip and palate transmembrane protein 1-like protein	CLPTM1L	3	58.355	135.77	0.81675	0.7779	0.982415	1.01068	0.896937	0.116682
P16070-8	Isoform 8 of CD44 antigen	CD44	10	74.387	55.989	0.91877	0.91023	0.937383	0.818331	0.896178	0.0531222
Q29963	HLA class I histocompatibility antigen, Cw-6 alpha chain	HLA-C	1	40.968	101.03	0.83852	0.89704	0.962279	0.885112	0.895738	0.051043
Q9HB40	Retinoid-inducible serine carboxypeptidase	SCPEP1	4	50.83	19.082	0.68762	NaN	0.996612	1.00127	0.895168	0.179757
Q9NZV1	Cysteine-rich motor neuron 1 protein	CRIM1	6	113.74	32.847	0.82185	0.91851	1.07665	0.759648	0.894163	0.138102
Q14697-2	Isoform 2 of Neutral alpha-glucosidase AB	GANAB	47	109.44	323.31	0.83745	0.87597	0.976086	0.874508	0.891003	0.0594561
P62937	Peptidyl-prolyl cis-trans isomerase A	PPIA	4	18.012	186.88	0.85878	0.83541	0.95338	0.913242	0.890203	0.0532659
Q86UL3	Glycerol-3-phosphate acyltransferase 4	AGPAT6	4	52.07	33.845	0.97887	0.90839	0.948317	0.719839	0.888854	0.116314
Q9BU23-2	Isoform 2 of Lipase maturation factor 2	LMF2	8	76.914	65.174	0.83943	0.89613	0.804894	1.01375	0.88855	0.0915473
P50897	Palmitoyl-protein thioesterase 1	PPT1	8	34.193	103.47	0.86071	0.85847	0.922169	0.904568	0.886479	0.0318828
P13473-2	Isoform LAMP-2B of Lysosome-associated membrane glycoprotein 2	LAMP2	5	44.955	19.907	0.90141	1.0107	0.85955	0.773814	0.886368	0.0984417
P05026-2	Isoform 2 of Sodium/potassium-transporting ATPase subunit beta-1	ATP1B1	9	34.893	36.787	0.77567	0.77124	0.942418	1.03838	0.881927	0.131248
P08237	ATP-dependent 6-phosphofructokinase, muscle type	PFKM	26	85.182	323.31	0.9415	0.93336	0.827335	0.824266	0.881615	0.0645469
P52799	Ephrin-B2	EFNB2	3	36.923	12.983	0.78263	NaN	NaN	0.980008	0.881319	0.139567
P08581	Hepatocyte growth factor receptor	MET	5	155.54	8.1813	1.0395	NaN	NaN	0.707914	0.873707	0.234466
F8VRR3	Methionine aminopeptidase 2	METAP2	13	48.876	155.6	0.89425	0.91918	0.848536	0.82802	0.872497	0.0416525
Q13443	Disintegrin and metalloproteinase domain-containing protein 9	ADAM9	20	90.555	84.853	1.0307	0.87045	0.653766	0.934579	0.872374	0.159927
P07686	Beta-hexosaminidase subunit beta	HEXB	13	63.111	114.2	0.84738	0.76651	0.884173	0.979432	0.869374	0.088311
Q9UJ14	Gamma-glutamyltransferase 7	GGT7	8	70.466	87.973	1.0154	0.95623	0.700574	0.788892	0.865274	0.145798
Q92896	Golgi apparatus protein 1	GLG1	6	134.55	22.34	0.80485	0.75976	NaN	1.02857	0.864395	0.14396
P49790	Nuclear pore complex protein Nup153	NUP153	52	153.94	323.31	0.77438	0.80329	0.985125	0.891822	0.863654	0.0951529
Q8NBJ5	Procollagen galactosyltransferase 1	COLGALT1	16	71.635	67.897	0.74755	0.77913	1.11753	0.809454	0.863416	0.171285
O75330-2	Isoform 2 of Hyaluronan mediated motility receptor	HMMR	8	82.3	31.601	0.80555	NaN	1.11887	0.655867	0.860095	0.236271
P54709	Sodium/potassium-transporting ATPase subunit beta-3	ATP1B3	11	31.512	80.549	0.68492	0.70775	1.04568	1.00085	0.859799	0.189866
O15031	Plexin-B2	PLXNB2	42	205.12	323.31	0.84598	0.84693	0.902446	0.843455	0.859703	0.0285331
P06280	Alpha-galactosidase A	GLA	5	48.766	16.623	0.89658	0.99472	0.724165	0.81057	0.856509	0.11595
O15460-2	Isoform IIa of Prolyl 4-hydroxylase subunit alpha-2	P4HA2	13	60.632	82.542	0.80421	0.65673	0.909504	1.05384	0.856071	0.167724
P07711	Cathepsin L1	CTSL	5	37.564	19.89	0.77156	0.66681	NaN	1.12245	0.853606	0.238642
Q12841	Follistatin-related protein 1	FSTL1	9	34.985	25.735	1.0174	0.97589	0.685213	0.720305	0.849702	0.17112
Q9HD45	Transmembrane 9 superfamily member 3	TM9SF3	11	67.887	90.003	0.73956	0.73336	0.921319	0.999101	0.848335	0.133052
Q02818	Nucleobindin-1	NUCB1	18	53.879	182	0.92805	0.96746	0.735348	0.752615	0.845868	0.118953
O75976	Carboxypeptidase D	CPD	8	152.93	12.145	1.0225	0.70213	0.764526	0.876962	0.84153	0.140674
P21589	5-nucleotidase	NT5E	23	63.367	323.31	0.82576	0.82361	0.874202	0.841822	0.841348	0.0233613
Q9UNW1	Multiple inositol polyphosphate phosphatase 1	MINPP1	9	55.051	37.914	0.976	0.8217	0.778574	0.780518	0.839198	0.0933445
Q16352	Alpha-internexin	INA	20	55.39	262.14	0.87465	0.85573	0.81215	0.810964	0.838373	0.0319175
Q9UIW2	Plexin-A1	PLXNA1	22	211.06	72.393	0.84811	0.71467	0.882223	0.89823	0.835808	0.08342
Q14332	Frizzled-2	FZD2	4	63.553	8.3913	0.76386	0.73239	NaN	1.00981	0.835352	0.151898
Q9C0C4	Semaphorin-4C	SEMA4C	4	92.622	19.306	0.96601	0.90991	0.626527	0.838856	0.835326	0.148605
Q8TEM1	Nuclear pore membrane glycoprotein 210	NUP210	40	205.11	265.43	0.85444	0.91922	0.774653	0.767106	0.828855	0.0720443
Q92581-3	Isoform 3 of Sodium/hydrogen exchanger 6	SLC9A6	4	72.259	11.255	NaN	0.82783	NaN	0.829876	0.828853	0.0014464
P61978-3	Isoform 3 of Heterogeneous nuclear ribonucleoprotein K	HNRNPK	2	48.562	312.52	0.8292	0.85712	0.818733	0.805607	0.827665	0.0218807
Q9UIQ6-3	Isoform 3 of Leucyl-cystinyl aminopeptidase	LNPEP	22	115.06	96.857	0.87927	0.87421	0.800064	0.754432	0.826994	0.0604223
P09936	Ubiquitin carboxyl-terminal hydrolase isozyme L1	UCHL1	9	24.824	269.47	0.87894	0.84939	0.779484	0.790826	0.82466	0.0474112
Q9NX62	Inositol monophosphatase 3	IMPAD1	5	38.681	17.68	0.79646	0.69824	NaN	0.973994	0.822898	0.139765
O75694	Nuclear pore complex protein Nup155	NUP155	37	155.2	323.31	0.82956	0.83158	0.816127	0.813405	0.822668	0.00922889
O43286	Beta-1,4-galactosyltransferase 5	B4GALT5	2	45.118	20.495	0.76037	0.67761	NaN	1.02548	0.821154	0.181728
Q8TCJ2	Dolichyl-diphosphooligosaccharide--protein glycosyltransferase subunit STT3B	STT3B	11	93.673	56.595	0.98964	0.93745	0.690894	0.660589	0.819643	0.16798
P27797	Calreticulin	CALR	15	48.141	311.8	0.82837	0.85562	0.73062	0.856458	0.817767	0.0595449
Q9H330-2	Isoform 2 of Transmembrane protein 245	TMEM245	8	97.356	33.728	0.79635	0.88093	0.817661	0.773156	0.817024	0.0463185
Q13641	Trophoblast glycoprotein	TPBG	6	46.031	110.91	0.7211	0.74459	0.893416	0.903098	0.815551	0.096062
Q6UX04	Peptidyl-prolyl cis-trans isomerase CWC27 homolog	CWC27	5	53.846	51.26	0.65947	0.5703	1.00185	1.02564	0.814316	0.233345
Q6NSJ5	Volume-regulated anion channel subunit LRRC8E	LRRC8E	18	90.246	98.229	0.74223	0.84617	0.85034	0.813802	0.813136	0.0500117
Q04721	Neurogenic locus notch homolog protein 2	NOTCH2	25	265.4	121.2	0.67692	0.73694	0.884877	0.943931	0.810667	0.12462
O75882-3	Isoform 3 of Attractin	ATRN	5	133.7	8.4056	0.54354	NaN	NaN	1.07185	0.807693	0.373569
Q9Y6I9	Testis-expressed sequence 264 protein	TEX264	9	34.188	36.513	0.71345	0.76729	0.913242	0.827472	0.805364	0.0856821
Q8IY17-2	Isoform 2 of Neuropathy target esterase	PNPLA6	18	146.21	74.916	0.96431	0.89843	0.652955	0.704027	0.80493	0.149913
P08047-3	Isoform 3 of Transcription factor Sp1	SP1	3	75.823	7.4774	NaN	0.76355	0.844309	NaN	0.80393	0.0571055
P04066	Tissue alpha-L-fucosidase	FUCA1	4	53.688	13.978	0.77028	NaN	0.713674	0.92687	0.803608	0.110436
Q16778	Histone H2B type 2-E	HIST2H2BE	2	13.92	1.7235	0.72242	NaN	0.856751	0.829876	0.803016	0.0710796
P05362	Intercellular adhesion molecule 1	ICAM1	11	57.825	65.371	0.51121	0.51809	1.14529	1.03537	0.80249	0.335397
Q6UVK1	Chondroitin sulfate proteoglycan 4	CSPG4	48	250.53	323.31	0.69412	0.71353	0.901063	0.894454	0.800792	0.11228
Q16880	2-hydroxyacylsphingosine 1-beta-galactosyltransferase	UGT8	10	61.437	51.159	0.77916	0.84812	0.859623	0.69056	0.794366	0.0777923
P05556	Integrin beta-1	ITGB1	17	88.414	143.05	0.7628	0.84155	0.764643	0.805802	0.793699	0.037573
P28066	Proteasome subunit alpha type-5	PSMA5	11	26.411	305.33	0.73793	0.75195	0.914077	0.770772	0.793682	0.0813831
P98172	Ephrin-B1	EFNB1	6	38.006	51.96	0.59422	0.60667	0.912742	1.03158	0.786302	0.220083
Q9NPF0	CD320 antigen	CD320	4	28.991	9.7289	NaN	0.74877	0.879121	0.72223	0.783374	0.0839746
P23284	Peptidyl-prolyl cis-trans isomerase B	PPIB	12	23.742	53.424	0.88047	0.85486	0.673537	0.716384	0.781313	0.101772
P56199	Integrin alpha-1	ITGA1	2	130.85	4.4475	NaN	0.63361	NaN	0.926355	0.779982	0.207002
P08670	Vimentin	VIM	38	53.651	323.31	0.80684	0.81865	0.739809	0.752559	0.779464	0.0390785
P16278-3	Isoform 3 of Beta-galactosidase	GLB1	11	72.75	101.56	0.73894	0.74434	0.902364	0.730994	0.77916	0.0823191
P98161-2	Isoform 2 of Polycystin-1	PKD1	3	461.36	3.1053	0.72769	0.90265	NaN	0.704126	0.778155	0.108457
Q96RD7-2	Isoform 2 of Pannexin-1	PANX1	3	47.634	21.752	0.73689	0.67036	0.923617	NaN	0.776956	0.131296
Q92545	Transmembrane protein 131	TMEM131	5	205.14	11.58	0.68629	NaN	NaN	0.865127	0.775708	0.126457
O95302	Peptidyl-prolyl cis-trans isomerase FKBP9	FKBP9	7	63.083	37.749	0.74649	0.82717	0.615309	0.879972	0.767235	0.115201
P62937-2	Isoform 2 of Peptidyl-prolyl cis-trans isomerase A	PPIA	1	11.418	1.9336	NaN	0.89089	0.73888	0.662471	0.76408	0.116276
Q8NCH0	Carbohydrate sulfotransferase 14	CHST14	5	42.996	12.585	0.74242	0.77972	NaN	NaN	0.76107	0.0263751
P17900	Ganglioside GM2 activator	GM2A	5	20.838	31.077	0.78503	0.88262	0.690131	0.682734	0.760129	0.0940104
Q9BVG9	Phosphatidylserine synthase 2	PTDSS2	7	56.252	38.899	0.71984	0.77893	NaN	0.780336	0.759702	0.0345285
P02462-2	Isoform 2 of Collagen alpha-1(IV) chain	COL4A1	2	127.98	11.002	0.71078	0.60412	0.961631	NaN	0.758844	0.183538
P30530	Tyrosine-protein kinase receptor UFO	AXL	15	98.335	141.33	0.74326	0.73477	0.774473	0.76476	0.754316	0.0184361
P35613-3	Isoform 3 of Basigin	BSG	1	19.438	101.75	0.67572	0.70623	0.757002	0.877424	0.754094	0.0887922
Q969X5-2	Isoform 2 of Endoplasmic reticulum-Golgi intermediate compartment protein 1	ERGIC1	10	22.16	135.81	0.7127	0.70841	0.746938	0.832986	0.750258	0.0577836
Q9UBG0	C-type mannose receptor 2	MRC2	20	166.67	178.93	0.80297	0.87537	0.612257	0.708767	0.749841	0.114304
P29279	Connective tissue growth factor	CTGF	13	38.091	98.215	0.66642	0.57399	0.894294	0.852733	0.746859	0.151988
Q2TAA5	GDP-Man:Man(3)GlcNAc(2)-PP-Dol alpha-1,2-mannosyltransferase	ALG11	4	55.65	4.938	0.88266	0.62637	NaN	0.724533	0.744521	0.129309
Q16610	Extracellular matrix protein 1	ECM1	5	60.673	10.534	0.65277	0.6383	NaN	0.937822	0.742964	0.168907
Q13332-6	Isoform 2 of Receptor-type tyrosine-protein phosphatase S	PTPRS	6	212.48	22.818	0.7812	0.69761	NaN	NaN	0.739405	0.0591071
P61586	Transforming protein RhoA	RHOA	1	21.768	2.5759	NaN	0.77907	NaN	0.698227	0.738648	0.057165
Q9NZ08	Endoplasmic reticulum aminopeptidase 1	ERAP1	4	107.23	15.48	0.80732	NaN	0.756487	0.64973	0.737846	0.0804316
P98160	Basement membrane-specific heparan sulfate proteoglycan core protein	HSPG2	4	468.83	4.45	0.66582	0.80774	NaN	NaN	0.73678	0.100353
P31415	Calsequestrin-1	CASQ1	1	45.16	1.9136	NaN	NaN	0.742225	0.730674	0.736449	0.00816815
Q9Y6M0-2	Isoform 2 of Testisin	PRSS21	9	34.633	65.857	0.75686	0.64898	0.798913	0.719217	0.730993	0.063632
Q6YHK3	CD109 antigen	CD109	29	161.69	276.34	0.72643	0.72413	0.825491	0.638203	0.728563	0.0765599
P18433-4	Isoform 4 of Receptor-type tyrosine-protein phosphatase alpha	PTPRA	4	89.702	14.585	NaN	0.58256	0.840901	0.749963	0.724475	0.131043
P11166	Solute carrier family 2, facilitated glucose transporter member 1	SLC2A1	7	54.083	56.089	0.78629	0.75251	0.68348	0.640656	0.715734	0.0658474
A3KMH1-3	Isoform 3 of von Willebrand factor A domain-containing protein 8	VWA8	6	210.92	8.974	NaN	0.47449	NaN	0.951203	0.712847	0.337087
O15294	UDP-N-acetylglucosamine--peptide N-acetylglucosaminyltransferase 110 kDa subunit	OGT	1	116.92	206.39	0.65524	0.72504	0.808146	0.645619	0.708511	0.0752629
Q7Z4H8	KDEL motif-containing protein 2	KDELC2	18	58.572	184.31	0.6487	0.67202	0.764351	0.731582	0.704163	0.053178
Q12907	Vesicular integral-membrane protein VIP36	LMAN2	17	40.228	231.08	0.675	0.66492	0.691994	0.772618	0.701133	0.048949
Q08357	Sodium-dependent phosphate transporter 2	SLC20A2	5	70.392	18.645	NaN	0.70315	NaN	0.694782	0.698966	0.00591694
Q14118	Dystroglycan	DAG1	18	97.44	80.416	0.74222	0.72988	0.662471	0.635082	0.692413	0.0518584
Q9UH99	SUN domain-containing protein 2	SUN2	10	80.31	111.72	0.74494	0.85502	0.523834	0.635042	0.689709	0.142456
P32004-3	Isoform 3 of Neural cell adhesion molecule L1	L1CAM	19	138.91	161.42	0.57128	0.67315	0.699741	0.791766	0.683984	0.0907097
P00533	Epidermal growth factor receptor	EGFR	27	134.28	323.31	0.69631	0.64503	0.6259	0.76558	0.683205	0.0624461
P04035-2	Isoform 2 of 3-hydroxy-3-methylglutaryl-coenzyme A reductase	HMGCR	4	92.02	15.892	0.75496	NaN	0.606465	NaN	0.680712	0.105002
P42892-3	Isoform C of Endothelin-converting enzyme 1	ECE1	12	85.561	158.07	0.76606	0.70635	0.540132	0.707464	0.680001	0.0973277
P08572	Collagen alpha-2(IV) chain	COL4A2	8	167.55	47.202	0.86163	0.50352	0.86103	0.487543	0.678431	0.211295
Q01082	Spectrin beta chain, non-erythrocytic 1	SPTBN1	15	274.61	323.31	0.72839	0.71687	0.632351	0.630477	0.677022	0.0528786
Q6Y1H2	Very-long-chain (3R)-3-hydroxyacyl-CoA dehydratase 2	HACD2	4	28.368	17.394	0.85417	0.79111	0.548938	0.50025	0.673617	0.175124
O75477	Erlin-1	ERLIN1	7	38.925	68.579	0.71344	0.62277	0.684932	0.673129	0.673568	0.0378573
O14672	Disintegrin and metalloproteinase domain-containing protein 10	ADAM10	21	84.141	91.417	0.66295	0.58471	0.863036	0.571625	0.67058	0.134491
Q13444-2	Isoform 2 of Disintegrin and metalloproteinase domain-containing protein 15	ADAM15	5	87.743	9.9207	0.61845	0.58166	NaN	0.79384	0.66465	0.113384
O00592-2	Isoform 2 of Podocalyxin	PODXL	5	55.385	71.83	0.57619	0.60766	0.738552	0.735456	0.664465	0.0847506
Q8IV08	Phospholipase D3	PLD3	7	54.705	9.8129	0.63155	0.6248	0.76746	0.618735	0.660636	0.0714077
Q9Y673-2	Isoform 2 of Dolichyl-phosphate beta-glucosyltransferase	ALG5	8	33.525	26.56	0.61353	0.84024	0.657462	0.514986	0.656555	0.136179
Q86V85	Integral membrane protein GPR180	GPR180	5	49.395	43.413	0.76727	0.72923	0.529381	0.597051	0.655733	0.111431
O00115-2	Isoform 2 of Deoxyribonuclease-2-alpha	DNASE2	3	33.615	7.5167	0.62319	0.56432	0.745935	NaN	0.644482	0.0926605
Q03405	Urokinase plasminogen activator surface receptor	PLAUR	2	36.978	118.11	0.52064	0.57297	0.720617	0.738389	0.638154	0.107867
P53634	Dipeptidyl peptidase 1	CTSC	12	51.853	214.73	0.62104	0.5879	0.665868	0.663174	0.634495	0.0372328
P48307-2	Isoform 2 of Tissue factor pathway inhibitor 2	TFPI2	9	25.795	114.9	0.51068	0.59309	0.656987	0.754603	0.62884	0.103035
P08473	Neprilysin	MME	4	85.513	8.1137	0.61533	0.63759	0.61546	0.642508	0.627722	0.014375
P26006	Integrin alpha-3	ITGA3	21	116.61	129.05	0.64623	0.70838	0.575772	0.572115	0.625624	0.064863
Q16706	Alpha-mannosidase 2	MAN2A1	22	131.14	167.53	0.62001	0.65871	0.641601	0.566893	0.621804	0.0398848
Q7LGA3-3	Isoform 3 of Heparan sulfate 2-O-sulfotransferase 1	HS2ST1	5	26.757	13.765	0.9198	NaN	0.557041	0.371099	0.61598	0.279058
Q96N66	Lysophospholipid acyltransferase 7	MBOAT7	7	52.764	153.53	0.53448	0.5045	0.577334	0.838785	0.613775	0.152956
Q9Y4K0	Lysyl oxidase homolog 2	LOXL2	6	86.724	67.392	0.63999	NaN	0.658111	0.518592	0.605564	0.0758636
Q9NZ01	Very-long-chain enoyl-CoA reductase	TECR	9	36.034	32.698	0.60055	0.63313	0.602954	0.58309	0.604931	0.020779
Q01650	Large neutral amino acids transporter small subunit 1	SLC7A5	6	55.01	25.54	0.68774	0.37102	0.724008	0.630875	0.603411	0.159598
O60476	Mannosyl-oligosaccharide 1,2-alpha-mannosidase IB	MAN1A2	5	73.003	22.326	0.5399	0.56843	NaN	0.690322	0.599551	0.0798939
Q9BZM5	NKG2D ligand 2	ULBP2	5	27.368	10.632	0.66402	0.53408	NaN	NaN	0.59905	0.0918815
Q96AD5	Patatin-like phospholipase domain-containing protein 2	PNPLA2	9	55.315	54.686	0.75455	0.50102	0.557227	0.580653	0.598362	0.109355
O15230	Laminin subunit alpha-5	LAMA5	4	399.73	7.0558	0.94051	0.49708	NaN	0.346584	0.594725	0.308768
Q6Y288	Beta-1,3-glucosyltransferase	B3GLCT	3	56.563	43.651	0.61272	0.53028	0.638855	NaN	0.593952	0.0566686
P18827	Syndecan-1	SDC1	3	32.461	101.65	0.42957	0.48732	0.74151	0.665115	0.580879	0.146681
O60568	Procollagen-lysine,2-oxoglutarate 5-dioxygenase 3	PLOD3	24	84.784	167.94	0.58005	0.49925	0.602809	0.635364	0.579368	0.0580357
P01137	Transforming growth factor beta-1	TGFB1	6	44.341	20.501	0.6252	0.51753	NaN	NaN	0.571365	0.0761342
P15153	Ras-related C3 botulinum toxin substrate 2	RAC2	3	21.429	10.483	0.39807	0.38918	NaN	0.897424	0.561558	0.290903
Q92508	Piezo-type mechanosensitive ion channel component 1	PIEZO1	8	286.79	48.422	0.67257	0.61356	0.492296	0.464706	0.560783	0.098663
P07550	Beta-2 adrenergic receptor	ADRB2	4	46.458	52.028	0.46029	0.45842	0.486192	0.81314	0.554511	0.172885
P30453	HLA class I histocompatibility antigen, A-34 alpha chain	HLA-A	2	41.054	130.34	0.56236	0.54793	0.541067	0.529297	0.545163	0.0138072
Q9UPY5	Cystine/glutamate transporter	SLC7A11	3	55.422	26.329	0.49679	0.46055	NaN	0.656814	0.538051	0.104436
Q8NBJ4-2	Isoform 2 of Golgi membrane protein 1	GOLM1	9	44.272	25.63	0.58017	0.58916	0.458547	0.470832	0.524677	0.069546
P08582	Melanotransferrin	MFI2	5	80.214	13.982	NaN	0.57379	NaN	0.464857	0.519323	0.0770274
Q9NRB3	Carbohydrate sulfotransferase 12	CHST12	3	48.414	38.506	NaN	NaN	0.492538	0.521404	0.506971	0.020411
P61978	Heterogeneous nuclear ribonucleoprotein K	HNRNPK	1	50.976	25.344	0.48996	0.48546	NaN	NaN	0.48771	0.00318198
Q14980-2	Isoform 2 of Nuclear mitotic apparatus protein 1	NUMA1	1	236.51	323.31	0.51775	0.52334	0.432938	0.437006	0.477758	0.0494863
P30825	High affinity cationic amino acid transporter 1	SLC7A1	7	67.638	113.06	0.50994	0.50105	0.424376	0.454794	0.47254	0.0401923
P18465	HLA class I histocompatibility antigen, B-57 alpha chain	HLA-B	1	40.224	90.313	0.46662	0.43516	0.495983	0.473395	0.467789	0.0251152
Q07954	Prolow-density lipoprotein receptor-related protein 1	LRP1	13	504.6	21.76	0.44099	0.41813	NaN	0.543685	0.467602	0.0668742
Q9GZX9	Twisted gastrulation protein homolog 1	TWSG1	4	25.017	31.817	0.4662	0.47774	NaN	0.442478	0.462139	0.0179784
Q9UP95-2	Isoform 2 of Solute carrier family 12 member 4	SLC12A4	12	118.62	68.816	0.43858	0.456	0.412848	0.485319	0.448187	0.0304466
P55268	Laminin subunit beta-2	LAMB2	14	195.98	134.38	0.54126	0.48263	0.336632	0.410711	0.442808	0.0886605
Q10589-2	Isoform 2 of Bone marrow stromal antigen 2	BST2	4	18.394	80.125	0.49317	0.49793	0.424106	0.35163	0.441709	0.0688795
P28288	ATP-binding cassette sub-family D member 3	ABCD3	17	75.475	167.81	0.51834	0.44548	0.404449	0.393051	0.44033	0.0566711
O00339-2	Isoform 2 of Matrilin-2	MATN2	11	104.77	74.537	0.54754	0.47357	0.349357	0.327354	0.424455	0.104292
P11279	Lysosome-associated membrane glycoprotein 1	LAMP1	6	44.882	80.504	0.42618	0.46281	0.414319	0.387492	0.4227	0.0312559
Q495W5-2	Isoform 2 of Alpha-(1,3)-fucosyltransferase 11	FUT11	5	53.509	10.765	0.424	0.44124	0.363742	0.378802	0.401946	0.0366313
Q68CQ7	Glycosyltransferase 8 domain-containing protein 1	GLT8D1	6	41.935	40.362	NaN	0.43302	0.401832	0.368365	0.401072	0.0323343
Q6UW63	KDEL motif-containing protein 1	KDELC1	9	58.042	20.78	0.32924	NaN	0.426676	0.423066	0.392994	0.0552419
P48960-2	Isoform 2 of CD97 antigen	CD97	9	81.742	175.76	0.43828	0.42234	0.347186	0.348541	0.389087	0.0480463
O60888-3	Isoform C of Protein CutA	CUTA	6	16.832	97.486	0.31292	0.29516	0.464403	0.438885	0.377842	0.0861594
Q9UBQ6	Exostosin-like 2	EXTL2	6	37.465	32.138	0.25176	0.52343	0.263525	0.440567	0.369821	0.133963
P56159-2	Isoform 2 of GDNF family receptor alpha-1	GFRA1	5	50.838	19.844	0.2524	0.46109	NaN	0.314683	0.342724	0.107134
Q99523	Sortilin	SORT1	9	92.067	161.53	0.42109	0.33933	0.270724	0.336247	0.341848	0.0615782
Q8NBM4	Ubiquitin-associated domain-containing protein 2	UBAC2	8	38.963	51.431	0.35001	NaN	NaN	0.32803	0.33902	0.0155421
P32970	CD70 antigen	CD70	4	21.118	13.255	0.21292	0.35316	NaN	0.329402	0.298494	0.0750554
O94907	Dickkopf-related protein 1	DKK1	6	28.671	37.723	0.23527	0.24152	0.260695	0.237001	0.243621	0.0116834
P43007	Neutral amino acid transporter A	SLC1A4	3	55.722	33.65	NaN	0.19773	0.23653	0.291443	0.241901	0.0470869
P13726	Tissue factor	F3	8	33.067	94.575	0.12932	0.12756	0.178824	0.149862	0.146391	0.0238744

## Sheet: B-glycosyltransferases-70
Protein	Protein names	Gene names	Unique peptides	Mol. weight [kDa]	Score	F1(NCI/ADR-RES/OVCAR8)	F2(NCI/ADR-RES/OVCAR8)	R1(NCI/ADR-RES/OVCAR8)	R2(NCI/ADR-RES/OVCAR8)	Mean(NCI/ADR-RES/OVCAR8)	SD
P21980	Protein-glutamine gamma-glutamyltransferase 2	TGM2	33	77.328	323.31	4.2544	4.6965	4.73934	4.66832	4.58964	0.225391
Q13126	S-methyl-5-thioadenosine phosphorylase	MTAP	21	31.236	302.11	2.2454	2.2009	2.50727	2.29954	2.31328	0.135472
P43490	Nicotinamide phosphoribosyltransferase	NAMPT	25	55.52	323.31	1.9077	1.7793	1.85856	2.00706	1.88816	0.0953007
Q9H488	GDP-fucose protein O-fucosyltransferase 1	POFUT1	13	43.955	119.29	1.672	1.6587	2.18369	1.67479	1.7973	0.257694
Q4G148-2	Isoform 2 of Glucoside xylosyltransferase 1	GXYLT1	3	46.8	22.888	NaN	1.2541	1.96071	2.16976	1.79486	0.479832
Q10469	Alpha-1,6-mannosyl-glycoprotein 2-beta-N-acetylglucosaminyltransferase	MGAT2	12	51.55	135.4	1.5363	1.3443	2.15829	1.70288	1.68544	0.347615
Q9Y2G5	GDP-fucose protein O-fucosyltransferase 2	POFUT2	11	49.975	47.283	1.5308	1.6379	1.60537	1.90168	1.66894	0.16151
Q9UKY4	Protein O-mannosyl-transferase 2	POMT2	2	84.213	2.853	NaN	1.1811	NaN	1.89678	1.53894	0.50606
Q93063	Exostosin-2	EXT2	6	82.254	9.658	1.5249	1.792	1.23303	NaN	1.51664	0.279576
Q9H0J9	Poly [ADP-ribose] polymerase 12	PARP12	8	79.063	19.757	NaN	1.584	1.31824	1.63647	1.5129	0.170617
P11172	Uridine 5-monophosphate synthase	UMPS	22	52.221	200.56	1.4174	1.3878	1.80232	1.3851	1.49816	0.203305
Q96EK6	Glucosamine 6-phosphate N-acetyltransferase	GNPNAT1	8	20.749	154.61	1.3431	1.3124	1.48408	1.83945	1.49476	0.241649
P46977	Dolichyl-diphosphooligosaccharide--protein glycosyltransferase subunit STT3A	STT3A	13	80.529	43.548	1.6873	1.6746	1.32076	1.23536	1.47951	0.235264
Q10471	Polypeptide N-acetylgalactosaminyltransferase 2	GALNT2	20	64.732	105.4	1.4314	1.3461	1.73184	1.36177	1.46778	0.179904
O60512	Beta-1,4-galactosyltransferase 3	B4GALT3	4	43.927	12.829	1.418	1.3637	NaN	NaN	1.39085	0.0383959
Q96L58	Beta-1,3-galactosyltransferase 6	B3GALT6	4	37.137	13.347	2.0065	0.71679	NaN	NaN	1.36164	0.911963
P46976-2	Isoform GN-1 of Glycogenin-1	GYG1	8	37.478	96.985	1.3911	1.5076	1.20433	1.29446	1.34937	0.130167
Q16394	Exostosin-1	EXT1	6	86.254	41	0.92429	1.0885	1.65317	1.67471	1.33517	0.385605
P00492	Hypoxanthine-guanine phosphoribosyltransferase	HPRT1	12	24.579	185.52	1.3874	1.4073	1.27778	1.22024	1.32318	0.0891783
Q9H974	Queuine tRNA-ribosyltransferase subunit QTRTD1	QTRTD1	9	46.712	82.78	1.0123	1.1272	1.67951	1.45104	1.31751	0.304549
P11216	Glycogen phosphorylase, brain form	PYGB	28	96.695	323.31	1.2178	1.216	1.39589	1.41004	1.30993	0.107582
P07741	Adenine phosphoribosyltransferase	APRT	9	19.608	161.15	1.273	1.2178	1.1814	1.23162	1.22596	0.0378441
Q9BT22	Chitobiosyldiphosphodolichol beta-mannosyltransferase	ALG1	10	52.518	125.07	1.1639	1.246	1.23957	1.18395	1.20836	0.0406755
Q9BYC5	Alpha-(1,6)-fucosyltransferase	FUT8	9	66.515	70.387	0.88039	0.95955	1.37314	1.61891	1.208	0.34889
Q15274	Nicotinate-nucleotide pyrophosphorylase [carboxylating]	QPRT	7	30.845	82.889	1.2286	1.2269	1.18682	1.14928	1.1979	0.0377281
Q9Y6A1-4	Isoform 4 of Protein O-mannosyl-transferase 1	POMT1	4	69.53	15.158	NaN	NaN	1.13085	1.2301	1.18048	0.070182
Q10472	Polypeptide N-acetylgalactosaminyltransferase 1	GALNT1	7	64.218	36.443	1.1278	1.287	1.07783	1.17639	1.16725	0.0893976
P04843	Dolichyl-diphosphooligosaccharide--protein glycosyltransferase subunit 1	RPN1	30	68.569	323.31	1.2648	1.1782	1.07242	1.13449	1.16248	0.0808505
P04844-2	Isoform 2 of Dolichyl-diphosphooligosaccharide--protein glycosyltransferase subunit 2	RPN2	1	67.723	323.31	1.1875	1.1818	1.18614	1.07003	1.15637	0.057608
Q9NYU2-2	Isoform 2 of UDP-glucose:glycoprotein glucosyltransferase 1	UGGT1	43	174.97	323.31	1.2038	1.3363	1.04369	1.0325	1.15407	0.144503
P13807-2	Isoform 2 of Glycogen [starch] synthase, muscle	GYS1	16	76.482	227.63	1.1509	1.2355	1.19386	0.998004	1.14457	0.103633
P00491	Purine nucleoside phosphorylase	PNP	18	32.118	323.31	0.99585	0.97819	1.30988	1.28665	1.14264	0.180092
Q06203	Amidophosphoribosyltransferase	PPAT	19	57.398	151.07	1.155	1.1249	1.09465	1.16374	1.13457	0.0313841
F5GXX5	Dolichyl-diphosphooligosaccharide--protein glycosyltransferase subunit DAD1	DAD1	3	9.5541	24.087	1.2844	1.1533	1.09156	0.979432	1.12717	0.127146
A0A0C4DGS1	Dolichyl-diphosphooligosaccharide--protein glycosyltransferase 48 kDa subunit	DDOST	16	48.799	242.77	1.2733	1.2389	0.990786	1.00048	1.12587	0.151087
Q8NBL1	Protein O-glucosyltransferase 1	POGLUT1	8	46.189	37.971	1.1025	1.0771	1.39499	0.924129	1.12468	0.196677
Q8NFW8	N-acylneuraminate cytidylyltransferase	CMAS	9	48.379	24.558	1.0598	1.4178	0.844523	1.11164	1.10844	0.236454
Q9Y5P6	Mannose-1-phosphate guanyltransferase beta	GMPPB	11	39.834	139.54	0.92329	1.0471	1.14695	1.31194	1.10732	0.164249
Q9UQ53-2	Isoform 2 of Alpha-1,3-mannosyl-glycoprotein 4-beta-N-acetylglucosaminyltransferase B	MGAT4B	4	63.069	15.956	1.2214	0.96661	NaN	NaN	1.09401	0.180164
Q2PZI1	Probable C-mannosyltransferase DPY19L1	DPY19L1	3	77.318	5.1359	NaN	0.58244	1.57771	NaN	1.08008	0.703762
Q9BXR0	Queuine tRNA-ribosyltransferase	QTRT1	11	44.047	137.16	0.96728	1.0992	1.23466	0.97352	1.06866	0.126251
Q86SF2	N-acetylgalactosaminyltransferase 7	GALNT7	6	75.388	19.783	0.81377	0.86793	1.04629	1.41945	1.03686	0.27372
Q06210-2	Isoform 2 of Glutamine--fructose-6-phosphate aminotransferase [isomerizing] 1	GFPT1	30	76.758	323.31	1.0078	0.98954	1.11965	1.02996	1.03674	0.0576905
Q3T906	N-acetylglucosamine-1-phosphotransferase subunits alpha/beta	GNPTAB	4	143.62	4.1247	0.92969	0.95938	1.07628	NaN	0.988449	0.0774956
Q09328	Alpha-1,6-mannosylglycoprotein 6-beta-N-acetylglucosaminyltransferase A	MGAT5	6	84.542	80.192	1.2345	1.2111	0.717103	0.781006	0.985927	0.274925
O43505	Beta-1,4-glucuronyltransferase 1	B4GAT1	5	47.119	23.982	1.1187	NaN	0.852297	NaN	0.985498	0.188375
G3V167	Poly [ADP-ribose] polymerase	PARP2	12	60.214	38.999	0.94481	0.98995	0.956938	0.998801	0.972625	0.0258529
Q9BVK2-2	Isoform 2 of Probable dolichyl pyrophosphate Glc1Man9GlcNAc2 alpha-1,3-glucosyltransferase	ALG8	3	53.18	4.498	NaN	0.95323	NaN	0.938615	0.945922	0.0103346
P09874	Poly [ADP-ribose] polymerase 1	PARP1	44	113.08	323.31	0.92288	0.90283	0.965344	0.960061	0.937779	0.0299987
Q9P2X0	Dolichol-phosphate mannosyltransferase subunit 3	DPM3	2	10.094	9.0842	NaN	0.9913	NaN	0.870853	0.931076	0.0851692
P06737-2	Isoform 2 of Glycogen phosphorylase, liver form	PYGL	36	93.133	323.31	0.90405	0.9078	0.820479	0.869716	0.875511	0.0404933
P26572	Alpha-1,3-mannosyl-glycoprotein 2-beta-N-acetylglucosaminyltransferase	MGAT1	8	50.878	63.769	0.97312	0.92279	0.724061	0.858959	0.869732	0.107766
Q8NBJ5	Procollagen galactosyltransferase 1	COLGALT1	16	71.635	67.897	0.74755	0.77913	1.11753	0.809454	0.863416	0.171285
O43286	Beta-1,4-galactosyltransferase 5	B4GALT5	2	45.118	20.495	0.76037	0.67761	NaN	1.02548	0.821154	0.181728
Q8TCJ2	Dolichyl-diphosphooligosaccharide--protein glycosyltransferase subunit STT3B	STT3B	11	93.673	56.595	0.98964	0.93745	0.690894	0.660589	0.819643	0.16798
Q16880	2-hydroxyacylsphingosine 1-beta-galactosyltransferase	UGT8	10	61.437	51.159	0.77916	0.84812	0.859623	0.69056	0.794366	0.0777923
Q16739	Ceramide glucosyltransferase	UGCG	6	44.853	11.355	0.76069	0.67012	0.845237	0.774893	0.762735	0.0719633
Q2TAA5	GDP-Man:Man(3)GlcNAc(2)-PP-Dol alpha-1,2-mannosyltransferase	ALG11	4	55.65	4.938	0.88266	0.62637	NaN	0.724533	0.744521	0.129309
O15294	UDP-N-acetylglucosamine--peptide N-acetylglucosaminyltransferase 110 kDa subunit	OGT	1	116.92	206.39	0.65524	0.72504	0.808146	0.645619	0.708511	0.0752629
Q9Y673-2	Isoform 2 of Dolichyl-phosphate beta-glucosyltransferase	ALG5	8	33.525	26.56	0.61353	0.84024	0.657462	0.514986	0.656555	0.136179
Q04446	1,4-alpha-glucan-branching enzyme	GBE1	27	80.473	247.24	0.63401	0.67732	0.632071	0.595274	0.634669	0.0335574
Q6Y288	Beta-1,3-glucosyltransferase	B3GLCT	3	56.563	43.651	0.61272	0.53028	0.638855	NaN	0.593952	0.0566686
Q9H553	Alpha-1,3/1,6-mannosyltransferase ALG2	ALG2	7	47.091	26.667	0.57958	NaN	NaN	0.540424	0.560002	0.0276877
P35573	Glycogen debranching enzyme	AGL	47	174.76	323.31	0.49944	0.53958	0.524219	0.535275	0.524628	0.0179955
Q9UKK3	Poly [ADP-ribose] polymerase 4	PARP4	5	192.59	10.667	0.44832	NaN	0.461744	NaN	0.455032	0.00949253
Q16831	Uridine phosphorylase 1	UPP1	7	33.934	15.598	0.43302	0.43535	NaN	0.379708	0.416026	0.0314737
Q495W5-2	Isoform 2 of Alpha-(1,3)-fucosyltransferase 11	FUT11	5	53.509	10.765	0.424	0.44124	0.363742	0.378802	0.401946	0.0366313
Q68CQ7	Glycosyltransferase 8 domain-containing protein 1	GLT8D1	6	41.935	40.362	NaN	0.43302	0.401832	0.368365	0.401072	0.0323343
Q9UBQ6	Exostosin-like 2	EXTL2	6	37.465	32.138	0.25176	0.52343	0.263525	0.440567	0.369821	0.133963
